# Supplementary material for: PERM1 interacts with the MICOS-MIB complex to connect the mitochondria and sarcolemma via ankyrin B
Source: Nat Commun. 2021 Aug 12;12:4900. doi: 10.1038/s41467-021-25185-3 (PMC8361071; doi:10.1038/s41467-021-25185-3)
Supplement: Supplementary file 2 — Supplementary Data 1 [file 41467_2021_25185_MOESM2_ESM.xlsx]

## Sheet: IFM_SSM_TA_heart
Majority protein IDs	Protein names	Gene names	-Log10 p-value TA_WT_IFM/SSM	Log2 Difference TA_WT_IFM/SSM	-Log10 p-value heart_WT_IFM/SSM	Log2 Difference heart_WT_IFM/SSM	-Log10 p-value TA_KO_IFM/SSM	Log2 Difference TA_KO_IFM/SSM	-Log10 p-value heart_KO_IFM/SSM	Log2 Difference heart_KO_IFM_SSM	UP_TA_SSM_KO/WT (p-value<0.05; dif>1.5)	_TA_SSM_KO/WT (p-value<0.05; dif<-1.5)	-Log10 p-value TA_SSM_KO/WT	Log2 DifferenceTA_SSM_KO/WT	UP_TA_IFM_KO/WT (p-value<0.05; dif>1.5)	DOWN_TA_IFM_KO/WT (p-value<0.05; dif<-1.5)	-Log10 p-value TA_IFM_KO/ WT	Log2 Difference TA_IFM_KO/ WT	UP_heart_SSM_KO/WT (p-value<0.05; dif>1.5)	DOWN_heart_SSM_KO/WT (p-value<0.05; dif>-1.5)	-Log10 p-value heart_SSM_KO/WT	Log2 Differenceheart_SSm_KO/WT	UP_heart_IFM_KO/WT (pvalue<0.05; dif>1.5)	DOWN_heart_IFM_KO/WT (pvalue<0.05; dif<1.5)	-Log10 p-value heart_IFM_KO/WT	Log2 Difference heart_IFM_KO/ WT	Mitocarta	MICOS-MIB	Sarcomere	GOMF name	GOBP name	GOCC name	Reactome	KEGG name	Log2_LFQ intensity WT_259_TA_SSM	Log2_LFQ intensity WT_271_TA_SSM	Log2_LFQ intensity WT_278_TA_SSM	Log2_LFQ intensity WT_259_TA_IFM	Log2_LFQ intensity WT_271_TA_IFM	Log2_LFQ intensity WT_278_TA_IFM	Log2_LFQ intensity KO_258_TA_SSM	Log2_LFQ intensity KO_272_TA_SSM	Log2_LFQ intensity KO_273_TA_SSM	Log2_LFQ intensity KO_258_TA_IFM	Log2_LFQ intensity KO_272_TA_IFM	Log2_LFQ intensity KO_273_TA_IFM	Log2_LFQ intensity WT_259_heart_SSM	Log2_LFQ intensity WT_271_heart_SSM	Log2_LFQ intensity WT_278_heart_SSM
A0A0G2JFH2	-	-	0	NaN	0	0.108329	0	-0.377221	0	NaN			0.655792	0.528158			0	NaN			0.697003	0.341251			0	NaN				tubulin binding	-	cytoplasm;cytoskeleton;microtubule	-	-	30.7864	30.3265	30.3189	NaN	NaN	NaN	31.5932	30.4512	30.9719	NaN	30.6282	NaN	30.437	30.3526	29.9909
A0A0G2JGI1	-	-	0	0	0	NaN	0	0	0	NaN			0	0			0	0			0	0.18611			0	0				-	-	-	-	-	NaN	NaN	NaN	NaN	NaN	NaN	NaN	NaN	NaN	NaN	NaN	NaN	NaN	28.0896	NaN
A0A0J9YKD4	-	-	0	NaN	0	0	0	0	0	0			0	NaN			0	0			0	0			0	0				ATP binding;catalytic activity;creatine kinase activity;kinase activity;nucleotide binding;transferase activity;transferase activity, transferring phosphorus-containing groups	phosphocreatine biosynthetic process;phosphorylation	-	-	-	NaN	NaN	29.3753	NaN	NaN	NaN	NaN	NaN	NaN	NaN	NaN	NaN	NaN	NaN	NaN
A0A0J9YTR2	-	-	0	0	0	0	0	NaN	0	NaN			0	0			0	NaN			0	0			0	NaN				-	-	-	-	-	NaN	NaN	NaN	NaN	NaN	NaN	NaN	NaN	NaN	NaN	NaN	26.1565	NaN	NaN	NaN
A0A0N4SVQ1	-	-	0	NaN	0	0	0	0	0	0			0	0			0	NaN			0	0			0	0				-	-	mitochondrial respiratory chain complex IV	-	-	NaN	NaN	NaN	NaN	NaN	26.2435	NaN	NaN	NaN	NaN	NaN	NaN	NaN	NaN	NaN
A0A0R4J083	-	-	1.26678	0.366245	0.770943	0.181581	1.43707	0.747083	2.86236	0.266752			1.1656	-0.605353			0.790353	-0.224515			0.435996	-0.106709			0.188872	-0.0215378				acyl-CoA dehydrogenase activity;fatty-acyl-CoA binding;flavin adenine dinucleotide binding;long-chain-acyl-CoA dehydrogenase activity;oxidoreductase activity;oxidoreductase activity, acting on the CH-CH group of donors	fatty acid beta-oxidation using acyl-CoA dehydrogenase;long-chain fatty acid catabolic process;oxidation-reduction process;protein homotetramerization	mitochondrial matrix;mitochondrial membrane;mitochondrion	Beta oxidation of lauroyl-CoA to decanoyl-CoA-CoA;Beta oxidation of myristoyl-CoA to lauroyl-CoA;Fatty acid metabolism;Metabolism;Metabolism of lipids;Mitochondrial Fatty Acid Beta-Oxidation;mitochondrial fatty acid beta-oxidation of saturated fatty acids	-	37.5894	37.2624	37.6198	37.7118	37.9431	37.9153	36.454	37.0854	37.116	37.7194	37.4156	37.7617	38.1059	38.2758	38.4549
A0A0R4J1A8	-	-	0	NaN	0	0	0	0	0	0			0	NaN			0	0			0	0			0	0				-	regulation of muscle contraction;regulation of striated muscle contraction	troponin complex	Muscle contraction;Striated Muscle Contraction	-	NaN	NaN	27.0649	NaN	NaN	NaN	NaN	NaN	NaN	NaN	NaN	NaN	NaN	NaN	NaN
A0A0R4J1J1	-	-	0	-0.0196514	0	NaN	0	NaN	0	0.0309893			0	NaN			0	-0.20694			0	NaN			0.449108	0.450516				-	-	integral component of membrane;membrane	-	-	NaN	NaN	27.175	NaN	27.1554	NaN	NaN	NaN	NaN	26.9884	NaN	26.9085	NaN	NaN	NaN
A0A0U1RP81	-	-	0	NaN	0.13321	0.147432	0	0	0.767055	-0.467606			0	NaN			0	0			0.335482	0.349943			0.470487	-0.265095				-	mitochondrial calcium ion homeostasis	integral component of membrane;membrane;mitochondrial inner membrane;mitochondrion;myelin sheath	-	-	28.7936	NaN	NaN	NaN	NaN	NaN	NaN	NaN	NaN	NaN	NaN	NaN	28.4765	29.7034	28.888
A0A0U1RP93	-	-	0	NaN	0	0	0	0	0	0			0	NaN			0	0			0	0			0	0				calcium ion binding;structural constituent of muscle	skeletal muscle tissue development	-	-	-	NaN	NaN	30.7148	NaN	NaN	NaN	NaN	NaN	NaN	NaN	NaN	NaN	NaN	NaN	NaN
A0A0X1KG57	-	-	0	NaN	0	NaN	0	NaN	0	0			0	-0.541018			0	0			0	NaN			0	0				-	-	-	-	-	NaN	NaN	27.2095	NaN	NaN	NaN	NaN	26.6684	NaN	NaN	NaN	NaN	NaN	26.1672	29.8212
A0A1B0GRA5	-	-	0	NaN	0	0	0	0	0	0			0	NaN			0	0			0	0			0	0				calcium channel regulator activity	activation of store-operated calcium channel activity;regulation of calcium ion transport	integral component of endoplasmic reticulum membrane;integral component of membrane;membrane	-	-	NaN	NaN	25.8557	NaN	NaN	NaN	NaN	NaN	NaN	NaN	NaN	NaN	NaN	NaN	NaN
A0A1B0GSQ2;A0A1B0GRP1;A0A1B0GRS7;A0A1B0GRQ7	-	-	0	0	0	0	0	0	0	NaN			0	0			0	0			0	0			0	NaN				GABA receptor binding;kinesin binding;signaling receptor binding;TPR domain binding	anterograde dendritic transport of mitochondrion;dendrite morphogenesis;dendritic transport of mitochondrion;endosome to lysosome transport;negative regulation of axonogenesis;protein O-linked glycosylation;protein targeting;regulation of transcription by RNA polymerase II	axonal growth cone;cytoplasm;dendrite;dendrite cytoplasm;early endosome;mitochondrion;neuron projection;neuronal cell body;nucleus;plasma membrane	-	-	NaN	NaN	NaN	NaN	NaN	NaN	NaN	NaN	NaN	NaN	NaN	NaN	NaN	NaN	NaN
A0A1D5RLF1	-	-	0	0	0	0	0	NaN	0	0			0	NaN			0	0			0	0			0	0				-	-	integral component of membrane;membrane	-	-	NaN	NaN	NaN	NaN	NaN	NaN	NaN	26.6943	NaN	NaN	NaN	NaN	NaN	NaN	NaN
A0A1D5RLM8	-	-	0	0	0	0.228718	0	0	0.604145	-0.445541			0	0			0	0			0	0.222099			0.591697	-0.452161				calcium ion binding;molecular_function	biological_process	-	-	-	NaN	NaN	NaN	NaN	NaN	NaN	NaN	NaN	NaN	NaN	NaN	NaN	29.0977	NaN	NaN
A0A1W2P7T7;A0A0F6AIX6;A0A1W2P7C8;A0A0F6AIX5;A0A1W2P820;Q8BVA5	UPF0554 protein C2orf43 homolog	-	0	0	0	NaN	0	0	0	0			0	0			0	0			0	0			0	NaN				hydrolase activity;lipase activity	foam cell differentiation;lipid storage	endoplasmic reticulum;lipid droplet	-	-	NaN	NaN	NaN	NaN	NaN	NaN	NaN	NaN	NaN	NaN	NaN	NaN	NaN	NaN	NaN
C0HKG6;C0HKG5	-	-	0	0	1.18071	-0.872839	0	0	1.5428	-1.08633			0	0			0	0			0.455507	0.402567			0.262686	0.189077				endonuclease activity;hydrolase activity;nuclease activity;ribonuclease activity;ribonuclease T2 activity;RNA binding	nucleic acid phosphodiester bond hydrolysis;RNA phosphodiester bond hydrolysis;RNA phosphodiester bond hydrolysis, endonucleolytic	endoplasmic reticulum;endoplasmic reticulum lumen;extracellular region;extracellular space;lysosomal lumen;lysosome	Immune System;Innate Immune System;Neutrophil degranulation	-	NaN	NaN	NaN	NaN	NaN	NaN	NaN	NaN	NaN	NaN	NaN	NaN	28.6946	27.9679	NaN
P0DN34	-	-	0.529545	-0.199366	0.0803542	-0.0602455	0.630833	0.476906	1.23722	-0.356739			0.930932	-0.747197			0.614291	-0.0709254			0.0157646	-0.0130526			1.27192	-0.309546				NADH dehydrogenase activity	mitochondrial respiratory chain complex I assembly;oxidation-reduction process	integral component of membrane;membrane;mitochondrial inner membrane;mitochondrial respiratory chain complex I;mitochondrion;respiratory chain	-	-	33.9361	34.0621	34.4655	33.9212	33.9008	34.0436	32.7285	33.733	33.7606	33.9354	33.8702	33.8472	33.8557	33.908	34.6355
Q0VG49	Uncharacterized protein C15orf61 homolog	-	0	NaN	0	-0.497665	0	NaN	0.12259	-0.088645			0	0			0	-0.272644			0	-0.470656			0	-0.061636	+			molecular_function	biological_process	cellular_component;extracellular region	-	-	NaN	NaN	NaN	27.4199	NaN	NaN	NaN	NaN	NaN	27.1472	NaN	NaN	NaN	27.1501	NaN
Q80UY1	UPF0586 protein C9orf41 homolog	-	0	NaN	0	0	0	-0.00878461	0	0			0	0.576471			0	NaN			0	0			0	0				carnosine N-methyltransferase activity;methyltransferase activity;transferase activity	carnosine metabolic process;methylation	cytoplasm;cytosol;nucleus	Histidine catabolism;Histidine, lysine, phenylalanine, tyrosine, proline and tryptophan catabolism;Metabolism;Metabolism of amino acids and derivatives	-	NaN	27.7958	NaN	NaN	NaN	NaN	28.7588	28.4334	27.9244	NaN	28.3634	NaN	NaN	NaN	NaN
Q80VP5	Probable peptide chain release factor C12orf65 homolog, mitochondrial	-	0.483956	0.167919	2.06101	0.776881	1.68384	0.534259	0.484881	0.35729			0.229515	-0.106263			1.08889	0.260077			0.0803213	0.0414289			0.539118	-0.378162	+			aminoacyl-tRNA hydrolase activity;translation release factor activity;translation release factor activity, codon nonspecific	mitochondrial translational termination;rescue of stalled ribosome;translation;translational termination	mitochondrial large ribosomal subunit;mitochondrion	-	-	27.5179	27.3399	27.7909	27.7563	27.8227	27.5733	NaN	27.3767	27.5098	27.8335	27.9749	28.1243	27.6666	28.0413	28.1331
Q8BGX2	Uncharacterized protein C19orf52 homolog	-	0.268198	0.248917	0.950786	-0.27387	1.14781	0.119498	0.290941	-0.183877			0.370498	0.354419			0.432257	0.225001			0.205377	-0.0631924			0.0343958	0.0268014				molecular_function	protein import into mitochondrial inner membrane;protein transport	integral component of membrane;membrane;mitochondrial inner membrane;mitochondrial inner membrane protein insertion complex;mitochondrial intermembrane space;mitochondrion	-	-	28.2379	29.141	29.1219	28.6992	29.4667	29.0817	NaN	29.2304	29.1456	29.3082	29.267	29.3474	29.7268	29.9916	30.1269
Q8BHE8	Uncharacterized protein C2orf47 homolog, mitochondrial	-	1.25382	1.0269	0.183119	0.160063	0.774095	0.851467	1.51304	0.605773			0.172579	-0.229168			0.4749	-0.404603			0.136273	-0.113382			0.668042	0.332328	+			ribosome binding	calcium import into the mitochondrion;inner mitochondrial membrane organization;mitochondrial calcium ion homeostasis;protein insertion into mitochondrial membrane;protein insertion into mitochondrial membrane from inner side	mitochondrial inner membrane;mitochondrial matrix;mitochondrion	Mitochondrial calcium ion transport;Processing of SMDT1;Transport of small molecules	-	29.485	29.2555	28.4427	30.4301	29.6811	30.1528	NaN	28.4675	29.1963	30.2754	29.3298	29.445	30.0931	30.1007	29.1893
Q8BN57	Protein C3orf33 homolog	-	0	0	0	NaN	0	0	0	0			0	0			0	0			0	NaN			0	0	+			molecular_function	negative regulation of ERK1 and ERK2 cascade;regulation of DNA binding transcription factor activity;regulation of MAPK cascade	extracellular space;integral component of membrane;membrane	-	-	NaN	NaN	NaN	NaN	NaN	NaN	NaN	NaN	NaN	NaN	NaN	NaN	NaN	NaN	25.5872
Q8VE95	UPF0598 protein C8orf82 homolog	-	0.394483	0.279286	0.839448	0.40263	2.5421	0.817659	2.04458	0.648032		+	1.63298	-0.724607			0.268039	-0.186234			0.620144	-0.304971			0.160799	-0.0595697	+			molecular_function	biological_process;positive regulation of synapse assembly	mitochondrion	-	-	31.6867	31.2418	31.5382	31.6188	32.2903	31.3955	NaN	30.7698	30.7588	31.6059	31.4504	31.6896	31.0561	31.7145	31.5284
Q9CQE8	UPF0568 protein C14orf166 homolog	-	0	NaN	0	NaN	0	NaN	0	NaN			0.433657	-0.392649			0	0			0.413234	0.446589			0	0				identical protein binding;RNA binding;RNA polymerase II core binding	negative regulation of protein kinase activity;positive regulation of transcription by RNA polymerase II;regulation of transcription, DNA-templated;transcription, DNA-templated;tRNA splicing, via endonucleolytic cleavage and ligation	centrosome;cytoplasm;cytoskeleton;cytosol;microtubule organizing center;mitotic spindle;nucleoplasm;nucleus;perinuclear region of cytoplasm;tRNA-splicing ligase complex	-	-	29.8172	29.494	30.3101	NaN	NaN	NaN	NaN	29.1985	29.7637	NaN	NaN	NaN	29.2101	28.8584	27.9025
Q9CR13	UPF0562 protein C7orf55 homolog	-	0.0987555	0.0883792	1.0821	1.02094	0	0.798235	0.347157	-0.204195			0.634252	-0.475181			0	0.234675			0.773546	0.928432			0.481701	-0.296701	+			molecular_function	mitochondrial proton-transporting ATP synthase complex assembly;negative regulation of lipid catabolic process;regulation of type B pancreatic cell proliferation	mitochondrion	-	-	NaN	28.6193	28.9584	29.1764	28.4421	29.0131	NaN	28.5369	28.0904	29.1119	NaN	NaN	29.1895	28.9559	27.8962
Q9CRC3	UPF0235 protein C15orf40 homolog	-	0	NaN	0.046914	0.0208022	0	NaN	0.144674	0.100214			0	NaN			0	NaN			0.142854	-0.0519876			0.043698	0.0274245				molecular_function	biological_process	cellular_component	-	-	26.4728	NaN	27.2288	NaN	NaN	NaN	NaN	NaN	NaN	27.4204	NaN	NaN	28.045	27.8555	NaN
Q9CWB7	Glutaredoxin-like protein C5orf63 homolog	-	0	NaN	0	1.0266	0	NaN	0	NaN			0	0			0	-0.0271339			0	NaN			0	0.013854	+			molecular_function	biological_process;oxidation-reduction process	mitochondrion	-	-	NaN	NaN	NaN	NaN	NaN	27.4601	NaN	NaN	NaN	27.4329	NaN	NaN	NaN	NaN	26.4364
Q9D1I2	Bcl10-interacting CARD protein	-	0	NaN	0	0.812172	0	0	0	NaN			0	NaN			0	0			0	0.0864944			0	NaN				molecular_function	biological_process;regulation of apoptotic process	endoplasmic reticulum;endoplasmic reticulum membrane;integral component of membrane;membrane;mitochondrial membrane;mitochondrion	-	-	29.5517	NaN	NaN	NaN	NaN	NaN	NaN	NaN	NaN	NaN	NaN	NaN	29.4265	NaN	NaN
Q9D6W8	Uncharacterized protein C17orf59 homolog	-	0	0	0	NaN	0	0	0	NaN			0	0			0	0			0.391426	-0.183541			0	0				protein binding	lysosome localization	BORC complex;lysosomal membrane;lysosome;membrane	-	-	NaN	NaN	NaN	NaN	NaN	NaN	NaN	NaN	NaN	NaN	NaN	NaN	27.3467	27.6209	NaN
V9GXP4;Q8JZY4;V9GWT5;V9GXF2	Mitochondrial ribonuclease P protein 3	1110008L16Rik;Kiaa0391	0	NaN	0	0	0	NaN	0	0			0	0			0	0.0910606			0	0			0	0				hydrolase activity;metal ion binding;nuclease activity;ribonuclease P activity	mitochondrial tRNA 5'-end processing;nucleic acid phosphodiester bond hydrolysis;RNA phosphodiester bond hydrolysis;RNA phosphodiester bond hydrolysis, endonucleolytic;tRNA 5'-leader removal;tRNA processing	mitochondrial nucleoid;mitochondrial ribonuclease P complex;mitochondrion;nucleus	-	-	NaN	NaN	NaN	NaN	NaN	27.3779	NaN	NaN	NaN	28.054	NaN	26.8839	NaN	NaN	NaN
Q8BTC1;V9GX89	Uncharacterized protein C12orf73 homolog	1190007I07Rik	0.747706	-0.95455	0.42326	0.907815	0.400884	0.287212	0.990118	-0.862896			0.00484664	0.0075957			1.06642	1.24936			1.16021	0.919795			0.38059	-0.850916				molecular_function	biological_process	cellular_component;extracellular region	-	-	27.2064	27.441	28.4194	NaN	27.0848	26.384	NaN	27.4924	27.9006	27.8087	NaN	28.1588	27.6909	NaN	26.8249
Q14AA6;P62827;Q61820	GTP-binding nuclear protein Ran;GTP-binding nuclear protein Ran, testis-specific isoform	1700009N14Rik;Ran;Rasl2-9	0.207215	0.522678	0.303166	-0.584794	0.385609	-0.692571	0.475706	-0.709218			0.728692	1.36605			0.0553267	0.1508			0.388874	-0.713623			0.700354	-0.838047				cadherin binding;GDP binding;GTP binding;GTPase activity;magnesium ion binding;metal ion binding;nucleotide binding;pre-miRNA binding;protein binding;protein domain specific binding;protein heterodimerization activity	actin cytoskeleton organization;cell cycle;cell division;cellular protein localization;cellular protein-containing complex localization;GTP metabolic process;mitotic sister chromatid segregation;nucleocytoplasmic transport;positive regulation of protein binding;protein export from nucleus;protein import into nucleus;protein import into nucleus, translocation;protein localization to nucleolus;prot…	centriole;chromatin;cytoplasm;cytosol;melanosome;midbody;nuclear envelope;nucleolus;nucleoplasm;nucleus;protein-containing complex;recycling endosome;RNA nuclear export complex	Gene expression (Transcription);Gene Silencing by RNA;Metabolism;Metabolism of lipids;Metabolism of steroids;Regulation of cholesterol biosynthesis by SREBP (SREBF);Transcriptional regulation by small RNAs	Ribosome biogenesis in eukaryotes;RNA transport	27.3037	29.004	29.2732	28.2711	28.316	30.5618	NaN	29.7691	30.0169	30.2503	29.0094	28.3416	29.2574	27.9785	NaN
D3Z316;Q9CQF4	Uncharacterized protein C6orf203 homolog	1700021F05Rik	0.130716	0.119801	0.87082	0.547724	1.3242	0.634687	0.47506	0.396467			0.476295	-0.348293			0.264679	0.166593			0.188667	0.219523			0.191238	0.0682659				molecular_function	biological_process	mitochondrion	-	-	31.1402	30.4842	31.2714	31.0346	31.5112	30.7095	31.0209	30.3725	30.4576	31.101	31.2279	31.4262	30.0972	30.6279	31.0972
A0A0A0MQF7;Q8K207	Uncharacterized protein C1orf21 homolog	1700025G04Rik	0	NaN	0	0	0	0	0	0			0	NaN			0	0			0	0			0	0				molecular_function	biological_process	cellular_component	-	-	NaN	NaN	25.7483	NaN	NaN	NaN	NaN	NaN	NaN	NaN	NaN	NaN	NaN	NaN	NaN
A0A087WQY7;A2AMZ4	Uncharacterized protein C17orf89 homolog	1810043H04Rik	0	NaN	0	0	0	0	0	0			0	NaN			0	0			0	0			0	0				molecular_function	mitochondrial respiratory chain complex I assembly	mitochondrion	-	-	NaN	NaN	27.2275	NaN	NaN	NaN	NaN	NaN	NaN	NaN	NaN	NaN	NaN	NaN	NaN
Q6YI28	-	2210407C18Rik	0	0	0	-0.204643	0	0	0	NaN			0	0			0	0			0	-0.63587			0	NaN				molecular_function	biological_process	cellular_component	-	-	NaN	NaN	NaN	NaN	NaN	NaN	NaN	NaN	NaN	NaN	NaN	NaN	27.309	NaN	NaN
B8JJ66;B8JJ69;F6X1P1	-	2310061I04Rik	0.279032	0.182362	0.29133	0.114468	0.0784191	0.0876201	0.224776	0.103062			0.681584	-0.545506			1.01059	-0.640248			0.127177	-0.0661112			0.206557	-0.0775172				molecular_function	biological_process	integral component of membrane;membrane;mitochondrion	-	-	30.0709	29.8195	29.2959	29.887	29.6984	30.148	NaN	28.9525	29.414	29.7909	28.9042	29.1175	29.5919	29.7411	29.8999
E9Q0E2;E9PV87	Protein TALPID3	2700049A03Rik;Talpid3	0	NaN	0	0	0	0	0	0			0	0			0	NaN			0	0			0	0				protein binding	cell projection organization;cilium assembly;regulation of establishment of protein localization;smoothened signaling pathway	cell projection;centriole;centrosome;ciliary basal body;cytoplasm;cytoskeleton;microtubule organizing center;photoreceptor inner segment	-	-	NaN	NaN	NaN	NaN	NaN	26.2741	NaN	NaN	NaN	NaN	NaN	NaN	NaN	NaN	NaN
A0A1W2P6U8;E9Q0G0	-	4932415D10Rik	0	NaN	0	0	0	0	0	0			0	NaN			0	0			0	0			0	0				molecular_function	biological_process	integral component of membrane;membrane	-	-	NaN	NaN	29.187	NaN	NaN	NaN	NaN	NaN	NaN	NaN	NaN	NaN	NaN	NaN	NaN
E9QMK9;Q8BH86	UPF0317 protein C14orf159 homolog, mitochondrial	9030617O03Rik	0.0693741	-0.0332959	1.36283	0.379128	0.918478	1.18339	1.17122	0.323311			0.81089	-1.05902			0.424836	0.157659			0.274584	0.088913			0.0907935	0.0330963				D-glutamate cyclase activity;lyase activity	glutamate metabolic process	mitochondrial matrix;mitochondrion	-	-	32.9711	32.5832	32.643	32.5335	32.9243	32.6396	30.5018	32.1094	32.409	32.6438	32.9422	32.9844	32.6281	32.3457	32.4091
Q61838	Alpha-2-macroglobulin;Alpha-2-macroglobulin 165 kDa subunit;Alpha-2-macroglobulin 35 kDa subunit	A2m	0	NaN	1.88753	-0.655411	0	NaN	0.638179	-0.465314			0.48964	0.625305			0	0			0.0960314	-0.0689246			0.179578	0.121173				brain-derived neurotrophic factor binding;endopeptidase inhibitor activity;nerve growth factor binding;peptidase inhibitor activity;serine-type endopeptidase inhibitor activity	embryo implantation;negative regulation of endopeptidase activity;negative regulation of peptidase activity	extracellular region;extracellular space	-	-	27.4102	28.5247	27.5263	NaN	NaN	NaN	NaN	28.0823	28.8092	NaN	NaN	NaN	29.3165	29.4881	29.1648
Q14CH7	Alanine--tRNA ligase, mitochondrial	Aars2	0.14207	0.100049	0.450084	0.20326	1.34444	0.646751	0.729599	0.116182			0.419852	-0.311049			0.550969	0.235654			0.80035	0.336287			1.5614	0.249208	+			alanine-tRNA ligase activity;amino acid binding;aminoacyl-tRNA ligase activity;ATP binding;ligase activity;metal ion binding;nucleic acid binding;nucleotide binding;RNA binding;tRNA binding	alanyl-tRNA aminoacylation;mitochondrial alanyl-tRNA aminoacylation;mitochondrial respiratory chain complex assembly;translation;tRNA aminoacylation;tRNA modification	cytoplasm;mitochondrion	-	Aminoacyl-tRNA biosynthesis	29.2248	28.545	28.7337	29.1511	28.6117	29.041	NaN	28.318	28.729	29.0041	29.3283	29.1783	28.9984	28.5506	28.3701
P61922	4-aminobutyrate aminotransferase, mitochondrial	Abat	0	NaN	0.240505	0.292117	0	NaN	0.195601	0.185241			0	0			0	1.8689			0.201478	-0.278573			0.622583	-0.385449	+			(S)-3-amino-2-methylpropionate transaminase activity;4-aminobutyrate transaminase activity;4-aminobutyrate:2-oxoglutarate transaminase activity;catalytic activity;iron-sulfur cluster binding;metal ion binding;protein homodimerization activity;pyridoxal phosphate binding;succinate-semialdehyde dehydrogenase binding;transaminase activity;transferase activity	aging;behavioral response to cocaine;cerebellum development;copulation;exploration behavior;gamma-aminobutyric acid biosynthetic process;gamma-aminobutyric acid metabolic process;locomotory behavior;negative regulation of blood pressure;negative regulation of dopamine secretion;negative regulation of gamma-aminobutyric acid secretion;negative regulation of platelet aggregation;neurotransmitter ca…	4-aminobutyrate transaminase complex;mitochondrial matrix;mitochondrion;neuron projection	Degradation of GABA;GABA synthesis, release, reuptake and degradation;Neuronal System;Neurotransmitter release cycle;Transmission across Chemical Synapses	Alanine, aspartate and glutamate metabolism;beta-Alanine metabolism;Butanoate metabolism;Propanoate metabolism;Valine, leucine and isoleucine degradation	NaN	NaN	NaN	NaN	29.2672	NaN	NaN	NaN	NaN	NaN	NaN	31.1361	32.2174	31.1495	30.8268
Q9JI39	ATP-binding cassette sub-family B member 10, mitochondrial	Abcb10	0.406336	0.989037	0.280438	0.192572	0.326893	0.208167	0.286025	0.126093			0.255379	0.675353			0.238898	-0.105517			0.151076	0.104888			0.0661565	0.0384089	+			ATP binding;ATPase activity;ATPase activity, coupled to transmembrane movement of substances;nucleotide binding;protein binding;protein homodimerization activity;transporter activity	transmembrane transport	integral component of membrane;integral component of mitochondrial membrane;membrane;mitochondrial inner membrane;mitochondrion	ABC-family proteins mediated transport;Mitochondrial ABC transporters;Transport of small molecules	ABC transporters	30.5984	30.4232	27.4447	30.4599	30.2492	30.7244	29.6868	30.3769	30.4287	30.4197	30.5287	30.1685	31.9803	31.2511	31.5656
P21447;P06795;P21440	Multidrug resistance protein 1A;Multidrug resistance protein 1B;Multidrug resistance protein 3	Abcb1a;Abcb1b;Abcb4	0	0	0	0	0	NaN	0	0			0	NaN			0	0			0	0			0	0				ATP binding;ATPase activity;ATPase activity, coupled;ATPase activity, coupled to transmembrane movement of substances;ceramide-translocating ATPase activity;hydrolase activity;nucleotide binding;phosphatidylcholine transporter activity;phosphatidylcholine-translocating ATPase activity;phosphatidylethanolamine-translocating ATPase activity;xenobiotic transmembrane transporting ATPase activity	bile acid secretion;brain development;carbohydrate export;cellular hyperosmotic salinity response;cellular response to alkaloid;cellular response to antibiotic;cellular response to bile acid;cellular response to borneol;cellular response to dexamethasone stimulus;cellular response to estradiol stimulus;cellular response to external biotic stimulus;cellular response to L-glutamate;cellular respons…	actin cytoskeleton;apical part of cell;apical plasma membrane;brush border membrane;cell surface;clathrin-coated vesicle;cytoplasm;cytoplasmic vesicle;cytosol;focal adhesion;integral component of membrane;intercellular canaliculus;membrane;membrane raft;mitochondrion;nucleoplasm;plasma membrane	ABC-family proteins mediated transport;Transport of small molecules	ABC transporters;Bile secretion	NaN	NaN	NaN	NaN	NaN	NaN	NaN	26.34	26.8269	NaN	NaN	NaN	NaN	NaN	NaN
Q9DC29	ATP-binding cassette sub-family B member 6, mitochondrial	Abcb6	0	NaN	0	-0.600231	0	NaN	0	NaN			0	-0.739143			0	0			0.254158	0.353687			0	NaN	+			ATP binding;ATPase activity;ATPase activity, coupled to transmembrane movement of substances;efflux transmembrane transporter activity;heme binding;heme-transporting ATPase activity;nucleotide binding	bile acid secretion;brain development;heme transport;porphyrin-containing compound biosynthetic process;response to fenofibrate;skin development;transmembrane transport	cytosol;endoplasmic reticulum;endoplasmic reticulum membrane;endosome;endosome membrane;Golgi apparatus;Golgi membrane;integral component of membrane;integral component of mitochondrial outer membrane;intercellular canaliculus;membrane;mitochondrial envelope;mitochondrial outer membrane;mitochondrion;nucleoplasm;plasma membrane	ABC-family proteins mediated transport;Mitochondrial ABC transporters;Transport of small molecules	ABC transporters	27.4675	NaN	NaN	NaN	NaN	NaN	NaN	NaN	26.7283	NaN	NaN	NaN	28.2395	27.0872	NaN
Q61102	ATP-binding cassette sub-family B member 7, mitochondrial	Abcb7	0.600666	0.438764	0.0479453	0.0210196	0.71027	0.95467	1.84773	0.276592			0.455078	-0.727703			1.07963	-0.211797			0.958199	-0.244572			0.0329274	0.0109997	+			ATP binding;ATPase activity;ATPase activity, coupled to transmembrane movement of substances;nucleotide binding	cellular iron ion homeostasis;transmembrane transport	integral component of membrane;membrane;mitochondrial inner membrane;mitochondrion	ABC-family proteins mediated transport;Mitochondrial ABC transporters;Transport of small molecules	ABC transporters	33.0007	32.5303	31.9013	32.7758	32.9443	33.0285	30.5308	32.4439	32.2744	32.7246	32.7873	32.6013	32.0089	31.9298	32.2662
Q9CXJ4	ATP-binding cassette sub-family B member 8, mitochondrial	Abcb8	0.443613	0.433729	0.571479	0.268762	0.700394	1.33836	1.3116	0.322173			0.581665	-1.2467			1.07373	-0.34207			0.865959	-0.275572			0.521089	-0.222162	+			ATP binding;ATPase activity;ATPase activity, coupled to transmembrane movement of substances;nucleotide binding	transmembrane transport	integral component of membrane;membrane;mitochondrial inner membrane;mitochondrion;nucleolus;nucleus	ABC-family proteins mediated transport;Mitochondrial ABC transporters;Transport of small molecules	ABC transporters	32.4646	31.9832	31.0936	32.2168	32.1073	32.5185	28.8685	31.3884	31.5443	32.0326	32.0157	31.7681	32.5317	32.2386	32.7341
Q9JJ59	ATP-binding cassette sub-family B member 9	Abcb9	0	0	0	0	0	0	0	NaN			0	0			0	0			0	NaN			0	0	+			ATP binding;ATPase activity;ATPase activity, coupled to transmembrane movement of substances;nucleotide binding;peptide-transporting ATPase activity;protein homodimerization activity;transmembrane transporter activity	peptide transport;protein transport;transmembrane transport	endoplasmic reticulum membrane;integral component of endoplasmic reticulum membrane;integral component of membrane;intracellular membrane-bounded organelle;lysosomal membrane;lysosome;membrane	ABC-family proteins mediated transport;Transport of small molecules	ABC transporters;Lysosome	NaN	NaN	NaN	NaN	NaN	NaN	NaN	NaN	NaN	NaN	NaN	NaN	NaN	NaN	NaN
O35379	Multidrug resistance-associated protein 1	Abcc1	0	0.578609	0	1.18758	0	-0.0457478	0	0.153756			0	0.487183			0	-0.137175			0	0.484484			0.571098	-0.549342				ATP binding;ATPase activity;ATPase activity, coupled to transmembrane movement of substances;glutathione S-conjugate-exporting ATPase activity;glutathione transmembrane transporter activity;hydrolase activity;nucleotide binding;phospholipid-translocating ATPase activity;sphingolipid-translocating ATPase activity;transmembrane transporter activity;xenobiotic transmembrane transporting ATPase activ…	drug transmembrane transport;glutathione transmembrane transport;phospholipid translocation;sphingolipid translocation;transmembrane transport;xenobiotic transport	basolateral plasma membrane;integral component of membrane;integral component of plasma membrane;membrane;plasma membrane	-	ABC transporters;Vitamin digestion and absorption	NaN	28.976	NaN	NaN	29.5546	NaN	29.9177	NaN	29.0086	NaN	NaN	29.4174	28.674	NaN	NaN
E9PUE8;P70170	ATP-binding cassette sub-family C member 9	Abcc9	0.0798206	0.109792	0.863907	0.643862	1.4707	-1.37182	0.0742524	-0.0932757			1.22117	1.18669			0.252844	-0.294914			0.713197	0.213561			0.408558	-0.523577				ATP binding;ATPase activity;ATPase activity, coupled to transmembrane movement of substances;ion channel binding;nucleotide binding;potassium channel activity;sulfonylurea receptor activity;syntaxin binding	cellular glucose homeostasis;cellular response to organic substance;defense response to virus;female pregnancy;memory;negative regulation of angiogenesis;negative regulation of glial cell proliferation;negative regulation of insulin secretion;negative regulation of low-density lipoprotein particle clearance;negative regulation of maintenance of permeability of blood-brain barrier;negative regulat…	integral component of membrane;inward rectifying potassium channel;membrane;mitochondrion;plasma membrane;sarcolemma;sarcomere;synaptic vesicle membrane;voltage-gated potassium channel complex	ABC-family proteins mediated transport;ATP sensitive Potassium channels;Cardiac conduction;Integration of energy metabolism;Inwardly rectifying K+ channels;Ion homeostasis;Metabolism;Muscle contraction;Neuronal System;Potassium Channels;Regulation of insulin secretion;Transport of small molecules	ABC transporters;Type II diabetes mellitus	29.1331	29.7154	28.3961	28.6012	29.5772	29.3955	29.8403	30.7076	30.2568	28.6148	29.5974	28.477	28.9661	28.5794	28.6719
P48410;A2ALN0	ATP-binding cassette sub-family D member 1	Abcd1	0	NaN	0	-0.0677185	0	0	0.717687	0.271427			0	0			0	NaN			0.152753	-0.0529823			0	0.286163				ATP binding;ATPase activity;ATPase activity, coupled to transmembrane movement of substances;enzyme binding;identical protein binding;long-chain fatty acid transporter activity;nucleotide binding;protein binding;protein homodimerization activity	fatty acid beta-oxidation;long-chain fatty acid catabolic process;peroxisomal long-chain fatty acid import;peroxisome organization;transmembrane transport;very long-chain fatty acid catabolic process	cytoplasm;integral component of membrane;integral component of peroxisomal membrane;membrane;mitochondrion;perinuclear region of cytoplasm;peroxisomal membrane;peroxisome	ABC transporters in lipid homeostasis;ABC-family proteins mediated transport;alpha-linolenic (omega3) and linoleic (omega6) acid metabolism;alpha-linolenic acid (ALA) metabolism;Beta-oxidation of very long chain fatty acids;Fatty acid metabolism;Linoleic acid (LA) metabolism;Metabolism;Metabolism of lipids;Peroxisomal lipid metabolism;Transport of small molecules	ABC transporters;Peroxisome	NaN	NaN	NaN	NaN	26.6911	NaN	NaN	NaN	NaN	NaN	NaN	NaN	27.5973	27.6453	27.502
A0A0R4J0U5;Q61285	ATP-binding cassette sub-family D member 2	Abcd2	0	NaN	0	0	0	0	0	0			0	NaN			0	0			0	0			0	0				ATP binding;ATPase activity;ATPase activity, coupled to transmembrane movement of substances;nucleotide binding;protein homodimerization activity	fatty acid beta-oxidation;positive regulation of fatty acid beta-oxidation;transmembrane transport;very long-chain fatty acid catabolic process;very long-chain fatty acid metabolic process	integral component of membrane;membrane;mitochondrion;peroxisomal membrane;peroxisome	ABC transporters in lipid homeostasis;ABC-family proteins mediated transport;Transport of small molecules	ABC transporters;Peroxisome	26.5217	NaN	NaN	NaN	NaN	NaN	NaN	NaN	NaN	NaN	NaN	NaN	NaN	NaN	NaN
P55096;A0A0G2JDI9	ATP-binding cassette sub-family D member 3	Abcd3	0	NaN	1.00791	-0.71435	0	0.263131	1.30022	-0.90044			0	NaN			0.00328997	0.00670083			0.00381533	-0.00314713			0.191681	-0.189238				ATP binding;ATPase activity;ATPase activity, coupled to transmembrane movement of substances;long-chain fatty acid transporter activity;nucleotide binding;protein binding;protein homodimerization activity;protein self-association	fatty acid beta-oxidation;fatty acid biosynthetic process;peroxisomal long-chain fatty acid import;peroxisome organization;response to drug;response to organic cyclic compound;transmembrane transport;very long-chain fatty acid catabolic process	integral component of membrane;intracellular membrane-bounded organelle;membrane;mitochondrial inner membrane;mitochondrion;peroxisomal matrix;peroxisomal membrane;peroxisome	ABC transporters in lipid homeostasis;ABC-family proteins mediated transport;Transport of small molecules	ABC transporters;Peroxisome	NaN	NaN	NaN	26.847	28.1778	26.6484	NaN	NaN	26.968	26.9568	NaN	27.5054	31.8191	31.771	31.1734
P61222	ATP-binding cassette sub-family E member 1	Abce1	0	0	0	0	0	NaN	0	0			0	NaN			0	0			0	0			0	0				ATP binding;ATPase activity;endoribonuclease inhibitor activity;iron ion binding;nucleotide binding;ribosomal small subunit binding	negative regulation of endoribonuclease activity;ribosomal subunit export from nucleus;translational initiation;translational termination	cytoplasm;cytosol;eukaryotic translation initiation factor 3 complex;mitochondrion	Cytokine Signaling in Immune system;Immune System;Interferon alpha/beta signaling;Interferon Signaling	-	NaN	NaN	NaN	NaN	NaN	NaN	NaN	NaN	26.502	NaN	NaN	NaN	NaN	NaN	NaN
Q6P542	ATP-binding cassette sub-family F member 1	Abcf1	0	NaN	0	NaN	0	NaN	0	NaN			0.594453	0.407202			0	0	+		1.62432	0.941781			0	0				ATP binding;ATPase activity;nucleotide binding;ribosome binding;translation activator activity	positive regulation of translation;ribosome biogenesis;translational initiation	cytoplasm;cytosol;nuclear envelope;nucleoplasm;nucleus;polysomal ribosome;ribosome	ABC-family proteins mediated transport;Transport of small molecules	-	NaN	27.2266	26.712	NaN	NaN	NaN	NaN	27.3698	27.3832	NaN	NaN	NaN	26.9535	26.9749	NaN
Q99LE6	ATP-binding cassette sub-family F member 2	Abcf2	0	NaN	0	0	0	NaN	0	0			0	0.0965595			0	0			0	0			0	0	+			ATP binding;ATPase activity;nucleotide binding	biological_process	mitochondrion	-	-	NaN	27.7178	NaN	NaN	NaN	NaN	NaN	NaN	27.8143	NaN	NaN	NaN	NaN	NaN	NaN
Q6PE15;F6X5P5	Mycophenolic acid acyl-glucuronide esterase, mitochondrial	Abhd10	0	-0.0187435	0.0960992	-0.0404224	0	NaN	1.87095	0.433976			0	NaN			0	0.177894			0.313873	-0.0585486			1.18124	0.41585				hydrolase activity;hydrolase activity, hydrolyzing O-glycosyl compounds;mycophenolic acid acyl-glucuronide esterase activity	glucuronoside catabolic process	cytosol;mitochondrion	Biological oxidations;Glucuronidation;Metabolism;Phase II - Conjugation of compounds	-	28.1999	NaN	NaN	NaN	28.1812	NaN	NaN	NaN	NaN	28.1551	28.563	NaN	28.9014	28.9053	28.7343
Q8K4F5;D3YYK0	Alpha/beta hydrolase domain-containing protein 11	Abhd11	1.29901	-0.550227	0.922361	0.397963	0.404516	1.31746	0.368459	0.348633			0.559554	-1.72479			0.199762	0.142899			0.0234535	-0.0281321			0.15126	-0.0774612				catalytic activity;hydrolase activity	-	mitochondrion	-	-	33.1649	32.8116	33.351	32.3365	32.7478	32.5925	28.6748	32.5739	32.9044	32.2098	33.0019	32.8938	31.951	32.1719	32.3563
Q99LR1;D6RI21;D6RFU2	Monoacylglycerol lipase ABHD12	Abhd12	0	0	0	0	0	NaN	0	0			0	NaN			0	0			0	0			0	0				acylglycerol lipase activity;hydrolase activity;lysophospholipase activity;palmitoyl-(protein) hydrolase activity	acylglycerol catabolic process;adult walking behavior;glycerophospholipid catabolic process;monoacylglycerol catabolic process;phosphatidylserine catabolic process;protein depalmitoylation;response to auditory stimulus	AMPA glutamate receptor complex;cytoplasm;dendrite cytoplasm;integral component of membrane;membrane;mitochondrion	Arachidonate production from DAG;Effects of PIP2 hydrolysis;G alpha (q) signalling events;GPCR downstream signalling;Hemostasis;Platelet activation, signaling and aggregation;Signal Transduction;Signaling by GPCR	-	NaN	NaN	NaN	NaN	NaN	NaN	NaN	26.9788	NaN	NaN	NaN	NaN	NaN	NaN	NaN
Q9Z1Q2	Abhydrolase domain-containing protein 16A	Abhd16a	0.0400838	-0.0352535	0.638926	0.438169	0.408464	0.262989	1.84354	0.474967			0.483767	-0.45287			0.273801	-0.154627			0.287952	-0.208946			0.495674	-0.172148				acylglycerol lipase activity;hydrolase activity	monoacylglycerol catabolic process;prostaglandin catabolic process	integral component of membrane;membrane	-	-	29.5686	28.8676	NaN	29.0483	29.1156	29.3847	NaN	28.7221	28.8084	28.6723	29.0411	29.3713	28.681	28.0493	28.9638
E9Q8E3;Q59IW9;Q59IW5;Q59IW6	-	Abi3bp	0	NaN	0	0	0	NaN	0	0			0.50158	-0.349866			0	0			0	0			0	0				collagen binding;glycosaminoglycan binding;heparin binding	extracellular matrix organization;positive regulation of cell-substrate adhesion	extracellular matrix;extracellular region;interstitial matrix	-	-	29.4141	29.5744	29.3113	NaN	NaN	NaN	NaN	28.7166	29.4502	NaN	NaN	NaN	NaN	NaN	NaN
E9Q9D2;E9Q9D1;E9Q9Q7	-	Ablim1	0	0	0	NaN	0	0	0	NaN			0	0			0	0			0.19537	0.110482			0	0				actin binding	cytoskeleton organization	-	-	-	NaN	NaN	NaN	NaN	NaN	NaN	NaN	NaN	NaN	NaN	NaN	NaN	28.4475	28.6785	27.9826
E9Q0W6;E9Q4K0;Q8BL65	Actin-binding LIM protein 2	Ablim2	0	NaN	0	0	0	NaN	0	0			0.729145	-0.5921			0	0			0	0			0	0				actin binding;metal ion binding;molecular_function	actin cytoskeleton organization;cytoskeleton organization;positive regulation of transcription by RNA polymerase II;transcription, DNA-templated	actin cytoskeleton;cytoplasm;myofibril	-	Axon guidance	NaN	28.6224	28.4773	NaN	NaN	NaN	NaN	27.6673	28.2482	NaN	NaN	NaN	NaN	NaN	NaN
Q921H8;H3BKL5;H3BJZ9	3-ketoacyl-CoA thiolase A, peroxisomal	Acaa1a	0.309821	0.274387	0.152119	0.103796	0.532645	0.313204	0.207141	-0.0906016			0.0798838	0.107289			0.305681	0.146107			0.307333	0.157769			0.0567618	-0.0366287				acetate CoA-transferase activity;acetyl-CoA C-acetyltransferase activity;acetyl-CoA C-acyltransferase activity;catalytic activity;palmitoyl-CoA oxidase activity;transferase activity;transferase activity, transferring acyl groups;transferase activity, transferring acyl groups other than amino-acyl groups	bile acid metabolic process;fatty acid beta-oxidation;fatty acid metabolic process;lipid metabolic process;metabolic process;very long-chain fatty acid metabolic process	intracellular membrane-bounded organelle;mitochondrion;peroxisome	alpha-linolenic (omega3) and linoleic (omega6) acid metabolism;alpha-linolenic acid (ALA) metabolism;Beta-oxidation of very long chain fatty acids;Fatty acid metabolism;Immune System;Innate Immune System;Metabolism;Metabolism of lipids;Metabolism of proteins;Neutrophil degranulation;Peroxisomal lipid metabolism;Peroxisomal protein import	Benzoate degradation;Biosynthesis of unsaturated fatty acids;Fatty acid metabolism;Peroxisome;PPAR signaling pathway;Valine, leucine and isoleucine degradation	30.669	29.4596	30.2565	30.5299	30.3806	30.2978	NaN	30.3329	30.1385	30.4683	30.281	30.8974	32.4124	32.3559	31.8192
Q8BWT1	3-ketoacyl-CoA thiolase, mitochondrial	Acaa2	0.110313	-0.0529315	0.311768	0.117826	0.698221	2.22386	1.36868	0.223122			0.708066	-2.25929			0.0473915	0.0175056			0.00718924	-0.00351206			0.750057	0.101784	+			acetyl-CoA C-acyltransferase activity;catalytic activity;transferase activity;transferase activity, transferring acyl groups;transferase activity, transferring acyl groups other than amino-acyl groups	cellular response to hypoxia;fatty acid beta-oxidation;fatty acid metabolic process;lipid metabolic process;metabolic process;negative regulation of mitochondrial membrane permeability involved in apoptotic process;negative regulation of mitochondrial outer membrane permeabilization involved in apoptotic signaling pathway	mitochondrial inner membrane;mitochondrion	Fatty acid metabolism;Metabolism;Metabolism of lipids;Mitochondrial Fatty Acid Beta-Oxidation	Benzoate degradation;Fatty acid elongation in mitochondria;Fatty acid metabolism;Valine, leucine and isoleucine degradation	37.123	36.9843	37.4322	36.9751	37.3463	37.0593	32.0253	36.2054	36.531	37.132	37.0504	37.2508	37.956	38.0308	38.4383
Q5SWU9	Acetyl-CoA carboxylase 1;Biotin carboxylase	Acaca	0	NaN	0	0	0	NaN	0	0			0	0.291498			0	0			0	0			0	0	+			acetyl-CoA carboxylase activity;ATP binding;biotin carboxylase activity;catalytic activity;identical protein binding;ligase activity;metal ion binding;nucleotide binding;protein binding	acetyl-CoA metabolic process;cellular response to prostaglandin E stimulus;fatty acid biosynthetic process;fatty acid metabolic process;lipid homeostasis;lipid metabolic process;malonyl-CoA biosynthetic process;metabolic process;protein homotetramerization;tissue homeostasis	actin cytoskeleton;cytoplasm;cytosol;fibrillar center;mitochondrion	Biotin transport and metabolism;ChREBP activates metabolic gene expression;Fatty acid metabolism;Fatty acyl-CoA biosynthesis;Import of palmitoyl-CoA into the mitochondrial matrix;Integration of energy metabolism;Metabolism;Metabolism of lipids;Metabolism of vitamins and cofactors;Metabolism of water-soluble vitamins and cofactors	Fatty acid biosynthesis;Insulin signaling pathway;Propanoate metabolism;Pyruvate metabolism	27.9607	28.3775	NaN	NaN	NaN	NaN	NaN	NaN	28.4606	NaN	NaN	NaN	NaN	NaN	NaN
A0A0R4J0I6;Q80XL6;D3YTQ5;A0A087WSI8	Acyl-CoA dehydrogenase family member 11	Acad11	0.51033	0.531548	0.893865	0.319642	0.45559	0.841442	0.208543	-0.105774			0.133041	-0.223052			0.0503167	0.0868422			0.109589	-0.0256488			0.862226	-0.451065				acyl-CoA dehydrogenase activity;flavin adenine dinucleotide binding;long-chain-acyl-CoA dehydrogenase activity;medium-chain-acyl-CoA dehydrogenase activity;oxidoreductase activity;oxidoreductase activity, acting on the CH-CH group of donors;very-long-chain-acyl-CoA dehydrogenase activity	fatty acid beta-oxidation using acyl-CoA dehydrogenase;oxidation-reduction process	mitochondrial membrane;mitochondrion;nucleus;peroxisome	Fatty acid metabolism;Metabolism;Metabolism of lipids;Mitochondrial Fatty Acid Beta-Oxidation	-	28.5935	27.6969	NaN	28.8755	28.9086	28.2461	NaN	27.5595	28.2847	29.6792	27.7712	28.8404	32.0318	32.0902	32.2201
D3Z7X0;D3Z2B3	-	Acad12	0.146008	-0.092495	1.902	0.436661	0.962865	1.21648	2.8229	0.327501			1.02687	-1.311			0.00308048	-0.00202433			0.682297	0.149928			0.37602	0.0407677				acyl-CoA dehydrogenase activity;flavin adenine dinucleotide binding;oxidoreductase activity;oxidoreductase activity, acting on the CH-CH group of donors	fatty acid beta-oxidation using acyl-CoA dehydrogenase;oxidation-reduction process	mitochondrion	-	-	33.6115	33.3633	33.9389	33.2363	33.8064	33.5936	31.1883	32.7469	33.0456	33.5199	33.3205	33.7897	34.4562	34.7829	34.6505
A0A0R4J0P1;Q9D7B6;D3YTT4	Isobutyryl-CoA dehydrogenase, mitochondrial	Acad8	0.213581	-0.20372	0.2466	0.134117	2.20085	0.831633	0.245957	0.164584			1.28039	-0.901824			0.226608	0.133528			0.0663642	-0.0572637			0.0577108	-0.026797				acyl-CoA dehydrogenase activity;flavin adenine dinucleotide binding;oxidoreductase activity;oxidoreductase activity, acting on the CH-CH group of donors	branched-chain amino acid catabolic process;lipid metabolic process;oxidation-reduction process;valine catabolic process	mitochondrion	Branched-chain amino acid catabolism;Metabolism;Metabolism of amino acids and derivatives	Valine, leucine and isoleucine degradation	33.365	32.4349	33.3332	32.4843	32.8256	33.2121	31.9067	32.1783	32.3427	33.0558	32.7857	33.0811	32.4821	32.7987	32.971
Q8JZN5	Acyl-CoA dehydrogenase family member 9, mitochondrial	Acad9	0.524283	0.520519	0.486892	0.156584	1.0559	0.824055	1.25125	0.327977			0.306823	-0.409345			0.243263	-0.10581			0.495703	-0.179658			0.0281519	-0.00826518	+			acyl-CoA dehydrogenase activity;flavin adenine dinucleotide binding;long-chain-acyl-CoA dehydrogenase activity;medium-chain-acyl-CoA dehydrogenase activity;oxidoreductase activity;oxidoreductase activity, acting on the CH-CH group of donors	long-chain fatty acid metabolic process;medium-chain fatty acid metabolic process;mitochondrial respiratory chain complex I assembly;oxidation-reduction process	dendrite;mitochondrial membrane;mitochondrion;nucleus	Complex I biogenesis;Metabolism;Respiratory electron transport;Respiratory electron transport, ATP synthesis by chemiosmotic coupling, and heat production by uncoupling proteins.;The citric acid (TCA) cycle and respiratory electron transport	Geraniol degradation;Naphthalene degradation	34.2688	33.7295	32.7987	34.0771	34.0092	34.2723	32.5228	33.5319	33.5143	34.3034	33.9519	33.7859	33.6199	33.7662	33.9813
P51174	Long-chain specific acyl-CoA dehydrogenase, mitochondrial	Acadl	0	0.946611	0	-0.440918	0	0	0	0			0	NaN			0	NaN			0	NaN			0	NaN	+			acyl-CoA dehydrogenase activity;flavin adenine dinucleotide binding;long-chain-acyl-CoA dehydrogenase activity;oxidoreductase activity;oxidoreductase activity, acting on the CH-CH group of donors;palmitoyl-CoA oxidase activity	carnitine catabolic process;carnitine metabolic process, CoA-linked;cellular lipid catabolic process;fatty acid beta-oxidation using acyl-CoA dehydrogenase;fatty acid catabolic process;fatty acid metabolic process;lipid metabolic process;long-chain fatty acid catabolic process;negative regulation of fatty acid biosynthetic process;negative regulation of fatty acid oxidation;oxidation-reduction pr…	mitochondrial matrix;mitochondrion	-	Fatty acid metabolism;PPAR signaling pathway	NaN	31.6562	NaN	NaN	32.6028	NaN	NaN	NaN	NaN	NaN	NaN	NaN	NaN	33.8238	NaN
P45952	Medium-chain specific acyl-CoA dehydrogenase, mitochondrial	Acadm	0.152047	0.0994631	0.197284	0.137613	2.05559	0.755166	3.0851	0.230366			1.15274	-0.560574			0.204318	0.0951296			0.207593	-0.144366			1.72479	-0.0516129	+			acyl-CoA dehydrogenase activity;flavin adenine dinucleotide binding;identical protein binding;medium-chain-acyl-CoA dehydrogenase activity;oxidoreductase activity;oxidoreductase activity, acting on the CH-CH group of donors	cardiac muscle cell differentiation;carnitine biosynthetic process;carnitine metabolic process;carnitine metabolic process, CoA-linked;fatty acid beta-oxidation;fatty acid beta-oxidation using acyl-CoA dehydrogenase;fatty acid metabolic process;glycogen biosynthetic process;heart development;lipid metabolic process;liver development;medium-chain fatty acid catabolic process;medium-chain fatty aci…	axon;mitochondrial matrix;mitochondrial membrane;mitochondrion;nuclear speck	Beta oxidation of decanoyl-CoA to octanoyl-CoA-CoA;Beta oxidation of octanoyl-CoA to hexanoyl-CoA;Fatty acid metabolism;Metabolism;Metabolism of lipids;Mitochondrial Fatty Acid Beta-Oxidation;mitochondrial fatty acid beta-oxidation of saturated fatty acids;mitochondrial fatty acid beta-oxidation of unsaturated fatty acids	beta-Alanine metabolism;Fatty acid metabolism;PPAR signaling pathway;Propanoate metabolism;Valine, leucine and isoleucine degradation	36.1733	35.8374	36.4923	36.0191	36.5508	36.2314	35.5497	35.4186	35.853	36.3267	36.2239	36.5362	36.8442	37.1778	37.7614
Q07417	Short-chain specific acyl-CoA dehydrogenase, mitochondrial	Acads	0.666421	-0.314786	1.17353	0.298569	0.733011	1.32189	1.13097	0.321039			0.840484	-1.53093			0.37322	0.105743			0.112991	-0.0357157			0.0324278	-0.0132459	+			acyl-CoA dehydrogenase activity;butyryl-CoA dehydrogenase activity;flavin adenine dinucleotide binding;oxidoreductase activity;oxidoreductase activity, acting on the CH-CH group of donors	fatty acid beta-oxidation using acyl-CoA dehydrogenase;fatty acid metabolic process;lipid metabolic process;oxidation-reduction process	mitochondrial matrix;mitochondrion;nucleoplasm	Beta oxidation of butanoyl-CoA to acetyl-CoA;Beta oxidation of hexanoyl-CoA to butanoyl-CoA;Fatty acid metabolism;Metabolism;Metabolism of lipids;Mitochondrial Fatty Acid Beta-Oxidation;mitochondrial fatty acid beta-oxidation of saturated fatty acids	Butanoate metabolism;Fatty acid metabolism;Valine, leucine and isoleucine degradation	35.7248	35.4277	36.0691	35.2414	35.6134	35.4224	32.5692	34.8787	35.1808	35.4898	35.4724	35.6322	36.009	36.1334	36.2881
Q9DBL1;E9Q5L3	Short/branched chain specific acyl-CoA dehydrogenase, mitochondrial	Acadsb	0.0123855	0.00983302	1.69482	0.417468	0.602001	1.73138	1.50511	0.460365			0.522147	-1.54568			0.396445	0.175866			0.104049	0.0400073			0.290332	0.0829048				acyl-CoA dehydrogenase activity;flavin adenine dinucleotide binding;oxidoreductase activity;oxidoreductase activity, acting on the CH-CH group of donors;short-branched-chain-acyl-CoA dehydrogenase activity	acyl-CoA metabolic process;fatty acid metabolic process;lipid metabolic process;oxidation-reduction process	integral component of membrane;membrane;mitochondrial matrix;mitochondrion	Branched-chain amino acid catabolism;Metabolism;Metabolism of amino acids and derivatives	Fatty acid metabolism;Valine, leucine and isoleucine degradation	33.5293	32.8319	33.4933	33.0829	33.2647	33.5365	29.1803	33.1287	32.9085	33.5397	33.2129	33.6591	33.3324	33.338	33.6284
P50544;B1AR28	Very long-chain specific acyl-CoA dehydrogenase, mitochondrial	Acadvl	1.49635	0.218697	0.0688078	0.0364431	2.25541	0.640181	1.19291	0.279694			1.72817	-0.476185			0.431586	-0.0547002			0.294745	-0.147237			0.581786	0.0960134				acyl-CoA dehydrogenase activity;flavin adenine dinucleotide binding;long-chain-acyl-CoA dehydrogenase activity;oxidoreductase activity;oxidoreductase activity, acting on the CH-CH group of donors	epithelial cell differentiation;fatty acid beta-oxidation using acyl-CoA dehydrogenase;fatty acid catabolic process;fatty acid metabolic process;lipid metabolic process;negative regulation of fatty acid biosynthetic process;negative regulation of fatty acid oxidation;oxidation-reduction process;regulation of cholesterol metabolic process;response to cold;temperature homeostasis	cytosol;membrane;mitochondrial inner membrane;mitochondrial membrane;mitochondrial nucleoid;mitochondrion;nucleolus;nucleus	Beta oxidation of palmitoyl-CoA to myristoyl-CoA;Fatty acid metabolism;Metabolism;Metabolism of lipids;Mitochondrial Fatty Acid Beta-Oxidation;mitochondrial fatty acid beta-oxidation of saturated fatty acids	Fatty acid metabolism	37.3638	37.2081	37.1954	37.402	37.4792	37.5422	36.5846	36.7813	36.9729	37.3966	37.3724	37.4904	37.5976	37.6085	38.1247
Q8QZT1	Acetyl-CoA acetyltransferase, mitochondrial	Acat1	0.110484	-0.0583967	0.374916	0.154725	0.643599	0.900832	1.04257	0.252902			0.725592	-1.02826			0.217458	-0.069032			0.267704	-0.133813			0.260525	-0.0356369	+			acetyl-CoA C-acetyltransferase activity;carbon-carbon lyase activity;catalytic activity;coenzyme binding;ligase activity, forming carbon-carbon bonds;metal ion binding;protein homodimerization activity;transferase activity;transferase activity, transferring acyl groups;transferase activity, transferring acyl groups other than amino-acyl groups	acetyl-CoA biosynthetic process;acetyl-CoA catabolic process;adipose tissue development;brain development;coenzyme A biosynthetic process;coenzyme A metabolic process;fatty acid beta-oxidation;isoleucine catabolic process;ketone body catabolic process;liver development;metabolic process;metanephric proximal convoluted tubule development;propionyl-CoA biosynthetic process;protein homooligomerizati…	mitochondrial inner membrane;mitochondrial matrix;mitochondrion	Branched-chain amino acid catabolism;Ketone body metabolism;Metabolism;Metabolism of amino acids and derivatives;Metabolism of lipids;Synthesis of Ketone Bodies;Utilization of Ketone Bodies	Benzoate degradation;Butanoate metabolism;Carbon fixation pathways in prokaryotes;Fatty acid metabolism;Glyoxylate and dicarboxylate metabolism;Lysine degradation;Propanoate metabolism;Pyruvate metabolism;Synthesis and degradation of ketone bodies;Terpenoid backbone biosynthesis;Tryptophan metabolism;Two-component system;Valine, leucine and isoleucine degradation	36.881	36.6464	37.275	36.7701	36.9507	36.9065	34.6644	36.4528	36.6004	36.6412	36.7614	37.0174	36.8282	37.0395	37.3967
A0A0R4J079;Q8BMP6	Golgi resident protein GCP60	Acbd3	0	0	0	NaN	0	0	0	NaN			0	0			0	0			0.348315	-0.248064			0	0				fatty-acyl-CoA binding;protein kinase A regulatory subunit binding	lipid metabolic process;steroid biosynthetic process	Golgi apparatus;Golgi membrane;membrane;mitochondrion	Clathrin derived vesicle budding;Golgi Associated Vesicle Biogenesis;Membrane Trafficking;trans-Golgi Network Vesicle Budding;Vesicle-mediated transport	-	NaN	NaN	NaN	NaN	NaN	NaN	NaN	NaN	NaN	NaN	NaN	NaN	27.7314	28.3416	NaN
E9QNH7;Q5XG73	Acyl-CoA-binding domain-containing protein 5	Acbd5	0	NaN	0	0	0	0	0	0			0	0			0	NaN			0	0			0	0				fatty-acyl-CoA binding;lipid binding;molecular_function	autophagy;autophagy of peroxisome	integral component of membrane;membrane;nucleoplasm;nucleus;peroxisomal membrane;peroxisome	Fatty acid metabolism;Metabolism;Metabolism of lipids;Peroxisomal lipid metabolism	-	NaN	NaN	NaN	NaN	NaN	25.2806	NaN	NaN	NaN	NaN	NaN	NaN	NaN	NaN	NaN
P09470;F6QCP8	Angiotensin-converting enzyme;Angiotensin-converting enzyme, soluble form	Ace	0	NaN	0.378076	-0.446143	0	NaN	0.212465	-0.213049			0	0.402081			0	0			0.225857	-0.153732			0.0375657	0.0793619				actin binding;bradykinin receptor binding;carboxypeptidase activity;chloride ion binding;drug binding;endopeptidase activity;exopeptidase activity;hydrolase activity;metal ion binding;metallodipeptidase activity;metallopeptidase activity;mitogen-activated protein kinase binding;mitogen-activated protein kinase kinase binding;peptidase activity;peptidyl-dipeptidase activity;protein binding;tripept…	amyloid-beta metabolic process;arachidonic acid secretion;cell proliferation in bone marrow;heart contraction;hormone catabolic process;kidney development;negative regulation of gap junction assembly;negative regulation of gene expression;negative regulation of protein binding;neutrophil mediated immunity;peptide catabolic process;positive regulation of peptidyl-cysteine S-nitrosylation;positive …	cytoplasm;endosome;external side of plasma membrane;extracellular exosome;extracellular region;extracellular space;integral component of membrane;lysosome;membrane;plasma membrane	Metabolism of Angiotensinogen to Angiotensins;Metabolism of proteins;Peptide hormone metabolism	Chagas disease (American trypanosomiasis);Hypertrophic cardiomyopathy (HCM);Renin-angiotensin system	NaN	26.551	NaN	NaN	NaN	NaN	NaN	27.1289	26.7772	NaN	NaN	NaN	27.7032	27.2589	27.3623
Q99KI0	Aconitate hydratase, mitochondrial	Aco2	0.253037	0.114573	0.364356	0.139174	1.71236	0.676565	2.42712	0.288438			1.17173	-0.569393			0.0224878	-0.00740178			0.253769	-0.102632			0.459036	0.0466321	+			3 iron, 4 sulfur cluster binding;4 iron, 4 sulfur cluster binding;aconitate hydratase activity;iron ion binding;iron-sulfur cluster binding;lyase activity;metal ion binding	citrate metabolic process;isocitrate metabolic process;liver development;metabolic process;response to isolation stress;tricarboxylic acid cycle	mitochondrion;myelin sheath	Citric acid cycle (TCA cycle);Metabolism;Pyruvate metabolism and Citric Acid (TCA) cycle;The citric acid (TCA) cycle and respiratory electron transport	Carbon fixation pathways in prokaryotes;Citrate cycle (TCA cycle);Glyoxylate and dicarboxylate metabolism	39.16	38.9182	39.4588	39.1194	39.4087	39.3526	38.2787	38.7412	38.809	39.195	39.2514	39.4121	38.8498	38.9749	39.3753
Q9CQR4	Acyl-coenzyme A thioesterase 13;Acyl-coenzyme A thioesterase 13, N-terminally processed	Acot13	1.2363	-0.455866	0.0234814	-0.0205015	0.517349	1.20904	1.10485	0.404271			0.604217	-1.38564			0.792829	0.279274			0.180067	-0.133649			0.709791	0.291124	+			acyl-CoA hydrolase activity;hydrolase activity	protein homotetramerization	cytoplasm;cytoskeleton;cytosol;mitochondrion;nucleus;spindle	Fatty acid metabolism;Metabolism;Metabolism of lipids;Mitochondrial Fatty Acid Beta-Oxidation	-	33.7667	33.7901	34.2145	33.6325	33.3074	33.4638	30.5064	33.6413	33.4667	33.5529	34.0013	33.6874	34.2811	34.2411	34.9832
Q9QYR9	Acyl-coenzyme A thioesterase 2, mitochondrial	Acot2	0.32869	0.358958	0.414532	0.268316	1.81781	0.76451	0.813483	0.371655			1.21808	-0.932266			0.734993	-0.526714			0.079385	-0.0731163			0.0876134	0.0302226	+			acyl-CoA hydrolase activity;carboxylic ester hydrolase activity;hydrolase activity;myristoyl-CoA hydrolase activity;palmitoyl-CoA hydrolase activity;signaling receptor binding;succinyl-CoA hydrolase activity;thiolester hydrolase activity	acyl-CoA metabolic process;dicarboxylic acid catabolic process;dicarboxylic acid metabolic process;fatty acid metabolic process;long-chain fatty acid metabolic process;saturated monocarboxylic acid metabolic process;short-chain fatty acid metabolic process;succinyl-CoA metabolic process;unsaturated monocarboxylic acid metabolic process;very long-chain fatty acid metabolic process	cytosol;mitochondrial matrix;mitochondrion;peroxisome	Beta-oxidation of very long chain fatty acids;Fatty acid metabolism;Metabolism;Metabolism of lipids;Metabolism of proteins;Mitochondrial Fatty Acid Beta-Oxidation;Peroxisomal lipid metabolism;Peroxisomal protein import	Biosynthesis of unsaturated fatty acids	33.8166	34.067	34.9105	34.2191	34.4327	35.2191	33.0674	33.3824	33.5474	34.2374	33.8491	34.2042	35.2931	35.512	36.1248
E9PYH2;Q91V12	Cytosolic acyl coenzyme A thioester hydrolase	Acot7	0	0	0.0571207	0.0453828	0	0	0.230099	0.160655			0	0			0	0			0.815378	-0.477289			0.582186	-0.362017				acyl-CoA hydrolase activity;carboxylic ester hydrolase activity;fatty-acyl-CoA binding;hydrolase activity;identical protein binding;long-chain fatty acyl-CoA binding;myristoyl-CoA hydrolase activity;palmitoyl-CoA hydrolase activity;protein homodimerization activity	acyl-CoA metabolic process;coenzyme A biosynthetic process;fatty acid catabolic process;long-chain fatty-acyl-CoA catabolic process;medium-chain fatty acid biosynthetic process;medium-chain fatty-acyl-CoA catabolic process;palmitic acid biosynthetic process	cell body;cytoplasm;cytosol;neuron projection;nucleoplasm	Fatty acid metabolism;Metabolism;Metabolism of lipids;Mitochondrial Fatty Acid Beta-Oxidation	Biosynthesis of unsaturated fatty acids	NaN	NaN	NaN	NaN	NaN	NaN	NaN	NaN	NaN	NaN	NaN	NaN	30.5319	30.9122	30.7511
Q8BZR4;P58137	Acyl-coenzyme A thioesterase 8	Acot8	0	0	0.279112	-0.14958	0	0	0.143295	-0.120752			0	0			0	0			0.0973126	0.0768407			0.489734	0.105668				acyl-CoA hydrolase activity;carboxylic ester hydrolase activity;choloyl-CoA hydrolase activity;hydrolase activity;medium-chain acyl-CoA hydrolase activity;palmitoyl-CoA hydrolase activity;signaling receptor binding	acyl-CoA metabolic process;dicarboxylic acid catabolic process;fatty acid catabolic process;negative regulation of CD4 biosynthetic process;peroxisome fission;peroxisome organization	cytoplasm;mitochondrion;peroxisomal matrix;peroxisome	alpha-linolenic (omega3) and linoleic (omega6) acid metabolism;alpha-linolenic acid (ALA) metabolism;Beta-oxidation of pristanoyl-CoA;Beta-oxidation of very long chain fatty acids;Bile acid and bile salt metabolism;Fatty acid metabolism;Metabolism;Metabolism of lipids;Metabolism of proteins;Metabolism of steroids;Peroxisomal lipid metabolism;Peroxisomal protein import;Synthesis of bile acids and …	Peroxisome	NaN	NaN	NaN	NaN	NaN	NaN	NaN	NaN	NaN	NaN	NaN	NaN	27.8983	27.4714	27.9679
Q9R0X4	Acyl-coenzyme A thioesterase 9, mitochondrial	Acot9	0.494798	-0.27661	0.872473	0.146894	0.0272488	0.00644175	2.51635	0.333213			0.690478	-0.305851			0.0493818	-0.0227992			0.281773	-0.0494092			1.03521	0.136909	+			acetyl-CoA hydrolase activity;acyl-CoA hydrolase activity;carboxylic ester hydrolase activity;hydrolase activity;protein binding	acyl-CoA metabolic process	mitochondrion	Fatty acid metabolism;Metabolism;Metabolism of lipids;Mitochondrial Fatty Acid Beta-Oxidation	-	32.7294	32.1116	32.5938	31.9093	32.2536	32.4421	32.2936	32.0372	32.1865	32.1697	32.1361	32.2308	32.1714	32.2253	32.0566
A2A848	-	Acox1	0	0	0	1.00649	0	0	0	NaN			0	0			0	0			0	NaN			0	-0.963064				acyl-CoA oxidase activity;FAD binding;flavin adenine dinucleotide binding;oxidoreductase activity, acting on the CH-CH group of donors	fatty acid beta-oxidation;fatty acid metabolic process;oxidation-reduction process	peroxisome	-	-	NaN	NaN	NaN	NaN	NaN	NaN	NaN	NaN	NaN	NaN	NaN	NaN	NaN	NaN	27.5796
Q9R0H0	Peroxisomal acyl-coenzyme A oxidase 1	Acox1	0.220572	-1.09536	0.0813112	0.0760511	0.661382	-1.36174	0.534851	-0.18782			0.0387356	-0.168649			0.108767	-0.435029			0.16523	0.10158			0.224904	-0.162292	+			acyl-CoA dehydrogenase activity;acyl-CoA oxidase activity;FAD binding;flavin adenine dinucleotide binding;oxidoreductase activity;oxidoreductase activity, acting on the CH-CH group of donors;palmitoyl-CoA oxidase activity;PDZ domain binding;protein N-terminus binding;signaling receptor binding	cholesterol homeostasis;fatty acid beta-oxidation;fatty acid beta-oxidation using acyl-CoA dehydrogenase;fatty acid beta-oxidation using acyl-CoA oxidase;fatty acid metabolic process;fatty acid oxidation;generation of precursor metabolites and energy;lipid homeostasis;lipid metabolic process;oxidation-reduction process;peroxisome fission;prostaglandin metabolic process;spermatogenesis;very long-c…	cytoplasm;intracellular membrane-bounded organelle;mitochondrion;nucleolus;nucleoplasm;nucleus;peroxisomal membrane;peroxisome;plasma membrane	alpha-linolenic (omega3) and linoleic (omega6) acid metabolism;alpha-linolenic acid (ALA) metabolism;Beta-oxidation of very long chain fatty acids;Fatty acid metabolism;Metabolism;Metabolism of lipids;Metabolism of proteins;Peroxisomal lipid metabolism;Peroxisomal protein import	alpha-Linolenic acid metabolism;Biosynthesis of unsaturated fatty acids;Fatty acid metabolism;Peroxisome;PPAR signaling pathway	28.0002	NaN	30.3257	NaN	29.4207	26.7145	29.7604	NaN	28.2282	27.6817	NaN	27.5834	32.2484	31.8263	32.4432
Q3TAW3;E9Q296;Q8C178;Q9EPL9	Acyl-coenzyme A oxidase;Peroxisomal acyl-coenzyme A oxidase 3	Acox3	0	NaN	0	0.392551	0	NaN	0.543486	-0.260911			0	0			0	0.3565			1.32641	-0.340866			0	-0.994328				acyl-CoA dehydrogenase activity;acyl-CoA oxidase activity;FAD binding;flavin adenine dinucleotide binding;oxidoreductase activity;oxidoreductase activity, acting on the CH-CH group of donors;pristanoyl-CoA oxidase activity;signaling receptor binding	fatty acid beta-oxidation;fatty acid beta-oxidation using acyl-CoA dehydrogenase;fatty acid beta-oxidation using acyl-CoA oxidase;fatty acid metabolic process;lipid metabolic process;oxidation-reduction process	mitochondrion;peroxisomal matrix;peroxisome	Beta-oxidation of pristanoyl-CoA;Fatty acid metabolism;Metabolism;Metabolism of lipids;Metabolism of proteins;Peroxisomal lipid metabolism;Peroxisomal protein import	alpha-Linolenic acid metabolism;Biosynthesis of unsaturated fatty acids;Fatty acid metabolism;Peroxisome;PPAR signaling pathway	NaN	NaN	NaN	NaN	27.8301	27.9224	NaN	NaN	NaN	28.2327	NaN	NaN	28.5095	28.2971	28.5539
A0A1W2P7X3;Q9D358;Q561M1	Low molecular weight phosphotyrosine protein phosphatase	Acp1	0	0	0	0	0	NaN	0	0			0	NaN			0	0			0	0			0	0				acid phosphatase activity;hydrolase activity;non-membrane spanning protein tyrosine phosphatase activity;phosphatase activity;phosphoprotein phosphatase activity;protein tyrosine phosphatase activity	peptidyl-tyrosine dephosphorylation;protein dephosphorylation	cytoplasm;cytoplasmic side of plasma membrane;cytosol;sarcolemma	-	Riboflavin metabolism	NaN	NaN	NaN	NaN	NaN	NaN	NaN	25.761	NaN	NaN	NaN	NaN	NaN	NaN	NaN
Q8BP40	Lysophosphatidic acid phosphatase type 6	Acp6	0.63553	0.428319	1.91525	0.750106	0.716777	0.641768	1.95873	0.520728			0.103485	0.139636			1.07059	0.353085			0.239902	0.106808			0.476422	-0.122569	+			acid phosphatase activity;hydrolase activity;lysophosphatidic acid phosphatase activity	dephosphorylation;hematopoietic progenitor cell differentiation;lipid metabolic process;lysobisphosphatidic acid metabolic process;phospholipid metabolic process	cytoplasm;mitochondrion	Glycerophospholipid biosynthesis;Metabolism;Metabolism of lipids;Phospholipid metabolism;Synthesis of PA	Riboflavin metabolism	30.9919	30.2595	31.1961	31.1039	31.4544	31.1741	31.7426	30.5487	30.5751	31.7976	31.4101	31.5839	30.1809	30.3899	30.6382
Q8VCW8	Acyl-CoA synthetase family member 2, mitochondrial	Acsf2	0	-1.10732	1.70728	1.3864	0.127953	-0.579053	0.124392	0.13423			0.203903	0.746723			0	1.27499			1.24311	1.04098			0.223142	-0.211193	+			ATP binding;catalytic activity;ligase activity;molecular_function;nucleotide binding	biological_process;fatty acid metabolic process;lipid metabolic process;metabolic process	mitochondrion	Fatty acid metabolism;Metabolism;Metabolism of lipids;Mitochondrial Fatty Acid Beta-Oxidation	-	28.6469	26.1827	26.5881	26.0319	NaN	NaN	30.2664	26.707	26.6845	26.6077	28.0061	NaN	32.4542	32.4003	31.5243
Q3URE1;A0A1D5RMC8	Acyl-CoA synthetase family member 3, mitochondrial	Acsf3	0.252169	0.197425	1.17431	0.468171	0.982033	1.21101	1.03453	0.444804			0.774015	-0.986706			0.0309507	0.026879			0.356261	0.172285			0.325226	0.148918				acid-thiol ligase activity;ATP binding;catalytic activity;ligase activity;malonyl-CoA synthetase activity;nucleotide binding;very long-chain fatty acid-CoA ligase activity	fatty acid biosynthetic process;fatty acid metabolic process;lipid metabolic process;malonate catabolic process;metabolic process	mitochondrion	Fatty acid metabolism;Fatty acyl-CoA biosynthesis;Metabolism;Metabolism of lipids;Synthesis of very long-chain fatty acyl-CoAs	-	31.4519	30.9719	30.9083	30.8101	31.4347	31.6796	29.0009	30.7089	30.6622	31.2376	31.1633	31.6042	31.7636	31.9209	32.0574
P41216;D3Z041	Long-chain-fatty-acid--CoA ligase 1	Acsl1	0.3462	0.380817	0.558542	-0.267672	1.29471	0.331192	0.457971	0.126157			0.505428	-0.530919		+	2.27701	-0.580545			0.765682	-0.335721			0.160027	0.058108				ATP binding;catalytic activity;decanoate-CoA ligase activity;ligase activity;long-chain fatty acid-CoA ligase activity;nucleotide binding	adiponectin-activated signaling pathway;fatty acid metabolic process;fatty acid transport;lipid biosynthetic process;lipid metabolic process;long-chain fatty acid import;long-chain fatty acid metabolic process;metabolic process;positive regulation of protein serine/threonine kinase activity;regulation of extrinsic apoptotic signaling pathway;response to drug;response to nutrient;response to oleic…	endoplasmic reticulum;endoplasmic reticulum membrane;integral component of membrane;intracellular membrane-bounded organelle;membrane;mitochondrial inner membrane;mitochondrial outer membrane;mitochondrion;nucleolus;nucleus;organelle membrane;peroxisomal membrane;peroxisome;plasma membrane	alpha-linolenic (omega3) and linoleic (omega6) acid metabolism;alpha-linolenic acid (ALA) metabolism;Fatty acid metabolism;Fatty acyl-CoA biosynthesis;Linoleic acid (LA) metabolism;Metabolism;Metabolism of lipids;Synthesis of very long-chain fatty acyl-CoAs	Adipocytokine signaling pathway;Fatty acid metabolism;Peroxisome;PPAR signaling pathway	36.6411	36.4036	35.1914	36.3418	36.6123	36.4244	35.3797	35.5431	35.7206	36.0056	35.8608	35.7705	37.0339	36.7435	37.4327
E9PUC2;Q9CZW4	Long-chain-fatty-acid--CoA ligase 3	Acsl3	0	NaN	0	0	0	0	0	0			0	NaN			0	0			0	0			0	0				ATP binding;catalytic activity;decanoate-CoA ligase activity;ligase activity;long-chain fatty acid-CoA ligase activity;nucleotide binding;protein domain specific binding;protein kinase binding	brain development;fatty acid biosynthetic process;fatty acid metabolic process;lipid metabolic process;long-chain fatty acid import;long-chain fatty acid metabolic process;metabolic process;positive regulation of Golgi to plasma membrane protein transport;positive regulation of phosphatidylcholine biosynthetic process;positive regulation of secretion;response to nutrient;response to organic cycli…	endoplasmic reticulum;endoplasmic reticulum membrane;Golgi apparatus;integral component of membrane;intracellular membrane-bounded organelle;lipid droplet;membrane;mitochondrial outer membrane;mitochondrion;organelle membrane;perinuclear region of cytoplasm;peroxisomal membrane;peroxisome	Fatty acid metabolism;Fatty acyl-CoA biosynthesis;Metabolism;Metabolism of lipids;Synthesis of very long-chain fatty acyl-CoAs	Adipocytokine signaling pathway;Fatty acid metabolism;Peroxisome;PPAR signaling pathway	NaN	27.4441	NaN	NaN	NaN	NaN	NaN	NaN	NaN	NaN	NaN	NaN	NaN	NaN	NaN
Q91WC3;Q5ICG5;Q8R1X1;Q5F2C5;Q8BYJ0;E9Q7Y2	Long-chain-fatty-acid--CoA ligase 6	Acsl6	0.0728309	0.0862007	0.380032	0.15259	0.0976474	0.0691268	0.320862	0.209509			0.0565121	-0.0312862			0.0378239	-0.0483602			0.137117	0.105768			0.518213	0.162687				ATP binding;catalytic activity;decanoate-CoA ligase activity;enzyme binding;ligase activity;long-chain fatty acid-CoA ligase activity;nucleotide binding;protein binding;protein homodimerization activity	fatty acid metabolic process;lipid metabolic process;long-chain fatty acid metabolic process;metabolic process;neuroblast proliferation	endoplasmic reticulum;endoplasmic reticulum membrane;integral component of membrane;intracellular membrane-bounded organelle;membrane;mitochondrial outer membrane;mitochondrion;organelle membrane;peroxisomal membrane;peroxisome	Fatty acid metabolism;Fatty acyl-CoA biosynthesis;Metabolism;Metabolism of lipids;Synthesis of very long-chain fatty acyl-CoAs	Adipocytokine signaling pathway;Fatty acid metabolism;Peroxisome;PPAR signaling pathway	29.507	29.0759	29.1183	29.0148	28.8477	30.0974	NaN	29.2844	29.1205	29.6035	28.9591	29.2521	29.1934	28.9872	28.8136
Q8BGA8;A0A140LHR8	Acyl-coenzyme A synthetase ACSM5, mitochondrial	Acsm5	0	0	1.87389	0.463062	0	0	1.34373	0.736097			0	0			0	0			0.315836	-0.154474			0.241244	0.11856				acyl-CoA ligase activity;ATP binding;butyrate-CoA ligase activity;catalytic activity;fatty acid ligase activity;fatty-acyl-CoA synthase activity;ligase activity;metal ion binding;nucleotide binding	acyl-CoA metabolic process;fatty acid biosynthetic process;fatty acid metabolic process;lipid metabolic process;metabolic process	mitochondrial matrix;mitochondrion	Amino Acid conjugation;Biological oxidations;Conjugation of carboxylic acids;Conjugation of salicylate with glycine;Metabolism;Phase II - Conjugation of compounds	Butanoate metabolism	NaN	NaN	NaN	NaN	NaN	NaN	NaN	NaN	NaN	NaN	NaN	NaN	29.2714	29.2154	29.3255
Q99NB1	Acetyl-coenzyme A synthetase 2-like, mitochondrial	Acss1	0.776576	0.396781	0.875102	0.429082	1.18083	1.44068	1.47823	0.316746			0.972384	-1.23096			0.444361	-0.187061			0.0146966	0.00697835			0.211718	-0.105358	+			acetate-CoA ligase activity;AMP binding;ATP binding;catalytic activity;ligase activity;nucleotide binding	acetate biosynthetic process;acetyl-CoA biosynthetic process;acetyl-CoA biosynthetic process from acetate;metabolic process;propionate biosynthetic process	mitochondrial matrix;mitochondrion	Biological oxidations;Ethanol oxidation;Metabolism;Phase I - Functionalization of compounds	Carbon fixation pathways in prokaryotes;Glycolysis / Gluconeogenesis;Methane metabolism;Propanoate metabolism;Pyruvate metabolism	31.3714	31.1141	30.7102	31.4365	31.7089	31.2408	28.8839	29.7929	30.826	31.4844	31.0704	31.2701	34.6668	34.8418	35.1792
P68134	Actin, alpha skeletal muscle	Acta1	0.500167	0.404786	1.18088	-0.421942	0.105524	0.103278	1.65624	-0.648965			1.14985	0.42826			0.0970065	0.126751			0.548474	0.202946			0.0450807	-0.0240771			+	ATP binding;nucleotide binding;protein binding	cellular response to organonitrogen compound;mesenchyme migration;positive regulation of gene expression;response to extracellular stimulus;response to lithium ion;response to mechanical stimulus;response to steroid hormone;skeletal muscle fiber adaptation;skeletal muscle fiber development;skeletal muscle thin filament assembly	actin cytoskeleton;actin filament;cell body;cytoplasm;cytoskeleton;filopodium;lamellipodium;protein-containing complex;sarcomere;stress fiber;striated muscle thin filament	Muscle contraction;Striated Muscle Contraction	-	38.3697	38.4669	38.5812	39.5645	38.4353	38.6324	39.1025	39.0244	38.5757	38.7769	39.6216	38.6139	37.6752	37.5138	37.6295
P62737;P63268;D3YZY0	Actin, aortic smooth muscle;Actin, gamma-enteric smooth muscle	Acta2;Actg2	0.558133	-1.36678	0	-1.44703	0	-2.00163	0	NaN			0.681604	0.7085			0	0.0736513			0.201542	-0.194181			0	NaN			+	ATP binding;nucleotide binding;protein binding;protein kinase binding	glomerular mesangial cell development;mesenchyme migration;positive regulation of gene expression;regulation of blood pressure;response to virus;vascular smooth muscle contraction	actin cytoskeleton;cell body;cell periphery;cytoplasm;cytoskeleton;filopodium;lamellipodium;myosin filament;protein-containing complex;smooth muscle contractile fiber	Muscle contraction;Smooth Muscle Contraction	Vascular smooth muscle contraction	29.7665	29.9215	30.6777	30.0487	27.4616	NaN	NaN	31.1707	30.4902	28.8288	NaN	NaN	30.6315	31.0323	NaN
P60710;E9Q1F2;E9Q5F4	Actin, cytoplasmic 1;Actin, cytoplasmic 1, N-terminally processed	Actb	1.95477	-1.94282	1.5326	-0.303346	1.05902	-1.26078	2.48218	-0.845692			0.356933	-0.298531			0.245673	0.383511			1.14958	0.325989			1.08889	-0.216357			+	ATP binding;identical protein binding;kinesin binding;nitric-oxide synthase binding;nucleotide binding;protein binding;protein kinase binding;structural constituent of postsynaptic actin cytoskeleton;Tat protein binding	cell motility;cellular response to cytochalasin B;negative regulation of cyclin-dependent protein kinase activity;negative regulation of protein binding;postsynaptic actin cytoskeleton organization	actin cytoskeleton;cortical cytoskeleton;cytoplasm;cytoplasmic ribonucleoprotein granule;cytoskeleton;cytosol;dense body;focal adhesion;myelin sheath;NuA4 histone acetyltransferase complex;nucleus;plasma membrane;protein-containing complex	Adherens junctions interactions;Axon guidance;B-WICH complex positively regulates rRNA expression;Cell junction organization;Cell-Cell communication;Cell-cell junction organization;Cell-extracellular matrix interactions;Clathrin-mediated endocytosis;Deubiquitination;Developmental Biology;DNA Damage Recognition in GG-NER;DNA Repair;EPHB-mediated forward signaling;EPH-Ephrin signaling;Epigenetic re…	Adherens junction;Arrhythmogenic right ventricular cardiomyopathy (ARVC);Bacterial invasion of epithelial cells;Dilated cardiomyopathy;Focal adhesion;Hypertrophic cardiomyopathy (HCM);Leukocyte transendothelial migration;Pathogenic Escherichia coli infection;Phagosome;Phototransduction - fly;Regulation of actin cytoskeleton;Shigellosis;Tight junction;Vibrio cholerae infection;Viral myocarditis	34.1895	34.1434	34.2322	33.112	31.8609	31.7637	33.2452	34.436	33.9883	32.1698	33.5059	32.2114	34.9223	34.6612	34.6427
Q8BFZ3	Beta-actin-like protein 2	Actbl2	2.13478	1.87765	0.0964198	-0.108997	0.755647	0.959964	1.05678	-1.6146			0.862146	0.971017			0.0432067	0.0533282			1.13854	1.37073			0.0794528	-0.134871			+	ATP binding;molecular_function;nucleotide binding	biological_process	cytoplasm;cytoskeleton	-	-	31.3616	30.8698	31.0221	33.616	32.4509	32.8195	32.6511	NaN	31.4599	33.3567	33.1444	32.5454	30.4215	30.3962	30.2539
P68033	Actin, alpha cardiac muscle 1	Actc1	0.268915	-0.358387	1.85393	-1.14322	0.17918	0.444679	1.07047	-1.43672			0.278964	0.545219			0.598829	1.34829			0.234982	-0.234078			0.39403	-0.527578			+	ATP binding;ATPase activity;myosin binding;nucleotide binding;protein binding	actin filament-based movement;actin-mediated cell contraction;actin-myosin filament sliding;actomyosin structure organization;cardiac muscle contraction;cardiac muscle tissue morphogenesis;cardiac myofibril assembly;heart contraction;mesenchyme migration;negative regulation of apoptotic process;positive regulation of gene expression;response to drug;response to ethanol;skeletal muscle thin filame…	actin filament;actomyosin, actin portion;cell body;cytoplasm;cytoskeleton;filopodium;I band;lamellipodium;sarcomere	Muscle contraction;Striated Muscle Contraction	Cardiac muscle contraction;Dilated cardiomyopathy;Hypertrophic cardiomyopathy (HCM)	29.0727	28.2058	NaN	NaN	28.5029	28.0589	30.233	28.8431	28.4775	30.4451	28.8132	NaN	31.9204	31.9101	31.2592
P63260;G3UZ07	Actin, cytoplasmic 2;Actin, cytoplasmic 2, N-terminally processed	Actg1	0	0	0	NaN	0	0	0	0			0	0			0	0			0	NaN			0	0			+	ATP binding;identical protein binding;nucleotide binding;profilin binding;protein binding;structural constituent of cytoskeleton;ubiquitin protein ligase binding	actin-mediated cell contraction;actomyosin structure organization;cardiac muscle tissue morphogenesis;cardiac myofibril assembly;cellular response to interferon-gamma;negative regulation of apoptotic process;negative regulation of protein binding;response to calcium ion;response to mechanical stimulus;sarcomere organization;skeletal muscle thin filament assembly	actin cytoskeleton;actin filament;cortical cytoskeleton;costamere;cytoplasm;cytoskeleton;cytosol;dense body;extracellular exosome;filamentous actin;focal adhesion;I band;myelin sheath;myofibril;phagocytic vesicle;plasma membrane	Adherens junctions interactions;Axon guidance;Cell junction organization;Cell-Cell communication;Cell-cell junction organization;Cell-extracellular matrix interactions;Clathrin-mediated endocytosis;Developmental Biology;EPHB-mediated forward signaling;EPH-Ephrin signaling;Fcgamma receptor (FCGR) dependent phagocytosis;Formation of annular gap junctions;Gap junction degradation;Gap junction traffi…	Adherens junction;Arrhythmogenic right ventricular cardiomyopathy (ARVC);Bacterial invasion of epithelial cells;Dilated cardiomyopathy;Focal adhesion;Hypertrophic cardiomyopathy (HCM);Leukocyte transendothelial migration;Pathogenic Escherichia coli infection;Phagosome;Phototransduction - fly;Regulation of actin cytoskeleton;Shigellosis;Tight junction;Vibrio cholerae infection;Viral myocarditis	NaN	NaN	NaN	NaN	NaN	NaN	NaN	NaN	NaN	NaN	NaN	NaN	NaN	25.8455	NaN
A1BN54;Q7TPR4	Alpha-actinin-1	Actn1	0.108373	0.31694	1.79778	-0.731642	1.34515	-1.9555	0.89721	-1.14603			0.956055	0.953192			0.447436	-1.31924			0.12168	0.144393			0.563692	-0.269992			+	actin binding;actin filament binding;calcium ion binding;double-stranded RNA binding;integrin binding;ion channel binding;ligand-dependent nuclear receptor transcription coactivator activity;metal ion binding;protein binding;protein homodimerization activity;vinculin binding	actin crosslink formation;actin filament bundle assembly;actin filament network formation;actin filament organization;cortical cytoskeleton organization;focal adhesion assembly;negative regulation of cellular component movement;platelet formation;platelet morphogenesis;regulation of nucleic acid-templated transcription	actin filament;brush border;cell junction;cell projection;cell-cell junction;cortical cytoskeleton;cytoplasm;cytoskeleton;dense core granule membrane;fascia adherens;focal adhesion;intracellular;membrane;plasma membrane;ruffle;sarcomere;secretory granule;stress fiber;Z disc	Cell junction organization;Cell-Cell communication;Cell-extracellular matrix interactions;Hemostasis;Platelet activation, signaling and aggregation;Platelet degranulation;Regulation of cytoskeletal remodeling and cell spreading by IPP complex components;Response to elevated platelet cytosolic Ca2+	Adherens junction;Amoebiasis;Arrhythmogenic right ventricular cardiomyopathy (ARVC);Focal adhesion;Leukocyte transendothelial migration;Regulation of actin cytoskeleton;Systemic lupus erythematosus;Tight junction	28.2826	29.8232	29.0873	30.5342	NaN	28.2284	30.2901	29.9448	29.8178	29.057	28.329	26.8002	29.343	29.6184	29.2507
Q9JI91	Alpha-actinin-2	Actn2	0.47924	-0.966122	2.38565	-1.44989	1.46197	-1.83887	2.01506	-1.47924			0.799884	1.03957			0.067373	0.166823			0.248618	-0.22213			0.589398	-0.25148			+	actin binding;actin filament binding;calcium ion binding;cytoskeletal protein binding;FATZ binding;identical protein binding;ion channel binding;ligand-dependent nuclear receptor transcription coactivator activity;LIM domain binding;metal ion binding;phosphatidylinositol-4,5-bisphosphate binding;protein binding;protein binding, bridging;protein dimerization activity;protein domain specific bindin…	actin filament uncapping;cardiac muscle cell development;focal adhesion assembly;microspike assembly;muscle contraction;negative regulation of potassium ion transmembrane transporter activity;negative regulation of potassium ion transport;negative regulation of protein localization to cell surface;phospholipase C-activating angiotensin-activated signaling pathway;positive regulation of cation cha…	cortical actin cytoskeleton;cytoplasm;filopodium;focal adhesion;plasma membrane;sarcomere;striated muscle thin filament;Z disc	Activation of NMDA receptor and postsynaptic events;CREB phosphorylation through the activation of CaMKII;CREB phosphorylation through the activation of Ras;Hemostasis;MAPK family signaling cascades;MAPK1/MAPK3 signaling;Muscle contraction;Neuronal System;Neurotransmitter receptors and postsynaptic signal transmission;Platelet activation, signaling and aggregation;Platelet degranulation;Post NMDA…	Adherens junction;Amoebiasis;Arrhythmogenic right ventricular cardiomyopathy (ARVC);Focal adhesion;Leukocyte transendothelial migration;Regulation of actin cytoskeleton;Systemic lupus erythematosus;Tight junction	32.782	34.6654	33.4459	33.9881	32.2749	31.7319	35.0375	34.7495	34.225	32.7002	33.8139	31.9812	33.2081	33.7899	33.5437
O88990	Alpha-actinin-3	Actn3	0.385435	-0.798604	0.743581	-1.8814	1.02074	-1.68601	0.861908	-1.6454			0.542903	0.813037			0.0259226	-0.074365			0.0479271	-0.0903498			0.037678	0.145646			+	actin binding;actin filament binding;calcium ion binding;metal ion binding;protein binding;protein binding, bridging;protein homodimerization activity	bone morphogenesis;muscle contraction;negative regulation of calcineurin-NFAT signaling cascade;negative regulation of glycolytic process;negative regulation of oxidative phosphorylation;negative regulation of relaxation of muscle;osteoblast differentiation;positive regulation of bone mineralization involved in bone maturation;positive regulation of fast-twitch skeletal muscle fiber contraction;p…	brush border;intracellular;sarcomere;striated muscle thin filament;Z disc	Muscle contraction;Striated Muscle Contraction	Adherens junction;Amoebiasis;Arrhythmogenic right ventricular cardiomyopathy (ARVC);Focal adhesion;Leukocyte transendothelial migration;Regulation of actin cytoskeleton;Systemic lupus erythematosus;Tight junction	34.6046	36.6628	35.7713	36.1505	34.3366	34.1557	36.0455	37.0292	36.4031	34.5719	36.1545	33.6933	30.1094	31.5061	29.7917
A0A1L1SV25;P57780;E9Q2W9	Alpha-actinin-4	Actn4	0	-3.86598	1.40363	-1.50308	0	NaN	1.65706	-2.89012			0.0296577	-0.0714614			0	NaN			0.336127	0.441631			0.545829	-0.945414			+	actin binding;actin filament binding;calcium ion binding;chromatin DNA binding;ion channel binding;ligand-dependent nuclear receptor transcription coactivator activity;metal ion binding;nuclear hormone receptor binding;nucleoside binding;protein binding;protein homodimerization activity;retinoic acid receptor binding;RNA polymerase II regulatory region sequence-specific DNA binding	actin filament bundle assembly;bicellular tight junction assembly;negative regulation of cellular component movement;negative regulation of substrate adhesion-dependent cell spreading;peroxisome proliferator activated receptor signaling pathway;positive regulation of cell migration;positive regulation of cellular component movement;positive regulation of NIK/NF-kappaB signaling;positive regulatio…	actin cytoskeleton;brush border;cell junction;cell-cell junction;cortical cytoskeleton;cytoplasm;cytosol;intracellular;neuron projection;nuclear body;nucleus;perinuclear region of cytoplasm;protein-containing complex;pseudopodium;ribonucleoprotein complex;stress fiber;Z disc	Hemostasis;Platelet activation, signaling and aggregation;Platelet degranulation;Response to elevated platelet cytosolic Ca2+	Adherens junction;Amoebiasis;Arrhythmogenic right ventricular cardiomyopathy (ARVC);Focal adhesion;Leukocyte transendothelial migration;Regulation of actin cytoskeleton;Systemic lupus erythematosus;Tight junction	30.0633	31.0937	29.6434	26.4008	NaN	NaN	28.8303	31.008	30.7478	NaN	NaN	NaN	30.9346	30.5419	29.6144
P61161	Actin-related protein 2	Actr2	0	NaN	0	0.0222893	0	NaN	0	NaN			0.513795	1.24629			0	0			0.0437889	-0.0969709			0	NaN				actin binding;actin filament binding;ATP binding;cytoskeletal protein binding;nucleotide binding;structural constituent of cytoskeleton	actin cytoskeleton organization;actin filament organization;Arp2/3 complex-mediated actin nucleation;associative learning;asymmetric cell division;cellular response to interferon-gamma;cellular response to trichostatin A;cilium assembly;cytosolic transport;establishment or maintenance of cell polarity;meiotic cell cycle;meiotic chromosome movement towards spindle pole;meiotic cytokinesis;positive…	actin cap;Arp2/3 protein complex;cell cortex;cell projection;cytoplasm;cytoskeleton;cytosol;invadopodium;lamellipodium;podosome core;postsynaptic density	Axon guidance;Clathrin-mediated endocytosis;Developmental Biology;EPHB-mediated forward signaling;EPH-Ephrin signaling;Fcgamma receptor (FCGR) dependent phagocytosis;Immune System;Innate Immune System;Membrane Trafficking;Neutrophil degranulation;Regulation of actin dynamics for phagocytic cup formation;RHO GTPase Effectors;RHO GTPases Activate WASPs and WAVEs;Signal Transduction;Signaling by Rho…	-	30.1507	30.2155	NaN	NaN	NaN	NaN	32.9931	30.761	30.5341	NaN	NaN	NaN	30.6753	29.806	NaN
Q99JY9;A0A087WQ14;A0A087WRA1	Actin-related protein 3	Actr3	0	0	0	NaN	0	0	0	0			0	0			0	0			0	NaN			0	0				actin binding;actin filament binding;ATP binding;nucleotide binding;protein binding;structural constituent of cytoskeleton	actin filament organization;Arp2/3 complex-mediated actin nucleation;asymmetric cell division;cell projection organization;cellular response to interferon-gamma;cilium assembly;establishment or maintenance of cell polarity;meiotic cell cycle;meiotic chromosome movement towards spindle pole;meiotic cytokinesis;spindle localization	Arp2/3 protein complex;brush border;cell projection;cell-cell junction;cytoplasm;cytoskeleton;lamellipodium	Axon guidance;Clathrin-mediated endocytosis;Developmental Biology;EPHB-mediated forward signaling;EPH-Ephrin signaling;Fcgamma receptor (FCGR) dependent phagocytosis;Immune System;Innate Immune System;Membrane Trafficking;Regulation of actin dynamics for phagocytic cup formation;RHO GTPase Effectors;RHO GTPases Activate WASPs and WAVEs;Signal Transduction;Signaling by Rho GTPases;Vesicle-mediated…	-	NaN	NaN	NaN	NaN	NaN	NaN	NaN	NaN	NaN	NaN	NaN	NaN	NaN	26.1058	26.3603
E9QJT5;P56376	Acylphosphatase;Acylphosphatase-1	Acyp1	0	0	0	0	0	NaN	0	0			0	NaN			0	0			0	0			0	0				acylphosphatase activity;hydrolase activity	biological_process	-	-	Aminobenzoate degradation;Pyruvate metabolism	NaN	NaN	NaN	NaN	NaN	NaN	NaN	NaN	25.5337	NaN	NaN	NaN	NaN	NaN	NaN
P56375	Acylphosphatase-2	Acyp2	0.605162	-0.548159	0.0979027	-0.173705	0.312177	-0.427049	1.19415	0.442083			0.239909	-0.185448			0.0382339	-0.0643384			0.276539	-0.365761			0.254662	0.250028	+			acylphosphatase activity;hydrolase activity;identical protein binding	biological_process	mitochondrion	-	Aminobenzoate degradation;Pyruvate metabolism	28.3779	NaN	28.9197	28.3061	27.8952	NaN	NaN	28.3935	28.5332	28.1471	27.2653	28.6966	27.689	28.228	29.4524
Q9D0L4	Uncharacterized aarF domain-containing protein kinase 1	Adck1	0.564007	0.692753	0.122202	0.0458749	1.54654	0.686377	0.769486	0.409342			0.00145701	-0.00253105			0.0221158	-0.00890795			0.417581	-0.230967			0.361945	0.1325	+			ATP binding;kinase activity;molecular_function;nucleotide binding;protein kinase activity;protein serine/threonine kinase activity;transferase activity	biological_process;phosphorylation;protein phosphorylation	extracellular region;mitochondrion	-	-	31.1044	30.0955	29.2203	30.8155	30.7837	30.8992	30.1424	29.8616	30.4086	31.0152	30.8807	30.5759	30.9471	30.9656	31.2388
A0A0A6YXI0	-	Adck3	0	0	0	0	0	NaN	0	-1.35402			0	0			0	NaN			0	NaN			0	NaN				-	ubiquinone biosynthetic process	mitochondrion	-	-	NaN	NaN	NaN	NaN	NaN	NaN	NaN	NaN	NaN	30.9581	NaN	NaN	NaN	NaN	NaN
E0CYT4	-	Adck3	0	NaN	0	0	0	0	0	0			0	NaN			0	0			0	0			0	0				-	ubiquinone biosynthetic process	mitochondrion	-	-	NaN	NaN	26.3113	NaN	NaN	NaN	NaN	NaN	NaN	NaN	NaN	NaN	NaN	NaN	NaN
Q60936;F7B1B6	Atypical kinase ADCK3, mitochondrial	Adck3	1.41337	0.356655	0.181412	0.0664406	2.44884	0.747775	2.7289	0.317755		+	2.56561	-0.674419			0.984239	-0.2833			0.534032	-0.16916			0.89493	0.0821546				ADP binding;ATP binding;kinase activity;nucleotide binding;protein kinase activity;transferase activity	phosphorylation;protein phosphorylation;ubiquinone biosynthetic process	integral component of membrane;membrane;mitochondrion	-	-	35.549	35.3349	35.3217	35.5972	35.9142	35.7642	34.7454	34.5971	34.8398	35.5183	35.2862	35.6213	34.2487	34.3726	34.7068
E0CXW2;E9PUK2;Q80V03	Uncharacterized aarF domain-containing protein kinase 5	Adck5	0	NaN	0	NaN	0	0	0	NaN			0	0			0	NaN			0	0.153862			0	0				kinase activity;molecular_function;protein serine/threonine kinase activity;transferase activity	biological_process;phosphorylation;protein phosphorylation	integral component of membrane;membrane;mitochondrion	-	-	NaN	NaN	NaN	NaN	NaN	26.4856	NaN	NaN	NaN	NaN	NaN	NaN	NaN	26.9047	NaN
E9Q706;P51830	Adenylate cyclase type 9	Adcy9	0	0	0	0	0	NaN	0	0			0	NaN			0	0			0	0			0	0				adenylate cyclase activity;ATP binding;guanylate cyclase activity;lyase activity;metal ion binding;nucleotide binding;phosphorus-oxygen lyase activity	adenylate cyclase-activating adrenergic receptor signaling pathway;adenylate cyclase-activating G-protein coupled receptor signaling pathway;cAMP biosynthetic process;cGMP biosynthetic process;cyclic nucleotide biosynthetic process;intracellular signal transduction	axon;dendrite;guanylate cyclase complex, soluble;integral component of membrane;integral component of plasma membrane;intracellular;membrane;plasma membrane	Activation of GABAB receptors;Adenylate cyclase activating pathway;Adenylate cyclase inhibitory pathway;Aquaporin-mediated transport;Ca-dependent events;Calmodulin induced events;CaM pathway;DAG and IP3 signaling;G alpha (i) signalling events;G alpha (s) signalling events;G alpha (z) signalling events;GABA B receptor activation;GABA receptor activation;Glucagon signaling in metabolic regulation;G…	Bile secretion;Calcium signaling pathway;Chemokine signaling pathway;Dilated cardiomyopathy;Endocrine and other factor-regulated calcium reabsorption;Gap junction;Gastric acid secretion;GnRH signaling pathway;Melanogenesis;Oocyte meiosis;Pancreatic secretion;Progesterone-mediated oocyte maturation;Purine metabolism;Salivary secretion;Vascular smooth muscle contraction;Vasopressin-regulated water …	NaN	NaN	NaN	NaN	NaN	NaN	NaN	27.5479	NaN	NaN	NaN	NaN	NaN	NaN	NaN
F8WHZ9;F8WGR0;Q9QYC0;E9Q1K3	Alpha-adducin	Add1	0	NaN	0	NaN	0	NaN	0	NaN			0	0.184324			0	0			0.918334	0.530834			0	0				actin binding;actin filament binding;cadherin binding;calmodulin binding;protein heterodimerization activity;protein homodimerization activity;spectrin binding;structural molecule activity;transcription factor binding	actin filament bundle assembly;barbed-end actin filament capping;cell morphogenesis;cell volume homeostasis;cellular response to calcium ion;erythrocyte differentiation;hemoglobin metabolic process;homeostasis of number of cells within a tissue;in utero embryonic development;multicellular organism growth;positive regulation of adherens junction organization;positive regulation of establishment of…	cell-cell adherens junction;cytoplasm;cytoskeleton;F-actin capping protein complex;membrane;nuclear body;nucleoplasm;nucleus;plasma membrane	Apoptosis;Apoptotic cleavage of cellular proteins;Apoptotic execution phase;Caspase-mediated cleavage of cytoskeletal proteins;Miscellaneous transport and binding events;Programmed Cell Death;Transport of small molecules	-	NaN	27.5579	27.1515	NaN	NaN	NaN	NaN	NaN	27.539	NaN	NaN	NaN	27.4245	27.7307	27.6684
Q9QYB8	Beta-adducin	Add2	0	0	0	0	0	0	0	NaN			0	0			0	0			0	NaN			0	0				actin binding;actin filament binding;calmodulin binding;protein heterodimerization activity;protein homodimerization activity;protein kinase binding;spectrin binding;structural molecule activity	actin filament bundle assembly;barbed-end actin filament capping;hemopoiesis;leukocyte migration;leukocyte tethering or rolling;positive regulation of protein binding;protein-containing complex assembly	cytoplasm;cytoplasmic vesicle;cytoskeleton;F-actin capping protein complex;membrane;plasma membrane;plasma membrane raft;postsynaptic density	Miscellaneous transport and binding events;Transport of small molecules	-	NaN	NaN	NaN	NaN	NaN	NaN	NaN	NaN	NaN	NaN	NaN	NaN	NaN	NaN	NaN
Q9QYB5	Gamma-adducin	Add3	0	0	0	NaN	0	0	0	0			0	0			0	0			0	NaN			0	0				actin binding;calmodulin binding;structural molecule activity	-	brush border;cell cortex;cell-cell junction;condensed nuclear chromosome;cytoplasm;cytoskeleton;membrane;nucleoplasm;plasma membrane;postsynaptic density	Miscellaneous transport and binding events;Transport of small molecules	-	NaN	NaN	NaN	NaN	NaN	NaN	NaN	NaN	NaN	NaN	NaN	NaN	NaN	26.1645	NaN
P00329	Alcohol dehydrogenase 1	Adh1	0	NaN	0	0	0	-0.542197	0	0			0.215011	0.211619			0	NaN			0	0			0	0				alcohol dehydrogenase (NAD) activity;alcohol dehydrogenase activity, zinc-dependent;metal ion binding;oxidoreductase activity;protein homodimerization activity;zinc ion binding	behavioral response to ethanol;ethanol catabolic process;ethanol oxidation;oxidation-reduction process;response to retinoic acid;response to steroid hormone;response to testosterone;retinoic acid metabolic process;retinoid metabolic process;retinol metabolic process	cytoplasm;cytosol;intracellular;mitochondrion;nucleoplasm;plasma membrane	Abacavir metabolism;Abacavir transport and metabolism;Biological oxidations;Ethanol oxidation;Metabolism;Phase I - Functionalization of compounds;RA biosynthesis pathway;Signal Transduction;Signaling by Nuclear Receptors;Signaling by Retinoic Acid	Drug metabolism - cytochrome P450;Fatty acid metabolism;Glycolysis / Gluconeogenesis;Metabolism of xenobiotics by cytochrome P450;Retinol metabolism;Tyrosine metabolism	29.2597	28.8481	28.392	NaN	NaN	NaN	NaN	28.7977	29.292	NaN	28.5027	NaN	NaN	NaN	NaN
A0A087WRE7;Q8R0N6	Hydroxyacid-oxoacid transhydrogenase, mitochondrial	Adhfe1	0.0147408	0.0370661	0.241744	0.364029	0.127569	0.183052	0.296464	0.439762			0.272932	0.388477			0.260514	0.534463			0.231081	0.340175			0.269538	0.415908				alcohol dehydrogenase (NAD) activity;hydroxyacid-oxoacid transhydrogenase activity;metal ion binding;oxidoreductase activity	glutamate catabolic process via 2-oxoglutarate;oxidation-reduction process	cytosol;mitochondrion	Interconversion of 2-oxoglutarate and 2-hydroxyglutarate;Metabolism;Pyruvate metabolism and Citric Acid (TCA) cycle;The citric acid (TCA) cycle and respiratory electron transport	-	28.7506	29.9303	29.9982	28.1496	30.1895	30.4512	NaN	29.704	30.1924	29.6084	29.9327	30.8526	29.5912	31.188	30.5911
Q60994;E9PWU4	Adiponectin	Adipoq	0	-0.894945	0.167167	-0.108521	0.0786317	-0.14263	0.137417	0.110535			0.191402	0.222987			0	0.975302			0.341202	-0.266415			0.0797405	-0.0473588				hormone activity;identical protein binding;protein binding;protein homodimerization activity;sialic acid binding;signaling receptor binding	adiponectin-activated signaling pathway;brown fat cell differentiation;cellular response to cAMP;cellular response to drug;cellular response to epinephrine stimulus;cellular response to insulin stimulus;circadian rhythm;detection of oxidative stress;fatty acid beta-oxidation;fatty acid oxidation;glucose homeostasis;glucose metabolic process;low-density lipoprotein particle clearance;membrane depo…	cell periphery;cell surface;collagen trimer;endoplasmic reticulum;extracellular region;extracellular space;perinuclear region of cytoplasm;protein-containing complex	AMPK inhibits chREBP transcriptional activation activity;Integration of energy metabolism;Metabolism	Adipocytokine signaling pathway;PPAR signaling pathway;Type II diabetes mellitus	28.2911	28.5812	28.9249	NaN	27.7041	NaN	NaN	29.3119	28.3322	NaN	29.0269	28.3319	30.3304	30.3607	30.7781
P55264	Adenosine kinase	Adk	0	0	0	0	0	0	0	NaN			0	0			0	0			0	NaN			0	0				adenosine kinase activity;ATP binding;carbohydrate kinase activity;kinase activity;metal ion binding;nucleotide binding;phosphotransferase activity, alcohol group as acceptor;transferase activity	adenosine salvage;AMP salvage;carbohydrate phosphorylation;dATP biosynthetic process;phosphorylation;purine ribonucleoside salvage	cytoplasm;cytosol;nucleoplasm;nucleus	Metabolism;Metabolism of nucleotides;Nucleotide salvage;Purine salvage	Purine metabolism	NaN	NaN	NaN	NaN	NaN	NaN	NaN	NaN	NaN	NaN	NaN	NaN	NaN	NaN	NaN
A0A0N4SVK8;Q8BGK2	[Protein ADP-ribosylarginine] hydrolase-like protein 1	Adprhl1	0	0	0	-1.06104	0	0	0	0.135042			0	0			0	0			0.595661	-0.344441			0	0.851639				ADP-ribosylarginine hydrolase activity;GTPase activator activity;hydrolase activity;magnesium ion binding;Rab GTPase binding	activation of GTPase activity;intracellular protein transport;protein de-ADP-ribosylation;regulation of vesicle fusion	endomembrane system;intracellular	-	-	NaN	NaN	NaN	NaN	NaN	NaN	NaN	NaN	NaN	NaN	NaN	NaN	28.3248	27.7662	28.428
E9Q242;P54822	Adenylosuccinate lyase	Adsl	0	0	0	0	0	NaN	0	0			0	NaN			0	0			0	0			0	0				(S)-2-(5-amino-1-(5-phospho-D-ribosyl)imidazole-4-carboxamido)succinate AMP-lyase (fumarate-forming) activity;catalytic activity;lyase activity;N6-(1,2-dicarboxyethyl)AMP AMP-lyase (fumarate-forming) activity	aerobic respiration;AMP biosynthetic process;'de novo' AMP biosynthetic process;'de novo' IMP biosynthetic process;protein tetramerization;purine nucleotide biosynthetic process;purine nucleotide metabolic process;purine ribonucleotide biosynthetic process;response to hypoxia;response to muscle activity;response to nutrient;response to starvation;ribonucleoside monophosphate biosynthetic process	cytosol;mitochondrion	Metabolism;Metabolism of nucleotides;Nucleobase biosynthesis;Purine ribonucleoside monophosphate biosynthesis	Alanine, aspartate and glutamate metabolism;Purine metabolism	NaN	NaN	NaN	NaN	NaN	NaN	NaN	27.8626	NaN	NaN	NaN	NaN	NaN	NaN	NaN
P28650;J3QN31	Adenylosuccinate synthetase isozyme 1	Adssl1	1.63061	-2.17475	0.408308	0.29624	0.690639	-2.00031	0	2.26573			0.0234208	0.0977847			0.270115	0.272221			0	-1.95457			0.00830529	0.0149206				actin filament binding;adenylosuccinate synthase activity;GTP binding;GTPase activity;ligase activity;magnesium ion binding;metal ion binding;nucleotide binding;protein binding;protein homodimerization activity	AMP biosynthetic process;aspartate metabolic process;cellular response to drug;cellular response to electrical stimulus;'de novo' AMP biosynthetic process;glutamine metabolic process;IMP metabolic process;purine nucleotide biosynthetic process;purine nucleotide metabolic process;purine ribonucleoside monophosphate biosynthetic process;response to ammonium ion;response to muscle activity;response …	cytoplasm;cytosol;membrane;plasma membrane	Metabolism;Metabolism of nucleotides;Nucleobase biosynthesis;Purine ribonucleoside monophosphate biosynthesis	Alanine, aspartate and glutamate metabolism;Purine metabolism	30.8274	32.7881	32.1084	30.012	29.8482	29.3394	29.4651	33.1772	33.3749	29.5682	30.6953	29.7528	NaN	29.4735	30.0263
Q920A7	AFG3-like protein 1	Afg3l1	0	0.808842	0.602435	-0.300734	0.636698	0.262704	0.0762875	0.0445283			0	0.629652			0.0830381	0.0835139			0.587461	-0.384081			0.0777922	-0.038819	+			ATP binding;hydrolase activity;metal ion binding;metalloendopeptidase activity;metallopeptidase activity;nucleotide binding;peptidase activity;protein binding;zinc ion binding	cristae formation;mitochondrial fusion;mitochondrial protein processing;mitochondrion organization;protein processing;proteolysis	integral component of membrane;m-AAA complex;membrane;mitochondrial inner membrane;mitochondrion	-	-	NaN	27.3947	NaN	27.7836	27.9612	28.8658	NaN	27.9137	28.135	28.0549	28.3519	28.4543	28.2662	NaN	28.6422
Q8JZQ2	AFG3-like protein 2	Afg3l2	0.251275	0.156413	0.226347	0.050396	1.38575	0.317251	0.347036	0.0802244			0.211502	-0.134814			0.087201	0.0260239			0.707574	-0.115618			0.334217	-0.08579	+			ATP binding;hydrolase activity;metal ion binding;metalloendopeptidase activity;metallopeptidase activity;nucleotide binding;peptidase activity;protein binding;zinc ion binding	axonogenesis;calcium import into the mitochondrion;cristae formation;mitochondrial calcium ion homeostasis;mitochondrial fusion;mitochondrial protein processing;mitochondrion organization;muscle fiber development;myelination;nerve development;neuromuscular junction development;protein autoprocessing;protein processing;proteolysis;regulation of multicellular organism growth;righting reflex	integral component of membrane;m-AAA complex;membrane;mitochondrial inner membrane;mitochondrion	Mitochondrial calcium ion transport;Processing of SMDT1;Transport of small molecules	-	33.8317	33.5751	33.0419	33.5243	33.5942	33.7994	33.5151	33.2728	33.2563	33.7828	33.5529	33.6602	34.1395	34.0479	34.2127
Q64191;B7ZNK6	N(4)-(beta-N-acetylglucosaminyl)-L-asparaginase;Glycosylasparaginase alpha chain;Glycosylasparaginase beta chain	Aga	0	NaN	0.774231	-1.10723	0	-0.676061	1.34843	-0.860906			0.024375	-0.0439533			0	NaN			0.102815	-0.0721003			0.091582	0.174221				hydrolase activity;N4-(beta-N-acetylglucosaminyl)-L-asparaginase activity;peptidase activity;protein self-association	protein deglycosylation;protein maturation;proteolysis	endoplasmic reticulum;extracellular space;lysosome	Immune System;Innate Immune System;Neutrophil degranulation	Lysosome;Other glycan degradation	29.4542	27.9694	29.1917	NaN	NaN	NaN	NaN	28.8651	28.7905	NaN	NaN	28.1518	29.7183	29.8407	29.0852
Q9ESW4	Acylglycerol kinase, mitochondrial	Agk	0.473901	0.322825	0.340891	0.143305	0.210969	-0.115959	0.171881	0.083683			0.0663714	0.0614738			0.752537	-0.37731			0.0495519	0.0286306			0.0686861	-0.0309919	+			acylglycerol kinase activity;ATP binding;ceramide kinase activity;diacylglycerol kinase activity;kinase activity;lipid kinase activity;NAD+ kinase activity;nucleotide binding;transferase activity	ceramide biosynthetic process;glycerolipid metabolic process;lipid phosphorylation;metabolic process;phosphorylation;protein import into mitochondrial inner membrane	integral component of mitochondrial inner membrane;intracellular membrane-bounded organelle;membrane;mitochondrial inner membrane;mitochondrial inner membrane protein insertion complex;mitochondrial intermembrane space;mitochondrion	Glycerophospholipid biosynthesis;Metabolism;Metabolism of lipids;Phospholipid metabolism	Glycerolipid metabolism	30.6521	30.2768	29.9121	30.1952	30.8035	30.8108	NaN	30.1342	30.5494	30.3642	30.0152	30.2981	32.1051	31.675	31.6367
F8VPN4;A0A0G2JGI9	-	Agl	0.393064	-2.19205	1.35886	-1.94364	0.686376	-2.47192	1.05346	-1.16092			0.146824	0.807053			0.11528	0.527188			0.658286	-0.780249			0.00144048	0.00247415				4-alpha-glucanotransferase activity;amylo-alpha-1,6-glucosidase activity;carbohydrate binding;catalytic activity;glycogen debranching enzyme activity;polysaccharide binding;polyubiquitin modification-dependent protein binding;protein binding	glycogen biosynthetic process;glycogen catabolic process;glycogen metabolic process;response to glucocorticoid;response to hormone;response to nutrient	cytoplasm;inclusion body;nucleus;sarcoplasmic reticulum	Glycogen breakdown (glycogenolysis);Glycogen metabolism;Immune System;Innate Immune System;Metabolism;Metabolism of carbohydrates;Neutrophil degranulation	Starch and sucrose metabolism	31.4873	32.5647	27.7009	30.0379	26.7466	NaN	28.5603	32.8248	32.7889	28.9816	30.3166	27.4601	28.2705	27.6497	27.8105
Q9D517	1-acyl-sn-glycerol-3-phosphate acyltransferase gamma	Agpat3	0	NaN	0.885283	0.470797	0	NaN	1.18049	0.714665			0	-0.439518			0	0			0.319402	-0.277483			0.069723	-0.0336151				1-acylglycerol-3-phosphate O-acyltransferase activity;lysophosphatidic acid acyltransferase activity;transferase activity;transferase activity, transferring acyl groups	CDP-diacylglycerol biosynthetic process;lipid metabolic process;metabolic process;phospholipid biosynthetic process	endoplasmic reticulum;endoplasmic reticulum membrane;integral component of membrane;membrane;nuclear envelope;nucleus	COPI-independent Golgi-to-ER retrograde traffic;Glycerophospholipid biosynthesis;Golgi-to-ER retrograde transport;Intra-Golgi and retrograde Golgi-to-ER traffic;Membrane Trafficking;Metabolism;Metabolism of lipids;Phospholipid metabolism;Synthesis of PA;Vesicle-mediated transport	Glycerolipid metabolism;Glycerophospholipid metabolism	28.0317	NaN	NaN	NaN	NaN	NaN	NaN	27.5921	NaN	NaN	NaN	NaN	27.9873	28.5355	28.6256
Q9D1E8;F8WGD9	1-acyl-sn-glycerol-3-phosphate acyltransferase epsilon	Agpat5	0	0.303343	0	0.140072	0	NaN	0.180111	0.127888			0	-0.535637			0	NaN			0	-0.145861			1.03477	-0.158044				1-acylglycerol-3-phosphate O-acyltransferase activity;transferase activity;transferase activity, transferring acyl groups	acylglycerol metabolic process;CDP-diacylglycerol biosynthetic process;hematopoietic progenitor cell differentiation;lipid metabolic process;metabolic process;phospholipid biosynthetic process	endoplasmic reticulum;endoplasmic reticulum membrane;integral component of membrane;membrane;mitochondrion;nuclear envelope;nucleus	Glycerophospholipid biosynthesis;Metabolism;Metabolism of lipids;Phospholipid metabolism;Synthesis of PA	-	27.6221	NaN	NaN	NaN	NaN	27.9255	NaN	NaN	27.0865	NaN	NaN	NaN	NaN	27.9383	NaN
Q8C0N2	Glycerol-3-phosphate acyltransferase 3	Agpat9	0	0	0	NaN	0	0	0	0			0	0			0	0			0	0			0	NaN				1-acylglycerol-3-phosphate O-acyltransferase activity;glycerol-3-phosphate O-acyltransferase activity;sn-1-glycerol-3-phosphate C16:0-DCA-CoA acyl transferase activity;transferase activity;transferase activity, transferring acyl groups	CDP-diacylglycerol biosynthetic process;lipid metabolic process;metabolic process;phospholipid biosynthetic process;regulation of TOR signaling;triglyceride biosynthetic process	endoplasmic reticulum;endoplasmic reticulum membrane;integral component of membrane;membrane	Glycerophospholipid biosynthesis;Metabolism;Metabolism of lipids;Phospholipid metabolism;Synthesis of PA	Glycerolipid metabolism;Glycerophospholipid metabolism	NaN	NaN	NaN	NaN	NaN	NaN	NaN	NaN	NaN	NaN	NaN	NaN	NaN	NaN	NaN
A2AL50;Q8C0I1;A2AL49;H3BKN2	Alkyldihydroxyacetonephosphate synthase, peroxisomal	Agps	0	0	0	-0.121192	0	0	0.170113	-0.126433			0	0			0	0			0.016422	0.0114857			0	0.00624466				alkylglycerone-phosphate synthase activity;catalytic activity;FAD binding;flavin adenine dinucleotide binding;oxidoreductase activity;oxidoreductase activity, acting on CH-OH group of donors;transferase activity	ether lipid biosynthetic process;lipid biosynthetic process;lipid metabolic process;oxidation-reduction process	mitochondrion;nucleolus;peroxisome	Metabolism;Metabolism of lipids;Metabolism of proteins;Peroxisomal protein import;Plasmalogen biosynthesis	Ether lipid metabolism;Peroxisome	NaN	NaN	NaN	NaN	NaN	NaN	NaN	NaN	NaN	NaN	NaN	NaN	27.7669	27.4147	27.6423
E9Q616	-	Ahnak	0	-2.78077	3.64941	-5.56255	0	-4.58271	2.93804	-4.68926			0.481818	0.580081			0	-1.22186			0.790407	-0.611325			0.194285	0.261961				cadherin binding;S100 protein binding;structural molecule activity conferring elasticity	protein complex oligomerization;regulation of RNA splicing;regulation of voltage-gated calcium channel activity	actin cytoskeleton;cell-cell contact zone;cell-cell junction;costamere;cytoplasm;cytosol;extracellular exosome;membrane raft;nucleus;plasma membrane;sarcolemma;T-tubule;vesicle	-	-	31.0106	31.7889	31.677	28.7114	NaN	NaN	32.8489	31.2459	32.122	NaN	NaN	27.4895	32.3954	32.6285	31.9272
F7DBB3;F7CVJ5;E9PYB0	-	Ahnak2	0	NaN	0	NaN	0	NaN	0	NaN			0	0.182304			0	0			0.269277	-0.223491			0	0				molecular_function	plasma membrane repair	costamere;cytoplasmic vesicle membrane;cytosol;plasma membrane;T-tubule;Z disc	-	-	27.7049	28.0366	NaN	NaN	NaN	NaN	NaN	NaN	28.0531	NaN	NaN	NaN	28.1881	28.7947	NaN
Q8BK64	Activator of 90 kDa heat shock protein ATPase homolog 1	Ahsa1	0	0	0	0	0	NaN	0	0			0	NaN			0	0			0	0			0	0				ATPase activator activity;cadherin binding;chaperone binding;Hsp90 protein binding;protein binding	positive regulation of ATPase activity;protein folding;response to stress	cytoplasm;cytosol;endoplasmic reticulum	-	-	NaN	NaN	NaN	NaN	NaN	NaN	NaN	25.462	NaN	NaN	NaN	NaN	NaN	NaN	NaN
P29699	Alpha-2-HS-glycoprotein	Ahsg	0	NaN	0.671903	-0.592501	1.86333	-1.80296	2.0529	-0.852854			0.277075	0.33709			0	NaN			0.332657	0.232147			0.0394872	-0.0282065				cysteine-type endopeptidase inhibitor activity;endopeptidase inhibitor activity	acute-phase response;negative regulation of bone mineralization;negative regulation of endopeptidase activity;ossification;positive regulation of phagocytosis;regulation of inflammatory response	blood microparticle;extracellular matrix;extracellular region;extracellular space;Golgi apparatus	Hemostasis;Immune System;Innate Immune System;Metabolism of proteins;Neutrophil degranulation;Platelet activation, signaling and aggregation;Platelet degranulation;Post-translational protein modification;Post-translational protein phosphorylation;Regulation of Insulin-like Growth Factor (IGF) transport and uptake by Insulin-like Growth Factor Binding Proteins (IGFBPs);Response to elevated platele…	-	28.8943	29.7223	30.0715	NaN	NaN	NaN	NaN	29.7022	30.0974	28.0166	28.177	NaN	29.5037	29.3029	28.606
Q9Z0X1;B1AU25	Apoptosis-inducing factor 1, mitochondrial	Aifm1	1.297	-0.459586	1.38138	-0.185455	0.900777	0.224805	0.713023	-0.0910899			1.76003	-0.529331			0.4405	0.15506			1.16303	-0.135698			0.248979	-0.0413322				DNA binding;electron-transferring-flavoprotein dehydrogenase activity;FAD binding;flavin adenine dinucleotide binding;NAD(P)H oxidase activity;oxidoreductase activity;oxidoreductase activity, acting on NAD(P)H;protein binding;protein dimerization activity	activation of cysteine-type endopeptidase activity involved in apoptotic process;apoptotic mitochondrial changes;apoptotic process;cellular response to aldosterone;cellular response to estradiol stimulus;cellular response to hydrogen peroxide;cellular response to nitric oxide;cellular response to oxygen-glucose deprivation;intrinsic apoptotic signaling pathway in response to endoplasmic reticulum…	cytoplasm;cytosol;integral component of membrane;membrane;mitochondrial inner membrane;mitochondrial intermembrane space;mitochondrial outer membrane;mitochondrion;nucleus;perinuclear region of cytoplasm	-	Apoptosis	35.4342	35.2427	35.6115	34.7167	35.0708	35.1221	34.7333	34.9762	34.9908	34.9663	35.2337	35.1747	35.6908	35.6446	35.6454
P31230;Q3UZG4	Aminoacyl tRNA synthase complex-interacting multifunctional protein 1;Endothelial monocyte-activating polypeptide 2	Aimp1	0	NaN	0	-1.8029	0	NaN	1.33322	-1.23546			0.00434466	-0.0085996			0	0			0.468685	-0.254888			0	0.312549				cytokine activity;GTPase binding;protein homodimerization activity;RNA binding;tRNA binding	angiogenesis;apoptotic process;blood vessel morphogenesis;cell adhesion;cell-cell signaling;defense response to virus;inflammatory response;leukocyte migration;negative regulation of endothelial cell proliferation;positive regulation of glucagon secretion;regulation of signaling receptor activity;translation;tRNA aminoacylation for protein translation	aminoacyl-tRNA synthetase multienzyme complex;cell surface;cytoplasm;cytosol;endoplasmic reticulum;extracellular region;extracellular space;Golgi apparatus;methionyl glutamyl tRNA synthetase complex;nucleus	-	-	32.8887	33.3755	34.2877	NaN	NaN	NaN	32.5131	33.8985	34.1145	NaN	NaN	NaN	32.6681	32.8258	33.2316
Q8R010	Aminoacyl tRNA synthase complex-interacting multifunctional protein 2	Aimp2	0	NaN	0	0	0	NaN	0	0			0.375769	0.287068			0	0			0	0			0	0				protein binding;protein-containing complex scaffold activity	apoptotic process;cell differentiation;multicellular organism development;negative regulation of cell proliferation;positive regulation of aminoacyl-tRNA ligase activity;positive regulation of neuron death;positive regulation of protein ubiquitination;protein-containing complex assembly;translation;Type II pneumocyte differentiation	aminoacyl-tRNA synthetase multienzyme complex;cytoplasm;cytosol;nucleus	-	-	NaN	27.6598	27.5243	NaN	NaN	NaN	NaN	28.1568	27.6014	NaN	NaN	NaN	NaN	NaN	NaN
Q9R0Y5	Adenylate kinase isoenzyme 1	Ak1	2.01651	-2.11059	1.67997	-0.880843	2.42372	-2.34575	2.87051	-0.861106			0.738255	0.665199			0.426782	0.430035			0.58892	-0.177654			0.283768	-0.157916				adenylate kinase activity;ATP binding;kinase activity;nucleobase-containing compound kinase activity;nucleoside diphosphate kinase activity;nucleotide binding;transferase activity	ATP metabolic process;cell cycle arrest;nucleobase-containing compound metabolic process;nucleoside diphosphate phosphorylation;nucleoside triphosphate biosynthetic process;phosphorylation	cytoplasm;cytosol;outer dense fiber;plasma membrane;sperm flagellum	Interconversion of nucleotide di- and triphosphates;Metabolism;Metabolism of nucleotides	Purine metabolism	32.3641	33.2814	33.4012	31.4751	30.8458	30.394	33.2068	33.7701	34.0654	30.9382	31.9114	31.1554	31.57	31.2351	31.3194
I3ITR1;Q9D924	Iron-sulfur cluster assembly 1 homolog, mitochondrial	AK157302;Isca1	0.40708	-0.321288	0.864944	0.607028	2.29825	1.02565	0.801858	0.207539			1.22504	-0.856822			1.18397	0.490115			0.637531	0.447671			0.122733	0.0481815				2 iron, 2 sulfur cluster binding;ferrous iron binding;iron-sulfur cluster binding;metal ion binding;structural molecule activity	iron-sulfur cluster assembly;protein maturation by iron-sulfur cluster transfer	mitochondrial matrix;mitochondrion	Metabolism;Mitochondrial iron-sulfur cluster biogenesis	-	31.3702	30.6759	31.6864	30.6441	31.1669	30.9575	30.6224	30.3934	30.1463	31.4754	31.1781	31.5854	29.9671	30.9202	30.1283
Q9WTP6	Adenylate kinase 2, mitochondrial;Adenylate kinase 2, mitochondrial, N-terminally processed	Ak2	0.159855	0.145946	1.84877	0.871375	1.36905	1.13265	0.932755	0.437305			0.887978	-0.956603			0.0884167	0.0300967			0.774366	0.38128			0.0936674	-0.0527891	+			adenylate kinase activity;ATP binding;kinase activity;nucleobase-containing compound kinase activity;nucleotide binding;phosphotransferase activity, phosphate group as acceptor;transferase activity	ADP biosynthetic process;nucleobase-containing compound metabolic process;nucleotide phosphorylation;phosphorylation	mitochondrial inner membrane;mitochondrial intermembrane space;mitochondrion;sperm flagellum;sperm mitochondrial sheath	Interconversion of nucleotide di- and triphosphates;Metabolism;Metabolism of nucleotides	Purine metabolism	32.6465	31.8849	33.0063	32.5369	32.8345	32.6042	30.816	31.7931	32.0589	32.5539	32.6789	32.8331	32.6024	32.8199	33.1402
Q9WTP7	GTP:AMP phosphotransferase AK3, mitochondrial	Ak3	0.0236084	0.0169296	1.8164	0.405553	0.731251	0.954914	2.58987	0.562219			0.693001	-0.941189			0.00580742	-0.00320435			0.311007	-0.076978			0.412003	0.0796878	+			adenylate kinase activity;ATP binding;GTP binding;kinase activity;nucleobase-containing compound kinase activity;nucleoside triphosphate adenylate kinase activity;nucleotide binding;phosphotransferase activity, phosphate group as acceptor;transferase activity	AMP metabolic process;GTP metabolic process;ITP metabolic process;nucleobase-containing compound metabolic process;nucleotide phosphorylation;phosphorylation;UTP metabolic process	mitochondrial matrix;mitochondrion	Factors involved in megakaryocyte development and platelet production;Hemostasis	Pyrimidine metabolism	33.1466	32.8673	33.644	33.0846	33.292	33.3322	31.128	32.8203	32.8861	33.1244	33.0196	33.5551	33.5057	33.7279	33.7607
Q9WUR9;F6TEU8;A2ARF6	Adenylate kinase 4, mitochondrial	Ak4	0.0659775	0.161669	1.7567	0.357038	0.202694	0.476859	1.59006	0.415202			0.777722	-1.71854			0.797289	-1.40335			1.04352	-0.186507			0.43967	-0.128343				adenylate kinase activity;ATP binding;GTP binding;kinase activity;nucleobase-containing compound kinase activity;nucleoside diphosphate kinase activity;nucleoside triphosphate adenylate kinase activity;nucleotide binding;phosphotransferase activity, phosphate group as acceptor;transferase activity	AMP metabolic process;ATP metabolic process;brain development;GTP metabolic process;liver development;nucleobase-containing compound metabolic process;nucleoside diphosphate phosphorylation;nucleoside triphosphate biosynthetic process;nucleotide phosphorylation;phosphorylation;response to drug	mitochondrial matrix;mitochondrion	Interconversion of nucleotide di- and triphosphates;Metabolism;Metabolism of nucleotides	Purine metabolism	29.3195	30.6572	31.6089	29.6343	31.049	31.3874	NaN	28.2737	29.3463	29.8933	28.0654	29.902	32.505	32.7582	32.5638
O08715	A-kinase anchor protein 1, mitochondrial	Akap1	0	NaN	0	NaN	0	NaN	0	NaN			0.452236	-0.55405			0	0			0.615977	0.668083			0	0	+			nucleic acid binding;protein binding;protein kinase A regulatory subunit binding;RNA binding	regulation of protein kinase A signaling	endoplasmic reticulum;integral component of membrane;membrane;mitochondrial outer membrane;mitochondrion	Factors involved in megakaryocyte development and platelet production;Hemostasis	-	30.2789	29.9335	28.9823	NaN	NaN	NaN	28.9747	28.6842	29.8737	NaN	NaN	NaN	29.5651	29.7921	29.2523
Q9JII6;B1AXW3	Alcohol dehydrogenase [NADP(+)]	Akr1a1	0	NaN	0	0	0	0	0	0			0	NaN			0	0			0	0			0	0				alcohol dehydrogenase (NADP+) activity;alditol:NADP+ 1-oxidoreductase activity;L-glucuronate reductase activity;oxidoreductase activity	aldehyde catabolic process;D-glucuronate catabolic process;L-ascorbic acid biosynthetic process;oxidation-reduction process	apical plasma membrane;cytosol	Biological oxidations;Catabolism of glucuronate to xylulose-5-phosphate;Glutathione conjugation;Metabolism;Metabolism of carbohydrates;Phase II - Conjugation of compounds	Caprolactam degradation;Glycerolipid metabolism;Glycolysis / Gluconeogenesis	NaN	NaN	26.8097	NaN	NaN	NaN	NaN	NaN	NaN	NaN	NaN	NaN	NaN	NaN	NaN
P45376;D3YVJ7	Aldose reductase	Akr1b1;Akr1b3	2.26303	-2.81081	0.497149	-0.641176	2.1168	-2.9341	2.58897	-1.38241			0.832466	1.09791			1.02711	0.974625			0.343539	0.485367			0.910882	-0.255868				alditol:NADP+ 1-oxidoreductase activity;glyceraldehyde oxidoreductase activity;oxidoreductase activity	cellular hyperosmotic salinity response;cellular response to methylglyoxal;cellular response to peptide;daunorubicin metabolic process;doxorubicin metabolic process;inner medullary collecting duct development;maternal process involved in female pregnancy;monosaccharide metabolic process;naphthalene metabolic process;negative regulation of apoptotic process;norepinephrine metabolic process;oxidati…	cytoplasm;cytosol;extracellular space;mast cell granule;nucleoplasm;paranodal junction;perinuclear region of cytoplasm;plasma membrane bounded cell projection cytoplasm;Schmidt-Lanterman incisure;Schwann cell microvillus	Fructose biosynthesis;Fructose metabolism;Metabolism;Metabolism of carbohydrates;Metabolism of lipids;Metabolism of steroid hormones;Metabolism of steroids;Pregnenolone biosynthesis	Fructose and mannose metabolism;Galactose metabolism;Glycerolipid metabolism;Pentose and glucuronate interconversions;Pyruvate metabolism	30.1171	31.448	31.375	28.6022	27.6468	28.2586	NaN	31.9594	32.1964	28.5046	29.6978	29.2291	31.564	30.8263	29.6537
G5E895;D3Z494	-	Akr1b10	0.379278	0.163797	0.716496	0.334077	0.536138	1.68615	0.840021	0.305499			0.610741	-1.87561			0.660662	-0.353261			0.419565	0.0988159			0.09974	0.0702375				alditol:NADP+ 1-oxidoreductase activity;geranylgeranyl reductase activity;indanol dehydrogenase activity;oxidoreductase activity;retinal dehydrogenase activity	daunorubicin metabolic process;doxorubicin metabolic process;farnesol catabolic process;oxidation-reduction process	cytoplasm;mitochondrion	Estrogen biosynthesis;G alpha (i) signalling events;GPCR downstream signalling;Metabolism;Metabolism of fat-soluble vitamins;Metabolism of lipids;Metabolism of steroid hormones;Metabolism of steroids;Metabolism of vitamins and cofactors;Retinoid metabolism and transport;Signal Transduction;Signaling by GPCR;Visual phototransduction	Fructose and mannose metabolism;Galactose metabolism;Glycerolipid metabolism;Pentose and glucuronate interconversions;Pyruvate metabolism	33.2029	33.0939	33.5229	33.2207	33.4273	33.6631	28.6868	32.3873	33.1188	33.0076	32.7717	33.4721	32.7466	32.5361	32.8073
Q8CG76	Aflatoxin B1 aldehyde reductase member 2	Akr7a2	0.224385	-0.140477	1.0644	0.280414	0.562832	0.920403	1.18038	0.378913			0.660585	-1.09673			0.0871264	-0.0358473			0.352926	-0.13689			0.127957	-0.0383911	+			oxidoreductase activity;phenanthrene-9,10-epoxide hydrolase activity	daunorubicin metabolic process;doxorubicin metabolic process;oxidation-reduction process	cytoplasm;cytosol;Golgi apparatus;mitochondrion	Aflatoxin activation and detoxification;Biological oxidations;Metabolism	-	31.3047	31.4263	32.045	31.3244	31.4161	31.614	29.0737	31.3585	31.0537	31.4079	31.2145	31.6247	31.8247	32.1101	31.9412
A0A0R4J0X2;Q8VC19	5-aminolevulinate synthase, nonspecific, mitochondrial	Alas1	0.255373	0.246705	1.373	0.237245	0	0.00766277	1.36035	0.519214			0	0.206161			0.0315794	-0.0328805			0.0452842	0.0229187			1.53483	0.304888				5-aminolevulinate synthase activity;catalytic activity;identical protein binding;pyridoxal phosphate binding;transferase activity;transferase activity, transferring acyl groups	biosynthetic process;heme biosynthetic process;metabolic process;porphyrin-containing compound metabolic process;protoporphyrinogen IX biosynthetic process;tetrapyrrole biosynthetic process	cytosol;mitochondrial matrix;mitochondrion;nucleoplasm	Heme biosynthesis;Metabolism;Metabolism of porphyrins	Glycine, serine and threonine metabolism;Porphyrin and chlorophyll metabolism	28.4717	27.7889	NaN	27.9567	28.553	28.6213	NaN	NaN	28.3365	28.0626	NaN	28.6257	29.0278	29.0031	29.2097
P07724	Serum albumin	Alb	0.979366	-1.03093	1.88407	-0.628944	1.00969	-0.874864	1.05253	-0.517503			0.0412015	-0.0748431			0.191511	0.0812276			0.0682838	-0.0405947			0.147172	0.0708466				chaperone binding;DNA binding;drug binding;fatty acid binding;identical protein binding;lipid binding;metal ion binding;oxygen binding;pyridoxal phosphate binding;toxic substance binding	cellular response to starvation;hemolysis by symbiont of host erythrocytes;maintenance of mitochondrion location;negative regulation of apoptotic process	cytoplasm;endoplasmic reticulum;extracellular exosome;extracellular region;extracellular space;Golgi apparatus;myelin sheath;protein-containing complex	Bile acid and bile salt metabolism;Binding and Uptake of Ligands by Scavenger Receptors;HDL remodeling;Hemostasis;Metabolism;Metabolism of lipids;Metabolism of proteins;Metabolism of steroids;Plasma lipoprotein assembly, remodeling, and clearance;Plasma lipoprotein remodeling;Platelet activation, signaling and aggregation;Platelet degranulation;Post-translational protein modification;Post-transla…	-	34.7887	35.5514	36.4398	34.3119	34.6736	34.7016	34.7821	35.6472	36.126	34.5044	34.8453	34.5811	35.4966	35.4116	35.8446
Q9Z110;H3BKK0	Delta-1-pyrroline-5-carboxylate synthase;Glutamate 5-kinase;Gamma-glutamyl phosphate reductase	Aldh18a1	0	0	0	0	0	NaN	0	0			0	0			0	NaN			0	0			0	0				ATP binding;catalytic activity;delta1-pyrroline-5-carboxylate synthetase activity;glutamate 5-kinase activity;glutamate-5-semialdehyde dehydrogenase activity;identical protein binding;kinase activity;nucleotide binding;oxidoreductase activity;oxidoreductase activity, acting on the aldehyde or oxo group of donors, NAD or NADP as acceptor;transferase activity	cellular amino acid biosynthetic process;citrulline biosynthetic process;glutamate metabolic process;L-proline biosynthetic process;metabolic process;ornithine biosynthetic process;oxidation-reduction process;phosphorylation;proline biosynthetic process	cytoplasm;cytosol;membrane;mitochondrial inner membrane;mitochondrion	Amino acid synthesis and interconversion (transamination);Metabolism;Metabolism of amino acids and derivatives	Arginine and proline metabolism	NaN	NaN	NaN	NaN	NaN	NaN	NaN	NaN	NaN	NaN	NaN	26.8697	NaN	NaN	NaN
P24549;O35945	Retinal dehydrogenase 1;Aldehyde dehydrogenase, cytosolic 1	Aldh1a1;Aldh1a7	0	NaN	0	NaN	0	NaN	0	NaN			0	0.600444			0	0			0	0.296574			0	0				3-chloroallyl aldehyde dehydrogenase activity;aldehyde dehydrogenase (NAD) activity;benzaldehyde dehydrogenase (NAD+) activity;NAD binding;oxidoreductase activity;oxidoreductase activity, acting on the aldehyde or oxo group of donors, NAD or NADP as acceptor;retinal dehydrogenase activity	9-cis-retinoic acid biosynthetic process;embryonic eye morphogenesis;ethanol catabolic process;metabolic process;optic cup morphogenesis involved in camera-type eye development;oxidation-reduction process;positive regulation of apoptotic process;response to drug;retinoic acid metabolic process;retinol metabolic process	cytoplasm;cytosol	Biological oxidations;Ethanol oxidation;Fructose catabolism;Fructose metabolism;Metabolism;Metabolism of carbohydrates;Phase I - Functionalization of compounds;RA biosynthesis pathway;Signal Transduction;Signaling by Nuclear Receptors;Signaling by Retinoic Acid	Arginine and proline metabolism;Ascorbate and aldarate metabolism;beta-Alanine metabolism;Chloroalkane and chloroalkene degradation;Fatty acid metabolism;Glycerolipid metabolism;Glycolysis / Gluconeogenesis;Histidine metabolism;Limonene and pinene degradation;Lysine degradation;Pentose and glucuronate interconversions;Propanoate metabolism;Pyruvate metabolism;Retinol metabolism;Tryptophan metabol…	NaN	27.7121	NaN	NaN	NaN	NaN	NaN	27.6059	29.0191	NaN	NaN	NaN	27.5342	NaN	NaN
Q9CZS1	Aldehyde dehydrogenase X, mitochondrial	Aldh1b1	0	NaN	0.0719034	0.0835349	0	NaN	0.663971	-0.39263			0	NaN			0	NaN			0.388539	0.331706			0.165571	-0.144459	+			3-chloroallyl aldehyde dehydrogenase activity;aldehyde dehydrogenase (NAD) activity;oxidoreductase activity;oxidoreductase activity, acting on the aldehyde or oxo group of donors, NAD or NADP as acceptor;retinal binding;retinal dehydrogenase activity	9-cis-retinoic acid biosynthetic process;anterior/posterior pattern specification;blood vessel development;camera-type eye development;cardiac muscle tissue development;cellular response to retinoic acid;determination of bilateral symmetry;embryonic camera-type eye development;embryonic digestive tract development;embryonic forelimb morphogenesis;embryonic limb morphogenesis;ethanol catabolic pro…	cytoplasm;cytosol;intracellular membrane-bounded organelle;mitochondrial matrix;mitochondrion;nucleoplasm;perinuclear region of cytoplasm	Biological oxidations;Ethanol oxidation;Metabolism;Phase I - Functionalization of compounds;RA biosynthesis pathway;Signal Transduction;Signaling by Nuclear Receptors;Signaling by Retinoic Acid	Arginine and proline metabolism;Ascorbate and aldarate metabolism;beta-Alanine metabolism;Chloroalkane and chloroalkene degradation;Fatty acid metabolism;Glycerolipid metabolism;Glycolysis / Gluconeogenesis;Histidine metabolism;Limonene and pinene degradation;Lysine degradation;Pentose and glucuronate interconversions;Propanoate metabolism;Pyruvate metabolism;Retinol metabolism;Tryptophan metabol…	NaN	NaN	29.6412	NaN	NaN	NaN	NaN	NaN	NaN	29.4867	NaN	NaN	30.9417	31.8601	31.3074
D3Z6B9;Q8K009	Mitochondrial 10-formyltetrahydrofolate dehydrogenase	Aldh1l2	1.64128	0.528182	0.142853	-0.0959682	0	-0.961658	0.297345	0.266017			0	1.17758			0.235123	-0.31226			0.0643918	-0.0458679			0.362562	0.316117				aldehyde dehydrogenase (NAD) activity;catalytic activity;formyltetrahydrofolate dehydrogenase activity;hydroxymethyl-, formyl- and related transferase activity;oxidoreductase activity;oxidoreductase activity, acting on the aldehyde or oxo group of donors, NAD or NADP as acceptor;protein binding	10-formyltetrahydrofolate catabolic process;biosynthetic process;metabolic process;one-carbon metabolic process;oxidation-reduction process	cytoplasm;cytosol;mitochondrion;nucleus	Metabolism;Metabolism of folate and pterines;Metabolism of vitamins and cofactors;Metabolism of water-soluble vitamins and cofactors	One carbon pool by folate	27.4622	27.191	27.388	27.9604	NaN	27.7901	NaN	NaN	28.5247	NaN	27.0908	28.0352	28.0693	28.2547	27.7139
P47738;A0A0G2JEU1	Aldehyde dehydrogenase, mitochondrial	Aldh2	0.224638	0.0547854	1.19242	0.2009	0.961826	0.553235	0.137881	0.0266978			0.749534	-0.452635			0.267133	0.0458145			0.268028	0.0500094			0.747275	-0.124193				3-chloroallyl aldehyde dehydrogenase activity;aldehyde dehydrogenase (NAD) activity;aldehyde dehydrogenase [NAD(P)+] activity;NAD binding;NAD+ binding;oxidoreductase activity;oxidoreductase activity, acting on the aldehyde or oxo group of donors, NAD or NADP as acceptor;protein binding;protein homodimerization activity;retinal dehydrogenase activity;thyroid hormone binding	cellular aldehyde metabolic process;embryonic camera-type eye development;embryonic eye morphogenesis;ethanol catabolic process;face development;Harderian gland development;inner ear morphogenesis;locomotory behavior;metabolic process;neuromuscular process controlling balance;nose development;nucleus accumbens development;olfactory pit development;optic cup morphogenesis involved in camera-type e…	cytoplasm;cytosol;mitochondrial matrix;mitochondrion;nucleus;plasma membrane	Biological oxidations;Ethanol oxidation;Metabolism;Metabolism of serotonin;Neuronal System;Neurotransmitter clearance;Phase I - Functionalization of compounds;RA biosynthesis pathway;Serotonin clearance from the synaptic cleft;Signal Transduction;Signaling by Nuclear Receptors;Signaling by Retinoic Acid;Transmission across Chemical Synapses	Arginine and proline metabolism;Ascorbate and aldarate metabolism;beta-Alanine metabolism;Chloroalkane and chloroalkene degradation;Drug metabolism - cytochrome P450;Fatty acid metabolism;Glycerolipid metabolism;Glycolysis / Gluconeogenesis;Histidine metabolism;Limonene and pinene degradation;Lysine degradation;Metabolism of xenobiotics by cytochrome P450;Pentose and glucuronate interconversions;…	34.4731	34.3137	34.5891	34.4373	34.49	34.613	33.5759	33.9511	34.4911	34.4838	34.5557	34.6382	35.4368	35.4152	35.623
B1AV77;B1ATI0;P47740	Aldehyde dehydrogenase;Fatty aldehyde dehydrogenase	Aldh3a2	0	NaN	1.21484	-0.694933	0	NaN	1.27469	-0.891379			0	-0.17945			0	0			0.183066	0.117895			0.0851278	-0.0785513				aldehyde dehydrogenase (NAD) activity;aldehyde dehydrogenase [NAD(P)+] activity;long-chain-alcohol oxidase activity;long-chain-aldehyde dehydrogenase activity;medium-chain-aldehyde dehydrogenase activity;oxidoreductase activity;oxidoreductase activity, acting on the aldehyde or oxo group of donors, NAD or NADP as acceptor	cellular aldehyde metabolic process;central nervous system development;epidermis development;metabolic process;oxidation-reduction process;peripheral nervous system development;phytol metabolic process;sesquiterpenoid metabolic process	endoplasmic reticulum;endoplasmic reticulum membrane;integral component of membrane;intracellular membrane-bounded organelle;membrane;mitochondrial inner membrane;mitochondrion;peroxisome	Alpha-oxidation of phytanate;Fatty acid metabolism;Metabolism;Metabolism of lipids;Peroxisomal lipid metabolism;Sphingolipid de novo biosynthesis;Sphingolipid metabolism	Arginine and proline metabolism;Ascorbate and aldarate metabolism;beta-Alanine metabolism;Chloroalkane and chloroalkene degradation;Fatty acid metabolism;Glycerolipid metabolism;Glycolysis / Gluconeogenesis;Histidine metabolism;Limonene and pinene degradation;Lysine degradation;Pentose and glucuronate interconversions;Propanoate metabolism;Pyruvate metabolism;Tryptophan metabolism;Valine, leucine…	28.0666	26.9925	NaN	NaN	NaN	NaN	NaN	27.3501	NaN	NaN	NaN	NaN	28.7291	28.2915	28.8866
Q8CHT0	Delta-1-pyrroline-5-carboxylate dehydrogenase, mitochondrial	Aldh4a1	0.0868781	-0.0707016	1.13289	0.281586	1.90601	0.548645	0.690445	0.20403			0.802622	-0.486476			0.385588	0.132871			0.378314	-0.133418			0.997533	-0.210973	+			1-pyrroline-5-carboxylate dehydrogenase activity;aldehyde dehydrogenase (NAD) activity;identical protein binding;oxidoreductase activity;oxidoreductase activity, acting on the aldehyde or oxo group of donors, NAD or NADP as acceptor	metabolic process;oxidation-reduction process;proline catabolic process to glutamate;proline metabolic process	mitochondrial matrix;mitochondrion	Glyoxylate metabolism and glycine degradation;Histidine, lysine, phenylalanine, tyrosine, proline and tryptophan catabolism;Metabolism;Metabolism of amino acids and derivatives;Proline catabolism	Alanine, aspartate and glutamate metabolism;Arginine and proline metabolism	35.1388	34.9966	35.887	35.1042	35.3832	35.3228	34.9306	34.8646	34.7677	35.2742	35.2965	35.6381	34.9523	35.1463	35.3526
Q8BWF0	Succinate-semialdehyde dehydrogenase, mitochondrial	Aldh5a1	0.222001	0.11396	2.6189	0.591447	1.16692	0.975903	1.46106	0.129672			1.02074	-0.933043			0.277072	-0.0711009			3.28933	0.527902			0.337825	0.0661265	+			NAD binding;oxidoreductase activity;oxidoreductase activity, acting on the aldehyde or oxo group of donors, NAD or NADP as acceptor;succinate-semialdehyde dehydrogenase (NAD+) activity;succinate-semialdehyde dehydrogenase [NAD(P)+] activity	acetate metabolic process;central nervous system development;galactosylceramide metabolic process;gamma-aminobutyric acid catabolic process;gamma-aminobutyric acid metabolic process;glucose metabolic process;glucosylceramide metabolic process;glutamate decarboxylation to succinate;glutamate metabolic process;glutamine metabolic process;glutathione metabolic process;glycerophospholipid metabolic p…	mitochondrion	Degradation of GABA;GABA synthesis, release, reuptake and degradation;Neuronal System;Neurotransmitter release cycle;Transmission across Chemical Synapses	Alanine, aspartate and glutamate metabolism;Butanoate metabolism	32.684	32.4807	33.0859	32.6948	32.886	33.0117	31.0839	31.9508	32.4167	32.8848	32.7573	32.7371	33.5887	33.6801	33.5188
Q9EQ20	Methylmalonate-semialdehyde dehydrogenase [acylating], mitochondrial	Aldh6a1	0.0731535	-0.049221	0.910986	0.244386	1.72134	0.573395	1.73258	0.206643			0.881483	-0.448722			0.5119	0.173894			0.00457768	0.00183487			0.414339	-0.0359077	+			malonate-semialdehyde dehydrogenase (acetylating) activity;methylmalonate-semialdehyde dehydrogenase (acylating) activity;oxidoreductase activity;oxidoreductase activity, acting on the aldehyde or oxo group of donors, NAD or NADP as acceptor	brown fat cell differentiation;metabolic process;oxidation-reduction process;thymine catabolic process;valine catabolic process	mitochondrion;nucleoplasm	Branched-chain amino acid catabolism;Metabolism;Metabolism of amino acids and derivatives	Inositol phosphate metabolism;Propanoate metabolism;Valine, leucine and isoleucine degradation	36.4283	35.786	36.3248	35.8774	36.2688	36.2452	35.5749	35.6315	35.9865	36.3754	36.1483	36.3894	35.9189	36.0002	36.3196
Q9DBF1	Alpha-aminoadipic semialdehyde dehydrogenase	Aldh7a1	0.344201	0.16048	1.54379	0.662034	0.862635	0.545475	1.42968	0.506091			1.17754	-0.671124			0.58681	-0.286129			0.318539	0.185954			0.114855	0.0300102	+			aldehyde dehydrogenase (NAD) activity;betaine-aldehyde dehydrogenase activity;L-aminoadipate-semialdehyde dehydrogenase activity;oxidoreductase activity;oxidoreductase activity, acting on the aldehyde or oxo group of donors, NAD or NADP as acceptor	glycine betaine biosynthetic process from choline;metabolic process;oxidation-reduction process	cytoplasm;cytosol;mitochondrion;nucleus	Choline catabolism;Histidine, lysine, phenylalanine, tyrosine, proline and tryptophan catabolism;Lysine catabolism;Metabolism;Metabolism of amino acids and derivatives	Arginine and proline metabolism;Ascorbate and aldarate metabolism;beta-Alanine metabolism;Fatty acid metabolism;Glycerolipid metabolism;Glycine, serine and threonine metabolism;Glycolysis / Gluconeogenesis;Histidine metabolism;Lysine biosynthesis;Lysine degradation;Propanoate metabolism;Pyruvate metabolism;Tryptophan metabolism;Valine, leucine and isoleucine degradation	30.1507	29.975	29.7275	29.861	30.0969	30.3768	NaN	29.0426	29.5173	30.1419	29.6857	29.6487	29.855	29.2182	29.4417
Q3U367;Q9JLJ2	4-trimethylaminobutyraldehyde dehydrogenase	Aldh9a1	0	0.00380898	0.682648	-0.272957	0	NaN	1.27102	-0.409897			0	-0.243234			0	NaN			0.121377	-0.0630391			0.589147	-0.199979				3-chloroallyl aldehyde dehydrogenase activity;4-trimethylammoniobutyraldehyde dehydrogenase activity;aldehyde dehydrogenase (NAD) activity;aminobutyraldehyde dehydrogenase activity;oxidoreductase activity;oxidoreductase activity, acting on the aldehyde or oxo group of donors, NAD or NADP as acceptor	carnitine biosynthetic process;carnitine metabolic process;cellular aldehyde metabolic process;metabolic process;neurotransmitter biosynthetic process;oxidation-reduction process	cytoplasm;cytosol;mitochondrion	Branched-chain amino acid catabolism;Carnitine synthesis;Metabolism;Metabolism of amino acids and derivatives	Arginine and proline metabolism;Ascorbate and aldarate metabolism;beta-Alanine metabolism;Fatty acid metabolism;Glycerolipid metabolism;Glycolysis / Gluconeogenesis;Histidine metabolism;Lysine degradation;Propanoate metabolism;Pyruvate metabolism;Tryptophan metabolism;Valine, leucine and isoleucine degradation	NaN	29.1553	NaN	NaN	NaN	29.1591	NaN	28.483	29.3412	NaN	NaN	NaN	28.3622	28.3596	28.7469
P05064;A6ZI44;D3YWI1;A0A0U1RPN8	Fructose-bisphosphate aldolase A;Fructose-bisphosphate aldolase	Aldoa	2.2971	-2.67534	1.54726	-1.18314	2.04221	-2.80271	1.9413	-1.0779			0.439766	0.572768			0.358586	0.445402			0.851559	-0.335299			0.233269	-0.230063				cadherin binding;catalytic activity;cytoskeletal protein binding;fructose binding;fructose-bisphosphate aldolase activity;identical protein binding;lyase activity;molecular_function;protease binding	ATP biosynthetic process;binding of sperm to zona pellucida;biological_process;epithelial cell differentiation;fructose 1,6-bisphosphate metabolic process;fructose metabolic process;glycolytic process;glycolytic process through fructose-6-phosphate;muscle cell cellular homeostasis;positive regulation of cell migration;protein homotetramerization;regulation of cell shape;striated muscle contraction	actin cytoskeleton;cellular_component;cytoplasm;cytosol;extracellular exosome;extracellular space;I band;M band;membrane;mitochondrion;myelin sheath;protein-containing complex;sperm fibrous sheath;sperm head;Z disc	Gluconeogenesis;Glucose metabolism;Glycolysis;Hemostasis;Immune System;Innate Immune System;Metabolism;Metabolism of carbohydrates;Neutrophil degranulation;Platelet activation, signaling and aggregation;Platelet degranulation;Response to elevated platelet cytosolic Ca2+	Carbon fixation in photosynthetic organisms;Fructose and mannose metabolism;Glycolysis / Gluconeogenesis;Pentose phosphate pathway	35.8083	37.0502	36.8876	34.4282	33.8166	33.4753	36.3671	37.4239	37.6735	33.6808	35.1698	34.2058	34.246	34.0959	33.7283
Q9CPQ9;A6ZI46	Fructose-bisphosphate aldolase	Aldoart1	0	NaN	0	0	0	0	0	0			0	NaN			0	0			0	0			0	0				catalytic activity;fructose-bisphosphate aldolase activity;lyase activity;molecular_function	biological_process;glycolytic process	sperm fibrous sheath	Gluconeogenesis;Glucose metabolism;Glycolysis;Hemostasis;Immune System;Innate Immune System;Metabolism;Metabolism of carbohydrates;Neutrophil degranulation;Platelet activation, signaling and aggregation;Platelet degranulation;Response to elevated platelet cytosolic Ca2+	-	NaN	NaN	26.661	NaN	NaN	NaN	NaN	NaN	NaN	NaN	NaN	NaN	NaN	NaN	NaN
A2AKV7;A2AKV6;Q8K1E6	Alpha-ketoglutarate-dependent dioxygenase alkB homolog 3	Alkbh3	0	0	0	0	0	NaN	0	0			0	NaN			0	0			0	0			0	0				cytosine C-5 DNA demethylase activity;dioxygenase activity;DNA-N1-methyladenine dioxygenase activity;endonuclease activity;exonuclease activity;ferrous iron binding;metal ion binding;oxidoreductase activity;oxidoreductase activity, acting on paired donors, with incorporation or reduction of molecular oxygen, 2-oxoglutarate as one donor, and incorporation of one atom each of oxygen into both donor…	cell proliferation;cellular response to DNA damage stimulus;DNA dealkylation involved in DNA repair;DNA repair;oxidation-reduction process;oxidative single-stranded DNA demethylation;oxidative single-stranded RNA demethylation	cytoplasm;cytosol;mitochondrion;nucleoplasm;nucleus	-	-	NaN	NaN	NaN	NaN	NaN	NaN	NaN	NaN	25.2024	NaN	NaN	NaN	NaN	NaN	NaN
Q9D6Z0	Alpha-ketoglutarate-dependent dioxygenase alkB homolog 7, mitochondrial	Alkbh7	0	0	0.765245	0.300826	0	0	0	0.109175			0	0			0	0			0.0948827	0.0969849			0	-0.0946668	+			dioxygenase activity;metal ion binding;oxidoreductase activity;oxidoreductase activity, acting on paired donors, with incorporation or reduction of molecular oxygen, 2-oxoglutarate as one donor, and incorporation of one atom each of oxygen into both donors	cellular response to DNA damage stimulus;fatty acid metabolic process;oxidation-reduction process;programmed cell death;regulation of lipid storage;regulation of mitochondrial membrane permeability involved in programmed necrotic cell death	mitochondrial matrix;mitochondrion	-	-	NaN	NaN	NaN	NaN	NaN	NaN	NaN	NaN	NaN	NaN	NaN	NaN	27.5007	27.5151	NaN
P09242;E9Q7P8;B1AXF5	Alkaline phosphatase, tissue-nonspecific isozyme;Alkaline phosphatase	Alpl	0	NaN	0	NaN	0	-0.749863	0	NaN	+		1.69741	0.589644			0	NaN			0.801935	0.428575			0	0				alkaline phosphatase activity;catalytic activity;hydrolase activity;metal ion binding;phosphatase activity;protein binding;pyrophosphatase activity	cellular response to organic cyclic compound;cementum mineralization;dephosphorylation;developmental process involved in reproduction;endochondral ossification;metabolic process;response to antibiotic;response to glucocorticoid;response to lipopolysaccharide;response to vitamin D	anchored component of membrane;extracellular matrix;extracellular membrane-bounded organelle;extracellular space;membrane;plasma membrane	Metabolism of proteins;Post-translational modification: synthesis of GPI-anchored proteins;Post-translational protein modification	Aminobenzoate degradation;Folate biosynthesis;Two-component system	27.5803	27.421	NaN	NaN	NaN	NaN	NaN	28.0612	28.1195	NaN	27.3405	NaN	27.2	NaN	26.8588
O09174	Alpha-methylacyl-CoA racemase	Amacr	0.875025	0.561066	0.410277	0.180183	1.10295	1.07424	1.88236	0.453061			1.29688	-1.03589			0.668527	-0.522718			2.14774	-0.502932			0.53191	-0.230054	+			alpha-methylacyl-CoA racemase activity;catalytic activity;isomerase activity;signaling receptor binding	bile acid biosynthetic process;bile acid metabolic process;fatty acid metabolic process;isoprenoid catabolic process	cytoplasm;intracellular membrane-bounded organelle;mitochondrion;peroxisome;plasma membrane	Beta-oxidation of pristanoyl-CoA;Bile acid and bile salt metabolism;Fatty acid metabolism;Metabolism;Metabolism of lipids;Metabolism of proteins;Metabolism of steroids;Peroxisomal lipid metabolism;Peroxisomal protein import;Synthesis of bile acids and bile salts;Synthesis of bile acids and bile salts via 24-hydroxycholesterol;Synthesis of bile acids and bile salts via 7alpha-hydroxycholesterol	Peroxisome;Primary bile acid biosynthesis	30.1397	29.3267	29.8023	30.0089	30.3007	30.6422	NaN	28.5611	28.8796	30.2616	29.2245	29.8976	31.3099	31.1082	31.3448
Q3V1D3;A0A0G2JFD4	AMP deaminase 1	Ampd1	1.74862	-2.21085	0	NaN	0.473539	-1.97504	0	NaN			0.0208987	-0.106881			0.0535484	0.128927			0	0			0	1.49519				AMP deaminase activity;deaminase activity;hydrolase activity;metal ion binding;myosin heavy chain binding	ADP metabolic process;AMP metabolic process;ATP metabolic process;energy homeostasis;erythrocyte homeostasis;GTP metabolic process;IMP biosynthetic process;IMP salvage;nucleotide metabolic process;purine ribonucleoside monophosphate biosynthetic process;response to organic substance	cellular_component	Immune System;Innate Immune System;Metabolism;Metabolism of nucleotides;Neutrophil degranulation;Nucleotide salvage;Purine salvage	Purine metabolism	33.6049	34.5008	32.8648	32.0084	30.9086	31.421	30.2752	35.1166	35.2581	30.6662	33.0977	30.9609	NaN	NaN	NaN
Q8K1C0	Protein angel homolog 2	Angel2	0.0749615	-0.0677176	0	0	0.23686	0.131524	0	NaN			0.105036	-0.0886641			0.174071	0.110577			0	0			0	NaN	+			mRNA 3'-UTR binding	3'-UTR-mediated mRNA stabilization;negative regulation of mitotic cell cycle	Cajal body;cytoplasm	-	-	27.1412	26.6116	NaN	26.637	26.6089	27.1802	NaN	26.8932	26.6823	26.6264	26.9897	27.1417	NaN	NaN	NaN
Q8R1Q3	Angiopoietin-related protein 7	Angptl7	0	NaN	0	0	0	NaN	0	0			0.780764	0.640839			0	0			0	0			0	0				-	-	cellular_component;extracellular region	-	-	28.1165	28.3236	NaN	NaN	NaN	NaN	NaN	28.58	29.1418	NaN	NaN	NaN	NaN	NaN	NaN
E9QNT8;A0A0R4J1N7;Q02357;D3YTV8;Q0VGY9;G8JL84;D3Z5M4;G5E8J2;B7ZW98;F7D1P5;G3UY11	Ankyrin-1	Ank1	1.66038	-2.4723	1.37779	-1.02223	0.650151	-1.68805	1.8891	-1.93822			0.27892	-0.66352			0.0428524	0.120729			0.758063	0.546522			0.327107	-0.369466				ATPase binding;cytoskeletal adaptor activity;enzyme binding;spectrin binding	ER to Golgi vesicle-mediated transport;erythrocyte development;iron ion homeostasis;monovalent inorganic cation transport;porphyrin-containing compound biosynthetic process;positive regulation of organelle organization;protein localization to plasma membrane;signal transduction	A band;axolemma;cortical cytoskeleton;cytoplasm;cytoskeleton;M band;membrane;neuron projection;nucleus;plasma membrane;postsynaptic membrane;sarcolemma;sarcoplasmic reticulum;spectrin-associated cytoskeleton;Z disc	Asparagine N-linked glycosylation;Axon guidance;COPI-mediated anterograde transport;Developmental Biology;ER to Golgi Anterograde Transport;Interaction between L1 and Ankyrins;L1CAM interactions;Membrane Trafficking;Metabolism of proteins;Neurofascin interactions;Post-translational protein modification;Transport to the Golgi and subsequent modification;Vesicle-mediated transport	-	31.492	31.0585	31.4851	27.6953	28.9344	29.989	28.8318	31.2639	31.9493	28.3035	30.3839	28.2935	33.3294	32.5011	33.4673
G3UXF4	-	Ank1	0	NaN	0	0	0	-1.62805	0	0			0	1.31815			0	NaN			0	0			0	0				-	-	-	-	-	27.6773	26.9408	NaN	NaN	NaN	NaN	NaN	28.6272	NaN	26.9992	NaN	NaN	NaN	NaN	NaN
S4R2R5;S4R2F3;Q8C8R3;S4R1J9;S4R2T7	Ankyrin-2	Ank2	0	NaN	0	NaN	0	0	0	0			0	NaN			0	0			0	NaN			0	0				ATPase binding;enzyme binding;ion channel binding;potassium channel regulator activity;protein binding;protein binding, bridging;protein kinase binding;spectrin binding;structural constituent of cytoskeleton	atrial cardiac muscle cell action potential;atrial cardiac muscle cell to AV node cell communication;atrial septum development;cardiac muscle contraction;cellular calcium ion homeostasis;cellular protein localization;cytoskeleton organization;endocytosis;nervous system development;paranodal junction assembly;positive regulation of calcium ion transmembrane transporter activity;positive regulation…	A band;apical plasma membrane;basolateral plasma membrane;cell junction;costamere;cytoplasm;cytoskeleton;early endosome;endosome;integral component of plasma membrane;intercalated disc;intracellular;lysosome;M band;membrane;membrane raft;mitochondrion;neuron projection;perinuclear region of cytoplasm;plasma membrane;postsynaptic density;postsynaptic membrane;recycling endosome;sarcolemma;synapse;…	Asparagine N-linked glycosylation;Axon guidance;COPI-mediated anterograde transport;Developmental Biology;ER to Golgi Anterograde Transport;Interaction between L1 and Ankyrins;L1CAM interactions;Membrane Trafficking;Metabolism of proteins;Post-translational protein modification;Transport to the Golgi and subsequent modification;Vesicle-mediated transport	-	NaN	NaN	26.8853	NaN	NaN	NaN	NaN	NaN	NaN	NaN	NaN	NaN	26.2529	NaN	NaN
S4R1S2;S4R2S8;A0A1W2P812;G5E8K2;G5E8K3;S4R2K9;G5E8K5;S4R187;S4R165;S4R2C1;S4R2J6;S4R236	Ankyrin-3	Ank3	0	-2.29533	0	0	0	-0.614932	0	0			0.900989	-1.19053			0	0.489872			0	0			0	0				cadherin binding;cytoskeletal protein binding;ion channel binding;protein binding;protein binding, bridging;spectrin binding;structural constituent of cytoskeleton	axon guidance;axonogenesis;cellular response to magnesium ion;cytoskeleton organization;establishment of protein localization;Golgi to plasma membrane protein transport;magnesium ion homeostasis;maintenance of protein location in plasma membrane;membrane assembly;mitotic cytokinesis;negative regulation of delayed rectifier potassium channel activity;neuromuscular junction development;neuronal act…	axon;axon initial segment;basal plasma membrane;basolateral plasma membrane;bicellular tight junction;cell junction;cell projection;cell surface;costamere;cytoplasm;cytoskeleton;dendrite;intercalated disc;lateral plasma membrane;lysosome;membrane;neuromuscular junction;node of Ranvier;paranode region of axon;plasma membrane;postsynaptic membrane;sarcolemma;sarcoplasmic reticulum;spectrin-associat…	Asparagine N-linked glycosylation;Axon guidance;COPI-mediated anterograde transport;Developmental Biology;ER to Golgi Anterograde Transport;Interaction between L1 and Ankyrins;L1CAM interactions;Membrane Trafficking;Metabolism of proteins;Post-translational protein modification;Transport to the Golgi and subsequent modification;Vesicle-mediated transport	-	NaN	30.0243	28.7116	27.0727	NaN	NaN	28.5247	27.7738	28.2339	NaN	27.5625	NaN	NaN	NaN	NaN
Q9JHZ2	Progressive ankylosis protein	Ankh	0	0	0	NaN	0	0	0	0			0	0			0	0			0	0			0	NaN				inorganic diphosphate transmembrane transporter activity;inorganic phosphate transmembrane transporter activity;phosphate ion transmembrane transporter activity	inorganic diphosphate transport;phosphate ion transmembrane transport;phosphate ion transport;regulation of bone mineralization	integral component of membrane;integral component of plasma membrane;membrane;plasma membrane	Miscellaneous transport and binding events;Transport of small molecules	-	NaN	NaN	NaN	NaN	NaN	NaN	NaN	NaN	NaN	NaN	NaN	NaN	NaN	NaN	NaN
Q9WV06	Ankyrin repeat domain-containing protein 2	Ankrd2	0	NaN	0	0	0	NaN	0	0			0	-0.141843			0	0			0	0			0	0				chromatin binding;protein binding;protein kinase B binding;RNA polymerase II sequence-specific DNA binding transcription factor binding;titin binding;transcription cofactor activity	negative regulation of myoblast differentiation;negative regulation of myotube differentiation;negative regulation of transcription by RNA polymerase II;regulation of cytokine production;regulation of intrinsic apoptotic signaling pathway by p53 class mediator;regulation of myoblast proliferation;regulation of transcription by RNA polymerase II;regulation of transcription from RNA polymerase II p…	cytoplasm;cytosol;euchromatin;I band;intracellular membrane-bounded organelle;myofibril;nucleus;PML body;sarcomere	-	-	26.2763	26.3448	NaN	NaN	NaN	NaN	NaN	NaN	26.1687	NaN	NaN	NaN	NaN	NaN	NaN
A0A1L1SR14;A0A1L1SS60;Q8BH79	Anoctamin-10	Ano10	0	0	0	0	0	NaN	0	0			0	NaN			0	0			0	0			0	0				calcium activated cation channel activity;intracellular calcium activated chloride channel activity	cation transport;chloride transport;ion transmembrane transport	integral component of membrane;intracellular;membrane;plasma membrane	Ion channel transport;Stimuli-sensing channels;Transport of small molecules	-	NaN	NaN	NaN	NaN	NaN	NaN	NaN	26.058	NaN	NaN	NaN	NaN	NaN	NaN	NaN
P97449	Aminopeptidase N	Anpep	0	NaN	0.22918	-0.282183	0	NaN	0.755805	-0.27708			0.00559986	-0.00327778			0	0			0.716211	-0.335571			0.2877	-0.330467				aminopeptidase activity;hydrolase activity;metal ion binding;metalloaminopeptidase activity;metallopeptidase activity;peptidase activity;peptide binding;zinc ion binding	angiogenesis;cell differentiation;cell-cell signaling;multicellular organism development;peptide catabolic process;proteolysis;regulation of blood pressure;signal transduction	cytoplasm;endoplasmic reticulum-Golgi intermediate compartment;external side of plasma membrane;extracellular exosome;extracellular space;integral component of membrane;membrane;plasma membrane	Immune System;Innate Immune System;Neutrophil degranulation	Glutathione metabolism;Hematopoietic cell lineage;Renin-angiotensin system	29.1126	29.401	NaN	NaN	NaN	NaN	NaN	29.3627	29.1443	NaN	NaN	NaN	28.6554	28.9947	29.1742
A0A0G2JE26;Q6DFX2	Anthrax toxin receptor 2	Antxr2	0	0	0	0.127141	0	0	0	NaN			0	0			0	0			0	NaN			0	-0.0760975				metal ion binding;signaling receptor activity	reproductive process;signal transduction;toxin transport	cell surface;external side of plasma membrane;integral component of membrane;membrane	-	-	NaN	NaN	NaN	NaN	NaN	NaN	NaN	NaN	NaN	NaN	NaN	NaN	NaN	26.6065	26.771
P10107	Annexin A1	Anxa1	0	NaN	0	0	0	NaN	0	NaN			0	-0.279326			0	0			0	NaN			0	0				annealing helicase activity;cadherin binding involved in cell-cell adhesion;calcium ion binding;calcium-dependent phospholipid binding;calcium-dependent protein binding;double-stranded DNA-dependent ATPase activity;helicase activity;metal ion binding;phospholipase A2 inhibitor activity;phospholipase inhibitor activity;phospholipid binding;protein binding;protein binding, bridging;protein homodime…	actin cytoskeleton reorganization;adaptive immune response;alpha-beta T cell differentiation;arachidonic acid secretion;cell surface receptor signaling pathway;cell-cell adhesion;cellular response to glucocorticoid stimulus;cellular response to hydrogen peroxide;cellular response to vascular endothelial growth factor stimulus;DNA duplex unwinding;DNA rewinding;DNA strand renaturation;endocrine pa…	actin filament;apical plasma membrane;basolateral plasma membrane;cell projection;cell surface;cell-cell adherens junction;cilium;cornified envelope;cytoplasm;cytoplasmic vesicle;cytoplasmic vesicle membrane;cytosol;early endosome;early endosome membrane;endosome;endosome membrane;extracellular exosome;extracellular region;extracellular space;extrinsic component of endosome membrane;extrinsic com…	Class A/1 (Rhodopsin-like receptors);Formyl peptide receptors bind formyl peptides and many other ligands;G alpha (i) signalling events;G alpha (q) signalling events;GPCR downstream signalling;GPCR ligand binding;Peptide ligand-binding receptors;Signal Transduction;Signaling by GPCR	-	NaN	28.0639	27.2906	NaN	NaN	NaN	NaN	27.398	NaN	NaN	NaN	NaN	NaN	NaN	NaN
P97384;D3Z7U0	Annexin A11;Annexin	Anxa11	1.22326	-2.82619	0.438182	-0.917282	1.88205	-2.87431	0.659087	-1.07444			0.380805	0.633059			0.211882	0.584934			0.582792	-0.652941			0.258824	-0.810102				calcium ion binding;calcium-dependent phospholipid binding;calcium-dependent protein binding;phosphatidylethanolamine binding;S100 protein binding	cell cycle;cell division;cytokinetic process;phagocytosis;response to calcium ion	azurophil granule;cytoplasm;cytoskeleton;cytosol;melanosome;midbody;nuclear envelope;nucleoplasm;nucleus;phagocytic vesicle;specific granule;spindle	-	-	30.1545	31.7798	31.7469	29.9881	28.4914	26.7231	30.9873	32.1238	32.4692	28.5762	29.9924	28.3887	29.2426	29.2032	28.1382
P07356;B0V2N8;B0V2N7	Annexin A2;Annexin	Anxa2	1.91758	-3.84705	2.91525	-1.85967	2.11058	-3.603	1.96369	-2.6394			0.206742	0.300135			0.211705	0.544188			0.0676316	-0.0950476			1.04026	-0.874784				cadherin binding involved in cell-cell adhesion;calcium ion binding;calcium-dependent phospholipid binding;calcium-dependent protein binding;cytoskeletal protein binding;identical protein binding;molecular function regulator;phosphatidylinositol-4,5-bisphosphate binding;phospholipase A2 inhibitor activity;phospholipase inhibitor activity;protease binding;protein binding;S100 protein binding	angiogenesis;body fluid secretion;catabolism by host of symbiont protein;cell-cell adhesion;collagen fibril organization;fibrinolysis;membrane raft assembly;negative regulation by host of symbiont molecular function;negative regulation of catalytic activity;negative regulation of development of symbiont involved in interaction with host;negative regulation of low-density lipoprotein particle rece…	basement membrane;basolateral plasma membrane;cell cortex;cell surface;cell-cell adherens junction;cytoplasm;cytosol;early endosome;endosome;extracellular exosome;extracellular matrix;extracellular region;extracellular space;extrinsic component of plasma membrane;late endosome membrane;lipid droplet;lysosomal membrane;macropinosome;melanosome;membrane raft;midbody;myelin sheath adaxonal region;PC…	Dissolution of Fibrin Clot;Hemostasis;Immune System;Innate Immune System;Neutrophil degranulation	-	30.8711	31.8129	31.4494	28.2866	28.4508	25.8549	30.7337	31.924	32.3762	27.2179	29.067	27.9399	30.8281	31.138	31.3706
O35639;Q3TET3;A0A0G2JDV9	Annexin A3;Annexin	Anxa3	0	NaN	0	NaN	0	NaN	0.093059	-0.0957384			0.357353	0.159638			0	0			0	0.0956421			0	NaN				calcium ion binding;calcium-dependent phospholipid binding;calcium-dependent protein binding;phospholipase A2 inhibitor activity;phospholipase inhibitor activity	animal organ regeneration;defense response to bacterium;hippocampus development;negative regulation of catalytic activity;neutrophil degranulation;phagocytosis;positive regulation of angiogenesis;positive regulation of DNA binding transcription factor activity;positive regulation of DNA metabolic process;positive regulation of endothelial cell migration;response to glucocorticoid;response to grow…	axon;cytoplasm;cytosol;dendrite;membrane;neuronal cell body;phagocytic vesicle membrane;plasma membrane;specific granule	-	-	27.3217	27.275	27.5535	NaN	NaN	NaN	NaN	27.3541	27.732	NaN	NaN	NaN	27.4174	NaN	NaN
D3Z0S1;A0A0N4SV57;A0A0N4SW89;P97429;S4R1F2;F7ANV6	Annexin;Annexin A4	Anxa4	0	0	0	NaN	0	NaN	0	0			0	NaN			0	0			0	NaN			0	0				calcium ion binding;calcium-dependent phospholipid binding;calcium-dependent protein binding;identical protein binding;NF-kappaB binding	epithelial cell differentiation;kidney development;negative regulation of interleukin-8 secretion;negative regulation of NF-kappaB transcription factor activity;Notch signaling pathway;regulation of transcription by RNA polymerase II	apical plasma membrane;cell surface;cytoplasm;nuclear membrane;nucleus;perinuclear region of cytoplasm;plasma membrane;vesicle membrane	-	-	NaN	NaN	NaN	NaN	NaN	NaN	NaN	27.6315	NaN	NaN	NaN	NaN	27.7375	27.3347	NaN
P48036	Annexin A5	Anxa5	0	-0.25529	0	-1.07242	0	NaN	0	0.124211			0.329633	0.238262			0	NaN			0.512354	-0.33813			0	0.8585				calcium ion binding;calcium-dependent phospholipid binding;protein binding	blood coagulation;hemostasis;negative regulation of coagulation;response to organic substance	endothelial microparticle;external side of plasma membrane;intracellular	Hemostasis;Platelet activation, signaling and aggregation;Platelet degranulation;Response to elevated platelet cytosolic Ca2+	-	30.1272	29.827	29.3812	29.5232	NaN	NaN	NaN	29.9275	30.106	NaN	NaN	NaN	30.27	29.75	30.0523
F8WIT2;P14824	Annexin;Annexin A6	Anxa6	1.60086	-2.53961	1.13943	-1.34171	3.09514	-2.26876	1.29393	-1.26366			1.07778	0.730394			0.646737	1.00125		+	1.53087	-0.668983			0.356755	-0.590937				calcium ion binding;calcium-dependent phospholipid binding;calcium-dependent protein binding;cholesterol binding;GTP binding;ligand-gated ion channel activity;lipid binding;protein homodimerization activity	apoptotic signaling pathway;calcium ion transport;ion transmembrane transport;mitochondrial calcium ion homeostasis;protein homooligomerization;regulation of muscle contraction	cytoplasm;cytosol;late endosome membrane;lysosomal membrane;melanosome;mitochondrion;perinuclear region of cytoplasm	-	-	31.3307	32.0159	31.7902	30.2568	29.3942	27.867	31.9586	32.602	32.7673	30.1853	30.2246	30.1119	33.0021	32.55	32.9498
Q07076	Annexin A7	Anxa7	0	NaN	0	-0.399993	0	-2.55399	0	NaN			0.982511	1.01093			0	NaN			0.546424	-0.733416			0	NaN				calcium ion binding;calcium-dependent phospholipid binding;calcium-dependent protein binding;integrin binding;protein binding	autophagy;cell proliferation;cellular calcium ion homeostasis;cellular water homeostasis;epithelial cell differentiation;hemostasis;membrane fusion;negative regulation of gene expression;regulation of cell shape;response to calcium ion;response to organic cyclic compound;response to salt stress;social behavior	chromaffin granule membrane;cytosol;endoplasmic reticulum membrane;nuclear envelope;nucleus;plasma membrane;vesicle	-	-	29.0179	30.1298	29.8023	NaN	NaN	NaN	NaN	30.797	30.5249	NaN	28.1069	NaN	28.3734	27.4998	27.1865
O70423;A2A4I8	Membrane primary amine oxidase	Aoc3	0	NaN	0	-0.178596	0	NaN	0	NaN			0.399951	-0.188785			0	0			0	-0.440364			0	NaN				aliphatic-amine oxidase activity;aminoacetone:oxygen oxidoreductase(deaminating) activity;calcium ion binding;copper ion binding;metal ion binding;oxidoreductase activity;phenethylamine:oxygen oxidoreductase (deaminating) activity;primary amine oxidase activity;protein heterodimerization activity;quinone binding;tryptamine:oxygen oxidoreductase (deaminating) activity	amine metabolic process;catecholamine metabolic process;cell adhesion;negative regulation of primary amine oxidase activity;oxidation-reduction process;response to antibiotic;visual perception	cell surface;cellular_component;cytoplasm;early endosome;endoplasmic reticulum;Golgi apparatus;integral component of membrane;membrane;microvillus;plasma membrane	Biological oxidations;Metabolism;Phase I - Functionalization of compounds	beta-Alanine metabolism;Glycine, serine and threonine metabolism;Isoquinoline alkaloid biosynthesis;Phenylalanine metabolism;Tropane, piperidine and pyridine alkaloid biosynthesis;Tyrosine metabolism	29.0627	28.7802	NaN	NaN	NaN	NaN	NaN	28.8395	28.6258	NaN	NaN	NaN	28.267	29.5723	NaN
Q5SVG5;Q5SVG4;O35643	AP-1 complex subunit beta-1	Ap1b1	0	NaN	0	NaN	0	NaN	0	NaN			0.260907	0.160584			0	0			0.541175	0.9287			0	0				clathrin binding;protein binding;protein kinase binding	determination of left/right symmetry;heart development;intracellular protein transport;protein transport;vesicle-mediated transport	clathrin adaptor complex;clathrin-coated vesicle membrane;cytoplasm;cytoplasmic vesicle;cytosol;Golgi apparatus;intracellular membrane-bounded organelle;membrane;membrane coat;trans-Golgi network	Adaptive Immune System;Clathrin derived vesicle budding;Golgi Associated Vesicle Biogenesis;Immune System;Lysosome Vesicle Biogenesis;Membrane Trafficking;MHC class II antigen presentation;trans-Golgi Network Vesicle Budding;Vesicle-mediated transport	Lysosome	29.3447	28.8964	NaN	NaN	NaN	NaN	NaN	29.2895	29.2727	NaN	NaN	NaN	29.9471	28.0284	NaN
P17426	AP-2 complex subunit alpha-1	Ap2a1	0	NaN	0	NaN	0	NaN	0	NaN			0.100228	0.163867			0	0			0.152913	0.177547			0	0				clathrin adaptor activity;low-density lipoprotein particle receptor binding;protein binding;protein kinase binding	clathrin-dependent endocytosis;endocytosis;intracellular protein transport;negative regulation of hyaluronan biosynthetic process;positive regulation of neuron projection development;positive regulation of receptor-mediated endocytosis;protein transport;vesicle-mediated transport	apical plasma membrane;basolateral plasma membrane;clathrin adaptor complex;clathrin-coated pit;clathrin-coated vesicle;filopodium tip;membrane;membrane coat;plasma membrane;protein-containing complex;secretory granule	Adaptive Immune System;Axon guidance;Beta-catenin independent WNT signaling;Cargo recognition for clathrin-mediated endocytosis;Clathrin-mediated endocytosis;Developmental Biology;Glutamate binding, activation of AMPA receptors and synaptic plasticity;Immune System;L1CAM interactions;LDL clearance;Membrane Trafficking;MHC class II antigen presentation;Neuronal System;Neurotransmitter receptors an…	Endocrine and other factor-regulated calcium reabsorption;Endocytosis;Huntington's disease	28.767	28.7501	27.4922	NaN	NaN	NaN	NaN	28.7428	28.2578	NaN	NaN	NaN	28.7678	28.4927	NaN
P17427	AP-2 complex subunit alpha-2	Ap2a2	0.748825	-0.5294	1.4628	-0.674967	1.03675	-0.677836	1.93084	-1.14274			0.101716	0.0864007			0.0900986	-0.0620356			0.378373	0.200741			0.45582	-0.267026				clathrin adaptor activity;disordered domain specific binding;lipid binding;protein binding;protein domain specific binding;protein kinase binding	clathrin-dependent endocytosis;endocytosis;intracellular protein transport;protein transport;regulation of hematopoietic stem cell differentiation;vesicle-mediated transport	clathrin adaptor complex;clathrin-coated pit;cytoplasmic vesicle;filopodium tip;membrane;membrane coat;plasma membrane;secretory granule	Adaptive Immune System;Axon guidance;Beta-catenin independent WNT signaling;Cargo recognition for clathrin-mediated endocytosis;Clathrin-mediated endocytosis;Developmental Biology;Glutamate binding, activation of AMPA receptors and synaptic plasticity;Immune System;Innate Immune System;L1CAM interactions;LDL clearance;Membrane Trafficking;MHC class II antigen presentation;Neuronal System;Neurotra…	Endocrine and other factor-regulated calcium reabsorption;Endocytosis;Huntington's disease	29.7405	29.5115	28.9648	28.8003	28.9521	NaN	NaN	29.4507	29.5333	NaN	28.597	29.0313	29.7852	29.2878	29.7741
Q9DBG3;H3BIY9;H3BKM0	AP-2 complex subunit beta;AP complex subunit beta	Ap2b1	0	-3.11458	2.42683	-2.86082	0.823303	-2.27657	2.44354	-3.54962			0.208722	0.6783			0	1.51631			0.408465	0.320016			0.232055	-0.368783				clathrin binding;protein binding;protein-containing complex binding	aorta development;cardiac septum development;clathrin coat assembly;coronary vasculature development;endocytosis;heart development;intracellular protein transport;negative regulation of neuron death;neurotransmitter receptor internalization;positive regulation of endocytosis;positive regulation of protein localization to membrane;protein transport;ventricular septum development;vesicle-mediated t…	AP-2 adaptor complex;clathrin adaptor complex;clathrin coat;clathrin-coated pit;cytoplasm;membrane;membrane coat;plasma membrane;trans-Golgi network	Adaptive Immune System;Axon guidance;Beta-catenin independent WNT signaling;Cargo recognition for clathrin-mediated endocytosis;Clathrin-mediated endocytosis;Developmental Biology;Glutamate binding, activation of AMPA receptors and synaptic plasticity;Immune System;L1CAM interactions;LDL clearance;Membrane Trafficking;MHC class II antigen presentation;Neuronal System;Neurotransmitter receptors an…	Endocrine and other factor-regulated calcium reabsorption;Endocytosis;Huntington's disease	30.509	30.6948	27.5252	26.4617	NaN	NaN	28.8073	30.8606	31.096	NaN	28.9466	27.0096	30.6077	30.607	29.8167
Q3TWV4;P84091	AP-2 complex subunit mu	Ap2m1	0	NaN	1.48404	-0.811986	0	-1.6599	1.53218	-1.16094			0.560468	0.549459			0	NaN			0.357881	0.323168			0.0735385	-0.025787				disordered domain specific binding;ion channel binding;lipid binding;low-density lipoprotein particle receptor binding;protein binding;signal sequence binding	endocytosis;intracellular protein transport;negative regulation of protein localization to plasma membrane;positive regulation of receptor internalization;positive regulation of synaptic vesicle endocytosis;protein transport;protein-containing complex assembly;receptor internalization;regulation of vesicle size;vesicle organization;vesicle-mediated transport	AP-2 adaptor complex;clathrin adaptor complex;clathrin-coated pit;membrane;mitochondrion;plasma membrane;secretory granule	Adaptive Immune System;Axon guidance;Beta-catenin independent WNT signaling;Cargo recognition for clathrin-mediated endocytosis;Clathrin-mediated endocytosis;Developmental Biology;Formation of annular gap junctions;Gap junction degradation;Gap junction trafficking;Gap junction trafficking and regulation;Glutamate binding, activation of AMPA receptors and synaptic plasticity;Immune System;L1CAM in…	Endocrine and other factor-regulated calcium reabsorption;Endocytosis;Huntington's disease	28.7755	28.2457	NaN	NaN	NaN	NaN	NaN	29.3173	28.8028	27.4002	NaN	NaN	28.9465	29.0826	28.5717
P62743;A0A0U1RPS0	AP-2 complex subunit sigma	Ap2s1	0	NaN	0	NaN	0	NaN	0	NaN			0	0.652448			0	0			0.367457	-0.277424			0	0				protein binding;protein transporter activity	endocytosis;intracellular protein transport;protein transport;vesicle-mediated transport	AP-2 adaptor complex;clathrin-coated pit;membrane;membrane coat;plasma membrane	Adaptive Immune System;Axon guidance;Beta-catenin independent WNT signaling;Cargo recognition for clathrin-mediated endocytosis;Clathrin-mediated endocytosis;Developmental Biology;Glutamate binding, activation of AMPA receptors and synaptic plasticity;Immune System;L1CAM interactions;LDL clearance;Membrane Trafficking;MHC class II antigen presentation;Neuronal System;Neurotransmitter receptors an…	Endocrine and other factor-regulated calcium reabsorption;Endocytosis;Huntington's disease	NaN	27.2413	NaN	NaN	NaN	NaN	NaN	27.9373	27.8501	NaN	NaN	NaN	27.7139	27.6007	27.8054
Q9WVQ5	Methylthioribulose-1-phosphate dehydratase	Apip	0	0	0	0	0	NaN	0	0			0	NaN			0	0			0	0			0	0				identical protein binding;lyase activity;metal ion binding;methylthioribulose 1-phosphate dehydratase activity;zinc ion binding	apoptotic process;cellular amino acid biosynthetic process;L-methionine salvage from methylthioadenosine;methionine biosynthetic process;negative regulation of apoptotic process;protein homotetramerization;pyroptosis;regulation of ERK1 and ERK2 cascade	cytoplasm	-	Cysteine and methionine metabolism	NaN	NaN	NaN	NaN	NaN	NaN	NaN	25.9561	NaN	NaN	NaN	NaN	NaN	NaN	NaN
A0A1L1SS44;Q60709;Q06335	Amyloid-like protein 2	Aplp2	0	0	0	NaN	0	0	0	0			0	0			0	0			0	NaN			0	0				DNA binding;heparin binding;identical protein binding;protein binding;serine-type endopeptidase inhibitor activity;transition metal ion binding	cellular copper ion homeostasis;cholesterol metabolic process;extracellular matrix organization;forebrain development;locomotory behavior;mating behavior;midbrain development;negative regulation of endopeptidase activity;neuromuscular process controlling balance;regulation of epidermal growth factor-activated receptor activity;regulation of protein binding;suckling behavior	integral component of membrane;membrane;nucleus;plasma membrane	Hemostasis;Metabolism of proteins;Platelet activation, signaling and aggregation;Platelet degranulation;Post-translational protein modification;Post-translational protein phosphorylation;Regulation of Insulin-like Growth Factor (IGF) transport and uptake by Insulin-like Growth Factor Binding Proteins (IGFBPs);Response to elevated platelet cytosolic Ca2+	-	NaN	NaN	NaN	NaN	NaN	NaN	NaN	NaN	NaN	NaN	NaN	NaN	26.3008	NaN	25.9415
Q9D7N9	Adipocyte plasma membrane-associated protein	Apmap	0	NaN	1.18357	0.35645	0	-1.16466	0.616024	0.321055			1.28177	0.575505			0	NaN			0.0500482	0.0343704			0.00241312	-0.00102488				arylesterase activity;hydrolase activity, acting on ester bonds;strictosidine synthase activity	biosynthetic process	cell surface;endoplasmic reticulum;integral component of membrane;membrane	-	-	28.1595	28.24	27.811	NaN	NaN	NaN	NaN	28.5506	28.7408	27.481	NaN	NaN	28.5085	28.0367	28.2248
Q00623	Apolipoprotein A-I;Proapolipoprotein A-I;Truncated apolipoprotein A-I	Apoa1	1.11687	-1.00851	0.961911	-0.947414	2.52508	-1.34586	1.39441	-0.477802			0.682335	0.637202			0.648464	0.299855			2.52813	-0.365964			0.0751203	0.103647				amyloid-beta binding;apolipoprotein A-I receptor binding;apolipoprotein receptor binding;chemorepellent activity;cholesterol binding;cholesterol transporter activity;enzyme binding;heat shock protein binding;high-density lipoprotein particle binding;high-density lipoprotein particle receptor binding;identical protein binding;lipid binding;lipid transporter activity;lipoprotein particle binding;ph…	adrenal gland development;axon regeneration;blood vessel endothelial cell migration;cholesterol biosynthetic process;cholesterol efflux;cholesterol homeostasis;cholesterol import;cholesterol metabolic process;cholesterol transport;endothelial cell proliferation;glucocorticoid metabolic process;G-protein coupled receptor signaling pathway;high-density lipoprotein particle assembly;high-density lip…	blood microparticle;chylomicron;cytoplasmic vesicle;cytosol;endocytic vesicle;extracellular matrix;extracellular region;extracellular space;high-density lipoprotein particle;spherical high-density lipoprotein particle;very-low-density lipoprotein particle	ABC transporters in lipid homeostasis;ABC-family proteins mediated transport;Binding and Uptake of Ligands by Scavenger Receptors;Chylomicron assembly;Chylomicron remodeling;G alpha (i) signalling events;GPCR downstream signalling;HDL assembly;HDL clearance;HDL remodeling;Hemostasis;Metabolism;Metabolism of fat-soluble vitamins;Metabolism of proteins;Metabolism of vitamins and cofactors;Plasma li…	African trypanosomiasis;Fat digestion and absorption;PPAR signaling pathway;Vitamin digestion and absorption	30.7829	30.9729	32.1098	30.4565	30.2442	30.1393	32.1083	31.8034	31.8656	30.2643	30.5638	30.9115	32.3355	32.4607	32.4945
Q8K4Z3	NAD(P)H-hydrate epimerase	Apoa1bp	0.593939	-0.350928	0.0666836	0.0597782	0.53503	0.224341	3.00428	0.229214			0.373718	-0.330436			1.05747	0.244832			0.0996348	-0.0868638			1.56096	0.0825723	+			isomerase activity;metal ion binding;NADHX epimerase activity;NADPHX epimerase activity;nucleotide binding;protein homodimerization activity	NADH metabolic process;NADP metabolic process;nicotinamide nucleotide metabolic process;protein homotetramerization	cell body;cilium;cytosol;extracellular region;extracellular space;intracellular membrane-bounded organelle;mitochondrion;nucleoplasm;nucleus	Metabolism;Metabolism of vitamins and cofactors;Metabolism of water-soluble vitamins and cofactors;Nicotinamide salvaging;Nicotinate metabolism	-	32.2073	31.4671	32.2578	31.5217	31.7507	31.607	NaN	31.4639	31.83	31.9968	31.9101	31.7071	31.5753	31.4727	32.4569
P09813	Apolipoprotein A-II;Proapolipoprotein A-II	Apoa2	2.0392	-2.2275	1.26934	-0.973781	1.80405	-1.90645	2.15235	-1.05345			0.110761	-0.184777			0.160671	0.13627			0.31478	-0.153795			0.254796	-0.233463				apolipoprotein receptor binding;cholesterol binding;cholesterol transporter activity;heat shock protein binding;high-density lipoprotein particle binding;high-density lipoprotein particle receptor binding;lipase inhibitor activity;lipid binding;lipid transporter activity;phosphatidylcholine binding;phosphatidylcholine-sterol O-acyltransferase activator activity;phospholipid binding;protein hetero…	beta-glucoside transport;cholesterol efflux;cholesterol homeostasis;cholesterol metabolic process;diacylglycerol catabolic process;fatty acid metabolic process;high-density lipoprotein particle assembly;high-density lipoprotein particle clearance;high-density lipoprotein particle remodeling;lipid transport;lipoprotein metabolic process;low-density lipoprotein particle remodeling;negative regulati…	blood microparticle;chylomicron;cytosol;extracellular region;extracellular space;high-density lipoprotein particle;spherical high-density lipoprotein particle;very-low-density lipoprotein particle	Chylomicron assembly;Chylomicron remodeling;G alpha (i) signalling events;GPCR downstream signalling;Metabolism;Metabolism of fat-soluble vitamins;Metabolism of proteins;Metabolism of vitamins and cofactors;Plasma lipoprotein assembly;Plasma lipoprotein assembly, remodeling, and clearance;Plasma lipoprotein remodeling;Post-translational protein modification;Post-translational protein phosphorylat…	PPAR signaling pathway	29.8246	30.7767	31.3033	28.7805	28.2442	28.1973	NaN	30.1927	30.7074	28.0624	28.6242	28.9442	31.6322	31.8479	31.3514
P06728	Apolipoprotein A-IV	Apoa4	2.23817	-3.46351	2.22793	-2.7114	0.796175	-2.2814	2.43227	-2.55733			0.515612	-1.57615			0.258327	-0.394043			1.17821	-0.771507			0.456992	-0.617439				antioxidant activity;cholesterol binding;cholesterol transporter activity;copper ion binding;identical protein binding;lipid binding;phosphatidylcholine binding;phosphatidylcholine-sterol O-acyltransferase activator activity;protein homodimerization activity	cholesterol biosynthetic process;cholesterol efflux;cholesterol homeostasis;cholesterol metabolic process;high-density lipoprotein particle assembly;hydrogen peroxide catabolic process;innate immune response in mucosa;leukocyte cell-cell adhesion;lipid catabolic process;lipid homeostasis;lipid transport;lipoprotein metabolic process;negative regulation of plasma lipoprotein oxidation;neuron proje…	blood microparticle;cell surface;chylomicron;cytosol;extracellular matrix;extracellular region;extracellular space;high-density lipoprotein particle;very-low-density lipoprotein particle	Chylomicron assembly;Chylomicron remodeling;G alpha (i) signalling events;GPCR downstream signalling;Metabolism;Metabolism of fat-soluble vitamins;Metabolism of vitamins and cofactors;Plasma lipoprotein assembly;Plasma lipoprotein assembly, remodeling, and clearance;Plasma lipoprotein remodeling;Retinoid metabolism and transport;Signal Transduction;Signaling by GPCR;Transport of small molecules;V…	Fat digestion and absorption;Vitamin digestion and absorption	30.1381	31.1325	31.8679	28.3031	26.9037	27.5411	26.9877	30.8544	30.5679	28.0908	26.673	26.8019	30.8367	31.0641	30.8972
Q9WV35	Probable C->U-editing enzyme APOBEC-2	Apobec2	0	NaN	0	0	0	-1.08306	0	0			0.991551	0.810766			0	NaN			0	0			0	0				catalytic activity;cytidine deaminase activity;hydrolase activity;hydrolase activity, acting on carbon-nitrogen (but not peptide) bonds, in cyclic amidines;identical protein binding;metal ion binding;zinc ion binding	cytidine deamination;cytidine to uridine editing;DNA demethylation;mRNA modification;mRNA processing	-	Formation of the Editosome;Metabolism of RNA;mRNA Editing;mRNA Editing: C to U Conversion	Atrazine degradation	30.2357	30.2926	29.2045	NaN	NaN	NaN	30.834	30.9032	30.4279	NaN	29.6387	NaN	NaN	NaN	NaN
P34928	Apolipoprotein C-I;Truncated apolipoprotein C-I	Apoc1	0	NaN	0	-0.819321	0	0	0	NaN			0	NaN			0	0			0.516888	0.128419			0	NaN				fatty acid binding;lipase inhibitor activity;phospholipase inhibitor activity	cholesterol efflux;cholesterol metabolic process;chylomicron remnant clearance;lipid transport;lipoprotein metabolic process;negative regulation of cholesterol transport;negative regulation of fatty acid biosynthetic process;negative regulation of lipid catabolic process;negative regulation of lipid metabolic process;negative regulation of lipoprotein lipase activity;negative regulation of phosph…	endoplasmic reticulum;extracellular region;high-density lipoprotein particle;very-low-density lipoprotein particle	Plasma lipoprotein assembly;Plasma lipoprotein assembly, remodeling, and clearance;Plasma lipoprotein clearance;Transport of small molecules;VLDL assembly;VLDL clearance	-	NaN	NaN	28.8272	NaN	NaN	NaN	NaN	NaN	NaN	NaN	NaN	NaN	29.7212	29.6925	29.9557
A0A0R4J1N3;E9QP56;P33622	Apolipoprotein C-III	Apoc3	0	0	0	NaN	0	0	0	NaN			0	0			0	0			0.162147	0.287175			0	0				high-density lipoprotein particle receptor binding;lipase inhibitor activity;lipid binding;phospholipid binding	cholesterol homeostasis;cholesterol metabolic process;lipid catabolic process;lipid metabolic process;lipid transport;lipoprotein metabolic process;negative regulation of high-density lipoprotein particle clearance;negative regulation of lipoprotein lipase activity;negative regulation of low-density lipoprotein particle clearance;negative regulation of triglyceride catabolic process;negative regu…	chylomicron;cytosol;extracellular region;intermediate-density lipoprotein particle;spherical high-density lipoprotein particle;very-low-density lipoprotein particle	Chylomicron assembly;Chylomicron remodeling;G alpha (i) signalling events;GPCR downstream signalling;HDL remodeling;Metabolism;Metabolism of fat-soluble vitamins;Metabolism of vitamins and cofactors;Plasma lipoprotein assembly;Plasma lipoprotein assembly, remodeling, and clearance;Plasma lipoprotein remodeling;Retinoid metabolism and transport;Signal Transduction;Signaling by GPCR;Transport of sm…	PPAR signaling pathway	NaN	NaN	NaN	NaN	NaN	NaN	NaN	NaN	NaN	NaN	NaN	NaN	26.9047	27.4781	28.6053
P51910	Apolipoprotein D	Apod	0	0	0	0	0	NaN	0	0			0	NaN			0	0			0	0			0	0				cholesterol binding;lipid binding	aging;brain development;glucose metabolic process;lipid metabolic process;lipid transport;negative regulation of cytokine production involved in inflammatory response;negative regulation of focal adhesion assembly;negative regulation of lipoprotein lipid oxidation;negative regulation of monocyte chemotactic protein-1 production;negative regulation of platelet-derived growth factor receptor signal…	cytosolic ribosome;dendrite;endoplasmic reticulum;extracellular region;extracellular space;intracellular;neuronal cell body;perinuclear region of cytoplasm	SLC-mediated transmembrane transport;Transport of fatty acids;Transport of small molecules;Transport of vitamins, nucleosides, and related molecules	-	NaN	NaN	NaN	NaN	NaN	NaN	NaN	24.9825	NaN	NaN	NaN	NaN	NaN	NaN	NaN
P08226;A0A1B0GX15;G3UWN5	Apolipoprotein E	Apoe	0	-1.80243	1.45383	-1.45759	0	-1.19747	2.03375	-1.48237			0.00294442	0.00335058			0	0.608305			0.56647	0.487295			0.488703	0.46251				amyloid-beta binding;antioxidant activity;cholesterol binding;cholesterol transporter activity;heparin binding;identical protein binding;lipid binding;lipid transporter activity;lipoprotein particle binding;low-density lipoprotein particle receptor binding;metal chelating activity;phosphatidylcholine-sterol O-acyltransferase activator activity;phospholipid binding;protein binding;protein dimeriza…	AMPA glutamate receptor clustering;amyloid precursor protein metabolic process;artery morphogenesis;axon regeneration;cardiovascular system development;cellular calcium ion homeostasis;cellular oxidant detoxification;cGMP-mediated signaling;cholesterol biosynthetic process;cholesterol catabolic process;cholesterol efflux;cholesterol homeostasis;cholesterol metabolic process;chylomicron remnant cl…	amyloid-beta complex;blood microparticle;cell;chylomicron;cytosol;endoplasmic reticulum;extracellular matrix;extracellular region;extracellular space;Golgi apparatus;high-density lipoprotein particle;intermediate-density lipoprotein particle;lipoprotein particle;low-density lipoprotein particle;plasma membrane;very-low-density lipoprotein particle	Binding and Uptake of Ligands by Scavenger Receptors;Chylomicron assembly;Chylomicron clearance;Chylomicron remodeling;G alpha (i) signalling events;GPCR downstream signalling;HDL remodeling;Metabolism;Metabolism of fat-soluble vitamins;Metabolism of proteins;Metabolism of vitamins and cofactors;Plasma lipoprotein assembly;Plasma lipoprotein assembly, remodeling, and clearance;Plasma lipoprotein …	Alzheimer's disease	29.2742	29.2754	30.275	27.8057	NaN	NaN	29.9254	29.3674	29.5418	28.4141	NaN	NaN	31.4543	30.5693	30.5923
Q01339	Beta-2-glycoprotein 1	Apoh	0	NaN	1.58438	-1.17647	0	NaN	2.23425	-1.5955			0.223661	0.663665			0	0			0.290387	0.261513			0.229914	-0.157514				heparin binding;identical protein binding;lipid binding;lipoprotein lipase activator activity;phospholipid binding	blood coagulation, intrinsic pathway;negative regulation of angiogenesis;negative regulation of blood coagulation;negative regulation of endothelial cell migration;negative regulation of endothelial cell proliferation;negative regulation of fibrinolysis;negative regulation of myeloid cell apoptotic process;negative regulation of smooth muscle cell apoptotic process;plasminogen activation;positive…	cell surface;chylomicron;extracellular matrix;extracellular region;extracellular space;high-density lipoprotein particle;very-low-density lipoprotein particle	Hemostasis;Platelet activation, signaling and aggregation;Platelet degranulation;Response to elevated platelet cytosolic Ca2+	-	27.398	29.4298	30.3216	NaN	NaN	NaN	NaN	29.5061	29.9208	NaN	NaN	NaN	30.04	30.28	29.2412
Q9DCZ4	Apolipoprotein O	Apoo	0.0961505	-0.0504443	1.02087	0.446135	1.22878	0.543383	1.04519	0.608527		+	1.39767	-0.657332			0.134482	-0.0635045			0.00339008	0.00293732			0.360151	0.165329	+	+		molecular_function	cristae formation	cytosol;endoplasmic reticulum;endoplasmic reticulum membrane;extracellular region;Golgi apparatus;Golgi membrane;integral component of membrane;integral component of mitochondrial inner membrane;membrane;MICOS complex;mitochondrial inner membrane;mitochondrion	-	-	34.1225	33.9304	33.6975	33.6579	34.1373	33.8039	33.0787	33.077	33.6227	33.9503	33.6099	33.8483	32.9525	33.4269	33.3901
Q78IK4;B1AV14	MICOS complex subunit Mic27	Apool	0.239389	0.0721855	0.351779	-0.0913938	0.224581	0.133123	0.629472	0.144934			0.737372	-0.314868			0.671818	-0.25393			0.977165	-0.29031			0.418433	-0.0539818	+	+		molecular_function	biological_process;cristae formation	integral component of membrane;membrane;MICOS complex;mitochondrial inner membrane;mitochondrion	Hemostasis;Platelet activation, signaling and aggregation;Platelet degranulation;Response to elevated platelet cytosolic Ca2+	-	33.7422	33.5309	33.4192	33.4939	33.7223	33.6926	33.5918	33.0863	33.0696	33.375	33.1162	33.6559	34.1193	34.283	34.4782
P12023	Amyloid beta A4 protein;N-APP;Soluble APP-alpha;Soluble APP-beta;C99;Beta-amyloid protein 42;Beta-amyloid protein 40;C83;P3(42);P3(40);C80;Gamma-secretase C-terminal fragment 59;Gamma-secretase C-terminal fragment 57;Gamma-secretase C-terminal fragment 50;C31	App	0	0	0	0	0	NaN	0	0			0	NaN			0	0			0	0			0	0				DNA binding;enzyme binding;heparin binding;identical protein binding;low-density lipoprotein particle receptor binding;metal ion binding;peptidase activator activity;peptidase inhibitor activity;protein binding;PTB domain binding;serine-type endopeptidase inhibitor activity;signaling receptor binding;transition metal ion binding	adult locomotory behavior;amyloid fibril formation;apoptotic process;astrocyte activation;astrocyte activation involved in immune response;axo-dendritic transport;axon midline choice point recognition;axonogenesis;cell adhesion;cellular copper ion homeostasis;cellular process;cellular response to amyloid-beta;cellular response to cAMP;cellular response to nerve growth factor stimulus;cellular res…	apical part of cell;astrocyte projection;axon;cell surface;cell-cell junction;ciliary rootlet;clathrin-coated pit;COPII-coated ER to Golgi transport vesicle;cytoplasm;cytoplasmic vesicle;dendritic shaft;dendritic spine;endosome;extracellular space;Golgi apparatus;growth cone;growth cone filopodium;growth cone lamellipodium;integral component of membrane;main axon;membrane;membrane raft;neuromuscu…	Advanced glycosylation endproduct receptor signaling;Class A/1 (Rhodopsin-like receptors);Clathrin derived vesicle budding;Cytokine Signaling in Immune system;Cytosolic sensors of pathogen-associated DNA;DDX58/IFIH1-mediated induction of interferon-alpha/beta;DEx/H-box helicases activate type I IFN and inflammatory cytokines production;ECM proteoglycans;Extracellular matrix organization;Formyl pe…	Alzheimer's disease	NaN	NaN	NaN	NaN	NaN	NaN	NaN	26.2957	NaN	NaN	NaN	NaN	NaN	NaN	NaN
Q8K3H0	DCC-interacting protein 13-alpha	Appl1	0	0	0	0	0	NaN	0	0			0	NaN			0	0			0	0			0	0				identical protein binding;protein binding;protein kinase B binding	cell cycle;cell proliferation;insulin receptor signaling pathway;regulation of glucose import;regulation of protein localization to plasma membrane	cytosol;early endosome;early endosome membrane;endosome;endosome membrane;membrane;nucleus;NuRD complex;vesicle membrane	Apoptosis;Caspase activation via extrinsic apoptotic signalling pathway;Ligand-independent caspase activation via DCC;Programmed Cell Death	Colorectal cancer;Pathways in cancer	NaN	NaN	NaN	NaN	NaN	NaN	NaN	NaN	26.4353	NaN	NaN	NaN	NaN	NaN	NaN
Q02013	Aquaporin-1	Aqp1	0.0684411	-0.0755412	0.0542834	-0.0387897	2.06141	-0.875275	1.07491	-0.378368			0.726614	0.586833			0.427759	-0.2129			0.56859	0.355189			0.0512912	0.0156104				ammonium transmembrane transporter activity;carbon dioxide transmembrane transporter activity;channel activity;ephrin receptor binding;glycerol transmembrane transporter activity;identical protein binding;intracellular cGMP activated cation channel activity;nitric oxide transmembrane transporter activity;potassium channel activity;potassium ion transmembrane transporter activity;transmembrane tra…	ammonium transmembrane transport;ammonium transport;camera-type eye morphogenesis;carbon dioxide transmembrane transport;carbon dioxide transport;cell volume homeostasis;cellular homeostasis;cellular hyperosmotic response;cellular response to cAMP;cellular response to copper ion;cellular response to dexamethasone stimulus;cellular response to hydrogen peroxide;cellular response to hypoxia;cellula…	apical part of cell;apical plasma membrane;axon;axon terminus;basal plasma membrane;basolateral plasma membrane;brush border;brush border membrane;caveola;cytoplasm;dense core granule membrane;extracellular exosome;integral component of membrane;integral component of plasma membrane;membrane;neuron projection;neuronal cell body membrane;nuclear membrane;nucleus;plasma membrane;sarcolemma;symbiont…	Aquaporin-mediated transport;Erythrocytes take up carbon dioxide and release oxygen;Erythrocytes take up oxygen and release carbon dioxide;O2/CO2 exchange in erythrocytes;Passive transport by Aquaporins;Transport of small molecules;Vasopressin regulates renal water homeostasis via Aquaporins	Bile secretion;Proximal tubule bicarbonate reclamation	30.8258	30.7611	29.7177	30.5159	30.0794	30.4827	31.0142	31.178	30.8729	30.147	30.423	29.8693	30.8907	30.8081	30.1645
P84078;P61205;Q8BSL7	ADP-ribosylation factor 1;ADP-ribosylation factor 3;ADP-ribosylation factor 2	Arf1;Arf3;Arf2	0.899468	-1.17274	2.51098	-1.40437	2.39837	-1.7252	1.84924	-1.14905			0.36758	0.576517			0.0201763	0.0240504			0.988405	-0.471152			0.324324	-0.215835				epidermal growth factor receptor binding;GDP binding;GTP binding;magnesium ion binding;nucleotide binding;phospholipase D activator activity;protein binding;protein domain specific binding;protein heterodimerization activity	actin filament organization;activation of phospholipase D activity;apical protein localization;brain development;cell migration;cellular copper ion homeostasis;cellular response to virus;dendritic spine development;dendritic spine organization;epidermal growth factor receptor signaling pathway;establishment or maintenance of epithelial cell apical/basal polarity;Golgi to transport vesicle transpo…	cell junction;cell leading edge;COPI-coated vesicle;cytoplasm;cytosol;dendritic spine;endomembrane system;Golgi apparatus;Golgi membrane;integral component of membrane;intracellular;late endosome;membrane;neuron projection;perinuclear region of cytoplasm;peroxisomal membrane;plasma membrane;postsynaptic density;postsynaptic membrane;protein-containing complex;ruffle membrane;sarcomere;synapse;tra…	Adaptive Immune System;Asparagine N-linked glycosylation;Cargo trafficking to the periciliary membrane;Cilium Assembly;Clathrin derived vesicle budding;COPI-dependent Golgi-to-ER retrograde traffic;COPI-mediated anterograde transport;ER to Golgi Anterograde Transport;Golgi Associated Vesicle Biogenesis;Golgi-to-ER retrograde transport;Immune System;Intra-Golgi and retrograde Golgi-to-ER traffic;I…	Vibrio cholerae infection	29.5358	29.9063	28.2904	28.741	27.9749	27.4985	NaN	29.7701	29.8713	27.8733	27.9992	28.4139	30.1065	30.0424	29.8782
Q9EPJ9;Q3TGS9;V9GXM1	ADP-ribosylation factor GTPase-activating protein 1	Arfgap1	0	0	0	0	0	NaN	0	0			0	NaN			0	0			0	0			0	0				GTPase activator activity;metal ion binding;protein binding	positive regulation of GTPase activity;protein transport;regulation of endocytosis;vesicle-mediated transport	cytoplasm;Golgi apparatus;postsynaptic density;synapse	Asparagine N-linked glycosylation;COPI-dependent Golgi-to-ER retrograde traffic;COPI-mediated anterograde transport;ER to Golgi Anterograde Transport;Golgi-to-ER retrograde transport;Intra-Golgi and retrograde Golgi-to-ER traffic;Membrane Trafficking;Metabolism of proteins;Post-translational protein modification;Transport to the Golgi and subsequent modification;Vesicle-mediated transport	Endocytosis	NaN	NaN	NaN	NaN	NaN	NaN	NaN	NaN	26.6514	NaN	NaN	NaN	NaN	NaN	NaN
Q99K28	ADP-ribosylation factor GTPase-activating protein 2	Arfgap2	0	0	0	0	0	NaN	0	0			0	NaN			0	0			0	0			0	0				GTPase activator activity;metal ion binding	positive regulation of GTPase activity;protein transport;vesicle-mediated transport	cytoplasm;cytosol;Golgi apparatus;Golgi membrane;membrane;plasma membrane	Asparagine N-linked glycosylation;COPI-dependent Golgi-to-ER retrograde traffic;COPI-mediated anterograde transport;ER to Golgi Anterograde Transport;Golgi-to-ER retrograde transport;Intra-Golgi and retrograde Golgi-to-ER traffic;Membrane Trafficking;Metabolism of proteins;Post-translational protein modification;Transport to the Golgi and subsequent modification;Vesicle-mediated transport	Endocytosis	NaN	NaN	NaN	NaN	NaN	NaN	NaN	26.8184	NaN	NaN	NaN	NaN	NaN	NaN	NaN
A2RSX9;E9Q3G5;G5E8V9	-	Arfip1	0	NaN	0	NaN	0	0	0	NaN			0	NaN			0	0			0	-0.0934439			0	0				cadherin binding;identical protein binding;phosphatidylinositol-4-phosphate binding;protein domain specific binding	intracellular protein transport;regulation of Arp2/3 complex-mediated actin nucleation;regulation of protein secretion	cytoplasm;cytosol;Golgi membrane;trans-Golgi network membrane	-	-	NaN	NaN	26.7888	NaN	NaN	NaN	NaN	NaN	NaN	NaN	NaN	NaN	27.1082	NaN	NaN
Q99PT1	Rho GDP-dissociation inhibitor 1	Arhgdia	0	NaN	0	-0.730847	0	NaN	0	NaN	+		2.5107	0.605885			0	0			0.628421	-0.454643			0	NaN				fatty acid binding;GTPase activator activity;Hsp90 protein binding;protein binding;protein kinase binding;Rho GDP-dissociation inhibitor activity	cellular response to mechanical stimulus;cellular response to organic cyclic compound;cellular response to redox state;negative regulation of cell migration;positive regulation of GTPase activity;regulation of actin cytoskeleton reorganization;regulation of catalytic activity;regulation of cell shape;regulation of protein localization;regulation of Rho protein signal transduction;Rho protein sign…	cytoplasm;cytosol;extracellular space;immunological synapse;membrane;nucleus	Axonal growth inhibition (RHOA activation);Axonal growth stimulation;Death Receptor Signalling;p75 NTR receptor-mediated signalling;p75NTR regulates axonogenesis;Rho GTPase cycle;Signal Transduction;Signaling by Rho GTPases	Neurotrophin signaling pathway;Vasopressin-regulated water reabsorption	29.2883	29.3339	29.3927	NaN	NaN	NaN	NaN	29.8682	30.0202	NaN	NaN	NaN	29.6132	29.6357	28.7019
P61211;F8WIB1	ADP-ribosylation factor-like protein 1	Arl1	0	NaN	0	-2.49112	0.0253021	-0.0632267	0.727462	-1.09251			0.306054	0.339584			0	NaN			0	-1.1462			0	0.252414				enzyme activator activity;GTP binding;GTPase activity;metal ion binding;nucleotide binding;protein domain specific binding	activation of phospholipase D activity;Golgi organization;Golgi vesicle transport;protein localization to Golgi apparatus;retrograde transport, endosome to Golgi;toxin metabolic process	cytoplasm;cytosol;Golgi apparatus;Golgi membrane;intracellular;membrane;trans-Golgi network	Intra-Golgi and retrograde Golgi-to-ER traffic;Membrane Trafficking;Retrograde transport at the Trans-Golgi-Network;Vesicle-mediated transport	-	27.3147	28.1248	NaN	NaN	NaN	NaN	NaN	28.12	27.9986	28.7824	27.2097	NaN	30.1192	NaN	NaN
Q8R5J9	PRA1 family protein 3	Arl6ip5	0	NaN	0	NaN	0	NaN	0	NaN			0.5709	0.549108			0	0			0.0474672	-0.0502987			0	0				protein binding	intrinsic apoptotic signaling pathway in response to oxidative stress;L-glutamate transmembrane transport;negative regulation of L-glutamate import across plasma membrane;negative regulation of mitochondrial membrane potential;positive regulation of apoptotic process;positive regulation of cysteine-type endopeptidase activity involved in apoptotic process;positive regulation of stress-activated M…	cytoplasm;cytoskeleton;endoplasmic reticulum;endoplasmic reticulum membrane;integral component of membrane;membrane;plasma membrane	Glutamate Neurotransmitter Release Cycle;Neuronal System;Neurotransmitter release cycle;Transmission across Chemical Synapses	-	29.0679	28.6174	28.0065	NaN	NaN	NaN	NaN	29.2228	29.0033	NaN	NaN	NaN	28.2642	28.2268	NaN
A0A0N4SVB8;Q9CQW2	ADP-ribosylation factor-like protein 8B	Arl8b	1.22931	-0.885227	1.62461	-1.14337	0.882604	-0.822296	2.67523	-1.60534			0.204773	0.230372			0.448942	0.293303			0.698118	0.530337			0.134253	0.0683613				alpha-tubulin binding;beta-tubulin binding;GDP binding;GTP binding;nucleotide binding	cell cycle;cell division;chromosome segregation;lysosome localization	cytoplasm;cytoskeleton;endosome;intracellular;late endosome membrane;lysosomal membrane;lysosome;membrane;midbody;spindle;spindle midzone	-	-	30.1119	29.8774	29.0382	28.9421	28.8009	28.6288	NaN	29.8448	29.9676	28.7585	29.4093	NaN	30.1887	29.6932	29.1934
Q9D7A8	Armadillo repeat-containing protein 1	Armc1	0	NaN	2.46767	-2.38501	0	NaN	1.76043	-2.03168			0.525964	-0.327031			0	0			0.025153	0.028457			0.745935	0.381783				metal ion binding	biological_process;metal ion transport	mitochondrion;nucleus	-	-	30.3457	30.0449	29.6883	NaN	NaN	NaN	NaN	29.816	29.5826	NaN	NaN	NaN	30.6427	30.8451	30.198
Q9D0L7;D3Z5T2	Armadillo repeat-containing protein 10	Armc10	0	NaN	0	NaN	0	NaN	0.178452	-0.0768747			0	NaN			0	NaN			0.960102	-0.150771			0	NaN				DBD domain binding;p53 binding	negative regulation of apoptotic process;negative regulation of intrinsic apoptotic signaling pathway by p53 class mediator;positive regulation of growth rate;regulation of growth	endoplasmic reticulum;endoplasmic reticulum membrane;integral component of membrane;membrane;mitochondrion	-	-	NaN	NaN	NaN	NaN	NaN	27.7227	27.4236	NaN	NaN	NaN	NaN	NaN	27.5225	27.5428	27.5353
A0A0G2JF52;Q9R0Q6	Actin-related protein 2/3 complex subunit 1A	Arpc1a	0	NaN	0	0	0	0	0	0			0	NaN			0	0			0	0			0	0				actin binding;actin filament binding;protein binding	Arp2/3 complex-mediated actin nucleation;regulation of actin filament polymerization	actin cytoskeleton;Arp2/3 protein complex;cytoplasm;cytoskeleton;muscle cell projection membrane	Axon guidance;Clathrin-mediated endocytosis;Developmental Biology;EPHB-mediated forward signaling;EPH-Ephrin signaling;Fcgamma receptor (FCGR) dependent phagocytosis;Immune System;Innate Immune System;Membrane Trafficking;Regulation of actin dynamics for phagocytic cup formation;RHO GTPase Effectors;RHO GTPases Activate WASPs and WAVEs;Signal Transduction;Signaling by Rho GTPases;Vesicle-mediated…	Bacterial invasion of epithelial cells;Fc gamma R-mediated phagocytosis;Pathogenic Escherichia coli infection;Regulation of actin cytoskeleton;Shigellosis	NaN	NaN	25.1635	NaN	NaN	NaN	NaN	NaN	NaN	NaN	NaN	NaN	NaN	NaN	NaN
F6THG2;Q91Z25;Q9WV32	Actin-related protein 2/3 complex subunit 1B	Arpc1b	0	0	0	0	0	0	0	NaN			0	0			0	0			0	NaN			0	0				actin binding;actin filament binding;structural constituent of cytoskeleton	Arp2/3 complex-mediated actin nucleation;regulation of actin filament polymerization;response to estradiol;response to estrogen	actin cytoskeleton;Arp2/3 protein complex;cytoplasm;cytoskeleton;tubulobulbar complex	Axon guidance;Developmental Biology;EPHB-mediated forward signaling;EPH-Ephrin signaling;Fcgamma receptor (FCGR) dependent phagocytosis;Immune System;Innate Immune System;Regulation of actin dynamics for phagocytic cup formation;RHO GTPase Effectors;RHO GTPases Activate WASPs and WAVEs;Signal Transduction;Signaling by Rho GTPases	Bacterial invasion of epithelial cells;Fc gamma R-mediated phagocytosis;Pathogenic Escherichia coli infection;Regulation of actin cytoskeleton;Shigellosis	NaN	NaN	NaN	NaN	NaN	NaN	NaN	NaN	NaN	NaN	NaN	NaN	NaN	NaN	NaN
Q9CVB6;D3YXG6	Actin-related protein 2/3 complex subunit 2	Arpc2	0	NaN	0	-0.364489	0	NaN	0	NaN			0.196298	0.232467			0	0			0	0.00022316			0	NaN				actin binding;actin filament binding;protein binding;structural constituent of cytoskeleton	actin filament polymerization;Arp2/3 complex-mediated actin nucleation;positive regulation of actin filament polymerization;positive regulation of lamellipodium assembly;positive regulation of substrate adhesion-dependent cell spreading;regulation of actin filament polymerization	actin cytoskeleton;Arp2/3 protein complex;cell junction;cell leading edge;cell projection;cytoplasm;cytoskeleton;endosome;focal adhesion;lamellipodium;muscle cell projection membrane;neuron projection;plasma membrane;synapse	Axon guidance;Clathrin-mediated endocytosis;Developmental Biology;EPHB-mediated forward signaling;EPH-Ephrin signaling;Fcgamma receptor (FCGR) dependent phagocytosis;Immune System;Innate Immune System;Membrane Trafficking;Regulation of actin dynamics for phagocytic cup formation;RHO GTPase Effectors;RHO GTPases Activate WASPs and WAVEs;Signal Transduction;Signaling by Rho GTPases;Vesicle-mediated…	Bacterial invasion of epithelial cells;Fc gamma R-mediated phagocytosis;Pathogenic Escherichia coli infection;Regulation of actin cytoskeleton;Shigellosis	26.5622	27.6489	27.5204	NaN	NaN	NaN	NaN	27.4397	27.5129	NaN	NaN	NaN	27.4953	NaN	NaN
Q9JM76;A0A0G2JFK7;D3Z2F7;D3Z2F8;H7BWZ3	Actin-related protein 2/3 complex subunit 3	Arpc3	0	0	0	NaN	0	0	0	0			0	0			0	0			0	NaN			0	0				actin binding;actin filament binding;structural constituent of cytoskeleton	Arp2/3 complex-mediated actin nucleation;cellular response to nerve growth factor stimulus;regulation of actin filament polymerization	Arp2/3 protein complex;cell leading edge;cell projection;cytoplasm;cytoskeleton;filamentous actin;growth cone leading edge;lamellipodium	Axon guidance;Clathrin-mediated endocytosis;Developmental Biology;EPHB-mediated forward signaling;EPH-Ephrin signaling;Fcgamma receptor (FCGR) dependent phagocytosis;Immune System;Innate Immune System;Membrane Trafficking;Regulation of actin dynamics for phagocytic cup formation;RHO GTPase Effectors;RHO GTPases Activate WASPs and WAVEs;Signal Transduction;Signaling by Rho GTPases;Vesicle-mediated…	Bacterial invasion of epithelial cells;Fc gamma R-mediated phagocytosis;Pathogenic Escherichia coli infection;Regulation of actin cytoskeleton;Shigellosis	NaN	NaN	NaN	NaN	NaN	NaN	NaN	NaN	NaN	NaN	NaN	NaN	NaN	NaN	26.9126
P59999	Actin-related protein 2/3 complex subunit 4	Arpc4	0	0	0	NaN	0	NaN	0	NaN			0	NaN			0	0			0.110428	0.404565			0	0				actin binding;actin filament binding;enzyme binding;protein binding, bridging;structural constituent of cytoskeleton	actin filament polymerization;Arp2/3 complex-mediated actin nucleation;regulation of actin filament polymerization	actin cytoskeleton;Arp2/3 protein complex;cell projection;cytoplasm;cytoskeleton	Axon guidance;Clathrin-mediated endocytosis;Developmental Biology;EPHB-mediated forward signaling;EPH-Ephrin signaling;Fcgamma receptor (FCGR) dependent phagocytosis;Immune System;Innate Immune System;Membrane Trafficking;Regulation of actin dynamics for phagocytic cup formation;RHO GTPase Effectors;RHO GTPases Activate WASPs and WAVEs;Signal Transduction;Signaling by Rho GTPases;Vesicle-mediated…	Bacterial invasion of epithelial cells;Fc gamma R-mediated phagocytosis;Pathogenic Escherichia coli infection;Regulation of actin cytoskeleton;Shigellosis	NaN	NaN	NaN	NaN	NaN	NaN	NaN	29.7691	28.1676	NaN	NaN	NaN	27.9429	NaN	30.3056
Q60935	GPI-linked NAD(P)(+)--arginine ADP-ribosyltransferase 1	Art1	0.624056	0.348167	0.189932	-0.146299	0.0916823	-0.0757809	0	-0.160906			0.273315	0.229156			0.364981	-0.194791			0	-0.279025			0	-0.293632				NAD(P)+-protein-arginine ADP-ribosyltransferase activity;NAD+ ADP-ribosyltransferase activity;transferase activity;transferase activity, transferring glycosyl groups	protein ADP-ribosylation	anchored component of membrane;cell surface;membrane;sarcoplasmic reticulum;sarcoplasmic reticulum membrane	-	-	27.9139	28.4791	NaN	28.6937	28.5359	28.4045	NaN	28.5451	28.3063	28.5992	NaN	28.1006	28.4327	27.9587	NaN
Q8R2G4;F6RER8;A0A0R4J1M9;A0A0R4J1Q4;A0A0R4J1N4	Ecto-ADP-ribosyltransferase 3	Art3	1.62222	-1.57809	2.48815	-2.89905	1.07487	-2.48341	3.43243	-2.61749			1.04956	0.671867			0.0585109	-0.23346			0.0839358	-0.0298252			0.192508	0.251741				molecular_function;NAD(P)+-protein-arginine ADP-ribosyltransferase activity;transferase activity;transferase activity, transferring glycosyl groups	biological_process;protein ADP-ribosylation	anchored component of membrane;membrane;plasma membrane	Metabolism of proteins;Post-translational modification: synthesis of GPI-anchored proteins;Post-translational protein modification	-	30.1931	29.9799	29.6402	NaN	28.7724	27.9469	31.1143	30.4074	30.307	26.8942	29.3581	NaN	31.3719	31.0975	31.3598
Q9CRA0	Ecto-ADP-ribosyltransferase 4	Art4	0	0	0	NaN	0	0	0	NaN			0	0			0	0			0	NaN			0	NaN				molecular_function;NAD(P)+-protein-arginine ADP-ribosyltransferase activity;transferase activity;transferase activity, transferring glycosyl groups	biological_process;protein ADP-ribosylation	anchored component of membrane;cellular_component;integral component of membrane;membrane;plasma membrane	Metabolism of proteins;Post-translational modification: synthesis of GPI-anchored proteins;Post-translational protein modification	-	NaN	NaN	NaN	NaN	NaN	NaN	NaN	NaN	NaN	NaN	NaN	NaN	NaN	NaN	NaN
P98203	Armadillo repeat protein deleted in velo-cardio-facial syndrome homolog	Arvcf	0	0	0	NaN	0	0	0	NaN			0	0			0	0			0	0			0	-0.775814				protein binding	calcium-dependent cell-cell adhesion via plasma membrane cell adhesion molecules;cell adhesion;cell-cell adhesion;multicellular organism development	cytoplasm;nucleus;plasma membrane	-	-	NaN	NaN	NaN	NaN	NaN	NaN	NaN	NaN	NaN	NaN	NaN	NaN	NaN	NaN	NaN
Q91WU5	Arsenite methyltransferase	As3mt	0	NaN	0	0	0	NaN	0	0			0	0.957438			0	0			0	0			0	0	+			arsenite methyltransferase activity;methylarsonite methyltransferase activity;methyltransferase activity;transferase activity	arsonoacetate metabolic process;methylation;response to arsenic-containing substance;toxin metabolic process	cytoplasm;cytosol;mitochondrion	Biological oxidations;Metabolism;Methylation;Phase II - Conjugation of compounds	-	NaN	26.9512	NaN	NaN	NaN	NaN	NaN	27.8934	27.9238	NaN	NaN	NaN	NaN	NaN	NaN
Q9WV54	Acid ceramidase;Acid ceramidase subunit alpha;Acid ceramidase subunit beta	Asah1	2.47379	-0.75687	0.996035	-0.82352	0.455925	-0.788454	2.18352	-1.14383			1.30958	-0.285422			0.170858	-0.317006			0.138181	-0.128259			0.719879	-0.448567				ceramidase activity;hydrolase activity;N-acylsphingosine amidohydrolase activity	lipid metabolic process	extracellular space;lysosome	Glycosphingolipid metabolism;Immune System;Innate Immune System;Metabolism;Metabolism of lipids;Neutrophil degranulation;Sphingolipid metabolism	Lysosome;Sphingolipid metabolism	28.7804	28.5904	28.7452	28.0108	27.8861	NaN	NaN	28.3564	28.4834	28.2802	26.9827	NaN	30.3356	29.3991	30.2807
Q8CBM2;A2AL85;Q8BSY0	Aspartyl/asparaginyl beta-hydroxylase	Asph	0	0	0.481406	0.369926	0	0	0.160831	0.126114			0	0			0	0			0.364835	-0.100527			0.367192	-0.344339				calcium ion binding;dioxygenase activity;metal ion binding;oxidoreductase activity;peptide-aspartate beta-dioxygenase activity;protein binding	activation of cysteine-type endopeptidase activity;activation of store-operated calcium channel activity;calcium ion transmembrane transport;cellular response to calcium ion;face morphogenesis;limb morphogenesis;negative regulation of cell proliferation;oxidation-reduction process;pattern specification process;peptidyl-amino acid modification;peptidyl-aspartic acid hydroxylation;positive regulati…	cortical endoplasmic reticulum;cytoplasm;endoplasmic reticulum;endoplasmic reticulum membrane;integral component of endoplasmic reticulum membrane;integral component of membrane;membrane;plasma membrane;sarcoplasmic reticulum;sarcoplasmic reticulum membrane	Cardiac conduction;Ion channel transport;Ion homeostasis;Muscle contraction;Stimuli-sensing channels;Transport of small molecules	-	NaN	NaN	NaN	NaN	NaN	NaN	NaN	NaN	NaN	NaN	NaN	NaN	28.249	28.445	28.1785
Q9CR06;A2AL78	-	Asph	3.07396	-1.85163	1.97682	0.77762	1.14123	-1.87767	1.59514	0.421585			0.159145	0.290822			0.254158	0.264779			0.829387	0.23572			0.298612	-0.120315				-	-	integral component of membrane;membrane	-	-	31.791	31.6603	31.4105	29.6682	29.5331	30.1056	30.5951	32.8393	32.2999	30.6292	30.1334	29.3386	29.6553	29.4471	29.4497
Q99MQ4	Asporin	Aspn	1.97352	-1.81508	0	0.171776	1.10822	-2.24927	0	0.154139			0.0358121	0.0974789			0.288207	-0.336711			0.064749	-0.158221			0	-0.175858				calcium ion binding;collagen binding;protein binding;protein kinase inhibitor activity	biomineral tissue development;bone mineralization;cytokine-mediated signaling pathway;negative regulation of JAK-STAT cascade;negative regulation of protein kinase activity;negative regulation of tooth mineralization;negative regulation of transforming growth factor beta receptor signaling pathway	cytoplasm;extracellular matrix;extracellular region	-	-	32.9021	33.8375	32.9775	31.7851	31.5826	30.9041	31.7575	33.4876	34.7644	30.39	31.7369	31.1348	27.261	28.9736	NaN
Q8C0M9	Isoaspartyl peptidase/L-asparaginase;Isoaspartyl peptidase/L-asparaginase alpha chain;Isoaspartyl peptidase/L-asparaginase beta chain	Asrgl1	0	NaN	0	0	0	NaN	0	0			0	0.052784			0	0			0	0			0	0				asparaginase activity;beta-aspartyl-peptidase activity;hydrolase activity;peptidase activity	asparagine catabolic process via L-aspartate;proteolysis	cytoplasm	Histidine, lysine, phenylalanine, tyrosine, proline and tryptophan catabolism;Metabolism;Metabolism of amino acids and derivatives;Phenylalanine and tyrosine catabolism	-	NaN	27.2518	NaN	NaN	NaN	NaN	NaN	27.3788	27.2303	NaN	NaN	NaN	NaN	NaN	NaN
Q9D5T0	ATPase family AAA domain-containing protein 1	Atad1	0.118785	-0.120063	2.02966	-0.974993	0.536452	-0.502307	2.41781	-0.803879			0.171737	0.237534			0.331289	-0.144711			0.0197779	-0.0116806			0.461779	0.159434	+			ATP binding;ATPase activity;hydrolase activity;nucleotide binding;protein binding	learning;memory;negative regulation of synaptic transmission, glutamatergic;positive regulation of receptor internalization	cell junction;membrane;mitochondrion;nucleus;peroxisome;plasma membrane;postsynaptic membrane;synapse	-	-	32.4639	31.7717	31.2418	31.5452	31.6775	31.8946	32.8325	31.633	31.7246	31.6994	31.2646	31.7191	32.3731	31.9869	32.652
Q925I1	ATPase family AAA domain-containing protein 3	Atad3	0.298914	-0.164012	0.685986	0.135351	1.22239	0.367123	0.0792696	0.0246035			1.31836	-0.542797			0.0216249	-0.0116628			1.0808	0.246438			0.665343	0.135691	+			ATP binding;molecular_function;nucleotide binding	negative regulation of apoptotic process	integral component of membrane;membrane;mitochondrial inner membrane;mitochondrial nucleoid;mitochondrion	Immune System;Innate Immune System;Neutrophil degranulation	-	33.121	32.9045	33.5172	32.7595	33.1972	33.0939	32.7549	32.6485	32.511	33	32.7963	33.2194	32.5788	32.7932	32.5586
Q9CWJ9	Bifunctional purine biosynthesis protein PURH;Phosphoribosylaminoimidazolecarboxamide formyltransferase;IMP cyclohydrolase	Atic	0	NaN	0.16875	0.0720186	0	NaN	0	0.847766			0.108841	-0.108038			0	0			0	-0.745575			0.590126	0.0301723	+			cadherin binding;catalytic activity;hydrolase activity;IMP cyclohydrolase activity;phosphoribosylaminoimidazolecarboxamide formyltransferase activity;protein homodimerization activity;transferase activity	animal organ regeneration;brainstem development;cerebellum development;cerebral cortex development;'de novo' IMP biosynthetic process;dihydrofolate metabolic process;metabolic process;nucleoside metabolic process;purine nucleotide biosynthetic process;response to inorganic substance;ribonucleotide metabolic process;tetrahydrofolate biosynthetic process	cytosol;mitochondrion;plasma membrane	Metabolism;Metabolism of nucleotides;Nucleobase biosynthesis;Purine ribonucleoside monophosphate biosynthesis	One carbon pool by folate;Purine metabolism	26.7012	27.3572	27.3009	NaN	NaN	NaN	NaN	26.7127	27.3109	NaN	NaN	NaN	27.0774	27.3769	NaN
Q6PA06;E9QND8	Atlastin-2	Atl2	1.65582	-2.88088	0	0.0811777	1.83443	-2.94769	0.13148	0.245082			0.589438	0.814375			0.572824	0.747569			0	-0.922479			0.460045	-0.758574				GTP binding;GTPase activity;hydrolase activity;identical protein binding;nucleotide binding;protein binding	axonogenesis;endoplasmic reticulum organization;endoplasmic reticulum tubular network membrane organization;Golgi organization;protein homooligomerization	axon;cell projection;cytoplasm;endoplasmic reticulum;endoplasmic reticulum membrane;endoplasmic reticulum tubular network;endoplasmic reticulum tubular network membrane;Golgi apparatus;Golgi cis cisterna;Golgi membrane;integral component of membrane;membrane	-	-	30.3329	30.8271	29.1911	26.96	27.5122	NaN	30.1969	31.1151	31.4821	28.3899	NaN	27.5775	27.6055	NaN	NaN
E9PYT3;Q91YH5	Atlastin-3	Atl3	0	NaN	0	NaN	0	NaN	0	NaN			0	0.0370197			0	0			0	-0.207403			0	0				GTP binding;GTPase activity;hydrolase activity;identical protein binding;nucleotide binding	endoplasmic reticulum organization;Golgi organization;positive regulation of endoplasmic reticulum tubular network organization;protein homooligomerization	endoplasmic reticulum;endoplasmic reticulum membrane;endoplasmic reticulum tubular network;endoplasmic reticulum tubular network membrane;integral component of membrane;membrane	-	-	NaN	26.7629	NaN	NaN	NaN	NaN	NaN	NaN	26.8	NaN	NaN	NaN	26.6771	27.0084	26.7078
Q8VDN2	Sodium/potassium-transporting ATPase subunit alpha-1	Atp1a1	0.614182	0.389954	1.10496	0.236877	0.965093	-0.695132	2.24284	0.425393	+		1.68928	1.06108			0.0237993	-0.0240046			0.958489	-0.186415			0.0076729	0.00210063				ADP binding;ankyrin binding;ATP binding;chaperone binding;hydrolase activity;metal ion binding;nucleotide binding;phosphatase activity;potassium ion binding;protein binding;protein kinase binding;sodium ion binding;sodium:potassium-exchanging ATPase activity;steroid hormone binding	ATP hydrolysis coupled transmembrane transport;cellular potassium ion homeostasis;cellular response to mechanical stimulus;cellular response to steroid hormone stimulus;cellular sodium ion homeostasis;dephosphorylation;establishment or maintenance of transmembrane electrochemical gradient;ion transport;membrane hyperpolarization;membrane repolarization;negative regulation of glucocorticoid biosyn…	apical plasma membrane;basolateral plasma membrane;caveola;endoplasmic reticulum;endosome;Golgi apparatus;integral component of membrane;intercalated disc;membrane;membrane raft;myelin sheath;plasma membrane;postsynaptic density;protein-containing complex;sarcolemma;sodium:potassium-exchanging ATPase complex;T-tubule	Cardiac conduction;Ion channel transport;Ion homeostasis;Ion transport by P-type ATPases;Muscle contraction;Transport of small molecules	Aldosterone-regulated sodium reabsorption;Bile secretion;Carbohydrate digestion and absorption;Cardiac muscle contraction;Endocrine and other factor-regulated calcium reabsorption;Gastric acid secretion;Mineral absorption;Pancreatic secretion;Protein digestion and absorption;Proximal tubule bicarbonate reclamation;Salivary secretion	31.2161	31.7566	30.8928	31.5275	31.5637	31.9442	32.4184	32.0918	32.5385	31.6126	32.2107	31.14	35.5465	35.3265	35.5314
Q6PIE5;D3YYN7	Sodium/potassium-transporting ATPase subunit alpha-2	Atp1a2	0.520407	0.447099	0.165229	0.113579	0.717318	-0.337631	0.919539	0.333921			0.991504	0.712308			0.0943054	-0.072422			0.476135	-0.195943			0.0325621	0.0243988				amyloid-beta binding;ATP binding;ATPase activity;cation-transporting ATPase activity;chaperone binding;drug binding;heparan sulfate proteoglycan binding;hydrolase activity;magnesium ion binding;metal ion binding;nucleotide binding;potassium ion binding;potassium:proton exchanging ATPase activity;protein binding;protein heterodimerization activity;sodium ion binding;sodium:potassium-exchanging ATP…	adult locomotory behavior;ATP hydrolysis coupled proton transport;ATP metabolic process;cardiac muscle contraction;cellular potassium ion homeostasis;cellular response to amyloid-beta;cellular response to mechanical stimulus;cellular response to retinoic acid;cellular response to steroid hormone stimulus;cellular response to thyroid hormone stimulus;cellular sodium ion homeostasis;cerebral cortex…	axon;caveola;cytoplasm;dendritic spine;dendritic spine head;dendritic spine neck;endoplasmic reticulum;endosome;Golgi apparatus;integral component of membrane;intercalated disc;membrane;myelin sheath;neuron projection;neuronal cell body;nucleus;plasma membrane;sarcolemma;sodium:potassium-exchanging ATPase complex;synapse;T-tubule	Cardiac conduction;Ion channel transport;Ion homeostasis;Ion transport by P-type ATPases;Muscle contraction;Transport of small molecules	Aldosterone-regulated sodium reabsorption;Bile secretion;Carbohydrate digestion and absorption;Cardiac muscle contraction;Collecting duct acid secretion;Endocrine and other factor-regulated calcium reabsorption;Gastric acid secretion;Mineral absorption;Oxidative phosphorylation;Pancreatic secretion;Protein digestion and absorption;Proximal tubule bicarbonate reclamation;Salivary secretion	35.7013	36.4526	35.4127	36.4115	35.8874	36.609	36.7627	36.3163	36.6246	36.1159	36.5647	36.0101	34.72	34.5469	35.1221
Q9WV27	Sodium/potassium-transporting ATPase subunit alpha-4	Atp1a4	0	0	0.981441	0.558312	0	0	0.548219	0.281503			0	0			0	0			0.12723	-0.0905323			0.817776	-0.367341				ATP binding;hydrolase activity;metal ion binding;nucleotide binding;sodium:potassium-exchanging ATPase activity	establishment or maintenance of transmembrane electrochemical gradient;fertilization;flagellated sperm motility;ion transport;potassium ion transport;regulation of cellular pH;regulation of membrane potential;sodium ion transport;spermatogenesis	integral component of membrane;membrane;plasma membrane	Cardiac conduction;Ion channel transport;Ion homeostasis;Ion transport by P-type ATPases;Muscle contraction;Transport of small molecules	Aldosterone-regulated sodium reabsorption;Bile secretion;Carbohydrate digestion and absorption;Cardiac muscle contraction;Endocrine and other factor-regulated calcium reabsorption;Gastric acid secretion;Mineral absorption;Pancreatic secretion;Protein digestion and absorption;Proximal tubule bicarbonate reclamation;Salivary secretion	NaN	NaN	NaN	NaN	NaN	NaN	NaN	NaN	NaN	NaN	NaN	NaN	27.5257	NaN	27.0723
P14094	Sodium/potassium-transporting ATPase subunit beta-1	Atp1b1	2.32941	0.562654	0.173909	0.103469	1.01803	-0.324223	1.01875	0.282206	+		2.57616	0.808044			0.235389	-0.078832			0.698095	-0.146534			0.0454909	0.0322037				ATP binding;ATPase activator activity;ATPase activity;ATPase binding;drug binding;potassium ion binding;protein binding;protein C-terminus binding;protein kinase binding;sodium ion binding;sodium:potassium-exchanging ATPase activity	ATP metabolic process;cardiac muscle contraction;cell adhesion;cellular calcium ion homeostasis;cellular potassium ion homeostasis;cellular sodium ion homeostasis;establishment or maintenance of transmembrane electrochemical gradient;ion transport;membrane repolarization;metal ion transport;positive regulation of ATPase activity;positive regulation of calcium:sodium antiporter activity;positive r…	apical plasma membrane;basolateral plasma membrane;caveola;integral component of membrane;intercalated disc;intracellular;membrane;myelin sheath;plasma membrane;sarcolemma;sodium:potassium-exchanging ATPase complex	Basigin interactions;Cardiac conduction;Cell surface interactions at the vascular wall;Hemostasis;Ion channel transport;Ion homeostasis;Ion transport by P-type ATPases;Muscle contraction;Transport of small molecules	Aldosterone-regulated sodium reabsorption;Bile secretion;Carbohydrate digestion and absorption;Cardiac muscle contraction;Endocrine and other factor-regulated calcium reabsorption;Gastric acid secretion;Mineral absorption;Pancreatic secretion;Protein digestion and absorption;Proximal tubule bicarbonate reclamation;Salivary secretion	32.7804	32.9789	32.8403	33.5299	33.2727	33.4851	33.733	33.4683	33.8225	33.3414	33.5367	33.173	34.1918	33.8934	34.0847
P14231	Sodium/potassium-transporting ATPase subunit beta-2	Atp1b2	0.313393	-0.391719	0	NaN	0.649107	-0.986057	0	0			0.538192	0.632933			0.0212935	0.0385946			0	0			0	NaN				ATPase activator activity;ATPase binding;sodium:potassium-exchanging ATPase activity	cell adhesion;cellular potassium ion homeostasis;cellular sodium ion homeostasis;establishment or maintenance of transmembrane electrochemical gradient;ion transport;membrane repolarization;positive regulation of ATPase activity;positive regulation of potassium ion import;positive regulation of potassium ion transmembrane transporter activity;positive regulation of sodium ion export across plasma…	apical plasma membrane;cytoplasm;integral component of membrane;membrane;plasma membrane;sodium:potassium-exchanging ATPase complex	Basigin interactions;Cardiac conduction;Cell surface interactions at the vascular wall;Hemostasis;Ion channel transport;Ion homeostasis;Ion transport by P-type ATPases;Muscle contraction;Transport of small molecules	Aldosterone-regulated sodium reabsorption;Bile secretion;Carbohydrate digestion and absorption;Cardiac muscle contraction;Endocrine and other factor-regulated calcium reabsorption;Gastric acid secretion;Mineral absorption;Pancreatic secretion;Protein digestion and absorption;Proximal tubule bicarbonate reclamation;Salivary secretion	31.0607	32.0713	30.8257	30.6075	30.5696	31.6053	NaN	31.9544	31.9499	30.2941	31.9443	30.6599	NaN	NaN	NaN
P97370	Sodium/potassium-transporting ATPase subunit beta-3	Atp1b3	1.4545	-1.09051	1.64302	1.2099	1.07594	-0.826529	1.13681	0.663678			0.133137	0.0916653			0.482213	0.355645			0.192044	0.202482			1.01991	-0.343739				ATPase activator activity;ATPase binding;protein binding;sodium:potassium-exchanging ATPase activity	cellular potassium ion homeostasis;cellular sodium ion homeostasis;establishment or maintenance of transmembrane electrochemical gradient;ion transport;membrane repolarization;metal ion transport;positive regulation of ATPase activity;positive regulation of potassium ion import;positive regulation of potassium ion transmembrane transporter activity;positive regulation of sodium ion export across …	caveola;cytoplasm;integral component of membrane;melanosome;membrane;plasma membrane;sodium:potassium-exchanging ATPase complex	Basigin interactions;Cardiac conduction;Cell surface interactions at the vascular wall;Hemostasis;Ion channel transport;Ion homeostasis;Ion transport by P-type ATPases;Muscle contraction;Transport of small molecules	Aldosterone-regulated sodium reabsorption;Bile secretion;Carbohydrate digestion and absorption;Cardiac muscle contraction;Endocrine and other factor-regulated calcium reabsorption;Gastric acid secretion;Mineral absorption;Pancreatic secretion;Protein digestion and absorption;Proximal tubule bicarbonate reclamation;Salivary secretion	28.7127	29.0757	NaN	28.0426	27.3951	27.9733	NaN	29.1379	28.8338	27.9535	NaN	28.3651	29.6506	28.9989	28.5746
Q8R429	Sarcoplasmic/endoplasmic reticulum calcium ATPase 1	Atp2a1	1.30917	-1.03831	0.109514	-0.0964788	1.07236	-1.09008	0.375201	-0.28698			0.16538	0.240172			0.294832	0.188405			0.0662151	-0.0715866			0.452004	-0.262088				ATP binding;ATPase activity;calcium ion binding;calcium-transporting ATPase activity;hydrolase activity;metal ion binding;nucleotide binding;protein binding;protein homodimerization activity	apoptotic mitochondrial changes;ATP hydrolysis coupled cation transmembrane transport;calcium ion import;calcium ion transmembrane transport;calcium ion transport;intrinsic apoptotic signaling pathway in response to endoplasmic reticulum stress;ion transport;maintenance of mitochondrion location;negative regulation of endoplasmic reticulum calcium ion concentration;negative regulation of striated…	endoplasmic reticulum;endoplasmic reticulum membrane;endoplasmic reticulum-Golgi intermediate compartment;H zone;I band;integral component of membrane;membrane;mitochondrion;perinuclear region of cytoplasm;sarcoplasmic reticulum;sarcoplasmic reticulum membrane	Cardiac conduction;Hemostasis;Ion channel transport;Ion homeostasis;Ion transport by P-type ATPases;Muscle contraction;Platelet calcium homeostasis;Platelet homeostasis;Reduction of cytosolic Ca++ levels;Transport of small molecules	Alzheimer's disease;Calcium signaling pathway;Pancreatic secretion	39.3029	38.8367	38.0544	37.7891	37.5491	37.7408	38.1868	39.5588	39.1689	38.2974	37.9086	37.4383	35.6999	36.1024	36.7868
O55143	Sarcoplasmic/endoplasmic reticulum calcium ATPase 2	Atp2a2	0.256554	-1.48507	3.05329	-2.6521	0.631109	-1.70063	4.60815	-2.70961			0.125896	0.744435			0.124141	0.528877			0.0656241	0.0396436			0.0244682	-0.0178642				ATP binding;calcium ion binding;calcium-transporting ATPase activity;calcium-transporting ATPase activity involved in regulation of cardiac muscle cell membrane potential;enzyme binding;hydrolase activity;metal ion binding;nucleotide binding;protein binding;protein C-terminus binding;S100 protein binding	ATP hydrolysis coupled cation transmembrane transport;calcium ion import into sarcoplasmic reticulum;calcium ion transmembrane transport;calcium ion transport;calcium ion transport from cytosol to endoplasmic reticulum;cardiac muscle hypertrophy in response to stress;cellular calcium ion homeostasis;cellular response to oxidative stress;endoplasmic reticulum calcium ion homeostasis;ER-nucleus sig…	calcium ion-transporting ATPase complex;endoplasmic reticulum;endoplasmic reticulum membrane;extrinsic component of cytoplasmic side of plasma membrane;integral component of membrane;intercalated disc;longitudinal sarcoplasmic reticulum;membrane;nucleoplasm;perinuclear region of cytoplasm;protein-containing complex;ribbon synapse;sarcoplasmic reticulum;sarcoplasmic reticulum membrane;vesicle memb…	Cardiac conduction;Hemostasis;Ion channel transport;Ion homeostasis;Ion transport by P-type ATPases;Muscle contraction;Platelet calcium homeostasis;Platelet homeostasis;Reduction of cytosolic Ca++ levels;Transport of small molecules	Alzheimer's disease;Calcium signaling pathway;Pancreatic secretion	30.3639	28.2024	23.3023	24.7179	27.7315	24.9641	27.036	29.0146	28.0513	27.5067	NaN	25.16	37.3932	36.7999	37.3547
B1ATS4;B1ATS5;E9Q559;Q64518	Calcium-transporting ATPase;Sarcoplasmic/endoplasmic reticulum calcium ATPase 3	Atp2a3	1.42476	-1.33383	0	0	1.95522	-1.68885	0	0			0.686694	0.656207			0.326757	0.301188			0	0			0	0				ATP binding;calcium-transporting ATPase activity;hydrolase activity;metal ion binding;nucleotide binding;protein binding	ATP hydrolysis coupled cation transmembrane transport;calcium ion transmembrane transport;calcium ion transport;ion transport	endoplasmic reticulum;endoplasmic reticulum membrane;integral component of membrane;membrane;sarcoplasmic reticulum;sarcoplasmic reticulum membrane	Cardiac conduction;Hemostasis;Ion channel transport;Ion homeostasis;Ion transport by P-type ATPases;Muscle contraction;Platelet calcium homeostasis;Platelet homeostasis;Reduction of cytosolic Ca++ levels;Transport of small molecules	Alzheimer's disease;Calcium signaling pathway;Pancreatic secretion	35.222	35.2885	34.0095	33.6054	33.6654	33.2476	35.3425	35.7491	35.397	34.3816	33.8842	33.1562	NaN	NaN	NaN
G5E829	Plasma membrane calcium-transporting ATPase 1	Atp2b1	0.71516	0.962468	0.983424	0.660692	1.29008	0.864684	0.569567	0.332794			0.150385	0.202002			0.0771219	0.104218			0.0786073	0.0805829			0.579901	-0.247314				ATP binding;calcium ion binding;calcium ion transmembrane transporter activity;calcium-dependent ATPase activity;calcium-transporting ATPase activity;calmodulin binding;hydrolase activity;metal ion binding;nucleotide binding;PDZ domain binding;protein binding;protein C-terminus binding	aging;ATP hydrolysis coupled cation transmembrane transport;auditory receptor cell stereocilium organization;brain development;calcium ion export;calcium ion export across plasma membrane;calcium ion transmembrane transport;calcium ion transport;cell morphogenesis;cellular calcium ion homeostasis;cellular response to corticosterone stimulus;cellular response to vitamin D;cerebellar granule cell d…	apical part of cell;apical plasma membrane;basolateral plasma membrane;cell junction;cilium;cytoplasm;cytoplasmic side of plasma membrane;dendrite membrane;dendritic spine membrane;endoplasmic reticulum;integral component of membrane;integral component of plasma membrane;intracellular membrane-bounded organelle;membrane;membrane raft;neuronal cell body;neuronal cell body membrane;nucleus;plasma m…	Cardiac conduction;Hemostasis;Ion channel transport;Ion homeostasis;Ion transport by P-type ATPases;Muscle contraction;Platelet calcium homeostasis;Platelet homeostasis;Reduction of cytosolic Ca++ levels;Transport of small molecules	Calcium signaling pathway;Pancreatic secretion;Salivary secretion	29.6655	30.5466	28.8192	29.9406	30.8391	31.1391	29.794	29.9531	29.8902	30.3706	31.3609	30.4999	29.5243	29.7567	28.9095
Q8C048;A2ALL9;Q0VF55	Calcium-transporting ATPase	Atp2b3	0	NaN	0	NaN	0	NaN	0	0			0	0			1.45938	-0.438314			0	NaN			0	0				ATP binding;calcium ion transmembrane transporter activity;calcium-transporting ATPase activity;hydrolase activity;nucleotide binding;PDZ domain binding	ATP hydrolysis coupled cation transmembrane transport;calcium ion export across plasma membrane;calcium ion transmembrane transport;calcium ion transport;cellular calcium ion homeostasis;ion transport;regulation of cytosolic calcium ion concentration	Golgi apparatus;integral component of membrane;integral component of plasma membrane;intracellular membrane-bounded organelle;membrane;plasma membrane	Cardiac conduction;Hemostasis;Ion channel transport;Ion homeostasis;Ion transport by P-type ATPases;Muscle contraction;Platelet calcium homeostasis;Platelet homeostasis;Reduction of cytosolic Ca++ levels;Transport of small molecules	Calcium signaling pathway;Pancreatic secretion;Salivary secretion	NaN	NaN	NaN	NaN	28.2369	28.1008	NaN	NaN	NaN	NaN	27.6814	27.7796	NaN	26.8778	NaN
F7AAP4;E9Q828;Q6Q477	Calcium-transporting ATPase	Atp2b4	0	0	0	0	0	NaN	0	0			0	NaN			0	0			0	0			0	0				ATP binding;calcium-transporting ATPase activity;calmodulin binding;hydrolase activity;metal ion binding;nitric-oxide synthase binding;nitric-oxide synthase inhibitor activity;nucleotide binding;PDZ domain binding;protein phosphatase 2B binding;scaffold protein binding;sodium channel regulator activity	ATP hydrolysis coupled cation transmembrane transport;calcium ion export;calcium ion transmembrane transport;calcium ion transport;cellular calcium ion homeostasis;cellular response to epinephrine stimulus;flagellated sperm motility;hippocampus development;ion transport;negative regulation of adenylate cyclase-activating adrenergic receptor signaling pathway involved in heart process;negative reg…	basolateral plasma membrane;cell projection;integral component of membrane;integral component of plasma membrane;intracellular membrane-bounded organelle;membrane;neuron projection;plasma membrane;protein-containing complex;sarcolemma;sperm flagellum;sperm principal piece;T-tubule;Z disc	Cardiac conduction;Hemostasis;Ion channel transport;Ion homeostasis;Ion transport by P-type ATPases;Muscle contraction;Platelet calcium homeostasis;Platelet homeostasis;Reduction of cytosolic Ca++ levels;Transport of small molecules	Calcium signaling pathway;Pancreatic secretion;Salivary secretion	NaN	NaN	NaN	NaN	NaN	NaN	NaN	26.0514	NaN	NaN	NaN	NaN	NaN	NaN	NaN
D3Z6F5	ATP synthase subunit alpha	Atp5a1	0	NaN	0	NaN	0	NaN	0	NaN			0	NaN			0	NaN			0	0			0	-0.620924				adenyl ribonucleotide binding;ATP binding;nucleotide binding;proton-transporting ATP synthase activity, rotational mechanism	ATP biosynthetic process;ATP hydrolysis coupled cation transmembrane transport;ATP metabolic process;ATP synthesis coupled proton transport;ion transport;lipid metabolic process;proton transmembrane transport	membrane;mitochondrion;myelin sheath;proton-transporting ATP synthase complex, catalytic core F(1)	-	-	NaN	NaN	NaN	NaN	27.1833	NaN	NaN	NaN	27.1237	NaN	NaN	NaN	NaN	NaN	NaN
Q03265	ATP synthase subunit alpha, mitochondrial	Atp5a1	0.260206	0.144404	0.15018	-0.0716197	1.38799	0.449017	1.17297	0.129318			0.95196	-0.467786			0.523772	-0.163174			0.544391	-0.221684			0.181076	-0.0207456	+			adenyl ribonucleotide binding;angiostatin binding;ATP binding;ATPase activity;MHC class I protein binding;nucleotide binding;protein binding;proton-transporting ATP synthase activity, rotational mechanism	ATP biosynthetic process;ATP hydrolysis coupled cation transmembrane transport;ATP metabolic process;ATP synthesis coupled proton transport;ion transport;lipid metabolic process;negative regulation of endothelial cell proliferation;positive regulation of blood vessel endothelial cell migration;proton transmembrane transport	COP9 signalosome;membrane;mitochondrial inner membrane;mitochondrial proton-transporting ATP synthase complex;mitochondrion;myelin sheath;plasma membrane;proton-transporting ATP synthase complex;proton-transporting ATP synthase complex, catalytic core F(1)	Cristae formation;Formation of ATP by chemiosmotic coupling;Metabolism;Mitochondrial biogenesis;Organelle biogenesis and maintenance;Respiratory electron transport, ATP synthesis by chemiosmotic coupling, and heat production by uncoupling proteins.;The citric acid (TCA) cycle and respiratory electron transport	Alzheimer's disease;Huntington's disease;Oxidative phosphorylation;Parkinson's disease	39.1369	38.9677	39.6117	39.1696	39.4591	39.5208	38.5232	38.9288	38.861	39.1328	39.1395	39.3877	39.2488	39.399	39.8403
P56480	ATP synthase subunit beta, mitochondrial	Atp5b	0.0538287	-0.0219396	0.0682376	-0.0344582	0.841245	0.706277	1.59528	0.128248			0.804867	-0.710288			0.0897516	0.0179291			0.467058	-0.189688			0.272737	-0.0269826	+			angiostatin binding;ATP binding;ATPase activity;hydrolase activity;MHC class I protein binding;nucleotide binding;protein binding;proton-transporting ATP synthase activity, rotational mechanism;proton-transporting ATPase activity, rotational mechanism	angiogenesis;ATP biosynthetic process;ATP hydrolysis coupled cation transmembrane transport;ATP metabolic process;ATP synthesis coupled proton transport;ion transport;lipid metabolic process;negative regulation of cell adhesion involved in substrate-bound cell migration;positive regulation of blood vessel endothelial cell migration;proton transmembrane transport;regulation of intracellular pH	cell surface;membrane;mitochondrial inner membrane;mitochondrial membrane;mitochondrial nucleoid;mitochondrial proton-transporting ATP synthase complex;mitochondrion;myelin sheath;plasma membrane;proton-transporting ATP synthase complex;proton-transporting ATP synthase complex, catalytic core F(1)	Cristae formation;Formation of ATP by chemiosmotic coupling;Metabolism;Metabolism of proteins;Mitochondrial biogenesis;Mitochondrial protein import;Organelle biogenesis and maintenance;Respiratory electron transport, ATP synthesis by chemiosmotic coupling, and heat production by uncoupling proteins.;The citric acid (TCA) cycle and respiratory electron transport	Alzheimer's disease;Huntington's disease;Oxidative phosphorylation;Parkinson's disease	39.3095	39.1223	39.5515	39.1748	39.3702	39.3726	37.8403	38.9899	39.0223	39.2827	39.3125	39.3762	39.1909	39.2744	39.7519
A2AKU9;Q8C2Q8;Q91VR2;A2AKV2;A2AKV1	ATP synthase subunit gamma;ATP synthase subunit gamma, mitochondrial	Atp5c1	0.160436	-0.132875	0.162818	-0.116856	0.720545	0.529898	2.26402	0.27024			0.847408	-0.71585			0.0791388	-0.0530764			0.605442	-0.358655			0.153259	0.0284398				ATPase activity;proton-transporting ATP synthase activity, rotational mechanism	ATP biosynthetic process;ATP hydrolysis coupled cation transmembrane transport;ATP synthesis coupled proton transport;ion transport	membrane;mitochondrial inner membrane;mitochondrial proton-transporting ATP synthase complex;mitochondrion;myelin sheath;proton-transporting ATP synthase complex, catalytic core F(1)	Cristae formation;Formation of ATP by chemiosmotic coupling;Metabolism;Mitochondrial biogenesis;Organelle biogenesis and maintenance;Respiratory electron transport, ATP synthesis by chemiosmotic coupling, and heat production by uncoupling proteins.;The citric acid (TCA) cycle and respiratory electron transport	Alzheimer's disease;Huntington's disease;Oxidative phosphorylation;Parkinson's disease	37.4094	37.0148	37.9851	37.079	37.5114	37.4204	36.2296	37.1481	36.8841	37.2219	36.9788	37.6508	37.38	37.3247	38.1469
A2AKV3	-	Atp5c1	0	NaN	0	-0.67605	0	NaN	0	NaN			0	0			0.904472	0.253606			0	NaN			0.284109	0.249777				proton-transporting ATP synthase activity, rotational mechanism	ATP hydrolysis coupled cation transmembrane transport;ATP synthesis coupled proton transport	myelin sheath;proton-transporting ATP synthase complex, catalytic core F(1)	-	-	NaN	NaN	NaN	26.2805	26.5706	26.3061	NaN	NaN	NaN	26.6334	NaN	26.6453	NaN	NaN	26.9911
Q9D3D9	ATP synthase subunit delta, mitochondrial	Atp5d	0.626839	-0.322825	0.173935	0.0485115	0.567656	0.959824	0.119748	0.0270589			0.824757	-1.314			0.0393168	-0.0313555			0.642919	0.13504			0.52831	0.113588	+			ATPase activity;proton transmembrane transporter activity;proton-transporting ATP synthase activity, rotational mechanism	ATP biosynthetic process;ATP hydrolysis coupled cation transmembrane transport;ATP synthesis coupled proton transport;ion transport;proton transmembrane transport	membrane;mitochondrial envelope;mitochondrial inner membrane;mitochondrial proton-transporting ATP synthase complex;mitochondrial proton-transporting ATP synthase complex, catalytic core F(1);mitochondrion;proton-transporting ATP synthase complex;proton-transporting ATP synthase complex, catalytic core F(1)	Cristae formation;Formation of ATP by chemiosmotic coupling;Metabolism;Mitochondrial biogenesis;Organelle biogenesis and maintenance;Respiratory electron transport, ATP synthesis by chemiosmotic coupling, and heat production by uncoupling proteins.;The citric acid (TCA) cycle and respiratory electron transport	Alzheimer's disease;Huntington's disease;Oxidative phosphorylation;Parkinson's disease	35.8467	35.7484	36.1542	35.2072	35.8533	35.7202	33.1727	35.0782	35.5564	35.4373	35.3211	35.9282	35.571	35.5425	35.768
P56382	ATP synthase subunit epsilon, mitochondrial	Atp5e	0.345045	0.285144	0.307262	0.150745	0.281439	0.236724	0.39327	-0.279185			0.352695	-0.196233			0.248384	-0.244653			0.525475	0.292266			0.200504	-0.137665	+			ATPase activity;hydrolase activity;proton-exporting ATPase activity, phosphorylative mechanism;proton-transporting ATP synthase activity, rotational mechanism	ATP biosynthetic process;ATP hydrolysis coupled cation transmembrane transport;ATP synthesis coupled proton transport;ion transport	membrane;mitochondrial inner membrane;mitochondrial proton-transporting ATP synthase complex;mitochondrial proton-transporting ATP synthase complex, catalytic core F(1);mitochondrion;proton-transporting ATP synthase complex, catalytic core F(1)	Cristae formation;Formation of ATP by chemiosmotic coupling;Metabolism;Mitochondrial biogenesis;Organelle biogenesis and maintenance;Respiratory electron transport, ATP synthesis by chemiosmotic coupling, and heat production by uncoupling proteins.;The citric acid (TCA) cycle and respiratory electron transport	Alzheimer's disease;Huntington's disease;Oxidative phosphorylation;Parkinson's disease	34.3968	34.3482	34.8324	34.2095	35.2083	35.0149	NaN	34.4656	34.1934	34.8156	34.0825	34.8006	34.9507	34.3996	34.4467
Q9CQQ7	ATP synthase F(0) complex subunit B1, mitochondrial	Atp5f1	0.799792	0.370223	0.00429694	-0.00226339	1.72636	0.44546	0.5919	0.122841			0.554256	-0.254523			0.598458	-0.179286			0.391955	-0.165179			0.187008	-0.0400747	+			ATPase activity;proton transmembrane transporter activity;proton-transporting ATP synthase activity, rotational mechanism	ATP hydrolysis coupled cation transmembrane transport;ATP synthesis coupled proton transport;ion transport	integral component of membrane;membrane;mitochondrial inner membrane;mitochondrial proton-transporting ATP synthase complex;mitochondrial proton-transporting ATP synthase complex, coupling factor F(o);mitochondrion;myelin sheath;nucleoplasm;proton-transporting ATP synthase complex, coupling factor F(o)	Cristae formation;Formation of ATP by chemiosmotic coupling;Metabolism;Mitochondrial biogenesis;Organelle biogenesis and maintenance;Respiratory electron transport, ATP synthesis by chemiosmotic coupling, and heat production by uncoupling proteins.;The citric acid (TCA) cycle and respiratory electron transport	Alzheimer's disease;Huntington's disease;Oxidative phosphorylation;Parkinson's disease	37.1325	36.8151	36.4939	37.0183	37.3883	37.1457	36.6134	36.6739	36.3908	37.07	36.8482	37.0962	37.2385	37.0641	37.6072
A0A087WQS5;P56383;Q9CR84;P56384	ATP synthase F(0) complex subunit C2, mitochondrial;ATP synthase F(0) complex subunit C1, mitochondrial;ATP synthase F(0) complex subunit C3, mitochondrial	Atp5g2;Atp5g1;Atp5g3	0.00659532	0.0140896	0.333365	0.32653	0.00811243	-0.00599543	0.307291	0.19482			0.0592642	-0.0959358			0.201714	-0.116021			0.299108	-0.331333			0.946687	-0.463043				lipid binding;proton transmembrane transporter activity;proton-transporting ATP synthase activity, rotational mechanism	ATP hydrolysis coupled proton transport;ATP synthesis coupled proton transport;ion transport	integral component of membrane;membrane;mitochondrial inner membrane;mitochondrial membrane;mitochondrial proton-transporting ATP synthase complex;mitochondrial proton-transporting ATP synthase complex, coupling factor F(o);mitochondrion;proton-transporting ATP synthase complex, coupling factor F(o);proton-transporting two-sector ATPase complex, proton-transporting domain	Cristae formation;Formation of ATP by chemiosmotic coupling;Metabolism;Mitochondrial biogenesis;Organelle biogenesis and maintenance;Respiratory electron transport, ATP synthesis by chemiosmotic coupling, and heat production by uncoupling proteins.;The citric acid (TCA) cycle and respiratory electron transport	Alzheimer's disease;Huntington's disease;Oxidative phosphorylation;Parkinson's disease	34.4001	33.6223	32.6259	NaN	33.3207	33.8065	33.6009	33.0114	33.7484	33.3335	33.628	33.3811	34.4821	NaN	33.7675
Q9DCX2;G3X9L6;B1ASE2	ATP synthase subunit d, mitochondrial	Atp5h;Gm10250	0.0299818	0.0303917	0.636314	-0.353621	1.12012	0.877295	1.7152	0.166358			0.792747	-0.828107			0.0462029	0.0187963			0.753944	-0.385052			0.617372	0.134927				ATPase activity;proton transmembrane transporter activity;proton-transporting ATP synthase activity, rotational mechanism	ATP hydrolysis coupled cation transmembrane transport;ATP synthesis coupled proton transport;ion transport	membrane;mitochondrial inner membrane;mitochondrial proton-transporting ATP synthase complex;mitochondrial proton-transporting ATP synthase complex, coupling factor F(o);mitochondrial proton-transporting ATP synthase, stator stalk;mitochondrion;myelin sheath;nucleoplasm;proton-transporting ATP synthase complex, coupling factor F(o)	Cristae formation;Formation of ATP by chemiosmotic coupling;Metabolism;Mitochondrial biogenesis;Organelle biogenesis and maintenance;Respiratory electron transport, ATP synthesis by chemiosmotic coupling, and heat production by uncoupling proteins.;The citric acid (TCA) cycle and respiratory electron transport	Alzheimer's disease;Huntington's disease;Oxidative phosphorylation;Parkinson's disease	37.2195	37.0755	38.132	37.416	37.6726	37.4294	35.9916	37.1924	36.7586	37.5979	37.306	37.6706	37.4241	37.7559	38.2289
Q06185;Q8BTB6	ATP synthase subunit e, mitochondrial	Atp5i;Atp5k	0.515726	-0.509107	0.408816	-0.323682	0.355515	0.533924	0.680275	0.261903			0.767668	-0.830092			0.136803	0.212939			0.707841	-0.453985			0.21222	0.131601				ATPase activity;proton transmembrane transporter activity	ATP biosynthetic process;ATP metabolic process;ATP synthesis coupled proton transport;ion transport	membrane;mitochondrial inner membrane;mitochondrial proton-transporting ATP synthase complex;mitochondrial proton-transporting ATP synthase complex, coupling factor F(o);mitochondrion;proton-transporting ATP synthase complex, coupling factor F(o)	Cristae formation;Formation of ATP by chemiosmotic coupling;Metabolism;Mitochondrial biogenesis;Organelle biogenesis and maintenance;Respiratory electron transport, ATP synthesis by chemiosmotic coupling, and heat production by uncoupling proteins.;The citric acid (TCA) cycle and respiratory electron transport	Oxidative phosphorylation	35.0017	34.6298	35.8799	34.3183	34.5832	35.0827	33.7882	34.9369	34.2961	34.4688	34.2304	35.9238	35.153	35.1069	36.006
P97450	ATP synthase-coupling factor 6, mitochondrial	Atp5j	0.250264	-0.1675	0.834663	0.113455	0.44335	0.261244	0.14527	-0.0372454			0.52772	-0.382446			0.0912533	0.0462977			1.11894	0.0732002			0.284033	-0.0775007	+			ATPase activity;proton transmembrane transporter activity	ATP metabolic process;ATP synthesis coupled proton transport;ion transport	membrane;mitochondrial inner membrane;mitochondrial proton-transporting ATP synthase complex;mitochondrial proton-transporting ATP synthase complex, coupling factor F(o);mitochondrion;proton-transporting ATP synthase complex, coupling factor F(o)	Cristae formation;Formation of ATP by chemiosmotic coupling;Metabolism;Mitochondrial biogenesis;Organelle biogenesis and maintenance;Respiratory electron transport, ATP synthesis by chemiosmotic coupling, and heat production by uncoupling proteins.;The citric acid (TCA) cycle and respiratory electron transport	Alzheimer's disease;Huntington's disease;Oxidative phosphorylation;Parkinson's disease	36.1352	35.9247	36.6404	35.8204	36.3634	36.014	36.2316	35.4132	35.9082	36.1596	35.9451	36.2321	36.0885	36.1202	36.1473
P56135;F8WHP8	ATP synthase subunit f, mitochondrial	Atp5j2	0.267516	0.182864	0.37021	-0.267007	0.455744	0.887231	1.61257	0.274078			0.549603	-1.05708			0.684407	-0.352715			0.519553	-0.282555			0.574449	0.258531				ATPase activity	ATP biosynthetic process;ATP metabolic process;ion transport	integral component of membrane;membrane;mitochondrial inner membrane;mitochondrial proton-transporting ATP synthase complex;mitochondrial proton-transporting ATP synthase complex, coupling factor F(o);mitochondrion;proton-transporting ATP synthase complex, coupling factor F(o)	Cristae formation;Formation of ATP by chemiosmotic coupling;Metabolism;Mitochondrial biogenesis;Organelle biogenesis and maintenance;Respiratory electron transport, ATP synthesis by chemiosmotic coupling, and heat production by uncoupling proteins.;The citric acid (TCA) cycle and respiratory electron transport	Oxidative phosphorylation	34.242	33.9759	33.6013	33.7311	34.2437	34.393	31.2379	33.9069	33.5032	33.6233	33.6754	34.011	34.3985	34.2789	35.0223
Q9CPQ8	ATP synthase subunit g, mitochondrial	Atp5l	0.864638	0.229977	0.16036	0.118407	0.598727	1.49639	3.24286	0.535871			0.606667	-1.4243			0.147463	-0.157889			1.00939	-0.579099			0.883542	-0.161635	+			ATPase activity;proton transmembrane transporter activity;proton-exporting ATPase activity, phosphorylative mechanism;proton-transporting ATP synthase activity, rotational mechanism	ATP biosynthetic process;ATP hydrolysis coupled cation transmembrane transport;ATP synthesis coupled proton transport;ion transport	membrane;mitochondrial inner membrane;mitochondrial proton-transporting ATP synthase complex;mitochondrial proton-transporting ATP synthase complex, coupling factor F(o);mitochondrion;proton-transporting ATP synthase complex, coupling factor F(o)	Cristae formation;Formation of ATP by chemiosmotic coupling;Metabolism;Mitochondrial biogenesis;Organelle biogenesis and maintenance;Respiratory electron transport, ATP synthesis by chemiosmotic coupling, and heat production by uncoupling proteins.;The citric acid (TCA) cycle and respiratory electron transport	Oxidative phosphorylation	35.2646	34.8912	35.2423	35.3798	35.3113	35.3969	31.6247	34.8998	34.6007	35.6074	34.4098	35.5972	35.321	35.4184	36.1716
Q9DB20	ATP synthase subunit O, mitochondrial	Atp5o	0.189704	0.0769145	0.0859143	0.026769	1.0315	0.935607	1.42491	0.275108			1.1335	-1.02566			0.461725	-0.166968			1.10727	-0.302066			0.362251	-0.0537262	+			ATPase activity;drug binding;protein-containing complex binding;proton-transporting ATP synthase activity, rotational mechanism;steroid binding	ATP biosynthetic process;ATP hydrolysis coupled cation transmembrane transport;ATP metabolic process;ATP synthesis coupled proton transport;ion transport;mitochondrial ATP synthesis coupled proton transport	membrane;mitochondrial inner membrane;mitochondrial proton-transporting ATP synthase complex;mitochondrial proton-transporting ATP synthase complex, coupling factor F(o);mitochondrion;myelin sheath;plasma membrane	Cristae formation;Formation of ATP by chemiosmotic coupling;Metabolism;Mitochondrial biogenesis;Organelle biogenesis and maintenance;Respiratory electron transport, ATP synthesis by chemiosmotic coupling, and heat production by uncoupling proteins.;The citric acid (TCA) cycle and respiratory electron transport	Alzheimer's disease;Huntington's disease;Oxidative phosphorylation;Parkinson's disease	36.8645	36.986	37.2294	36.928	37.3121	37.0706	35.203	36.2234	36.5766	36.7665	36.9041	37.1392	37.1551	37.2733	37.5193
Q9CRA7	ATP synthase subunit s, mitochondrial	Atp5s	0.721736	0.359182	0.205466	0.0898972	0.877447	0.86456	0.561892	0.308683			0.775541	-0.722742			0.319112	-0.217365			1.1891	-0.297735			0.104402	-0.0789496	+			metal ion binding	ATP biosynthetic process;ion transport	membrane;mitochondrial inner membrane;mitochondrion;proton-transporting ATP synthase complex, coupling factor F(o)	Cristae formation;Formation of ATP by chemiosmotic coupling;Metabolism;Mitochondrial biogenesis;Organelle biogenesis and maintenance;Respiratory electron transport, ATP synthesis by chemiosmotic coupling, and heat production by uncoupling proteins.;The citric acid (TCA) cycle and respiratory electron transport	-	30.5394	30.0729	30.3739	30.6221	31.0312	30.4104	28.8056	30.1363	29.876	30.684	30.0477	30.6799	30.8225	31.0404	31.0704
Q8CA44;Q9D7K5	ATP synthase subunit s-like protein	Atp5sl	0	0	0	NaN	0	0	0	0			0	0			0	0			0	0			0	NaN				molecular_function	mitochondrial respiratory chain complex I assembly	mitochondrial respiratory chain complex I;mitochondrion	-	-	NaN	NaN	NaN	NaN	NaN	NaN	NaN	NaN	NaN	NaN	NaN	NaN	NaN	NaN	NaN
K3W4T3;Q9Z1G4	V-type proton ATPase subunit a;V-type proton ATPase 116 kDa subunit a isoform 1	Atp6v0a1	0	NaN	0	-1.2759	0	NaN	0	-1.19768			0	0.441175			0	0			0.103781	0.121895			0	0.200119				ATPase binding;protein binding;proton transmembrane transporter activity;proton-transporting ATPase activity, rotational mechanism	ATP hydrolysis coupled proton transport;ATP synthesis coupled proton transport;ion transport;regulation of macroautophagy;toxin transport;vacuolar acidification;vacuolar proton-transporting V-type ATPase complex assembly	cytoplasm;cytoplasmic vesicle;cytoplasmic vesicle membrane;cytosol;Golgi apparatus;integral component of membrane;intracellular membrane-bounded organelle;melanosome;membrane;nuclear speck;plasma membrane;proton-transporting V-type ATPase, V0 domain;vacuolar proton-transporting V-type ATPase complex;vacuolar proton-transporting V-type ATPase, V0 domain	Immune System;Innate Immune System;Insulin receptor recycling;Ion channel transport;Iron uptake and transport;Neutrophil degranulation;ROS, RNS production in phagocytes;Signal Transduction;Signaling by Insulin receptor;Signaling by Receptor Tyrosine Kinases;Transferrin endocytosis and recycling;Transport of small molecules	Collecting duct acid secretion;Epithelial cell signaling in Helicobacter pylori infection;ko05152;Lysosome;Oxidative phosphorylation;Phagosome;Rheumatoid arthritis;Vibrio cholerae infection	NaN	26.6041	NaN	NaN	NaN	NaN	NaN	NaN	27.0453	NaN	NaN	NaN	28.0806	27.1763	NaN
P51863	V-type proton ATPase subunit d 1	Atp6v0d1	0	NaN	0	-0.955997	0	NaN	3.11036	-1.14088			0.437193	0.378314			0	0			0.640477	-0.24371			0	-0.428592				proton transmembrane transporter activity;proton-exporting ATPase activity, phosphorylative mechanism;proton-transporting ATPase activity, rotational mechanism	ATP hydrolysis coupled proton transport;brain development;cell projection organization;cellular iron ion homeostasis;cellular response to increased oxygen levels;cilium assembly;ion transport;vacuolar acidification;vacuolar transport	apical plasma membrane;axon terminus;centrosome;early endosome;lysosomal membrane;membrane;neuron projection;protein-containing complex;proton-transporting V-type ATPase, V0 domain;synaptic vesicle;vacuolar proton-transporting V-type ATPase complex	Immune System;Innate Immune System;Insulin receptor recycling;Ion channel transport;Iron uptake and transport;ROS, RNS production in phagocytes;Signal Transduction;Signaling by Insulin receptor;Signaling by Receptor Tyrosine Kinases;Transferrin endocytosis and recycling;Transport of small molecules	Collecting duct acid secretion;Epithelial cell signaling in Helicobacter pylori infection;ko05152;Lysosome;Oxidative phosphorylation;Phagosome;Rheumatoid arthritis;Vibrio cholerae infection	26.923	27.5257	NaN	NaN	NaN	NaN	NaN	27.7265	27.4788	NaN	NaN	NaN	28.74	28.4161	NaN
P50516	V-type proton ATPase catalytic subunit A	Atp6v1a	0	NaN	0	0.242348	0	NaN	0	NaN			0.666583	0.468003			0	0	+		2.85249	0.936059			0	NaN				ATP binding;hydrolase activity;nucleotide binding;proton-transporting ATPase activity, rotational mechanism	ATP hydrolysis coupled proton transport;ATP metabolic process;cellular iron ion homeostasis;cellular response to increased oxygen levels;ion transport;proton transmembrane transport	apical plasma membrane;cytosol;lysosomal membrane;microvillus;mitochondrion;myelin sheath;plasma membrane;proton-transporting V-type ATPase, V1 domain	Immune System;Innate Immune System;Insulin receptor recycling;Ion channel transport;Iron uptake and transport;ROS, RNS production in phagocytes;Signal Transduction;Signaling by Insulin receptor;Signaling by Receptor Tyrosine Kinases;Transferrin endocytosis and recycling;Transport of small molecules	Collecting duct acid secretion;Epithelial cell signaling in Helicobacter pylori infection;Oxidative phosphorylation;Phagosome;Rheumatoid arthritis;Vibrio cholerae infection	26.8756	26.9989	26.6543	NaN	NaN	NaN	NaN	26.9498	27.6721	NaN	NaN	NaN	NaN	26.8327	26.9
P62814;Q91YH6	V-type proton ATPase subunit B, brain isoform	Atp6v1b2;Atp6v1b1	0	NaN	0	-0.841595	0	NaN	0	-0.260315			0	-0.0825605			0	0			0	-0.444223			0	0.137056				ATP binding;hydrolase activity;protein-containing complex binding;proton transmembrane transporter activity	ATP hydrolysis coupled proton transport;ATP metabolic process;calcium ion homeostasis;excretion;inner ear morphogenesis;ion transport;ossification;pH reduction;proton transmembrane transport;regulation of pH;sensory perception of sound	apical plasma membrane;basolateral plasma membrane;cytoplasm;cytosol;endomembrane system;extrinsic component of synaptic vesicle membrane;integral component of membrane;intracellular membrane-bounded organelle;lateral plasma membrane;melanosome;membrane;microvillus;myelin sheath;plasma membrane;proton-transporting V-type ATPase, V1 domain;ruffle;synaptic vesicle;vacuolar proton-transporting V-typ…	Immune System;Innate Immune System;Insulin receptor recycling;Ion channel transport;Iron uptake and transport;ROS, RNS production in phagocytes;Signal Transduction;Signaling by Insulin receptor;Signaling by Receptor Tyrosine Kinases;Transferrin endocytosis and recycling;Transport of small molecules	Collecting duct acid secretion;Epithelial cell signaling in Helicobacter pylori infection;Oxidative phosphorylation;Phagosome;Rheumatoid arthritis;Vibrio cholerae infection	27.157	27.3279	NaN	NaN	NaN	NaN	NaN	NaN	27.1599	NaN	NaN	NaN	27.537	NaN	NaN
Q9CR51	V-type proton ATPase subunit G 1	Atp6v1g1	0	0	0	0	0	NaN	0	NaN			0	NaN			0	0			0	NaN			0	0				ATPase activity;ATPase activity, coupled to transmembrane movement of substances;ATPase binding;protein binding;proton-exporting ATPase activity, phosphorylative mechanism	cellular iron ion homeostasis;cellular response to increased oxygen levels;ion transport;proton transmembrane transport	cytosol;intracellular;lysosomal membrane;plasma membrane;synaptic vesicle;vacuolar proton-transporting V-type ATPase complex	Immune System;Innate Immune System;Insulin receptor recycling;Ion channel transport;Iron uptake and transport;ROS, RNS production in phagocytes;Signal Transduction;Signaling by Insulin receptor;Signaling by Receptor Tyrosine Kinases;Transferrin endocytosis and recycling;Transport of small molecules	Collecting duct acid secretion;Epithelial cell signaling in Helicobacter pylori infection;Oxidative phosphorylation;Phagosome;Rheumatoid arthritis;Vibrio cholerae infection	NaN	NaN	NaN	NaN	NaN	NaN	NaN	NaN	26.9204	NaN	NaN	NaN	NaN	NaN	NaN
A0A0M3HEP7;P70704	Phospholipid-transporting ATPase IA	Atp8a1	0	NaN	0	NaN	0	NaN	0	NaN			0	0.0986519			0	0			0.598207	-0.613981			0	0				ATP binding;hydrolase activity;magnesium ion binding;metal ion binding;nucleotide binding;phospholipid-translocating ATPase activity;protein binding	aging;axonogenesis;detection of light stimulus involved in visual perception;eating behavior;Golgi vesicle budding;inner ear morphogenesis;involuntary skeletal muscle contraction;learning;lipid transport;neurofilament cytoskeleton organization;neuromuscular process controlling posture;neuron development;neuron projection development;phospholipid translocation;phospholipid transport;positive regul…	cell projection;chromaffin granule membrane;cytoplasmic vesicle;endoplasmic reticulum;endosome;Golgi apparatus;Golgi membrane;integral component of membrane;intracellular membrane-bounded organelle;membrane;nucleoplasm;photoreceptor outer segment;plasma membrane;trans-Golgi network	Immune System;Innate Immune System;Ion channel transport;Ion transport by P-type ATPases;Neutrophil degranulation;Transport of small molecules	-	28.5214	NaN	NaN	NaN	NaN	NaN	NaN	28.7225	28.5175	NaN	NaN	NaN	28.4565	27.976	29.4695
H3BLL2;Q811I0;V9GX21;H3BJP9;H3BK16	ATP synthase mitochondrial F1 complex assembly factor 1	Atpaf1	0.452592	-0.230038	1.26801	0.485082	0.317738	0.297327	0.936507	0.430744			1.06438	-0.553778			0.0278545	-0.0264123			0.025832	-0.0195287			0.244	-0.0738672				molecular_function	mitochondrial proton-transporting ATP synthase complex assembly;protein-containing complex assembly	mitochondrion	-	-	31.2367	30.8829	31.4249	30.7464	31.2451	30.8627	NaN	30.5217	30.7337	30.3983	31.0212	31.3556	29.8228	30.1059	30.4263
A0A0R4J1C5;Q91YY4	ATP synthase mitochondrial F1 complex assembly factor 2	Atpaf2	0.0606546	0.057457	0.458363	0.119576	1.27466	0.534012	0.939302	0.42711			0.58345	-0.619148			0.922236	-0.142593			0.0127317	0.00637182			0.832868	0.313906				molecular_function	biological_process;proton-transporting ATP synthase complex assembly	cytosol;mitochondrion;nuclear speck	-	-	30.7234	29.798	29.7008	30.143	30.0545	30.1971	NaN	29.248	29.6618	29.968	29.8987	30.1001	29.9948	30.2935	30.1211
E9PV44;O35143	ATPase inhibitor, mitochondrial	Atpif1	0.47496	-0.378694	0.471048	-0.253382	0.0474333	0.0899083	0.848798	0.136482			0.742405	-0.360962			0.0646025	0.107641			0.688	-0.345957			0.19437	0.0439072				5-formyltetrahydrofolate cyclo-ligase activity;angiostatin binding;ATPase binding;ATPase inhibitor activity;calmodulin binding;enzyme binding;protein binding;protein homodimerization activity	erythrocyte differentiation;folic acid-containing compound biosynthetic process;heme biosynthetic process;mitochondrial depolarization;negative regulation of ATPase activity;negative regulation of endothelial cell proliferation;negative regulation of hydrolase activity;positive regulation of autophagy of mitochondrion in response to mitochondrial depolarization;positive regulation of mitochondria…	cell surface;mitochondrial proton-transporting ATP synthase complex;mitochondrion	-	-	31.7415	31.4962	32.0526	31.2024	31.9819	30.9699	NaN	31.41	31.3949	32.2299	30.5579	31.6893	34.6081	34.8115	35.3503
F6U2C2;E9QM77;O70305;F7B6X4;F6V8M6	Ataxin-2	Atxn2	0	0	0	0	0	NaN	0	0			0	NaN			0	0			0	0			0	0				DBD domain binding;epidermal growth factor receptor binding;protein C-terminus binding;RNA binding	cerebellar Purkinje cell differentiation;cytoplasmic mRNA processing body assembly;homeostasis of number of cells;negative regulation of multicellular organism growth;negative regulation of receptor internalization;neuromuscular process;neuron projection morphogenesis;regulation of cytoplasmic mRNA processing body assembly;stress granule assembly	cytoplasm;cytoplasmic stress granule;cytosol;Golgi apparatus;perinuclear region of cytoplasm;polysome;ribonucleoprotein complex;trans-Golgi network	-	-	NaN	NaN	NaN	NaN	NaN	NaN	NaN	NaN	24.5061	NaN	NaN	NaN	NaN	NaN	NaN
A0A0R4J023;Q9JLZ3;F6RT60;F6R307	Methylglutaconyl-CoA hydratase, mitochondrial	Auh	0.0109028	-0.0130348	1.86863	0.46747	1.11289	1.01542	1.37586	0.49875			1.04561	-1.22047			0.414357	-0.192018			0.221704	-0.0955798			0.223161	-0.0642993				catalytic activity;enoyl-CoA hydratase activity;itaconyl-CoA hydratase activity;lyase activity;methylglutaconyl-CoA hydratase activity;mRNA 3'-UTR binding;RNA binding	branched-chain amino acid catabolic process;fatty acid beta-oxidation;leucine catabolic process;metabolic process;nuclear-transcribed mRNA catabolic process, deadenylation-dependent decay	mitochondrion	Branched-chain amino acid catabolism;Metabolism;Metabolism of amino acids and derivatives	Valine, leucine and isoleucine degradation	32.6587	32.2083	33.493	32.5408	32.9167	32.8634	30.7723	32.03	31.8962	32.6168	32.2915	32.8365	33.2159	33.4983	33.5542
P01887	Beta-2-microglobulin	B2m	0	NaN	0.448868	-0.55658	0	NaN	0.540229	-0.489812			0.0811052	-0.0685625			0	0			0.178278	-0.293123			0.41125	-0.226355				identical protein binding;protein binding	antigen processing and presentation of endogenous peptide antigen via MHC class I;antigen processing and presentation of exogenous protein antigen via MHC class Ib, TAP-dependent;antigen processing and presentation of peptide antigen via MHC class I;cellular defense response;cellular response to iron ion;cellular response to iron(III) ion;ferric iron import;immune response;immune system process;i…	cytosol;external side of plasma membrane;extracellular region;extracellular space;Golgi apparatus;HFE-transferrin receptor complex;MHC class I protein complex;phagocytic vesicle membrane;plasma membrane	Adaptive Immune System;Antigen Presentation: Folding, assembly and peptide loading of class I MHC;Antigen processing-Cross presentation;Class I MHC mediated antigen processing & presentation;DAP12 interactions;DAP12 signaling;Endosomal/Vacuolar pathway;ER-Phagosome pathway;Immune System;Immunoregulatory interactions between a Lymphoid and a non-Lymphoid cell;Innate Immune System;Neutrophil degran…	Antigen processing and presentation	28.6761	27.9075	28.2968	NaN	NaN	NaN	NaN	28.1468	28.303	NaN	NaN	NaN	30.1609	29.7184	28.5425
Q91YN9	BAG family molecular chaperone regulator 2	Bag2	0	0	0	NaN	0	0	0	0			0	0			0	0			0	0			0	NaN				adenyl-nucleotide exchange factor activity;chaperone binding;heat shock protein binding;identical protein binding;ion channel binding;tau protein binding;ubiquitin protein ligase binding	negative regulation of protein binding;negative regulation of protein ubiquitination;negative regulation of ubiquitin protein ligase activity;positive regulation of proteasomal protein catabolic process;positive regulation of proteasomal ubiquitin-dependent protein catabolic process;positive regulation of protein processing;protein folding;protein metabolic process;protein stabilization	axon;cellular_component;chaperone complex;dendrite;dendritic microtubule;microtubule	Cellular response to heat stress;Cellular responses to external stimuli;Cellular responses to stress;Regulation of HSF1-mediated heat shock response	Protein processing in endoplasmic reticulum	NaN	NaN	NaN	NaN	NaN	NaN	NaN	NaN	NaN	NaN	NaN	NaN	NaN	NaN	NaN
Q9JLV1	BAG family molecular chaperone regulator 3	Bag3	0	NaN	0	NaN	0	NaN	0	NaN			0.338712	-0.451461			0	0			0.318596	0.114074			0	0				adenyl-nucleotide exchange factor activity;cadherin binding;chaperone binding;protein binding;protein-containing complex binding	apoptotic process;brain development;cellular response to heat;cellular response to mechanical stimulus;extrinsic apoptotic signaling pathway in absence of ligand;extrinsic apoptotic signaling pathway via death domain receptors;negative regulation of striated muscle cell apoptotic process;negative regulation of transcription from RNA polymerase II promoter in response to stress;positive regulation…	cytoplasm;cytosol;neuron projection;nucleus;plasma membrane;Z disc	Cellular response to heat stress;Cellular responses to external stimuli;Cellular responses to stress;Regulation of HSF1-mediated heat shock response	-	27.1157	28.0268	28.4057	NaN	NaN	NaN	NaN	27.6621	27.1338	NaN	NaN	NaN	27.6945	27.8482	NaN
Q3UF95;Q9Z1R2	Large proline-rich protein BAG6	Bag6	0	0	0	NaN	0	0	0	0			0	0			0	0			0	NaN			0	0				Hsp70 protein binding;identical protein binding;misfolded protein binding;polyubiquitin modification-dependent protein binding;proteasome binding;protein binding;ribosome binding;signaling receptor binding;ubiquitin protein ligase binding;ubiquitin-specific protease binding	antigen processing and presentation of peptide antigen via MHC class I;apoptotic process;brain development;cell differentiation;chromatin organization;embryo development;endoplasmic reticulum stress-induced pre-emptive quality control;ER-associated misfolded protein catabolic process;immune response-activating cell surface receptor signaling pathway;immune system process;internal peptidyl-lysine …	BAT3 complex;cytoplasm;cytosol;extracellular exosome;extracellular region;intracellular membrane-bounded organelle;membrane;nucleoplasm;nucleus	-	-	NaN	NaN	NaN	NaN	NaN	NaN	NaN	NaN	NaN	NaN	NaN	NaN	NaN	25.4703	NaN
F7CUQ1;Q91WX5;O08734	Bcl-2 homologous antagonist/killer	Bak1	0	NaN	0	0	0	0	0	0			0	0			0	NaN			0	0			0	0				identical protein binding;ion channel binding;metal ion binding;protein binding;protein heterodimerization activity;protein homodimerization activity	activation of cysteine-type endopeptidase activity;activation of cysteine-type endopeptidase activity involved in apoptotic process;activation of cysteine-type endopeptidase activity involved in apoptotic process by cytochrome c;aging;animal organ regeneration;apoptotic process;apoptotic process involved in blood vessel morphogenesis;apoptotic signaling pathway;B cell apoptotic process;B cell hom…	BAK complex;cytosol;endoplasmic reticulum;integral component of membrane;integral component of mitochondrial outer membrane;intracellular;membrane;mitochondrial membrane;mitochondrion;pore complex	Activation and oligomerization of BAK protein;Apoptosis;Intrinsic Pathway for Apoptosis;Programmed Cell Death;Release of apoptotic factors from the mitochondria	Protein processing in endoplasmic reticulum	NaN	NaN	NaN	NaN	NaN	24.3787	NaN	NaN	NaN	NaN	NaN	NaN	NaN	NaN	NaN
O54962	Barrier-to-autointegration factor;Barrier-to-autointegration factor, N-terminally processed	Banf1	2.21577	-1.96065	0	NaN	1.33642	-1.48908	2.86891	-1.90503			0.243854	-0.302319			0.153976	0.169259			0.618106	0.38179			0	NaN				DNA binding;enzyme binding;identical protein binding;LEM domain binding;protein C-terminus binding;protein homodimerization activity;protein N-terminus binding	DNA integration;establishment of integrated proviral latency;negative regulation of viral genome replication	chromosome;condensed chromosome;cytoplasm;cytosol;nuclear envelope;nucleoplasm;nucleus	-	-	32.0969	32.6269	32.6965	31.0477	30.5427	29.9481	31.2687	32.5933	32.6515	30.1741	31.0362	30.8359	28.8419	29.4771	29.1716
A0A0A0MQB0;Q4PJX1	Protein odr-4 homolog	BC003331;Odr4	0	0	0	NaN	0	0	0	0			0	0			0	0			0	NaN			0	0				molecular_function	biological_process	cellular_component;integral component of membrane;membrane	-	-	NaN	NaN	NaN	NaN	NaN	NaN	NaN	NaN	NaN	NaN	NaN	NaN	25.4287	NaN	NaN
Q3UNZ8;A0A0A6YWV6	Quinone oxidoreductase-like protein 2	BC026585	0	0	0	0	0	0	0	NaN			0	0			0	0			0	NaN			0	0				oxidoreductase activity	oxidation-reduction process	integral component of membrane;membrane;mitochondrion	-	-	NaN	NaN	NaN	NaN	NaN	NaN	NaN	NaN	NaN	NaN	NaN	NaN	NaN	NaN	NaN
Q9R069	Basal cell adhesion molecule	Bcam	0.312619	-0.233726	0.175821	-0.120582	0.588364	1.38366	0.850072	-0.466054			0.0556212	-0.121084			0.737824	1.49631			0.10655	-0.0895761			1.01415	-0.435048				laminin binding;laminin receptor activity;protein C-terminus binding	cell adhesion;cell-matrix adhesion	cell surface;extracellular matrix;extracellular region;integral component of membrane;integral component of plasma membrane;membrane;plasma membrane	-	-	28.362	28.8059	NaN	28.515	NaN	28.1855	NaN	27.7915	29.1342	30.5086	30.5143	28.5167	31.7793	31.1663	31.2118
Q61334	B-cell receptor-associated protein 29	Bcap29	0	NaN	0.590312	0.458797	0	-1.01636	0.200237	0.215464	+		1.58127	0.89072			0	NaN			0.232944	0.277122			0.0340041	0.0337887				-	apoptotic process;ER to Golgi vesicle-mediated transport;intracellular protein transport;protein localization to endoplasmic reticulum exit site;protein transport;vesicle-mediated transport	endoplasmic reticulum;endoplasmic reticulum membrane;integral component of membrane;membrane	-	-	27.8505	28.3262	27.9346	NaN	NaN	NaN	NaN	29.0708	28.7849	27.9115	NaN	NaN	27.4538	27.9797	NaN
Q61335	B-cell receptor-associated protein 31	Bcap31	0	NaN	0.125314	-0.102439	0	NaN	0.363428	-0.237336			0.916412	0.311311			0	0			0.278061	0.122086			0.0116048	-0.012811				MHC class I protein binding;protein binding;protein-containing complex binding	apoptotic process;calcium-mediated signaling using intracellular calcium source;ER to Golgi vesicle-mediated transport;intracellular protein transport;negative regulation of endoplasmic reticulum calcium ion concentration;positive regulation of cysteine-type endopeptidase activity involved in apoptotic process;positive regulation of cytosolic calcium ion concentration;positive regulation of ER-as…	clathrin-coated vesicle;endoplasmic reticulum;endoplasmic reticulum membrane;endoplasmic reticulum-Golgi intermediate compartment membrane;Golgi cisterna membrane;Golgi membrane;integral component of membrane;integral component of plasma membrane;lipid droplet;membrane;mitochondrion;perinuclear endoplasmic reticulum;Sec61 translocon complex	Adaptive Immune System;Antigen Presentation: Folding, assembly and peptide loading of class I MHC;Apoptosis;Apoptotic cleavage of cellular proteins;Apoptotic execution phase;Class I MHC mediated antigen processing & presentation;Immune System;Programmed Cell Death	Protein processing in endoplasmic reticulum	29.9404	29.6167	29.5932	NaN	NaN	NaN	NaN	30.0125	30.0436	NaN	NaN	NaN	29.3635	29.2803	29.299
O35855;O88374;A0A1B0GX27	Branched-chain-amino-acid aminotransferase, mitochondrial;Branched-chain-amino-acid aminotransferase	Bcat2	0.29143	0.147826	1.67521	0.483468	1.04856	1.02384	4.01237	0.37439			0.817612	-0.844424			0.0716535	0.0315946			0.0785313	-0.0228195			0.704112	-0.131898				branched-chain-amino-acid transaminase activity;catalytic activity;L-isoleucine transaminase activity;L-leucine transaminase activity;L-valine transaminase activity;transaminase activity;transferase activity	branched-chain amino acid biosynthetic process;branched-chain amino acid catabolic process;branched-chain amino acid metabolic process;cellular amino acid biosynthetic process;cellular response to leukemia inhibitory factor;isoleucine catabolic process;isoleucine metabolic process;leucine biosynthetic process;leucine metabolic process;metabolic process;regulation of hormone levels;valine biosynth…	mitochondrion	Branched-chain amino acid catabolism;Metabolism;Metabolism of amino acids and derivatives	Pantothenate and CoA biosynthesis;Valine, leucine and isoleucine biosynthesis;Valine, leucine and isoleucine degradation	34.7142	34.2732	34.1849	34.2915	34.6737	34.6507	32.6477	33.9963	33.995	34.7477	34.5261	34.4368	34.5645	34.8143	34.9025
P50136	2-oxoisovalerate dehydrogenase subunit alpha, mitochondrial	Bckdha	0	0	0.133114	-0.399925	0	0	0	NaN			0	0			0	0			0	NaN			0	0.240295				3-methyl-2-oxobutanoate dehydrogenase (2-methylpropanoyl-transferring) activity;alpha-ketoacid dehydrogenase activity;metal ion binding;oxidoreductase activity;oxidoreductase activity, acting on the aldehyde or oxo group of donors, disulfide as acceptor	branched-chain amino acid catabolic process;metabolic process;oxidation-reduction process	mitochondrial alpha-ketoglutarate dehydrogenase complex;mitochondrial matrix;mitochondrion	-	-	NaN	NaN	NaN	NaN	NaN	NaN	NaN	NaN	NaN	NaN	NaN	NaN	NaN	26.095	27.9774
Q3U3J1	-	Bckdha	0.660248	-0.360509	0.100872	0.0298513	0.823403	0.308091	1.23223	0.264681			0.602088	-0.465676			0.850855	0.202924			0.66174	-0.18417			0.271887	0.0506605	+			3-methyl-2-oxobutanoate dehydrogenase (2-methylpropanoyl-transferring) activity;alpha-ketoacid dehydrogenase activity;oxidoreductase activity;oxidoreductase activity, acting on the aldehyde or oxo group of donors, disulfide as acceptor	branched-chain amino acid catabolic process;metabolic process;oxidation-reduction process	mitochondrial alpha-ketoglutarate dehydrogenase complex	Branched-chain amino acid catabolism;Glyoxylate metabolism and glycine degradation;Metabolism;Metabolism of amino acids and derivatives	Valine, leucine and isoleucine degradation	33.2915	32.8295	33.6118	32.6952	33.0245	32.9315	NaN	32.5832	32.974	32.9844	33.1252	33.1504	33.618	33.5566	33.8582
Q6P3A8	2-oxoisovalerate dehydrogenase subunit beta, mitochondrial	Bckdhb	0.690818	-0.345417	0.850209	0.462064	0.612534	1.14066	0.257174	0.149288			0.656393	-1.22439			0.605285	0.261686			0.53016	0.239309			0.0942425	-0.0734673	+			3-methyl-2-oxobutanoate dehydrogenase (2-methylpropanoyl-transferring) activity;alpha-ketoacid dehydrogenase activity;catalytic activity;oxidoreductase activity	branched-chain amino acid catabolic process;cellular amino acid catabolic process;metabolic process;oxidation-reduction process	mitochondrial alpha-ketoglutarate dehydrogenase complex;mitochondrial inner membrane;mitochondrial matrix;mitochondrion	Branched-chain amino acid catabolism;Glyoxylate metabolism and glycine degradation;Metabolism;Metabolism of amino acids and derivatives	Valine, leucine and isoleucine degradation	33.0761	32.545	32.7444	32.3649	32.2012	32.763	29.905	32.3503	32.437	32.8721	32.531	32.7112	32.972	32.4935	33.1505
O55028;A0A0U1RPT4;A0A0U1RNL7	[3-methyl-2-oxobutanoate dehydrogenase [lipoamide]] kinase, mitochondrial	Bckdk	0.00823223	-0.00413132	0.394949	0.0595601	0.617772	1.49658	0.827941	0.249916			0.554711	-1.35755			0.30729	0.143164			0.372812	-0.127115			0.483914	0.0632407				[3-methyl-2-oxobutanoate dehydrogenase (acetyl-transferring)] kinase activity;ATP binding;kinase activity;nucleotide binding;protein kinase activity;protein serine/threonine kinase activity;transferase activity;transferase activity, transferring phosphorus-containing groups	branched-chain amino acid catabolic process;phosphorylation;protein phosphorylation	mitochondrial alpha-ketoglutarate dehydrogenase complex;mitochondrial matrix;mitochondrion	Branched-chain amino acid catabolism;Metabolism;Metabolism of amino acids and derivatives	-	32.9167	32.7856	32.9794	32.5817	33.0173	33.0703	29.3708	32.635	32.6034	33.0004	32.8608	33.2376	31.6942	31.8809	31.8023
P59017	Bcl-2-like protein 13	Bcl2l13	0	NaN	0	NaN	0	NaN	0	-1.88691			0.133943	-0.157919			0	0			0.700472	0.536887			0	NaN	+			molecular_function	apoptotic process;regulation of apoptotic process	integral component of membrane;membrane;mitochondrial membrane;mitochondrion	-	-	33.0691	31.8853	31.6834	NaN	NaN	NaN	32.1095	31.9679	32.0866	NaN	NaN	NaN	32.6977	32.3741	31.6016
Q9CZP5	Mitochondrial chaperone BCS1	Bcs1l	0.392059	0.350889	0.369029	0.086139	1.73483	0.41346	1.14601	0.139762			0.276936	-0.338306			1.21432	-0.275735			0.212941	-0.0605838			0.0993704	-0.00696119	+			ATP binding;nucleotide binding	mitochondrial respiratory chain complex I assembly;mitochondrial respiratory chain complex III assembly;mitochondrial respiratory chain complex IV assembly;mitochondrion organization	integral component of membrane;membrane;mitochondrial inner membrane;mitochondrion	-	-	31.1619	30.8587	29.9358	30.9116	30.931	31.1664	NaN	30.3133	30.3143	30.602	30.8375	30.7424	31.2714	30.9363	31.1026
D3Z2Y8	-	Bdh1	0	0	0	NaN	0	0	0	0			0	0			0	0			0	NaN			0	0				oxidoreductase activity	oxidation-reduction process	-	-	-	NaN	NaN	NaN	NaN	NaN	NaN	NaN	NaN	NaN	NaN	NaN	NaN	NaN	NaN	26.9346
Q80XN0	D-beta-hydroxybutyrate dehydrogenase, mitochondrial	Bdh1	0.554619	0.348197	0.0808314	0.0441984	0.81771	1.36594	1.14634	0.359804			0.831637	-1.43216			0.997243	-0.414413			1.18155	-0.471078			0.429693	-0.155473	+			3-hydroxybutyrate dehydrogenase activity;catalytic activity;oxidoreductase activity	metabolic process;oxidation-reduction process	matrix side of mitochondrial inner membrane;membrane;mitochondrial inner membrane;mitochondrial matrix;mitochondrion;nucleoplasm	Ketone body metabolism;Metabolism;Metabolism of lipids;Synthesis of Ketone Bodies;Utilization of Ketone Bodies	Butanoate metabolism;Synthesis and degradation of ketone bodies	32.6955	32.1188	32.0705	32.9787	32.639	32.3117	29.353	31.3305	31.9048	32.1779	32.2256	32.2826	34.5421	34.2534	34.8487
P28653	Biglycan	Bgn	1.14169	-1.84231	3.59092	-2.51807	0	-2.89177	0	-0.699911			0.138705	0.189962			0	-0.859498			0.428293	-0.316825			0	1.50134				extracellular matrix binding;glycosaminoglycan binding;protein kinase inhibitor activity	blood vessel remodeling;cytokine-mediated signaling pathway;negative regulation of JAK-STAT cascade;negative regulation of protein kinase activity;peptide cross-linking via chondroitin 4-sulfate glycosaminoglycan	cell surface;cytoplasm;extracellular matrix;extracellular region;extracellular space;intracellular;sarcolemma;transport vesicle	A tetrasaccharide linker sequence is required for GAG synthesis;Chondroitin sulfate biosynthesis;Chondroitin sulfate/dermatan sulfate metabolism;CS/DS degradation;Dermatan sulfate biosynthesis;ECM proteoglycans;Extracellular matrix organization;Glycosaminoglycan metabolism;Heparan sulfate/heparin (HS-GAG) metabolism;Metabolism;Metabolism of carbohydrates	-	31.0079	31.8365	30.1906	29.5497	28.789	NaN	30.8518	31.3629	31.3902	NaN	28.3099	NaN	31.5778	31.1483	31.2893
Q6P1B9;O08539	Myc box-dependent-interacting protein 1	Bin1	1.98148	-5.83183	0	NaN	1.56084	-4.88995	0	-2.52194			0.0487283	-0.206366			0.291657	0.735506			0	2.50546			0	NaN				actin filament binding;chaperone binding;identical protein binding;protease binding;protein binding;RNA polymerase binding;tau protein binding	cell differentiation;endocytosis;endosome to lysosome transport;lipid tube assembly;multicellular organism development;muscle cell differentiation;negative regulation of amyloid-beta formation;negative regulation of aspartic-type endopeptidase activity involved in amyloid precursor protein catabolic process;nucleus localization;nucleus organization;positive regulation of apoptotic process;positiv…	axon;axon initial segment;cytoplasm;cytoskeleton;cytosol;I band;lipid tube;membrane;microtubule;node of Ranvier;nuclear envelope;nucleus;T-tubule;Z disc	Clathrin-mediated endocytosis;Membrane Trafficking;Vesicle-mediated transport	-	31.1431	33.2041	33.4716	27.2502	26.2987	NaN	29.8998	33.5278	33.7721	26.177	28.6246	27.7283	NaN	25.473	NaN
S4R2J8;S4R1B8;S4R270;D3Z6Q9	Bridging integrator 2	Bin2	0	0	0	NaN	0	0	0	0			0	0			0	0			0	0			0	NaN				phospholipid binding;protein binding	cell chemotaxis;learning;phagocytosis, engulfment;plasma membrane tubulation;podosome assembly;synaptic vesicle endocytosis	cell cortex;cell junction;cell projection;cytoplasm;cytoplasmic vesicle;cytoskeleton;leading edge membrane;membrane;phagocytic cup;plasma membrane;podosome;synapse;synaptic vesicle;synaptic vesicle membrane	Clathrin-mediated endocytosis;Membrane Trafficking;Vesicle-mediated transport	Fc gamma R-mediated phagocytosis	NaN	NaN	NaN	NaN	NaN	NaN	NaN	NaN	NaN	NaN	NaN	NaN	NaN	NaN	NaN
Q9CY64	Biliverdin reductase A	Blvra	0	0	0	NaN	0	NaN	0	0			0	NaN			0	0			0	NaN			0	0				biliverdin reductase activity;metal ion binding;nucleotide binding;oxidoreductase activity;zinc ion binding	heme catabolic process;oxidation-reduction process	cytoplasm;cytosol	Heme degradation;Metabolism;Metabolism of porphyrins	Porphyrin and chlorophyll metabolism	NaN	NaN	NaN	NaN	NaN	NaN	NaN	26.3104	NaN	NaN	NaN	NaN	26.3051	NaN	NaN
Q9R229	Bone morphogenetic protein 10	Bmp10	0	0	0	NaN	0	0	0	0			0	0			0	0			0	NaN			0	0				cytokine activity;growth factor activity;hormone activity;receptor serine/threonine kinase binding;telethonin binding;transforming growth factor beta receptor binding	activin receptor signaling pathway;adult heart development;atrial cardiac muscle tissue morphogenesis;BMP signaling pathway;cardiac muscle cell proliferation;cell adhesion;heart development;heart trabecula formation;multicellular organism development;negative regulation of cardiac muscle hypertrophy;negative regulation of cell growth;negative regulation of cell migration;negative regulation of en…	cell surface;cytoplasm;extracellular region;extracellular space;Z disc	Elastic fibre formation;Extracellular matrix organization;Molecules associated with elastic fibres;Signal Transduction;Signaling by BMP;Signaling by TGF-beta family members	-	NaN	NaN	NaN	NaN	NaN	NaN	NaN	NaN	NaN	NaN	NaN	NaN	NaN	28.3124	NaN
A0A1B0GT26;O55003	BCL2/adenovirus E1B 19 kDa protein-interacting protein 3	Bnip3	0	NaN	0	NaN	0	NaN	0	NaN		+	1.57149	-1.39959			0	0			1.10971	-0.551682			0	0				GTPase binding;identical protein binding;protein binding;protein heterodimerization activity;protein homodimerization activity	apoptotic process;autophagic cell death;brown fat cell differentiation;cardiac muscle cell apoptotic process;cell death;cellular response to cobalt ion;cellular response to hydrogen peroxide;cellular response to hypoxia;cellular response to mechanical stimulus;cerebral cortex development;defense response to virus;granzyme-mediated apoptotic signaling pathway;intrinsic apoptotic signaling pathway;…	cytoplasm;dendrite;endoplasmic reticulum;integral component of membrane;integral component of mitochondrial outer membrane;membrane;mitochondrial envelope;mitochondrial membrane;mitochondrial outer membrane;mitochondrion;nuclear envelope;nucleoplasm;nucleus;postsynaptic density	-	-	29.89	29.3117	29.2969	NaN	NaN	NaN	NaN	27.7856	28.4143	NaN	NaN	NaN	28.4567	28.8886	28.8876
Q9D8S9	BolA-like protein 1	Bola1	0.134403	-0.111432	0.566665	0.371051	0.10763	0.156821	0.0170093	0.00921758			0.0926695	-0.134767			0.160361	0.133486	+		1.34698	0.62125			0.415791	0.259417	+			molecular_function	biological_process	mitochondrion	-	-	30.4104	29.76	30.6443	29.9783	30.038	30.4641	NaN	29.6329	30.6407	30.8305	29.9442	30.1061	29.6065	29.2356	29.8887
E9Q705;E9PX89;Q8CEI1	BolA-like protein 3	Bola3	0.0859424	-0.0541032	1.52065	-1.17634	1.25188	0.101772	0.254272	0.160857			0.137309	0.0709858			0.628856	0.226861		+	1.34076	-1.03839			0.540568	0.29881				molecular_function	biological_process	mitochondrion	-	-	30.6143	29.9892	30.1314	29.9539	30.3194	30.2992	30.2657	30.3522	30.3299	30.4204	NaN	30.415	30.9987	32.129	31.967
Q8R164	Valacyclovir hydrolase	Bphl	0.321424	0.145638	2.37627	0.293152	0.982303	1.1621	2.46791	0.463271			1.02418	-1.12682			0.149956	-0.11035			0.126789	-0.0245425			1.24558	0.145576	+			hydrolase activity	-	cytoplasm;mitochondrion	Biological oxidations;Metabolism;Phase I - Functionalization of compounds	-	33.0872	32.6863	33.1089	32.8834	33.3164	33.1195	30.8474	32.2095	32.445	33.1077	32.5287	33.3518	32.4866	32.533	32.4868
A0A1B0GRV0;Q9Z0S1	3(2),5-bisphosphate nucleotidase 1	Bpnt1	1.31209	-0.670476	1.22904	0.293828	0.518101	-0.530883	0.0215274	0.010987			0.646252	-0.371964			0.25458	-0.23237			0.873084	0.261284			0.0496659	-0.0215569				3'(2'),5'-bisphosphate nucleotidase activity;hydrolase activity;metal ion binding	dephosphorylation;phosphatidylinositol phosphorylation	-	Biological oxidations;Cytosolic sulfonation of small molecules;Metabolism;Phase II - Conjugation of compounds	Sulfur metabolism	29.4372	29.2437	29.8355	28.8868	28.5284	29.0897	NaN	29.0042	29.2628	28.1073	29.2102	28.4903	29.9245	30.101	29.7864
Q8BXV2	BRI3-binding protein	Bri3bp	0	NaN	0.578007	0.678583	0	0	0.587477	0.610079			0	NaN			0	0			0.0180231	0.0331618			0.0353311	-0.0353419				molecular_function	biological_process	integral component of membrane;membrane;mitochondrial outer membrane;mitochondrion	-	-	NaN	30.9686	NaN	NaN	NaN	NaN	NaN	NaN	NaN	NaN	NaN	NaN	31.4189	30.9604	29.8624
P18572;K3W4Q8;J3QP71	Basigin	Bsg	0.914983	0.762009	0.148306	0.0888952	0.384933	0.274724	0.966727	0.2048			0.842173	0.760588			0.460364	0.273304			1.03757	-0.150433			0.0505707	-0.0345281				cadherin binding;carbohydrate binding;mannose binding	decidualization;embryo implantation;odontogenesis of dentin-containing tooth;protein localization to plasma membrane;response to cAMP;response to mercury ion;response to peptide hormone	acrosomal membrane;integral component of membrane;integral component of plasma membrane;intracellular membrane-bounded organelle;melanosome;membrane;membrane raft;mitochondrion;plasma membrane;sarcolemma	Basigin interactions;Cell surface interactions at the vascular wall;Degradation of the extracellular matrix;Extracellular matrix organization;Hemostasis;Integrin cell surface interactions;Metabolism;Proton-coupled monocarboxylate transport;Pyruvate metabolism;Pyruvate metabolism and Citric Acid (TCA) cycle;SLC-mediated transmembrane transport;The citric acid (TCA) cycle and respiratory electron t…	-	32.3192	33.0964	33.3528	33.2255	33.9902	33.8389	34.2178	33.2635	33.569	33.7556	34.0104	34.1084	33.5782	33.6074	33.4702
Q8R2Q8	Bone marrow stromal antigen 2	Bst2	0	0	0	NaN	0	0	0	0			0	0			0	0			0	NaN			0	0				metalloendopeptidase inhibitor activity	defense response to virus;immune system process;innate immune response;negative regulation of cell growth;negative regulation of cell migration;negative regulation of endopeptidase activity;negative regulation of intracellular transport of viral material;negative regulation of plasmacytoid dendritic cell cytokine production;negative regulation of viral genome replication;regulation of actin cytos…	anchored component of membrane;apical plasma membrane;cell surface;cytoplasm;endosome;Golgi apparatus;integral component of membrane;late endosome;membrane;membrane raft;plasma membrane	Immune System;Innate Immune System;Neutrophil degranulation	-	NaN	NaN	NaN	NaN	NaN	NaN	NaN	NaN	NaN	NaN	NaN	NaN	NaN	27.7526	NaN
Q64152	Transcription factor BTF3	Btf3	0	0	0	0	0	NaN	0	0			0	NaN			0	0			0	0			0	0				-	in utero embryonic development;protein transport;regulation of transcription, DNA-templated;transcription, DNA-templated	cytoplasm;cytosol;nucleus	-	-	NaN	NaN	NaN	NaN	NaN	NaN	NaN	26.6374	NaN	NaN	NaN	NaN	NaN	NaN	NaN
Q9ES83	Blood vessel epicardial substance	Bves	0	1.12521	0.701254	0.5398	1.22994	0.810251	0.646316	0.472821			0	0.262963			0.0357667	-0.0520007			0.270442	0.277379			0.345219	0.2104				cAMP binding;nucleotide binding;protein binding;structural molecule activity	cell adhesion;cell migration involved in heart development;epithelial cell-cell adhesion;heart development;hematopoietic progenitor cell differentiation;multicellular organism development;positive regulation of locomotion;positive regulation of receptor recycling;regulation of cell shape;regulation of endocytic recycling;regulation of GTPase activity;regulation of heart rate;regulation of membran…	bicellular tight junction;caveola;cell junction;cell projection membrane;integral component of membrane;lateral plasma membrane;membrane;plasma membrane;sarcolemma	-	-	NaN	28.1506	NaN	28.4224	29.4842	29.9208	NaN	28.3852	28.4419	28.8049	29.3982	29.4683	30.5477	29.6555	29.6098
Q91VK1	Basic leucine zipper and W2 domain-containing protein 2	Bzw2	0	NaN	0	0	0	NaN	0	0			0	0.336981			0	0			0	0			0	0				cadherin binding	cell differentiation;multicellular organism development;nervous system development	cytoplasm	-	-	NaN	27.5535	NaN	NaN	NaN	NaN	NaN	NaN	27.8905	NaN	NaN	NaN	NaN	NaN	NaN
P14106	Complement C1q subcomponent subunit B	C1qb	0	0	0	0	0	0	0	NaN			0	0			0	0			0	NaN			0	0				protein homodimerization activity	complement activation, classical pathway;immune system process;innate immune response;inner ear development	collagen trimer;extracellular region;extracellular space	Classical antibody-mediated complement activation;Complement cascade;Creation of C4 and C2 activators;Immune System;Initial triggering of complement;Innate Immune System;Regulation of Complement cascade	Chagas disease (American trypanosomiasis);Complement and coagulation cascades;Prion diseases;Staphylococcus aureus infection;Systemic lupus erythematosus	NaN	NaN	NaN	NaN	NaN	NaN	NaN	NaN	NaN	NaN	NaN	NaN	NaN	NaN	NaN
Q8R5L1;O35658	Complement component 1 Q subcomponent-binding protein, mitochondrial	C1qbp	0.74425	-0.340385	1.95474	0.650944	0.945516	0.482543	0.752835	0.508486			1.16782	-0.575961			0.495526	0.246967			0.0350069	-0.0322202			0.536669	-0.174678				adrenergic receptor binding;complement component C1q binding;hyaluronic acid binding;kininogen binding;mitochondrial ribosome binding;mRNA binding;protein binding;protein kinase C binding;transcription corepressor activity;transcription factor binding	adaptive immune response;apoptotic process;complement activation, classical pathway;immune system process;innate immune response;mature ribosome assembly;mRNA processing;negative regulation of defense response to virus;negative regulation of interferon-gamma production;negative regulation of interleukin-12 production;negative regulation of MDA-5 signaling pathway;negative regulation of mRNA splic…	cell surface;cytoplasm;cytosol;extracellular region;extracellular space;membrane;mitochondrial matrix;mitochondrion;nucleolus;nucleus;plasma membrane	Formation of Fibrin Clot (Clotting Cascade);Hemostasis;Intrinsic Pathway of Fibrin Clot Formation	-	34.1259	33.8236	34.2403	33.4215	34.0067	33.7404	33.484	33.1499	33.8281	33.6973	34.0892	34.1232	33.1742	33.3031	33.5488
Q02105	Complement C1q subcomponent subunit C	C1qc	0	NaN	0	NaN	0	0	0	NaN			0	NaN			0	0			0.351579	-1.14878			0	0				-	complement activation, classical pathway;immune system process;innate immune response;negative regulation of granulocyte differentiation;negative regulation of macrophage differentiation	collagen trimer;extracellular region;extracellular space	Classical antibody-mediated complement activation;Complement cascade;Creation of C4 and C2 activators;Immune System;Initial triggering of complement;Innate Immune System;Regulation of Complement cascade	Chagas disease (American trypanosomiasis);Complement and coagulation cascades;Prion diseases;Staphylococcus aureus infection;Systemic lupus erythematosus	NaN	30.9181	NaN	NaN	NaN	NaN	NaN	NaN	NaN	NaN	NaN	NaN	32.7691	32.9901	NaN
Q4ZJN1	Complement C1q and tumor necrosis factor-related protein 9	C1qtnf9	0	NaN	0	NaN	0	NaN	0	0			0.360858	0.162449			0	0			0	NaN			0	0				hormone activity	energy homeostasis;fatty acid oxidation;negative regulation of cell size;positive regulation of cellular response to insulin stimulus;positive regulation of protein serine/threonine kinase activity;regulation of signaling receptor activity	collagen trimer;extracellular region;extracellular space	-	-	28.0472	28.0563	28.1056	NaN	NaN	NaN	NaN	28.473	27.9913	NaN	NaN	NaN	NaN	NaN	27.0258
E9Q3C1	-	C2cd2	0	NaN	0	0	0	NaN	0	0			0.635048	0.349564			0	0			0	0			0	0				molecular_function	biological_process	integral component of membrane;membrane	-	-	27.0111	27.0778	NaN	NaN	NaN	NaN	NaN	27.1907	27.5972	NaN	NaN	NaN	NaN	NaN	NaN
P01027	Complement C3;Complement C3 beta chain;C3-beta-c;Complement C3 alpha chain;C3a anaphylatoxin;Acylation stimulating protein;Complement C3b alpha chain;Complement C3c alpha chain fragment 1;Complement C3dg fragment;Complement C3g fragment;Complement C3d fragment;Complement C3f fragment;Complement C3c alpha chain fragment 2	C3	0	0.0901947	0.442582	-0.423624	0	0.232664	0.696865	-0.275311			0	-0.117546			0	0.0249233			0.139227	-0.159744			0.0262955	-0.0114314				C5L2 anaphylatoxin chemotactic receptor binding;endopeptidase inhibitor activity;protein binding	amyloid-beta clearance;complement activation;complement activation, alternative pathway;complement activation, classical pathway;fatty acid metabolic process;immune system process;inflammatory response;innate immune response;lipid metabolic process;negative regulation of endopeptidase activity;phagocytosis, engulfment;positive regulation of activation of membrane attack complex;positive regulatio…	extracellular region;extracellular space;protein-containing complex	Activation of C3 and C5;Adaptive Immune System;Alternative complement activation;Class A/1 (Rhodopsin-like receptors);Complement cascade;G alpha (i) signalling events;GPCR downstream signalling;GPCR ligand binding;Immune System;Immunoregulatory interactions between a Lymphoid and a non-Lymphoid cell;Initial triggering of complement;Innate Immune System;Metabolism of proteins;Neutrophil degranulat…	Chagas disease (American trypanosomiasis);Complement and coagulation cascades;ko05152;Leishmaniasis;Phagosome;Staphylococcus aureus infection;Systemic lupus erythematosus	29.5851	NaN	NaN	NaN	NaN	29.6753	NaN	NaN	29.4676	29.7003	NaN	NaN	30.389	30.5878	29.3223
P01029	Complement C4-B;Complement C4 beta chain;Complement C4 alpha chain;C4a anaphylatoxin;Complement C4 gamma chain	C4b	0	0	0	NaN	0	0	0	NaN			0	0			0	0			0	0.762392			0	0				carbohydrate binding;complement binding;complement component C1q binding;endopeptidase inhibitor activity	complement activation;complement activation, classical pathway;immune system process;immunoglobulin mediated immune response;inflammatory response;innate immune response;negative regulation of endopeptidase activity	axon;cell junction;cell projection;dendrite;extracellular region;extracellular space;neuronal cell body;other organism cell;synapse	Activation of C3 and C5;Complement cascade;Immune System;Initial triggering of complement;Innate Immune System;Metabolism of proteins;Post-translational protein modification;Post-translational protein phosphorylation;Regulation of Complement cascade;Regulation of Insulin-like Growth Factor (IGF) transport and uptake by Insulin-like Growth Factor Binding Proteins (IGFBPs)	Complement and coagulation cascades;Staphylococcus aureus infection;Systemic lupus erythematosus	NaN	NaN	NaN	NaN	NaN	NaN	NaN	NaN	NaN	NaN	NaN	NaN	26.8059	NaN	NaN
P00920;A0A0A6YX78	Carbonic anhydrase 2	Ca2;Car2	0	1.24365	0	-1.54288	0	NaN	0	-1.53858			0	NaN			0	-0.121275			0.122798	0.419731			0	0.424026				arylesterase activity;carbonate dehydratase activity;lyase activity;metal ion binding;zinc ion binding	angiotensin-activated signaling pathway;carbon dioxide transport;cellular response to fluid shear stress;kidney development;morphogenesis of an epithelium;odontogenesis of dentin-containing tooth;one-carbon metabolic process;positive regulation of bone resorption;positive regulation of cellular pH reduction;positive regulation of dipeptide transmembrane transport;positive regulation of osteoclast…	apical part of cell;axon;basolateral plasma membrane;cytoplasm;cytosol;extracellular space;membrane;microvillus;myelin sheath;plasma membrane	Erythrocytes take up carbon dioxide and release oxygen;Erythrocytes take up oxygen and release carbon dioxide;Metabolism;O2/CO2 exchange in erythrocytes;Reversible hydration of carbon dioxide;Transport of small molecules	Nitrogen metabolism	29.2321	29.3524	29.5429	NaN	NaN	30.6195	NaN	NaN	NaN	NaN	30.4982	NaN	29.1566	31.4353	30.7902
P16015	Carbonic anhydrase 3	Ca3	1.14888	-1.47578	0	0	0.451256	-1.10064	0	0			0.11619	0.329469			0.480887	0.704601			0	0			0	0				carbonate dehydratase activity;lyase activity;metal ion binding;nickel cation binding;phosphatase activity;zinc ion binding	dephosphorylation;one-carbon metabolic process;response to ethanol;response to oxidative stress	cytoplasm;cytosol	Metabolism;Reversible hydration of carbon dioxide	Nitrogen metabolism	33.3375	34.9786	34.3877	33.1817	33.0668	32.0281	32.7618	35.2186	35.7119	32.6348	34.4227	33.3328	NaN	NaN	NaN
Q64444	Carbonic anhydrase 4	Ca4	0	NaN	0	NaN	0	NaN	0	NaN			0	0.242466			0	0			0	-0.349644			0	0				carbonate dehydratase activity;lyase activity;metal ion binding;protein binding;zinc ion binding	bicarbonate transport;carbon dioxide transport;one-carbon metabolic process;regulation of pH	anchored component of external side of plasma membrane;anchored component of membrane;anchored component of plasma membrane;apical plasma membrane;brush border membrane;cell surface;endoplasmic reticulum-Golgi intermediate compartment;extracellular exosome;Golgi apparatus;membrane;perinuclear region of cytoplasm;plasma membrane;rough endoplasmic reticulum;secretory granule membrane;trans-Golgi ne…	Erythrocytes take up carbon dioxide and release oxygen;Erythrocytes take up oxygen and release carbon dioxide;Metabolism;O2/CO2 exchange in erythrocytes;Reversible hydration of carbon dioxide;Transport of small molecules	Nitrogen metabolism	27.8272	27.7322	NaN	NaN	NaN	NaN	NaN	28.0222	NaN	NaN	NaN	NaN	27.9343	28.6124	28.401
Q06138;Q9DB16	Calcium-binding protein 39;Calcium-binding protein 39-like	Cab39;Cab39l	0	NaN	0	0	0	NaN	0	0			0	0.854135			0	0			0	0			0	0				calcium ion binding;kinase binding;molecular_function;protein kinase activator activity;protein serine/threonine kinase activator activity;protein serine/threonine kinase activity	activation of protein kinase activity;biological_process;intracellular signal transduction;peptidyl-serine phosphorylation;positive regulation of peptidyl-threonine phosphorylation;positive regulation of protein serine/threonine kinase activity;protein heterooligomerization;signal transduction by protein phosphorylation	cytoplasm;protein-containing complex	Energy dependent regulation of mTOR by LKB1-AMPK;Immune System;Innate Immune System;mTOR signalling;Neutrophil degranulation;Signal Transduction	mTOR signaling pathway	NaN	27.5022	NaN	NaN	NaN	NaN	28.429	28.5978	28.0422	NaN	NaN	NaN	NaN	NaN	NaN
Q0PCR6;C7TQ59;C7TQ57;A0A087WSE7;A0A087WQT9;F8WJL1;A0A087WR02;A0A087WPZ8;A0A087WS40;A0A087WQJ4;A0A087WRZ6;A0A087WS67;A0A087WPP1;A0A087WRM3;F7C376;Q01815;A0A1W2P6T3;A0A1W2P805;A0A1W2P6Z7;A0A1W2P731	Voltage-dependent L-type calcium channel subunit alpha-1C	Cacna1c	0	0	0	NaN	0	0	0	0.588797			0	0			0	0			0	NaN			0.595365	0.206966				alpha-actinin binding;calcium channel activity;calmodulin binding;enzyme binding;high voltage-gated calcium channel activity;ion channel activity;metal ion binding;protein binding;voltage-gated calcium channel activity;voltage-gated calcium channel activity involved in AV node cell action potential;voltage-gated calcium channel activity involved in cardiac muscle cell action potential;voltage-gat…	adult walking behavior;calcium ion regulated exocytosis;calcium ion transmembrane transport;calcium ion transmembrane transport via high voltage-gated calcium channel;calcium ion transport;camera-type eye development;cardiac conduction;cardiac muscle cell action potential involved in contraction;cellular calcium ion homeostasis;chemical synaptic transmission;embryonic forelimb morphogenesis;gluco…	caveolar macromolecular signaling complex;cytoplasm;dendritic shaft;integral component of membrane;L-type voltage-gated calcium channel complex;membrane;neuronal cell body;plasma membrane;postsynaptic density;postsynaptic membrane;T-tubule;voltage-gated calcium channel complex;Z disc	Cardiac conduction;Integration of energy metabolism;Metabolism;Muscle contraction;Phase 0 - rapid depolarisation;Phase 2 - plateau phase;Regulation of insulin secretion	Alzheimer's disease;Arrhythmogenic right ventricular cardiomyopathy (ARVC);Calcium signaling pathway;Cardiac muscle contraction;Dilated cardiomyopathy;GnRH signaling pathway;Hypertrophic cardiomyopathy (HCM);Long-term potentiation;MAPK signaling pathway;Type II diabetes mellitus;Vascular smooth muscle contraction	NaN	NaN	NaN	NaN	NaN	NaN	NaN	NaN	NaN	NaN	NaN	NaN	NaN	NaN	NaN
E9QPX8;E9Q7B5;F8VQE0;Q02789;F7CNJ1	Voltage-dependent L-type calcium channel subunit alpha-1S	Cacna1s	0.322979	-0.686763	0.860791	0.732093	1.93849	-1.94046	0	1.33915			0.58132	1.11512			0.10575	-0.138573			0	-0.862216			0	-0.255159				calcium channel activity;calmodulin binding;high voltage-gated calcium channel activity;ion channel activity;metal ion binding;voltage-gated calcium channel activity;voltage-gated ion channel activity	calcium ion transmembrane transport;calcium ion transport;cellular response to caffeine;endoplasmic reticulum organization;extraocular skeletal muscle development;ion transport;membrane depolarization during action potential;muscle cell development;muscle contraction;myoblast fusion;neuromuscular junction development;regulation of ion transmembrane transport;skeletal muscle adaptation;skeletal mu…	cytoplasm;I band;integral component of membrane;L-type voltage-gated calcium channel complex;membrane;plasma membrane;sarcolemma;sarcoplasmic reticulum;T-tubule;voltage-gated calcium channel complex	Cardiac conduction;Muscle contraction;Phase 0 - rapid depolarisation;Phase 2 - plateau phase	Alzheimer's disease;Arrhythmogenic right ventricular cardiomyopathy (ARVC);Calcium signaling pathway;Cardiac muscle contraction;Dilated cardiomyopathy;GnRH signaling pathway;Hypertrophic cardiomyopathy (HCM);MAPK signaling pathway;Vascular smooth muscle contraction	33.3536	34.1211	31.5969	31.9774	31.8002	33.2338	33.3066	34.5597	34.5507	32.4767	32.0876	32.0313	27.418	27.3296	26.2831
O08532;E9Q1X8	Voltage-dependent calcium channel subunit alpha-2/delta-1;Voltage-dependent calcium channel subunit alpha-2-1;Voltage-dependent calcium channel subunit delta-1	Cacna2d1	0.700453	-0.364194	0.0387224	-0.0220725	2.11178	-0.87626	0.790495	0.145689			1.28148	0.654566			0.339536	0.142501			0.93232	-0.248524			0.179829	-0.0807622				calcium channel activity;metal ion binding;protein binding;voltage-gated calcium channel activity;voltage-gated calcium channel activity involved in bundle of His cell action potential;voltage-gated ion channel activity	calcium ion transmembrane transport;calcium ion transmembrane transport via high voltage-gated calcium channel;calcium ion transport;calcium ion transport into cytosol;cardiac muscle cell action potential involved in contraction;cellular response to amyloid-beta;ion transport;membrane depolarization during bundle of His cell action potential;positive regulation of high voltage-gated calcium chann…	integral component of membrane;L-type voltage-gated calcium channel complex;membrane;sarcoplasmic reticulum;T-tubule;voltage-gated calcium channel complex	-	Arrhythmogenic right ventricular cardiomyopathy (ARVC);Cardiac muscle contraction;Dilated cardiomyopathy;Hypertrophic cardiomyopathy (HCM);MAPK signaling pathway	33.8502	34.4866	34.5638	34.0716	33.8294	33.9071	34.9513	34.8195	35.0936	34.1833	34.2845	33.7677	31.6783	31.4161	31.7253
A2A542;A2A545;A0A0R4J194;A2A543;Q8R3Z5	Voltage-dependent L-type calcium channel subunit beta-1	Cacnb1	1.06358	-2.04926	0	1.12185	0.948561	-1.6962	0	0.991919			0.110034	-0.367705			0.0201883	-0.014644			0	0.119125			0.00677622	-0.0108083				calcium channel activity;high voltage-gated calcium channel activity;protein binding;protein kinase binding;voltage-gated calcium channel activity;voltage-gated ion channel activity	adult walking behavior;calcium ion transmembrane transport;calcium ion transport;cAMP metabolic process;cellular response to amyloid-beta;cellular response to leukemia inhibitory factor;chemical synaptic transmission;detection of light stimulus involved in visual perception;gamma-aminobutyric acid secretion;gamma-aminobutyric acid signaling pathway;ion transport;muscle fiber development;nervous s…	membrane;plasma membrane;sarcolemma;sarcoplasmic reticulum;synapse;T-tubule;voltage-gated calcium channel complex	Cardiac conduction;Muscle contraction;Neuronal System;Phase 0 - rapid depolarisation;Phase 2 - plateau phase;Presynaptic depolarization and calcium channel opening;Transmission across Chemical Synapses	Arrhythmogenic right ventricular cardiomyopathy (ARVC);Cardiac muscle contraction;Dilated cardiomyopathy;Hypertrophic cardiomyopathy (HCM);MAPK signaling pathway	32.0771	34.1799	35.0228	31.2546	31.9864	31.891	31.7375	34.0463	34.3928	31.5527	31.8057	31.7297	NaN	25.5187	NaN
C7IVS7;Q8CC27	Voltage-dependent L-type calcium channel subunit beta-2	Cacnb2	0	NaN	0	0	0	0	0	0			0	0			0	NaN			0	0			0	0				actin filament binding;calcium channel activity;high voltage-gated calcium channel activity;protein binding;voltage-gated calcium channel activity;voltage-gated calcium channel activity involved in AV node cell action potential;voltage-gated calcium channel activity involved in cardiac muscle cell action potential;voltage-gated ion channel activity	calcium ion import;calcium ion transmembrane transport;calcium ion transport;chemical synaptic transmission;ion transport;membrane depolarization during atrial cardiac muscle cell action potential;membrane depolarization during AV node cell action potential;neuromuscular junction development;positive regulation of calcium ion transmembrane transport via high voltage-gated calcium channel;positive…	L-type voltage-gated calcium channel complex;membrane;plasma membrane;sarcolemma;voltage-gated calcium channel complex	Cardiac conduction;Integration of energy metabolism;Metabolism;Muscle contraction;Neuronal System;Phase 0 - rapid depolarisation;Phase 2 - plateau phase;Presynaptic depolarization and calcium channel opening;Regulation of insulin secretion;Transmission across Chemical Synapses	Arrhythmogenic right ventricular cardiomyopathy (ARVC);Cardiac muscle contraction;Dilated cardiomyopathy;Hypertrophic cardiomyopathy (HCM);MAPK signaling pathway	NaN	NaN	NaN	NaN	28.9322	NaN	NaN	NaN	NaN	NaN	NaN	NaN	NaN	NaN	NaN
O70578	Voltage-dependent calcium channel gamma-1 subunit	Cacng1	1.39144	-0.896318	0	0	1.09801	-0.772562	0	0			0.385666	0.236718			0.421593	0.360474			0	0			0	0				calcium channel activity;voltage-gated calcium channel activity;voltage-gated ion channel activity	calcium ion transmembrane transport;calcium ion transport;ion transport;regulation of ion transmembrane transport;sarcoplasmic reticulum calcium ion transport	integral component of membrane;membrane;voltage-gated calcium channel complex	Cardiac conduction;Muscle contraction;Phase 0 - rapid depolarisation;Phase 2 - plateau phase	Arrhythmogenic right ventricular cardiomyopathy (ARVC);Cardiac muscle contraction;Dilated cardiomyopathy;Hypertrophic cardiomyopathy (HCM);MAPK signaling pathway	31.4844	31.78	31.045	30.3075	30.9622	30.3508	31.7492	31.8786	31.3918	30.4706	31.4707	30.7605	NaN	NaN	NaN
A0A0A0MQD3;Q8VHW3	Voltage-dependent calcium channel gamma subunit;Voltage-dependent calcium channel gamma-6 subunit	Cacng6	0.281628	0.229297	0	0	0.20988	-0.352321	0	0			0.420178	0.474286			0.0900685	-0.107331			0	0			0	0				calcium channel activity;voltage-gated ion channel activity	calcium ion transmembrane transport;calcium ion transport;ion transport;regulation of ion transmembrane transport	integral component of membrane;membrane	Cardiac conduction;Muscle contraction;Phase 0 - rapid depolarisation;Phase 2 - plateau phase	Arrhythmogenic right ventricular cardiomyopathy (ARVC);Cardiac muscle contraction;Dilated cardiomyopathy;Hypertrophic cardiomyopathy (HCM);MAPK signaling pathway	28.4578	29.0749	28.2865	28.7361	NaN	28.9353	NaN	29.5411	28.6202	NaN	29.1137	28.343	NaN	NaN	NaN
P0DP28;P0DP27;P0DP26;Q3UKW2	-	Calm1	2.52127	-2.4994	1.77637	-0.724136	2.46945	-2.46367	2.83507	-1.29855			0.192361	0.22457			0.326186	0.260291			1.13686	0.420165			0.365669	-0.154246				calcium channel inhibitor activity;calcium ion binding;metal ion binding	biological_process;G2/M transition of mitotic cell cycle;negative regulation of ryanodine-sensitive calcium-release channel activity;positive regulation of DNA binding;regulation of ryanodine-sensitive calcium-release channel activity	cytoplasm;cytoskeleton;cytosol;myelin sheath;spindle;spindle pole;voltage-gated potassium channel complex	-	Alzheimer's disease;Calcium signaling pathway;Gastric acid secretion;Glioma;GnRH signaling pathway;Insulin signaling pathway;ko05152;Long-term potentiation;Melanogenesis;Neurotrophin signaling pathway;Olfactory transduction;Oocyte meiosis;Phosphatidylinositol signaling system;Phototransduction;Phototransduction - fly;Plant-pathogen interaction;Salivary secretion;Vascular smooth muscle contraction	32.7691	33.1735	34.0665	30.9234	30.7087	30.8788	33.1824	33.5208	33.9796	30.9423	31.715	30.6344	31.725	31.7856	31.2627
P14211	Calreticulin	Calr	2.52908	-2.5608	0.783531	0.349304	2.03558	-2.72309	0.0205745	0.00838089			0.604783	0.180183			0.00738345	0.0178922			0.565644	0.22436			0.2711	-0.116563				androgen receptor binding;calcium ion binding;carbohydrate binding;hormone binding;integrin binding;iron ion binding;metal ion binding;mRNA binding;peptide binding;protein binding;ubiquitin protein ligase binding;unfolded protein binding	cardiac muscle cell differentiation;cellular response to lithium ion;cellular response to organic substance;cellular senescence;chaperone-mediated protein folding;cortical actin cytoskeleton organization;negative regulation of cell cycle arrest;negative regulation of intracellular steroid hormone receptor signaling pathway;negative regulation of neuron differentiation;negative regulation of retin…	acrosomal vesicle;cell surface;cytoplasm;cytosol;endoplasmic reticulum;endoplasmic reticulum lumen;endoplasmic reticulum quality control compartment;external side of plasma membrane;extracellular matrix;extracellular region;extracellular space;Golgi apparatus;intracellular membrane-bounded organelle;membrane;MHC class I peptide loading complex;nuclear envelope;nucleus;perinuclear region of cytopl…	Adaptive Immune System;Antigen Presentation: Folding, assembly and peptide loading of class I MHC;Antigen processing-Cross presentation;Asparagine N-linked glycosylation;Binding and Uptake of Ligands by Scavenger Receptors;Calnexin/calreticulin cycle;Class I MHC mediated antigen processing & presentation;ER-Phagosome pathway;Immune System;Metabolism of proteins;N-glycan trimming in the ER and Cal…	Antigen processing and presentation;Chagas disease (American trypanosomiasis);Phagosome;Protein processing in endoplasmic reticulum	31.6164	31.2164	31.3095	29.1425	28.4974	NaN	31.481	31.6707	31.5312	29.9855	28.2035	28.3246	31.7691	31.54	31.2441
O35887;G3UWR0;G3V004;G3UXA8	Calumenin	Calu	0	0	0.00229591	-0.00437037	0	0	0.148313	-0.103821			0	0			0	0			0.143483	-0.0967967			0.144329	-0.196247				calcium ion binding;metal ion binding	-	endoplasmic reticulum;endoplasmic reticulum lumen;endoplasmic reticulum membrane;extracellular region;Golgi apparatus;melanosome;membrane;sarcoplasmic reticulum;sarcoplasmic reticulum lumen	Metabolism of proteins;Post-translational protein modification;Post-translational protein phosphorylation;Regulation of Insulin-like Growth Factor (IGF) transport and uptake by Insulin-like Growth Factor Binding Proteins (IGFBPs)	-	NaN	NaN	NaN	NaN	NaN	NaN	NaN	NaN	NaN	NaN	NaN	NaN	28.8531	28.4721	NaN
Q6XLQ8	-	Calu	1.24585	-1.73715	0.135349	-0.171209	1.55607	-2.27894	1.19506	-0.708558			0.289112	0.338648			0.0832017	-0.203142			0.563549	0.374911			0.130907	-0.162437				calcium ion binding	-	-	-	-	30.8641	30.4275	31.8702	NaN	29.5366	29.0969	30.9863	31.5622	31.6292	29.8929	27.8388	29.6092	31.5314	31.3239	30.6176
P11798;F8WIS9;F8WHB5	Calcium/calmodulin-dependent protein kinase type II subunit alpha	Camk2a	2.08237	-1.5919	0	0	2.37815	-2.23108	0	NaN			0.876792	0.861626			0.430977	0.222438			0	0			0	NaN				ATP binding;calcium-dependent protein serine/threonine kinase activity;calmodulin binding;calmodulin-dependent protein kinase activity;glutamate receptor binding;identical protein binding;kinase activity;metal ion binding;nucleotide binding;protein binding;protein homodimerization activity;protein kinase activity;protein serine/threonine kinase activity;transferase activity	angiotensin-activated signaling pathway;calcium ion transport;dendrite morphogenesis;G1/S transition of mitotic cell cycle;intracellular signal transduction;peptidyl-serine phosphorylation;peptidyl-threonine phosphorylation;phosphorylation;positive regulation of calcium ion transport;positive regulation of cardiac muscle cell apoptotic process;positive regulation of NF-kappaB transcription factor…	cell junction;cytoplasm;membrane;mitochondrion;neuron projection;plasma membrane;postsynaptic density;presynaptic membrane;synapse	Activation of NMDA receptor and postsynaptic events;Beta-catenin independent WNT signaling;Ca2+ pathway;Cellular response to heat stress;Cellular responses to external stimuli;Cellular responses to stress;CREB phosphorylation through the activation of CaMKII;CREB phosphorylation through the activation of Ras;Cytokine Signaling in Immune system;Glutamate binding, activation of AMPA receptors and s…	Calcium signaling pathway;ErbB signaling pathway;Gastric acid secretion;Glioma;GnRH signaling pathway;ko05152;Long-term potentiation;Melanogenesis;Neurotrophin signaling pathway;Olfactory transduction;Oocyte meiosis;Phototransduction - fly;Wnt signaling pathway	30.509	31.2781	30.179	29.003	29.1241	29.0634	NaN	31.522	31.512	29.6674	29.2779	28.9124	NaN	NaN	NaN
Q5SVJ0;Q5SVI3;Q68EG2;Q5SVI1;P28652;Q5SVI9;Q5SVI0;Q5SVI2;Q5SVJ1	Calcium/calmodulin-dependent protein kinase type II subunit beta	Camk2b	1.93091	-2.45096	0	NaN	0	NaN	0	NaN			0.0540885	0.0862172			0	NaN			1.08337	0.833423			0	0				ATP binding;calmodulin binding;calmodulin-dependent protein kinase activity;identical protein binding;kinase activity;nucleotide binding;protein binding;protein homodimerization activity;protein kinase activity;protein serine/threonine kinase activity;transferase activity	activation of meiosis involved in egg activation;calcium ion transport;cell differentiation;G1/S transition of mitotic cell cycle;inhibitory G-protein coupled receptor phosphorylation;intracellular signal transduction;long-term synaptic potentiation;nervous system development;neuromuscular process controlling balance;peptidyl-serine phosphorylation;peptidyl-threonine phosphorylation;phosphorylati…	cell junction;cytoplasm;cytoskeleton;cytosol;integral component of membrane;membrane;microtubule organizing center;neuron projection;postsynaptic density;sarcoplasmic reticulum;sarcoplasmic reticulum membrane;spindle midzone;synapse	Activation of NMDA receptor and postsynaptic events;Cellular response to heat stress;Cellular responses to external stimuli;Cellular responses to stress;CREB phosphorylation through the activation of CaMKII;CREB phosphorylation through the activation of Ras;Cytokine Signaling in Immune system;Glutamate binding, activation of AMPA receptors and synaptic plasticity;HSF1-dependent transactivation;Im…	Calcium signaling pathway;ErbB signaling pathway;Gastric acid secretion;Glioma;GnRH signaling pathway;ko05152;Long-term potentiation;Melanogenesis;Neurotrophin signaling pathway;Olfactory transduction;Oocyte meiosis;Phototransduction - fly;Wnt signaling pathway	30.0833	30.6998	30.1085	27.3631	28.3294	NaN	29.3764	31.0391	30.7348	NaN	NaN	NaN	27.4919	26.8628	26.7917
E9Q1W0;E9Q1T1;A0A0G2JGS4;Q6PHZ2;E9Q1V9;Q8CCM0	Calcium/calmodulin-dependent protein kinase type II subunit delta	Camk2d	0	0	0	0.0179043	0	NaN	1.14007	-0.327857			0	NaN			0	0			0.326129	0.572315			0	0.226553				ATP binding;calmodulin binding;calmodulin-dependent protein kinase activity;identical protein binding;ion channel binding;kinase activity;nucleotide binding;protein binding;protein homodimerization activity;protein kinase activity;protein serine/threonine kinase activity;sodium channel inhibitor activity;titin binding;transferase activity	calcium ion transport;cardiac muscle cell contraction;cardiac muscle contraction;cell differentiation;cell growth involved in cardiac muscle cell development;cellular potassium ion homeostasis;endoplasmic reticulum calcium ion homeostasis;G1/S transition of mitotic cell cycle;intracellular signal transduction;negative regulation of sodium ion transmembrane transport;negative regulation of sodium …	axon initial segment;calcium channel complex;cytoplasm;cytosol;endoplasmic reticulum;intercalated disc;membrane;neuromuscular junction;neuronal cell body;nucleus;perinuclear region of cytoplasm;plasma membrane;protein-containing complex;sarcolemma;sarcoplasmic reticulum;sarcoplasmic reticulum membrane;T-tubule	Activation of NMDA receptor and postsynaptic events;Cellular response to heat stress;Cellular responses to external stimuli;Cellular responses to stress;CREB phosphorylation through the activation of CaMKII;CREB phosphorylation through the activation of Ras;Cytokine Signaling in Immune system;Glutamate binding, activation of AMPA receptors and synaptic plasticity;HSF1-dependent transactivation;Im…	Calcium signaling pathway;ErbB signaling pathway;Gastric acid secretion;Glioma;GnRH signaling pathway;ko05152;Long-term potentiation;Melanogenesis;Neurotrophin signaling pathway;Olfactory transduction;Oocyte meiosis;Phototransduction - fly;Wnt signaling pathway	NaN	NaN	NaN	NaN	NaN	NaN	NaN	31.7277	29.5694	NaN	NaN	NaN	29.7867	NaN	27.9171
Q923T9	Calcium/calmodulin-dependent protein kinase type II subunit gamma	Camk2g	0	NaN	0	0	0	NaN	0	0			0.0441604	0.0142117			0	0			0	0			0	0				ATP binding;calmodulin binding;calmodulin-dependent protein kinase activity;identical protein binding;kinase activity;nucleotide binding;protein homodimerization activity;protein kinase activity;protein serine/threonine kinase activity;transferase activity	calcium ion transport;cell differentiation;G1/S transition of mitotic cell cycle;intracellular signal transduction;multicellular organism development;nervous system development;peptidyl-serine phosphorylation;peptidyl-threonine phosphorylation;phosphorylation;protein autophosphorylation;protein complex oligomerization;protein phosphorylation;regulation of relaxation of cardiac muscle	cytoplasm;membrane;neuron projection;postsynaptic density;sarcoplasmic reticulum;sarcoplasmic reticulum membrane	Activation of NMDA receptor and postsynaptic events;Cellular response to heat stress;Cellular responses to external stimuli;Cellular responses to stress;CREB phosphorylation through the activation of CaMKII;CREB phosphorylation through the activation of Ras;Cytokine Signaling in Immune system;Glutamate binding, activation of AMPA receptors and synaptic plasticity;HSF1-dependent transactivation;Im…	Calcium signaling pathway;ErbB signaling pathway;Gastric acid secretion;Glioma;GnRH signaling pathway;ko05152;Long-term potentiation;Melanogenesis;Neurotrophin signaling pathway;Olfactory transduction;Oocyte meiosis;Phototransduction - fly;Wnt signaling pathway	29.4677	29.241	29.2093	NaN	NaN	NaN	NaN	29.2888	29.3516	NaN	NaN	NaN	NaN	NaN	NaN
Q6ZQ38	Cullin-associated NEDD8-dissociated protein 1	Cand1	0	0	0	NaN	0	0	0	0			0	0			0	0			0	NaN			0	0				protein binding;TBP-class protein binding	cell differentiation;negative regulation of catalytic activity;positive regulation of RNA polymerase II transcriptional preinitiation complex assembly;positive regulation of transcription, DNA-templated;protein ubiquitination;SCF complex assembly	cullin-RING ubiquitin ligase complex;cytoplasm;cytosol;Golgi apparatus;nucleoplasm;nucleus;ubiquitin ligase complex	Immune System;Innate Immune System;Iron uptake and transport;Metabolism of proteins;Neddylation;Neutrophil degranulation;Post-translational protein modification;Transport of small molecules	-	NaN	NaN	NaN	NaN	NaN	NaN	NaN	NaN	NaN	NaN	NaN	NaN	27.6199	NaN	NaN
Q6ZQ73	Cullin-associated NEDD8-dissociated protein 2	Cand2	0	NaN	0	0	0	NaN	0	0			0	-0.296023			0	0			0	0			0	0				protein binding;TBP-class protein binding	protein ubiquitination;SCF complex assembly	intracellular;nucleus	-	-	NaN	28.5101	NaN	NaN	NaN	NaN	NaN	28.028	28.4002	NaN	NaN	NaN	NaN	NaN	NaN
P35564	Calnexin	Canx	1.41388	-1.88339	0.287682	0.124655	0	-2.61106	0.15508	0.146577			0.526643	0.56871			0	-0.158956			0.117591	0.0641905			0.0899221	0.086113				apolipoprotein binding;calcium ion binding;carbohydrate binding;ionotropic glutamate receptor binding;metal ion binding;protein binding;unfolded protein binding	aging;chaperone-mediated protein folding;clathrin-dependent endocytosis;protein folding;synaptic vesicle endocytosis	axon;cytoplasm;dendrite cytoplasm;dendritic spine;endoplasmic reticulum;endoplasmic reticulum membrane;endoplasmic reticulum quality control compartment;ER-mitochondrion membrane contact site;integral component of lumenal side of endoplasmic reticulum membrane;integral component of membrane;melanosome;membrane;myelin sheath;neuronal cell body;protein-containing complex;ribosome;rough endoplasmic …	Adaptive Immune System;Antigen Presentation: Folding, assembly and peptide loading of class I MHC;Asparagine N-linked glycosylation;Calnexin/calreticulin cycle;Class I MHC mediated antigen processing & presentation;Cytokine Signaling in Immune system;Immune System;Interleukin-12 family signaling;Interleukin-27 signaling;Interleukin-35 Signalling;Metabolism of proteins;MHC class II antigen present…	Antigen processing and presentation;Phagosome;Protein processing in endoplasmic reticulum	30.2273	30.0569	29.1802	27.4955	28.3807	NaN	31.0729	30.1583	29.9393	27.7791	NaN	NaN	31.2986	30.8933	31.1984
P40124	Adenylyl cyclase-associated protein 1	Cap1	2.33048	0.941231	1.17104	-0.906925	0	0.934255	0.348224	-0.413417			1.1255	0.448211			0	0.441235			0.474417	-0.549644			0.0552768	-0.0561358				actin binding;adenylate cyclase binding;protein binding	actin cytoskeleton organization;actin polymerization or depolymerization;ameboidal-type cell migration;cell morphogenesis;cytoskeleton organization;establishment or maintenance of cell polarity;receptor-mediated endocytosis;regulation of adenylate cyclase activity;signal transduction	cortical actin cytoskeleton;cytoplasm;cytosol;extracellular region;extracellular space;membrane;plasma membrane	Immune System;Innate Immune System;Neutrophil degranulation	-	29.2797	29.6639	29.5683	30.5969	30.213	30.5256	NaN	29.851	30.0534	30.8864	NaN	NaN	30.3992	30.4102	29.6457
Q9CYT6;D3YTR7	Adenylyl cyclase-associated protein 2;Adenylyl cyclase-associated protein	Cap2	0	NaN	0	0	0	NaN	0	0			0.483829	0.264122			0	0			0	0			0	0				actin binding;adenylate cyclase binding;identical protein binding	actin polymerization or depolymerization;cell morphogenesis;cytoskeleton organization;establishment or maintenance of cell polarity;regulation of adenylate cyclase activity;signal transduction	cortical actin cytoskeleton;membrane;plasma membrane;postsynaptic density	-	-	NaN	28.034	27.6226	NaN	NaN	NaN	NaN	28.082	28.1028	NaN	NaN	NaN	NaN	NaN	NaN
O35350	Calpain-1 catalytic subunit	Capn1	0	NaN	0	0	0	-1.25785	0	0			0.154812	0.395271			0	NaN			0	0			0	0				calcium ion binding;calcium-dependent cysteine-type endopeptidase activity;cysteine-type peptidase activity;hydrolase activity;metal ion binding;peptidase activity;protein binding	mammary gland involution;proteolysis;receptor catabolic process;regulation of catalytic activity;self proteolysis	cytoplasm;cytosol;intracellular;lysosome;membrane;mitochondrion;plasma membrane	Degradation of the extracellular matrix;Developmental Biology;Extracellular matrix organization;Formation of the cornified envelope;Immune System;Innate Immune System;Keratinization;Neutrophil degranulation	Alzheimer's disease;Apoptosis;Protein processing in endoplasmic reticulum	28.264	29.7888	NaN	NaN	NaN	NaN	NaN	28.964	29.8793	NaN	28.1638	NaN	NaN	NaN	NaN
O08529	Calpain-2 catalytic subunit	Capn2	0	0	0	NaN	0	0	0	NaN			0	0			0	0			0	0.421559			0	0				calcium ion binding;calcium-dependent cysteine-type endopeptidase activity;cysteine-type peptidase activity;cytoskeletal protein binding;hydrolase activity;metal ion binding;peptidase activity	blastocyst development;cellular response to amino acid stimulus;myoblast fusion;protein autoprocessing;proteolysis;proteolysis involved in cellular protein catabolic process;regulation of cytoskeleton organization;response to hypoxia	chromatin;cytoplasm;cytosol;dendrite;endoplasmic reticulum;Golgi apparatus;intracellular;lysosome;membrane;membrane raft;nucleus;perinuclear endoplasmic reticulum;plasma membrane;pseudopodium	Degradation of the extracellular matrix;Extracellular matrix organization	Alzheimer's disease;Apoptosis;Focal adhesion;Protein processing in endoplasmic reticulum	NaN	NaN	NaN	NaN	NaN	NaN	NaN	NaN	NaN	NaN	NaN	NaN	27.9269	27.0364	26.9663
Q64691;A2AVV7;A2AVV6	Calpain-3	Capn3	0	0	0	0	0	NaN	0	0			0	NaN			0	0			0	0			0	0				calcium ion binding;calcium-dependent cysteine-type endopeptidase activity;catalytic activity;cysteine-type peptidase activity;hydrolase activity;ligase regulator activity;metal ion binding;peptidase activity;protein binding;protein-containing complex scaffold activity;sodium ion binding;structural constituent of muscle;titin binding	cellular response to calcium ion;cellular response to salt stress;G1 to G0 transition involved in cell differentiation;muscle structure development;myofibril assembly;negative regulation of apoptotic process;negative regulation of protein sumoylation;negative regulation of skeletal muscle cell differentiation;negative regulation of transcription, DNA-templated;positive regulation of NF-kappaB tra…	cytoplasm;cytosol;intracellular;myofibril;nucleus;plasma membrane;protein-containing complex;T-tubule;Z disc	Degradation of the extracellular matrix;Extracellular matrix organization	-	NaN	NaN	NaN	NaN	NaN	NaN	NaN	27.1033	NaN	NaN	NaN	NaN	NaN	NaN	NaN
A0A0R4J1C2;A0A0R4IZW8;O88456	Calpain small subunit 1	Capns1	0	NaN	0	NaN	0	NaN	0	NaN			0.481258	0.409524			0	0			0	-0.498173			0	0				calcium ion binding;calcium-dependent cysteine-type endopeptidase activity;metal ion binding;protein binding	proteolysis	cytoplasm;cytosol;membrane;plasma membrane	Degradation of the extracellular matrix;Developmental Biology;Extracellular matrix organization;Formation of the cornified envelope;Keratinization	-	27.1954	28.118	27.8133	NaN	NaN	NaN	NaN	28.0586	28.1782	NaN	NaN	NaN	27.4264	27.432	NaN
Q60865	Caprin-1	Caprin1	0	0	0	0	0	0	0	NaN			0	0			0	0			0	NaN			0	0				RNA binding	cell differentiation;negative regulation of translation;positive regulation of dendrite morphogenesis;positive regulation of dendritic spine morphogenesis	cell projection;cytoplasm;cytoplasmic stress granule;cytosol;dendrite;P-body	-	-	NaN	NaN	NaN	NaN	NaN	NaN	NaN	NaN	NaN	NaN	NaN	NaN	NaN	NaN	NaN
Q5RKN9;P47753	F-actin-capping protein subunit alpha-1	Capza1	0	0	0	NaN	0	0	0	NaN			0	0			0	0			0	0.622585			0	0				actin binding;actin filament binding;cadherin binding;protein binding	actin filament capping;barbed-end actin filament capping;cell junction assembly	brush border;cell-cell junction;cortical cytoskeleton;cytoplasm;cytoskeleton;F-actin capping protein complex;membrane;WASH complex	-	-	NaN	NaN	NaN	NaN	NaN	NaN	NaN	NaN	NaN	NaN	NaN	NaN	26.304	NaN	NaN
P47754;D6RCW7;A0A0N4SVM0	F-actin-capping protein subunit alpha-2	Capza2	0.359108	0.43319	0.282602	-0.684998	0.260184	0.327382	1.18934	-2.13361			0.568497	0.541826			0.328647	0.436018			0.5537	1.11864			0.130474	-0.329975				actin binding;protein binding	actin filament capping;barbed-end actin filament capping;biological_process	brush border;cortical cytoskeleton;F-actin capping protein complex;membrane	Adaptive Immune System;Advanced glycosylation endproduct receptor signaling;Asparagine N-linked glycosylation;Cellular responses to external stimuli;Cellular responses to stress;COPI-independent Golgi-to-ER retrograde traffic;COPI-mediated anterograde transport;ER to Golgi Anterograde Transport;Factors involved in megakaryocyte development and platelet production;Golgi-to-ER retrograde transport;…	-	31.0493	31.569	32.0868	32.7896	31.4551	31.76	NaN	32.2559	31.9644	32.3477	33.1142	31.8509	30.3676	30.2746	27.8476
P47757;A2AMW0;F7CAZ6	F-actin-capping protein subunit beta	Capzb	0.417793	0.620022	0.242183	-0.331978	0.31533	0.463771	1.15155	-1.55801			0.382015	0.341061			0.0830035	0.18481	+		1.41645	0.942427			0.134835	-0.283604				actin binding;actin filament binding;beta-tubulin binding;cadherin binding;protein binding	actin cytoskeleton organization;actin filament capping;barbed-end actin filament capping;cell morphogenesis;cell projection organization;cytoskeleton organization;lamellipodium assembly;muscle fiber development;negative regulation of filopodium assembly;negative regulation of microtubule polymerization;neuron projection development;regulation of cell morphogenesis;regulation of lamellipodium asse…	acrosomal vesicle;actin filament;brush border;cortical cytoskeleton;cytoplasm;cytoskeletal calyx;cytoskeleton;F-actin capping protein complex;intercalated disc;lamellipodium;membrane;sarcomere;WASH complex;Z disc	Adaptive Immune System;Asparagine N-linked glycosylation;Cellular responses to external stimuli;Cellular responses to stress;COPI-independent Golgi-to-ER retrograde traffic;COPI-mediated anterograde transport;ER to Golgi Anterograde Transport;Factors involved in megakaryocyte development and platelet production;Golgi-to-ER retrograde transport;Hemostasis;HSP90 chaperone cycle for steroid hormone …	-	30.4856	31.112	31.3054	32.7432	30.895	31.1248	30.7442	31.5995	31.5824	31.4318	32.8145	31.0711	29.383	29.0955	29.2631
J3QMM7;K3W4M4;Q9CZ42;J3QN06	ATP-dependent (S)-NAD(P)H-hydrate dehydratase	Carkd	0.206012	-0.165311	0.216256	0.126441	0.548801	0.641918	0.883539	0.225157			0.920038	-1.09087			0.520582	-0.283641			0.14241	-0.0773741			0.0459592	0.021342				ADP-dependent NAD(P)H-hydrate dehydratase activity;ATP binding;ATP-dependent NAD(P)H-hydrate dehydratase activity;lyase activity;nucleotide binding	biological_process;nicotinamide nucleotide metabolic process	cytosol;endoplasmic reticulum;integral component of membrane;membrane;mitochondrion	Metabolism;Metabolism of vitamins and cofactors;Metabolism of water-soluble vitamins and cofactors;Nicotinamide salvaging;Nicotinate metabolism	-	31.3344	30.842	31.8302	30.9305	31.3273	31.2528	29.321	30.5161	30.8968	30.8672	30.5397	31.2528	30.8352	30.8938	31.4092
G3X975	-	Cars2	0	0	0	NaN	0	0	0	0			0	0			0	0			0	NaN			0	0				aminoacyl-tRNA ligase activity;ATP binding;cysteine-tRNA ligase activity;nucleotide binding	cysteinyl-tRNA aminoacylation;tRNA aminoacylation for protein translation	-	-	Aminoacyl-tRNA biosynthesis	NaN	NaN	NaN	NaN	NaN	NaN	NaN	NaN	NaN	NaN	NaN	NaN	NaN	NaN	25.4228
Q8BYM8	Probable cysteine--tRNA ligase, mitochondrial	Cars2	0.0407454	0.0216506	1.402	0.398657	0.788468	0.771219	2.35222	0.455001			1.04317	-0.931505			0.233245	-0.181937			0.076718	-0.0333716			0.560669	0.0229715	+			aminoacyl-tRNA ligase activity;ATP binding;cysteine-tRNA ligase activity;ligase activity;metal ion binding;nucleotide binding	cysteinyl-tRNA aminoacylation;translation;tRNA aminoacylation for protein translation	cytoplasm;mitochondrial matrix;mitochondrion	-	Aminoacyl-tRNA biosynthesis	29.4018	28.9862	NaN	29.1512	29.3488	29.1469	NaN	28.4805	28.0445	29.4414	29.2086	28.4511	29.6735	29.7659	30.1064
O09165	Calsequestrin-1	Casq1	3.2719	-2.21786	0	0.480017	0.0917404	-0.439203	0	NaN			0.342444	-1.41402			0.858438	0.364643			0	NaN			0.127466	0.522896				calcium ion binding;identical protein binding;metal ion binding	endoplasmic reticulum organization;positive regulation of release of sequestered calcium ion into cytosol;positive regulation of store-operated calcium channel activity;protein polymerization;regulation of muscle contraction;regulation of release of sequestered calcium ion into cytosol by sarcoplasmic reticulum;regulation of sequestering of calcium ion;regulation of skeletal muscle contraction by…	cytoplasm;endoplasmic reticulum;Golgi apparatus;I band;intracellular membrane-bounded organelle;membrane;mitochondrial matrix;mitochondrion;myofibril;sarcolemma;sarcoplasmic reticulum;sarcoplasmic reticulum lumen;sarcoplasmic reticulum membrane;terminal cisterna;terminal cisterna lumen;T-tubule	Cardiac conduction;Ion channel transport;Ion homeostasis;Muscle contraction;Stimuli-sensing channels;Transport of small molecules	-	37.391	37.2347	37.6042	35.2963	35.4583	34.8218	32.5847	37.682	37.7212	35.5472	35.4749	35.6481	30.8987	NaN	NaN
O09161;F6QYE1;E9PZ67	Calsequestrin-2;Calsequestrin	Casq2	1.28309	-1.65391	0.549944	0.387501	0.0490333	-0.217015	1.39906	0.546916			0.188927	-0.737343			0.453779	0.69955			0.133492	-0.126038			0.125268	0.0333773				calcium ion binding;calcium-dependent protein binding;metal ion binding	cardiac muscle contraction;cellular response to caffeine;negative regulation of potassium ion transmembrane transporter activity;negative regulation of potassium ion transport;negative regulation of ryanodine-sensitive calcium-release channel activity;protein polymerization;regulation of cardiac muscle contraction by regulation of the release of sequestered calcium ion;regulation of cell communic…	cytoplasm;intracellular;junctional membrane complex;sarcoplasmic reticulum;sarcoplasmic reticulum lumen;Z disc	Cardiac conduction;Ion channel transport;Ion homeostasis;Muscle contraction;Stimuli-sensing channels;Transport of small molecules	-	32.4124	32.4621	31.529	31.2519	30.7068	29.4831	28.4764	32.7484	32.9667	31.9958	30.8394	30.7052	34.9382	34.3291	35.3791
P24270	Catalase	Cat	0.329652	0.278625	0.378136	-0.0753771	1.04218	0.463322	1.56367	-0.254154			0.024723	-0.0208416			0.218809	0.163855			1.01245	0.196092			0.0939199	0.0173149	+			aminoacylase activity;antioxidant activity;catalase activity;enzyme binding;heme binding;metal ion binding;molecular_function;NADP binding;oxidoreductase activity;oxidoreductase activity, acting on peroxide as acceptor;peroxidase activity;protein homodimerization activity;signaling receptor binding	aerobic respiration;aging;biological_process;cellular oxidant detoxification;cellular response to growth factor stimulus;cholesterol metabolic process;hemoglobin metabolic process;hydrogen peroxide catabolic process;kidney development;negative regulation of apoptotic process;negative regulation of NF-kappaB transcription factor activity;oxidation-reduction process;positive regulation of cell divi…	cytoplasm;cytosol;endoplasmic reticulum;extracellular space;Golgi apparatus;intracellular membrane-bounded organelle;lysosome;mitochondrial intermembrane space;mitochondrion;peroxisomal membrane;peroxisome;plasma membrane	Cellular responses to external stimuli;Cellular responses to stress;Detoxification of Reactive Oxygen Species;Immune System;Innate Immune System;Metabolism of proteins;Neutrophil degranulation;Peroxisomal protein import	Amyotrophic lateral sclerosis (ALS);Methane metabolism;Peroxisome;Tryptophan metabolism	31.9671	31.0007	31.5838	31.949	32.0491	31.3895	31.515	31.5292	31.445	32.2689	31.5662	32.044	34.1175	33.8536	33.9908
P49817;H3BKG0;D3Z148	Caveolin-1;Caveolin	Cav1	0.788339	1.14045	0.0273121	-0.0219981	0.569628	-0.297496	0.592141	0.311662			0.742286	1.12385			1.12849	-0.314096		+	1.38304	-0.631547			0.444277	-0.297887				ATPase binding;enzyme binding;identical protein binding;inward rectifier potassium channel inhibitor activity;ion channel binding;nitric-oxide synthase binding;peptidase activator activity;protein binding;protein binding, bridging;protein heterodimerization activity;protein kinase binding;protein-containing complex scaffold activity;Rac GTPase binding;signaling receptor binding;structural molecul…	angiogenesis;angiotensin-activated signaling pathway involved in heart process;apoptotic signaling pathway;calcium ion homeostasis;calcium ion transport;caveola assembly;caveolin-mediated endocytosis;cellular calcium ion homeostasis;cellular response to exogenous dsRNA;cellular response to hyperoxia;cellular response to peptide hormone stimulus;cellular response to transforming growth factor beta…	acrosomal membrane;apical plasma membrane;basolateral plasma membrane;caveola;cell cortex;cilium;cytoplasmic vesicle;endoplasmic reticulum;endosome;focal adhesion;Golgi apparatus;Golgi membrane;integral component of membrane;integral component of plasma membrane;intracellular;membrane;membrane raft;perinuclear region of cytoplasm;plasma membrane;protein-containing complex;VCP-NPL4-UFD1 AAA ATPase…	Basigin interactions;Cell surface interactions at the vascular wall;Disassembly of the destruction complex and recruitment of AXIN to the membrane;eNOS activation;eNOS activation and regulation;Hemostasis;Metabolism;Metabolism of nitric oxide;NOSTRIN mediated eNOS trafficking;Signal Transduction;Signaling by WNT;TCF dependent signaling in response to WNT	Bacterial invasion of epithelial cells;Endocytosis;Focal adhesion;Viral myocarditis	30.75	31.1877	29.0409	31.2171	31.652	31.5308	31.9018	31.3119	31.1364	31.128	31.1887	31.141	32.1338	32.6503	31.9577
Q9WVC3;Q924U4	Caveolin-2;Caveolin	Cav2	0	-0.511311	1.21883	-0.646712	0	NaN	0.306196	0.320168			0.197139	-0.255124			0	NaN			0.339259	-0.366044	+		1.32978	0.600836				D1 dopamine receptor binding;protein binding, bridging;protein heterodimerization activity;protein homodimerization activity;protein kinase binding;protein-containing complex scaffold activity;scaffold protein binding	caveola assembly;endocytosis;endoplasmic reticulum organization;insulin receptor signaling pathway;mitochondrion organization;negative regulation of cell proliferation;negative regulation of endothelial cell proliferation;negative regulation of transforming growth factor beta receptor signaling pathway;positive regulation by host of viral process;positive regulation by host of viral release from …	acrosomal membrane;caveola;cytoplasm;cytoplasmic vesicle;extrinsic component of cytoplasmic side of plasma membrane;focal adhesion;Golgi apparatus;Golgi membrane;integral component of membrane;integral component of plasma membrane;intracellular;membrane;membrane raft;nucleus;perinuclear region of cytoplasm;plasma membrane;protein-containing complex;transport vesicle	-	Bacterial invasion of epithelial cells;Endocytosis;Focal adhesion	29.2762	28.9797	28.0311	28.251	NaN	NaN	NaN	28.5079	28.5065	NaN	NaN	NaN	30.1116	30.5462	29.7414
P51637	Caveolin-3	Cav3	0	NaN	2.1278	-1.34987	0	NaN	2.36639	-1.73536			0.262182	-0.35479			0	0			0.257804	0.171888			0.320468	-0.213593				alpha-tubulin binding;calcium channel regulator activity;connexin binding;ion channel binding;potassium channel inhibitor activity;protein binding;protein C-terminus binding;protein-containing complex binding;protein-containing complex scaffold activity;sodium channel regulator activity	actin filament organization;cardiac muscle cell development;caveola assembly;cell differentiation;cellular response to organonitrogen compound;cholesterol homeostasis;cytoplasmic microtubule organization;detection of muscle stretch;endocytosis;glucose homeostasis;heart trabecula formation;membrane raft organization;muscle cell cellular homeostasis;myoblast fusion;myotube differentiation;negative …	caveola;cell surface;cytoplasm;dystrophin-associated glycoprotein complex;endoplasmic reticulum;Golgi apparatus;Golgi membrane;intercalated disc;intracellular membrane-bounded organelle;membrane;membrane raft;neuromuscular junction;plasma membrane;protein-containing complex;sarcolemma;T-tubule;vesicle;Z disc	Muscle contraction;Smooth Muscle Contraction	Bacterial invasion of epithelial cells;Endocytosis;Focal adhesion	29.5053	30.4216	NaN	NaN	NaN	NaN	NaN	29.4255	29.7919	NaN	NaN	NaN	31.5071	31.0223	NaN
P48758	Carbonyl reductase [NADPH] 1	Cbr1	0.118306	-0.122393	0.894628	0.408323	0.289653	0.404864	0.197934	0.134471			0.838868	-1.12707			0.788332	-0.599812			0.105694	0.0669791			0.346152	-0.206873				15-hydroxyprostaglandin dehydrogenase (NADP+) activity;3-keto sterol reductase activity;carbonyl reductase (NADPH) activity;NADPH binding;oxidoreductase activity;oxidoreductase activity, acting on NAD(P)H, quinone or similar compound as acceptor;prostaglandin-E2 9-reductase activity	cognition;drug metabolic process;oxidation-reduction process;phylloquinone catabolic process;vitamin K metabolic process	cytoplasm;cytosol;nucleoplasm	Arachidonic acid metabolism;Biological oxidations;Fatty acid metabolism;Metabolism;Metabolism of lipids;Phase I - Functionalization of compounds;Synthesis of Prostaglandins (PG) and Thromboxanes (TX)	Arachidonic acid metabolism	29.2346	29.0517	29.7481	28.6128	29.3979	29.6564	NaN	27.5357	28.8997	28.4589	28.4711	28.9378	29.7649	29.8651	29.3868
P08074;F6YNX9	Carbonyl reductase [NADPH] 2	Cbr2	0.867813	-0.660263	2.24577	-0.835924	0.173835	0.213605	1.21932	-0.554493			0.719914	-0.866405			0.0124808	0.00746282			0.892614	-0.374086			0.201536	-0.0926552				carbonyl reductase (NADPH) activity;identical protein binding;L-xylulose reductase (NAD+) activity;L-xylulose reductase (NADP+) activity;oxidoreductase activity;oxidoreductase activity, acting on CH-OH group of donors;oxidoreductase activity, acting on NAD(P)H, quinone or similar compound as acceptor;protein binding;protein self-association	carbohydrate metabolic process;D-xylose metabolic process;glucose metabolic process;NADH oxidation;NADP metabolic process;oxidation-reduction process;protein homotetramerization;protein tetramerization;xylulose metabolic process	apical plasma membrane;brush border;cytoplasmic microtubule;membrane;microvillus;mitochondrial matrix;mitochondrion;plasma membrane	Catabolism of glucuronate to xylulose-5-phosphate;Metabolism;Metabolism of carbohydrates	Arachidonic acid metabolism;Pentose and glucuronate interconversions	31.4041	30.6327	31.7455	30.3535	30.7961	30.6519	29.5207	30.9383	30.724	30.7958	30.3149	30.7132	31.0024	31.0969	31.0223
Q91VT4	Carbonyl reductase family member 4	Cbr4	0.361341	-0.235799	1.17277	0.406067	1.13849	0.48024	0.674801	0.286901			1.08698	-0.727854			0.0185144	-0.0118154			0.485563	0.192495			0.147958	0.0733287	+			3-oxoacyl-[acyl-carrier-protein] reductase (NADH) activity;NAD(P)H dehydrogenase (quinone) activity;NADPH binding;NADPH dehydrogenase (quinone) activity;oxidoreductase activity;quinone binding	daunorubicin metabolic process;doxorubicin metabolic process;fatty acid biosynthetic process;fatty acid metabolic process;lipid metabolic process;oxidation-reduction process;protein heterotetramerization;protein homotetramerization	mitochondrial matrix;mitochondrion;oxidoreductase complex	Fatty acid metabolism;Fatty acyl-CoA biosynthesis;Metabolism;Metabolism of lipids	-	32.9311	32.5733	32.2099	32.0012	32.4119	32.594	NaN	31.7281	31.9591	32.2799	32.1423	32.5494	32.2721	32.4621	32.5204
Q71RI9	Kynurenine--oxoglutarate transaminase 3	Ccbl2	0.341621	0.227354	0.716288	0.3814	1.5975	0.70713	1.32359	0.412338			1.29801	-0.736533			0.524751	-0.256756			0.0414358	0.0285149			0.137194	0.0594533	+			catalytic activity;cysteine-S-conjugate beta-lyase activity;kynurenine aminotransferase activity;kynurenine-glyoxylate transaminase activity;kynurenine-oxoglutarate transaminase activity;lyase activity;protein homodimerization activity;pyridoxal phosphate binding;transaminase activity;transferase activity	2-oxoglutarate metabolic process;biosynthetic process;cellular amino acid metabolic process;kynurenine metabolic process;L-kynurenine metabolic process	mitochondrion	-	Selenocompound metabolism;Tryptophan metabolism	31.3133	30.7054	30.8029	30.7925	31.2323	31.4788	29.8301	30.4178	30.364	30.9577	30.7597	31.0159	31.8575	31.8265	32.4942
E0CYX9;Q3TC33;E0CYP1	Coiled-coil domain-containing protein 127	Ccdc127	0.659829	0.403063	0.0723013	-0.0627686	0.38579	0.38155	0.523142	0.52654			0.887194	-0.337794			0.381094	-0.359307			0.559263	-0.762934			0.258103	-0.173625				molecular_function	biological_process	cellular_component;integral component of membrane;membrane	-	-	28.9467	28.6763	28.6333	28.6646	29.258	29.5428	NaN	28.5516	28.277	29.3852	28.402	28.6004	NaN	29.7036	28.9635
Q8C7V8	Coiled-coil domain-containing protein 134	Ccdc134	0	NaN	0	0	0	NaN	0	0			0	0.300876			0	0			0	0			0	0				molecular_function	biological_process	cytoplasm;endoplasmic reticulum;extracellular region;nucleus	-	-	NaN	NaN	27.3916	NaN	NaN	NaN	NaN	27.7237	27.6612	NaN	NaN	NaN	NaN	NaN	NaN
E6Y2W7;D3Z165;E6Y2W6;F6VCV9;E9QP94;Q3TVA9	Coiled-coil domain-containing protein 136	Ccdc136	0	0	0	NaN	0	0	0	0			0	0			0	0			0	NaN			0	0				molecular_function	acrosome assembly;cell differentiation;single fertilization;spermatogenesis	acrosomal membrane;cytoplasmic vesicle;integral component of membrane;membrane;mitochondrion	-	-	NaN	NaN	NaN	NaN	NaN	NaN	NaN	NaN	NaN	NaN	NaN	NaN	NaN	NaN	28.5864
Q9D024;F7C265	Coiled-coil domain-containing protein 47	Ccdc47	0	NaN	0.0764476	0.0580324	0	NaN	0.0327281	-0.0268688			1.13206	0.774686			0	0			0.569099	0.389297			0.661073	0.304396				calcium ion binding	calcium ion homeostasis;endoplasmic reticulum organization;ER overload response;post-embryonic development;ubiquitin-dependent ERAD pathway	endoplasmic reticulum;integral component of membrane;membrane;rough endoplasmic reticulum	-	-	27.8406	27.6589	27.3936	NaN	NaN	NaN	NaN	28.0933	28.7182	NaN	NaN	NaN	28.0952	27.5061	27.2191
Q3URS9	Coiled-coil domain-containing protein 51	Ccdc51	0.231676	-0.144084	0.0714659	0.0330397	2.04311	0.467086	0.301632	0.170115			1.09724	-0.720025			0.342437	-0.108856			0.181097	-0.126228			0.0402316	0.0108465	+			molecular_function	biological_process	integral component of membrane;membrane;mitochondrion	-	-	29.7753	29.3498	30.0788	29.3519	29.752	29.6677	NaN	28.9573	29.0719	29.5737	29.4687	29.4027	29.6895	29.7844	30.2049
F8WJI3;Q8R3Q6;E9Q4B5	Coiled-coil domain-containing protein 58	Ccdc58	0.591378	0.675969	0.977503	1.30969	1.69072	1.54147	2.85489	0.79103			0.556959	-0.781247			0.0855064	0.0842495			0.293111	0.393061			0.140557	-0.125601				molecular_function	biological_process	mitochondrion	-	-	29.8733	29.2267	30.5845	30.0907	31.196	30.4257	NaN	28.7068	29.5204	30.8981	30.5576	30.5095	30.271	30.3517	28.6939
Q8C3X2	Coiled-coil domain-containing protein 90B, mitochondrial	Ccdc90b	0.684009	-0.522194	0.633654	0.201925	0.541628	0.874044	0.135494	-0.0365976			1.14101	-1.95289			0.87624	-0.556651			1.70798	0.287271			0.112305	0.0487487	+			molecular_function	biological_process	integral component of membrane;membrane;mitochondrial membrane;mitochondrion	-	-	30.506	29.9414	29.9015	29.0587	29.682	30.0417	NaN	27.2631	29.0637	29.1507	29.0549	28.9068	31.5419	31.5161	31.7348
D3Z7R9;Q640L3	Cell cycle progression protein 1	Ccpg1	0	NaN	0	0	0	0	0	0			0	NaN			0	0			0	0			0	0				-	cell cycle;positive regulation of cell cycle;positive regulation of cell proliferation;positive regulation of transcription by RNA polymerase II;regulation of Rho guanyl-nucleotide exchange factor activity	integral component of membrane;membrane	-	-	NaN	28.907	NaN	NaN	NaN	NaN	NaN	NaN	NaN	NaN	NaN	NaN	NaN	NaN	NaN
Q6RUT7	Protein CCSMST1	Ccsmst1	0	0.000741959	0	0.0957937	0	0.385256	0	0.204727			0	-0.367157			0	0.0173569			0	0.550307			0	0.659241	+			molecular_function	biological_process	cellular_component;integral component of membrane;membrane	-	-	27.8215	27.1087	27.1993	NaN	NaN	27.3772	NaN	NaN	27.0093	NaN	27.3946	NaN	27.2384	27.1676	NaN
P80314	T-complex protein 1 subunit beta	Cct2	0	NaN	0	NaN	0	NaN	0	NaN			0.687873	0.175115			0	0			0.23693	-0.183461			0	0				ATP binding;nucleotide binding;protein binding involved in protein folding;ubiquitin protein ligase binding;unfolded protein binding	binding of sperm to zona pellucida;chaperone mediated protein folding independent of cofactor;chaperone-mediated protein complex assembly;chaperone-mediated protein folding;'de novo' protein folding;positive regulation of establishment of protein localization to telomere;positive regulation of protein localization to Cajal body;positive regulation of telomerase activity;positive regulation of tel…	cell body;chaperonin-containing T-complex;cytoplasm;cytosol;microtubule;myelin sheath;zona pellucida receptor complex	Association of TriC/CCT with target proteins during biosynthesis;Chaperonin-mediated protein folding;Cooperation of PDCL (PhLP1) and TRiC/CCT in G-protein beta folding;Immune System;Innate Immune System;Metabolism of proteins;Neutrophil degranulation;Protein folding	-	NaN	28.2072	28.3571	NaN	NaN	NaN	28.5632	28.3195	28.4891	NaN	NaN	NaN	28.7015	28.2076	NaN
Q3U0I3;P80318;E9Q133;F6Q609	T-complex protein 1 subunit gamma	Cct3	0	NaN	0	0	0	NaN	0	0			0	0.132507			0	0			0	0			0	0				ATP binding;nucleotide binding;protein binding;protein binding involved in protein folding;unfolded protein binding	binding of sperm to zona pellucida;chaperone-mediated protein folding;'de novo' protein folding;pore complex assembly;positive regulation of establishment of protein localization to telomere;positive regulation of protein localization to Cajal body;positive regulation of telomerase RNA localization to Cajal body;positive regulation of telomere maintenance via telomerase;protein folding;protein st…	cell body;chaperonin-containing T-complex;cytoplasm;cytosol;microtubule;myelin sheath;plasma membrane;zona pellucida receptor complex	Association of TriC/CCT with target proteins during biosynthesis;Chaperonin-mediated protein folding;Cooperation of PDCL (PhLP1) and TRiC/CCT in G-protein beta folding;Metabolism of proteins;Protein folding	-	NaN	29.3018	NaN	NaN	NaN	NaN	NaN	NaN	29.4343	NaN	NaN	NaN	NaN	NaN	NaN
G5E839;P80315	T-complex protein 1 subunit delta	Cct4	0	NaN	0	NaN	0	NaN	0	NaN			0.0940067	0.0835457			0	0			0.231023	-0.224947			0	0				ATP binding;nucleotide binding;protein binding;protein binding involved in protein folding;unfolded protein binding	binding of sperm to zona pellucida;chaperone-mediated protein folding;'de novo' protein folding;positive regulation of establishment of protein localization to telomere;positive regulation of protein localization to Cajal body;positive regulation of telomerase activity;positive regulation of telomerase RNA localization to Cajal body;positive regulation of telomere maintenance via telomerase;prote…	cell body;cell projection;centrosome;chaperonin-containing T-complex;cilium;cytoplasm;cytoskeleton;cytosol;melanosome;microtubule;microtubule organizing center;nucleoplasm;zona pellucida receptor complex	Association of TriC/CCT with target proteins during biosynthesis;Chaperonin-mediated protein folding;Cooperation of PDCL (PhLP1) and TRiC/CCT in G-protein beta folding;Metabolism of proteins;Protein folding	-	NaN	27.7659	27.495	NaN	NaN	NaN	NaN	27.4488	27.9791	NaN	NaN	NaN	27.8878	27.3609	NaN
P80316	T-complex protein 1 subunit epsilon	Cct5	0	NaN	0	NaN	0	0	0	NaN			0	NaN			0	0			0	0.24399			0	0				ATP binding;beta-tubulin binding;G-protein beta-subunit binding;mRNA 3'-UTR binding;mRNA 5'-UTR binding;nucleotide binding;protein binding;protein binding involved in protein folding;unfolded protein binding	binding of sperm to zona pellucida;chaperone-mediated protein folding;'de novo' protein folding;positive regulation of establishment of protein localization to telomere;positive regulation of protein localization to Cajal body;positive regulation of telomerase RNA localization to Cajal body;positive regulation of telomere maintenance via telomerase;protein folding;protein stabilization;response t…	cell body;centrosome;chaperonin-containing T-complex;cytoplasm;cytoskeleton;cytosol;microtubule;microtubule organizing center;myelin sheath;nucleolus;zona pellucida receptor complex	Association of TriC/CCT with target proteins during biosynthesis;Chaperonin-mediated protein folding;Cooperation of PDCL (PhLP1) and TRiC/CCT in G-protein beta folding;Metabolism of proteins;Protein folding	-	NaN	27.5853	27.8723	NaN	NaN	NaN	NaN	NaN	NaN	NaN	NaN	NaN	27.3033	NaN	27.439
P80317	T-complex protein 1 subunit zeta	Cct6a	0	0	0	0	0	0	0	NaN			0	0			0	0			0	NaN			0	0				ATP binding;nucleotide binding;protein binding;protein binding involved in protein folding;unfolded protein binding;WD40-repeat domain binding	binding of sperm to zona pellucida;chaperone-mediated protein folding;'de novo' protein folding;positive regulation of establishment of protein localization to telomere;positive regulation of protein localization to Cajal body;positive regulation of telomerase RNA localization to Cajal body;positive regulation of telomere maintenance via telomerase;protein folding;protein stabilization;toxin tran…	acrosomal vesicle;cell body;chaperonin-containing T-complex;cytoplasm;cytosol;microtubule;zona pellucida receptor complex	Association of TriC/CCT with target proteins during biosynthesis;Chaperonin-mediated protein folding;Cooperation of PDCL (PhLP1) and TRiC/CCT in G-protein beta folding;Metabolism of proteins;Protein folding	-	NaN	NaN	NaN	NaN	NaN	NaN	NaN	NaN	NaN	NaN	NaN	NaN	NaN	NaN	NaN
A0A0N4SV00;P80313	T-complex protein 1 subunit eta	Cct7	0	NaN	0	NaN	0	NaN	0	NaN			0.0749435	0.0594727			0	0			0.261556	0.286345			0	0				ATP binding;identical protein binding;nucleotide binding;protein binding;protein binding involved in protein folding;unfolded protein binding	binding of sperm to zona pellucida;chaperone-mediated protein folding;'de novo' protein folding;positive regulation of establishment of protein localization to telomere;positive regulation of protein localization to Cajal body;positive regulation of telomerase RNA localization to Cajal body;positive regulation of telomere maintenance via telomerase;protein folding;protein stabilization;toxin tran…	cell body;chaperonin-containing T-complex;cytoplasm;microtubule;mitochondrion;zona pellucida receptor complex	Association of TriC/CCT with target proteins during biosynthesis;Chaperonin-mediated protein folding;Cooperation of PDCL (PhLP1) and TRiC/CCT in G-protein beta folding;Metabolism of proteins;Protein folding	-	29.0631	29.2668	29.6262	NaN	NaN	NaN	NaN	29.608	29.1483	NaN	NaN	NaN	29.2301	28.8514	NaN
P42932;H3BL49;H3BJB6	T-complex protein 1 subunit theta	Cct8	0	NaN	0	NaN	0	NaN	0	NaN			0.588023	0.963733			0	0			0.111973	0.122569			0	0				ATP binding;cadherin binding;nucleotide binding;protein binding;protein binding involved in protein folding;unfolded protein binding	binding of sperm to zona pellucida;chaperone-mediated protein folding;'de novo' protein folding;pore complex assembly;positive regulation of establishment of protein localization to telomere;positive regulation of protein localization to Cajal body;positive regulation of telomerase RNA localization to Cajal body;positive regulation of telomere maintenance via telomerase;protein folding;protein st…	cell body;cell projection;centrosome;chaperonin-containing T-complex;cilium;cytoplasm;cytoskeleton;cytosol;intermediate filament cytoskeleton;microtubule;microtubule organizing center;nucleoplasm;zona pellucida receptor complex	Association of TriC/CCT with target proteins during biosynthesis;Chaperonin-mediated protein folding;Cooperation of PDCL (PhLP1) and TRiC/CCT in G-protein beta folding;Immune System;Innate Immune System;Metabolism of proteins;Neutrophil degranulation;Protein folding	-	28.0428	28.6374	28.2387	NaN	NaN	NaN	30.6108	28.1918	29.0076	NaN	NaN	NaN	28.4414	27.8721	NaN
O35566;A0A1B0GSK8	CD151 antigen	Cd151	1.57206	2.02596	0.0606195	-0.0574131	2.05901	1.4024	0.343872	-0.146702			0.215557	0.270153			0.453209	-0.353411			0.459253	-0.239169			0.479366	-0.328458				integrin binding	cell migration;cell surface receptor signaling pathway;positive regulation of cell migration;positive regulation of endocytosis;T cell proliferation;wound healing, spreading of cells	basement membrane;cell surface;integral component of membrane;integral component of plasma membrane;membrane	Assembly of collagen fibrils and other multimeric structures;Cell junction organization;Cell-Cell communication;Collagen formation;Extracellular matrix organization;Type I hemidesmosome assembly	-	29.2012	28.4097	NaN	30.8634	30.2779	31.3529	NaN	29.2883	28.8628	30.4731	30.7017	30.2592	30.4611	29.9448	30.31
E9PZI9;Q05D16;E9QMY1;Q80VX2;O54901	OX-2 membrane glycoprotein	Cd200	0	NaN	0	-0.568734	0	NaN	1.14814	-0.495092			0	-0.0182943			0	0			0.0894119	0.0749429			0	0.148585				cell adhesion molecule binding;protein binding;protein homodimerization activity;signaling receptor binding	cell recognition;heterophilic cell-cell adhesion via plasma membrane cell adhesion molecules;homophilic cell adhesion via plasma membrane adhesion molecules;negative regulation of macrophage activation;regulation of immune response	cell-cell adherens junction;integral component of membrane;integral component of plasma membrane;membrane;plasma membrane	Adaptive Immune System;Immune System;Immunoregulatory interactions between a Lymphoid and a non-Lymphoid cell	-	28.1174	28.0581	NaN	NaN	NaN	NaN	NaN	NaN	28.0695	NaN	NaN	NaN	28.6545	28.8103	27.9235
X1WI18;Q1ERP8	CMRF35-like molecule 9	Cd300lg	0	NaN	0	NaN	0	NaN	0	NaN			0	-0.131044			0	0			1.00013	-0.225213			0	0				IgM binding	immune system process;immunoglobulin transcytosis in epithelial cells	apical plasma membrane;basolateral plasma membrane;endosome;integral component of membrane;membrane;multivesicular body membrane;plasma membrane	Adaptive Immune System;Immune System;Immunoregulatory interactions between a Lymphoid and a non-Lymphoid cell	-	NaN	27.2677	NaN	NaN	NaN	NaN	NaN	NaN	27.1366	NaN	NaN	NaN	28.2516	28.141	NaN
Q64314	Hematopoietic progenitor cell antigen CD34	Cd34	0	NaN	0.0752253	0.122612	0	NaN	0.173656	0.202461			0	-0.305068			0	0			0.16752	-0.208884			0.0830157	-0.129035				carbohydrate binding;sulfate binding;transcription factor binding	cell adhesion;cell motility;cell proliferation;cell-cell adhesion;cell-matrix adhesion;endothelial cell proliferation;endothelium development;extracellular exosome assembly;glomerular endothelium development;glomerular filtration;hematopoietic stem cell proliferation;hemopoiesis;leukocyte migration;mesangial cell-matrix adhesion;metanephric glomerular mesangial cell differentiation;negative regul…	apical plasma membrane;basal plasma membrane;cell periphery;cell surface;cytoplasm;external side of plasma membrane;extracellular region;glomerular endothelium fenestra;integral component of membrane;integral component of plasma membrane;intercellular bridge;lysosome;membrane;perinuclear region of cytoplasm;plasma membrane	Adaptive Immune System;Immune System;Immunoregulatory interactions between a Lymphoid and a non-Lymphoid cell	Cell adhesion molecules (CAMs);Hematopoietic cell lineage	27.4188	NaN	27.485	NaN	NaN	NaN	NaN	27.1469	NaN	NaN	NaN	NaN	27.7286	27.4159	NaN
Q08857	Platelet glycoprotein 4	Cd36	0.143381	-0.199755	2.02609	-0.666841	1.09265	-1.10093	2.4042	-0.619356			0.547943	0.642283			0.212916	-0.258895			0.775412	-0.256413			1.11315	-0.208927				high-density lipoprotein particle binding;lipid binding;lipoprotein particle binding;lipoteichoic acid receptor activity;low-density lipoprotein particle binding;low-density lipoprotein particle receptor activity;oxidised low-density lipoprotein particle receptor activity;protein binding;Toll-like receptor binding	amyloid fibril formation;apoptotic cell clearance;cell adhesion;cell surface receptor signaling pathway;cellular response to amyloid-beta;cellular response to bacterial lipopeptide;cellular response to diacyl bacterial lipopeptide;cellular response to hydroperoxide;cellular response to lipopolysaccharide;cellular response to lipoteichoic acid;cellular response to low-density lipoprotein particle …	apical part of cell;apical plasma membrane;brush border membrane;cell surface;external side of plasma membrane;Golgi apparatus;integral component of membrane;intracellular;membrane;membrane raft;plasma membrane;receptor complex	Adaptive Immune System;Antigen processing-Cross presentation;Binding and Uptake of Ligands by Scavenger Receptors;Class I MHC mediated antigen processing & presentation;Cross-presentation of particulate exogenous antigens (phagosomes);Hemostasis;Immune System;Innate Immune System;Neutrophil degranulation;Platelet activation, signaling and aggregation;Platelet degranulation;Regulation of TLR by en…	Adipocytokine signaling pathway;ECM-receptor interaction;Fat digestion and absorption;Hematopoietic cell lineage;Malaria;Phagosome;PPAR signaling pathway	33.0095	32.9197	31.4492	32.2952	32.4237	32.0603	32.9216	33.3132	33.0705	31.6369	32.9142	31.4515	35.1871	34.8203	35.2003
P56528	ADP-ribosyl cyclase/cyclic ADP-ribose hydrolase 1	Cd38	0	NaN	0.0326896	-0.0332616	0	-0.178844	0.916413	-0.378291			0.442174	0.325487			0	NaN			0.294745	0.0623407			0.321605	-0.282689				hydrolase activity;hydrolase activity, acting on glycosyl bonds;identical protein binding;NAD(P)+ nucleosidase activity;NAD+ nucleosidase activity;NAD+ nucleotidase, cyclic ADP-ribose generating;phosphorus-oxygen lyase activity;transferase activity	artery smooth muscle contraction;B cell receptor signaling pathway;female pregnancy;long term synaptic depression;negative regulation of apoptotic process;negative regulation of bone resorption;negative regulation of neuron projection development;negative regulation of transcription, DNA-templated;positive regulation of B cell proliferation;positive regulation of cell growth;positive regulation o…	basolateral plasma membrane;cell surface;integral component of membrane;intracellular membrane-bounded organelle;membrane;nucleus;plasma membrane;secretory granule membrane	Metabolism;Metabolism of vitamins and cofactors;Metabolism of water-soluble vitamins and cofactors;Nicotinate metabolism	Calcium signaling pathway;Nicotinate and nicotinamide metabolism;Pancreatic secretion;Salivary secretion	27.399	27.294	NaN	NaN	NaN	NaN	NaN	27.3997	27.9442	NaN	27.4931	NaN	27.3806	27.2284	NaN
Q61735	Leukocyte surface antigen CD47	Cd47	0	0.145037	0.328918	-0.218889	0	-0.254827	0.459263	-0.34774			0	0.465334			0	0.0654707			0.189667	-0.141791			0.356263	-0.270642				protein binding;thrombospondin receptor activity	cell adhesion;opsonization;positive regulation of cell proliferation;positive regulation of cell-cell adhesion;positive regulation of inflammatory response;positive regulation of phagocytosis;positive regulation of T cell activation;response to bacterium;signal transduction	extracellular exosome;integral component of membrane;integral component of plasma membrane;membrane;plasma membrane	Cell surface interactions at the vascular wall;Cell-Cell communication;Extracellular matrix organization;Hemostasis;Immune System;Innate Immune System;Integrin cell surface interactions;Neutrophil degranulation;Signal regulatory protein family interactions	ECM-receptor interaction	NaN	27.2821	NaN	NaN	NaN	27.4271	NaN	NaN	27.7474	27.0613	27.9239	NaN	28.6214	28.3876	29.2552
O55186	CD59A glycoprotein	Cd59a	0	0	0.145425	-0.302797	0	0	0.544288	-0.614014			0	0			0	0			0.114738	0.25562			0.0452301	-0.055597				complement binding	cell activation;negative regulation of activation of membrane attack complex;negative regulation of angiogenesis;negative regulation of complement activation;negative regulation of fibroblast growth factor production;negative regulation of vascular endothelial growth factor receptor signaling pathway	anchored component of membrane;external side of plasma membrane;extracellular region;membrane;plasma membrane	Asparagine N-linked glycosylation;Cargo concentration in the ER;Complement cascade;COPII-mediated vesicle transport;COPI-mediated anterograde transport;ER to Golgi Anterograde Transport;Immune System;Innate Immune System;Membrane Trafficking;Metabolism of proteins;Neutrophil degranulation;Post-translational protein modification;Regulation of Complement cascade;Transport to the Golgi and subsequen…	Complement and coagulation cascades;Hematopoietic cell lineage	NaN	NaN	NaN	NaN	NaN	NaN	NaN	NaN	NaN	NaN	NaN	NaN	28.7557	26.9898	NaN
A0A1W2P8C6;P41731	CD63 antigen	Cd63	0	NaN	0	0	0	0	0	0			0	NaN			0	0			0	0			0	0				protein binding	cell adhesion;cell migration;cell-matrix adhesion;cellular protein localization;endosome to melanosome transport;pigment cell differentiation;pigment granule maturation;pigmentation;positive regulation of endocytosis;positive regulation of integrin-mediated signaling pathway;positive regulation of receptor internalization;protein transport;regulation of potassium ion transmembrane transport;regul…	cell surface;endosome;endosome lumen;endosome membrane;extracellular exosome;extracellular region;extracellular space;integral component of membrane;integral component of plasma membrane;intrinsic component of plasma membrane;late endosome;late endosome membrane;lysosomal membrane;lysosome;melanosome;membrane;multivesicular body;multivesicular body membrane;multivesicular body, internal vesicle;p…	Hemostasis;Immune System;Innate Immune System;Neutrophil degranulation;Platelet activation, signaling and aggregation;Platelet degranulation;Response to elevated platelet cytosolic Ca2+	Lysosome	NaN	NaN	24.8915	NaN	NaN	NaN	NaN	NaN	NaN	NaN	NaN	NaN	NaN	NaN	NaN
P35762;A0A140LJL0	CD81 antigen	Cd81	0	NaN	1.17999	-0.610586	0	NaN	1.38212	-0.493009			0	0.0250702			0	0			0.664131	-0.338739			0.794822	-0.221162				integrin binding;protein binding;transferrin receptor binding;virus receptor activity	activation of MAPK activity;cell surface receptor signaling pathway;cellular response to low-density lipoprotein particle stimulus;positive regulation of 1-phosphatidylinositol 4-kinase activity;positive regulation of B cell proliferation;positive regulation of cell growth;positive regulation of cell proliferation;positive regulation of peptidyl-tyrosine phosphorylation;positive regulation of pro…	basolateral plasma membrane;extracellular exosome;immunological synapse;integral component of membrane;integral component of plasma membrane;membrane;plasma membrane;vesicle	Adaptive Immune System;Complement cascade;Immune System;Immunoregulatory interactions between a Lymphoid and a non-Lymphoid cell;Innate Immune System;Regulation of Complement cascade	B cell receptor signaling pathway;Hepatitis C;Malaria	NaN	NaN	27.986	NaN	NaN	NaN	NaN	NaN	28.0111	NaN	NaN	NaN	29.3472	29.051	NaN
P40240	CD9 antigen	Cd9	0.365941	-0.558751	0.373204	-0.18176	1.40122	-0.958256	0.857172	-0.453564			0.342099	0.355352			0.0260019	-0.0441519			0.237439	0.175514			0.294922	-0.09629				integrin binding;protein binding	brain development;cell adhesion;cell surface receptor signaling pathway;cellular response to low-density lipoprotein particle stimulus;fusion of sperm to egg plasma membrane involved in single fertilization;negative regulation of cell proliferation;negative regulation of cellular component movement;negative regulation of platelet aggregation;oligodendrocyte development;paranodal junction assembly…	apical plasma membrane;cell surface;external side of plasma membrane;extracellular exosome;extracellular region;integral component of membrane;integral component of plasma membrane;membrane;plasma membrane	Fertilization;Hemostasis;Platelet activation, signaling and aggregation;Platelet degranulation;Reproduction;Response to elevated platelet cytosolic Ca2+;Sperm:Oocyte Membrane Binding	Hematopoietic cell lineage	29.8796	29.4372	28.5282	29.6435	27.9297	28.5957	29.9408	29.5873	29.383	28.7415	29.1188	28.176	29.6167	29.7126	29.1721
O89103	Complement component C1q receptor	Cd93	0	0	0	0	0	NaN	0	0			0	NaN			0	0			0	0			0	0				calcium ion binding;carbohydrate binding;complement component C1q binding	cell adhesion;cell-cell adhesion	cell surface;cytoplasmic vesicle;integral component of membrane;membrane;plasma membrane	Immune System;Innate Immune System;Neutrophil degranulation	-	NaN	NaN	NaN	NaN	NaN	NaN	NaN	NaN	26.1355	NaN	NaN	NaN	NaN	NaN	NaN
Q8VCN6	CD99 antigen	Cd99	0	NaN	0	0	0	0	0	NaN			0	NaN			0	0			0	NaN			0	0				protein binding	homotypic cell-cell adhesion;myeloid dendritic cell activation;positive regulation of neutrophil extravasation;T cell extravasation	cell surface;integral component of membrane;membrane;plasma membrane	-	Cell adhesion molecules (CAMs);Leukocyte transendothelial migration	26.5057	NaN	26.9663	NaN	NaN	NaN	NaN	NaN	NaN	NaN	NaN	NaN	NaN	NaN	NaN
I7HJQ8;A2AP74;Q8BIF0	CD99 antigen-like protein 2	Cd99l2	0	-0.56345	0.371248	0.294081	0	NaN	0.153701	0.105977			0	0.144211			0	NaN			0.245925	0.236409			0.113025	0.0483052				-	cell adhesion;diapedesis;homotypic cell-cell adhesion;positive regulation of neutrophil extravasation;positive regulation of T cell extravasation	cell junction;cell surface;cell-cell adherens junction;integral component of membrane;membrane;plasma membrane	-	-	26.7071	NaN	26.864	NaN	26.2221	NaN	NaN	NaN	26.9298	NaN	NaN	NaN	26.9442	26.3815	NaN
Z4YL55;Q8CC12	Codanin-1	Cdan1	0	NaN	0	0	0	0	0	0			0	NaN			0	0			0	0			0	0				molecular_function	chromatin assembly;chromatin organization;negative regulation of DNA replication;nuclear envelope organization;protein localization	cytoplasm;cytosol;endomembrane system;integral component of membrane;membrane;nucleus;plasma membrane	-	-	NaN	NaN	28.2374	NaN	NaN	NaN	NaN	NaN	NaN	NaN	NaN	NaN	NaN	NaN	NaN
P60766	Cell division control protein 42 homolog	Cdc42	0.763728	-0.77494	1.18014	-0.726332	0.318196	-0.685961	2.00075	-0.957158			0.108262	-0.281226			0.218969	-0.192247			0.155072	0.126871			0.222495	-0.103954				GBD domain binding;GTP binding;GTPase activity;GTP-dependent protein binding;nucleotide binding;profilin binding;protein binding;protein kinase binding;Rho GDP-dissociation inhibitor binding	actin cytoskeleton organization;actin filament branching;actin filament bundle assembly;actin filament organization;adherens junction organization;canonical Wnt signaling pathway;cardiac conduction system development;Cdc42 protein signal transduction;cell differentiation;cell junction assembly;cell-cell adhesion;cellular protein localization;cellular response to insulin stimulus;cellular response…	actin filament;apical part of cell;cell periphery;cell projection;cell-cell junction;cellular_component;cytoplasm;cytoskeleton;cytosol;Golgi membrane;intracellular;lamellipodium membrane;leading edge membrane;membrane;membrane raft;microtubule organizing center;midbody;mitotic spindle;myelin sheath;phagocytic vesicle;plasma membrane;secretory granule;spindle;spindle midzone;storage vacuole	Adaptive Immune System;Axon guidance;CD28 co-stimulation;CD28 dependent Vav1 pathway;CDO in myogenesis;Cell Cycle;Cell Cycle, Mitotic;Costimulation by the CD28 family;DCC mediated attractive signaling;Developmental Biology;EGFR downregulation;EPHB-mediated forward signaling;EPH-Ephrin signaling;Factors involved in megakaryocyte development and platelet production;Fcgamma receptor (FCGR) dependent…	Adherens junction;Axon guidance;Bacterial invasion of epithelial cells;Chemokine signaling pathway;Endocytosis;Epithelial cell signaling in Helicobacter pylori infection;Fc gamma R-mediated phagocytosis;Focal adhesion;GnRH signaling pathway;Insulin signaling pathway;Leukocyte transendothelial migration;MAPK signaling pathway;MAPK signaling pathway - yeast;Neurotrophin signaling pathway;Pancreatic…	31.0623	31.2196	29.9833	29.9613	30.4377	29.5414	28.812	30.9612	31.6483	29.8802	29.3631	30.1203	31.47	31.7615	30.853
A0A0R4J0S1;Q91W92	Cdc42 effector protein 1	Cdc42ep1	0	0	0	NaN	0	0	0	0			0	0			0	0			0	NaN			0	0				cadherin binding involved in cell-cell adhesion;GTPase activator activity;GTP-Rho binding;protein binding	cell-cell adhesion;positive regulation of actin filament polymerization;positive regulation of GTPase activity;positive regulation of pseudopodium assembly;regulation of cell shape;Rho protein signal transduction	cell-cell adherens junction;cytoplasm;cytoskeleton;endomembrane system;membrane;plasma membrane	-	-	NaN	NaN	NaN	NaN	NaN	NaN	NaN	NaN	NaN	NaN	NaN	NaN	NaN	25.938	NaN
Q9WTR5	Cadherin-13	Cdh13	0.782458	-0.324497	2.36018	-0.871221	3.30919	-1.0006	4.01152	-0.912757			0.802745	0.342612			1.78839	-0.333488			1.4726	-0.216152			0.818748	-0.257688				adiponectin binding;cadherin binding;calcium ion binding;lipoprotein particle binding;low-density lipoprotein particle binding;metal ion binding;protein binding;protein homodimerization activity	calcium-dependent cell-cell adhesion via plasma membrane cell adhesion molecules;cell adhesion;endothelial cell migration;homophilic cell adhesion via plasma membrane adhesion molecules;keratinocyte proliferation;lamellipodium assembly;localization within membrane;low-density lipoprotein particle mediated signaling;mitotic cell cycle;negative regulation of cell adhesion;negative regulation of cel…	anchored component of membrane;caveola;cytoplasm;external side of plasma membrane;extracellular matrix;extracellular region;extracellular space;membrane;neuron projection;perinuclear region of cytoplasm;plasma membrane	Adherens junctions interactions;Cell junction organization;Cell-Cell communication;Cell-cell junction organization	-	31.5107	31.8392	32.1482	31.4297	31.6068	31.4881	32.1847	32.0477	32.2936	31.0939	31.1261	31.3042	33.2674	33.2007	33.3978
D3YYT0;P15116	Cadherin-2	Cdh2	0	0	0	NaN	0	NaN	0	3.89583			0	0			0	NaN			0	NaN			0.0112267	0.0107873				alpha-catenin binding;beta-catenin binding;calcium ion binding;enzyme binding;gamma-catenin binding;identical protein binding;metal ion binding;protein binding;protein kinase binding;protein phosphatase binding	blood vessel morphogenesis;brain morphogenesis;calcium-dependent cell-cell adhesion via plasma membrane cell adhesion molecules;cell adhesion;cell migration;cell-cell adhesion mediated by cadherin;cerebral cortex development;glial cell differentiation;heterophilic cell-cell adhesion via plasma membrane cell adhesion molecules;homeostasis of number of cells;homophilic cell adhesion via plasma memb…	adherens junction;apical plasma membrane;basolateral plasma membrane;catenin complex;cell junction;cell surface;cell-cell adherens junction;cell-cell junction;cortical actin cytoskeleton;cytoplasm;extracellular matrix;fascia adherens;integral component of membrane;intercalated disc;lamellipodium;membrane;plasma membrane;plasma membrane raft;postsynaptic density;sarcolemma;synapse	Adherens junctions interactions;CDO in myogenesis;Cell junction organization;Cell-Cell communication;Cell-cell junction organization;Developmental Biology;Metabolism of proteins;Myogenesis;Post-translational protein modification;Post-translational protein phosphorylation;Regulation of Insulin-like Growth Factor (IGF) transport and uptake by Insulin-like Growth Factor Binding Proteins (IGFBPs)	Arrhythmogenic right ventricular cardiomyopathy (ARVC);Cell adhesion molecules (CAMs)	NaN	NaN	NaN	NaN	NaN	NaN	NaN	NaN	NaN	NaN	27.0442	NaN	NaN	NaN	NaN
A0A0U1RP13;Q8VDP6;A0A0U1RNI6;A0A0U1RPV3;A0A0U1RQ57	CDP-diacylglycerol--inositol 3-phosphatidyltransferase	Cdipt	0	0	0	0	0	0	0	NaN			0	0			0	0			0	NaN			0	0				alcohol binding;carbohydrate binding;CDP-diacylglycerol-inositol 3-phosphatidyltransferase activity;diacylglycerol binding;manganese ion binding;phosphotransferase activity, for other substituted phosphate groups;transferase activity	CDP-diacylglycerol metabolic process;lipid metabolic process;phosphatidylinositol biosynthetic process;phospholipid biosynthetic process	endoplasmic reticulum;endoplasmic reticulum membrane;Golgi apparatus;Golgi membrane;integral component of membrane;membrane;plasma membrane	Glycerophospholipid biosynthesis;Metabolism;Metabolism of lipids;Phospholipid metabolism;Synthesis of PI	Glycerophospholipid metabolism;Inositol phosphate metabolism;Phosphatidylinositol signaling system	NaN	NaN	NaN	NaN	NaN	NaN	NaN	NaN	NaN	NaN	NaN	NaN	NaN	NaN	NaN
Q8CC36	Cerebral dopamine neurotrophic factor	Cdnf	0	-1.15117	0	0	0	-0.492255	0	NaN			0.26599	-0.501782			0	0.157129			0	NaN			0	0				growth factor activity;molecular_function	dopaminergic neuron differentiation;neuron projection development;regulation of signaling receptor activity	endoplasmic reticulum;extracellular region;extracellular space	-	-	28.2986	27.3177	29.0945	NaN	27.0858	NaN	NaN	27.3215	28.1488	27.2429	NaN	NaN	NaN	NaN	NaN
Q6PBC0;A2AMQ5;Q99L43	Phosphatidate cytidylyltransferase;Phosphatidate cytidylyltransferase 2	Cds2	0	0	0	NaN	0	0	0	0			0	0			0	0			0	NaN			0	0				nucleotidyltransferase activity;phosphatidate cytidylyltransferase activity;transferase activity;transferase activity, transferring phosphorus-containing groups	CDP-diacylglycerol biosynthetic process;glycosylation;lipid metabolic process;phosphatidylglycerol biosynthetic process;phospholipid biosynthetic process;phototransduction	endoplasmic reticulum;endoplasmic reticulum membrane;integral component of membrane;membrane;mitochondrial inner membrane;mitochondrion	Glycerophospholipid biosynthesis;Metabolism;Metabolism of lipids;Phospholipid metabolism;Synthesis of PG	Glycerophospholipid metabolism;Phosphatidylinositol signaling system	NaN	NaN	NaN	NaN	NaN	NaN	NaN	NaN	NaN	NaN	NaN	NaN	26.229	NaN	NaN
Q8BTE5	Protein CEBPZOS	Cebpzos	0.651905	-0.857632	0.530001	0.634911	0	NaN	0.91689	-0.352775			0	NaN			0.00590486	-0.00774161			0.90526	0.981475			0.00874181	-0.00621096	+			molecular_function	biological_process	cellular_component;integral component of membrane;membrane;mitochondrial membrane;mitochondrion	-	-	NaN	28.3019	29.4107	28.4734	28.0566	27.466	NaN	NaN	NaN	28.2426	NaN	27.7392	28.0542	29.7377	28.8655
Q91WM2	Cat eye syndrome critical region protein 5 homolog	Cecr5	1.49778	0.205606	1.85844	0.624796	1.14971	0.804933	1.42908	0.453189			1.04087	-0.725792			0.814466	-0.126465			0.859052	0.277263			0.291288	0.105656	+			molecular_function	glycerophospholipid biosynthetic process	mitochondrion	-	-	30.78	30.6307	30.5883	30.8487	30.8441	30.923	29.2972	30.2272	30.2972	30.8122	30.6111	30.8131	29.1985	29.2785	29.4188
Q9CXS4	Centromere protein V	Cenpv	0	NaN	0	NaN	0	-1.50307	0	NaN			0.545332	0.60912			0	NaN			0	0.279617			0	0				carbon-sulfur lyase activity;molecular_function	ameboidal-type cell migration;cell cycle;cell division;centromere complex assembly;metabolic process;pericentric heterochromatin assembly;positive regulation of cytokinesis;regulation of chromosome organization	chromosome;chromosome, centromeric region;condensed chromosome kinetochore;cytoplasm;cytoskeleton;kinetochore;microtubule cytoskeleton;nucleus;spindle;spindle midzone	-	-	28.1767	29.2459	29.0103	NaN	NaN	NaN	NaN	29.7038	29.1364	NaN	27.917	NaN	27.3997	27.1922	NaN
P23953	Carboxylesterase 1C	Ces1c	0	0	0	NaN	0	NaN	0	NaN			0	NaN			0	0			0	-0.832564			0	0				carboxylic ester hydrolase activity;hydrolase activity;hydrolase activity, acting on ester bonds	biological_process	endoplasmic reticulum;endoplasmic reticulum lumen;extracellular space	Biological oxidations;Metabolism;Phase I - Functionalization of compounds	Drug metabolism - other enzymes	NaN	NaN	NaN	NaN	NaN	NaN	NaN	NaN	26.6599	NaN	NaN	NaN	27.7367	27.148	NaN
Q8VCT4	Carboxylesterase 1D	Ces1d	2.94963	-2.29034	1.86785	0.293353	1.54078	-2.02044	0.338064	0.120295			0.506331	0.320435			0.416507	0.590334			0.407954	0.0816091			0.262932	-0.0914491				carboxylic ester hydrolase activity;fatty-acyl-ethyl-ester synthase activity;hydrolase activity;sterol esterase activity;triglyceride lipase activity	acyl-CoA metabolic process;acylglycerol catabolic process;biological_process;cholesterol biosynthetic process;chylomicron assembly;epithelial cell differentiation;lipid catabolic process;lipid metabolic process;medium-chain fatty acid metabolic process;regulation of chylomicron remnant clearance;regulation of gene expression;regulation of triglyceride metabolic process;response to toxic substance…	cytoplasm;cytosol;endoplasmic reticulum;endoplasmic reticulum lumen;lipid droplet	Biological oxidations;Metabolism;Phase I - Functionalization of compounds	Drug metabolism - other enzymes;Tropane, piperidine and pyridine alkaloid biosynthesis	31.0788	30.9813	30.5884	28.1975	28.5872	28.9928	30.8143	31.6196	31.1759	30.2908	28.5135	28.7443	31.5207	31.5081	31.6444
Q8C6S9	Cilia- and flagella-associated protein 54	Cfap54	0	NaN	0	0	0	0	0	0			0	NaN			0	0			0	0			0	0				molecular_function	cell differentiation;cell projection organization;cilium assembly;cilium movement involved in cell motility;spermatogenesis	axoneme;cell projection;cellular_component;cilium;cytoplasm;cytoskeleton	-	-	NaN	NaN	24.3179	NaN	NaN	NaN	NaN	NaN	NaN	NaN	NaN	NaN	NaN	NaN	NaN
A0A0A6YWP4;D6RGQ0;E9Q8H9;E9Q8I0;P06909	Complement factor H	Cfh	0	0	0	NaN	0	0	0	0			0	0			0	0			0	0			0	NaN				complement component C3b binding;heparan sulfate proteoglycan binding;heparin binding;protein binding	complement activation;complement activation, alternative pathway;immune system process;innate immune response;positive regulation of cytolysis;regulation of complement activation	extracellular region;extracellular space	Complement cascade;Immune System;Innate Immune System;Regulation of Complement cascade	Complement and coagulation cascades;Staphylococcus aureus infection	NaN	NaN	NaN	NaN	NaN	NaN	NaN	NaN	NaN	NaN	NaN	NaN	NaN	NaN	NaN
P18760;F8WGL3	Cofilin-1	Cfl1	0	NaN	1.99429	-1.76087	0	NaN	1.51385	-1.40201			0.838698	0.420637			0	0			0.291225	-0.33972			0.0193916	0.019139				actin binding;actin filament binding;phosphatidylinositol bisphosphate binding;signaling receptor binding	actin filament depolymerization;actin filament fragmentation;actin filament organization;cell projection organization;cellular response to epidermal growth factor stimulus;cellular response to ether;cellular response to hydrogen peroxide;cellular response to insulin-like growth factor stimulus;cellular response to interleukin-1;cellular response to interleukin-6;cellular response to tumor necrosi…	actin cytoskeleton;cell leading edge;cell projection;cell-cell junction;cofilin-actin rod;cortical actin cytoskeleton;cytoplasm;cytoskeleton;cytosol;dendritic spine;extracellular region;extracellular space;filopodium;growth cone;intracellular;lamellipodium;lamellipodium membrane;membrane;mitochondrial membrane;neuron projection;neuronal cell body;nuclear matrix;nucleus;plasma membrane;ruffle memb…	-	Axon guidance;Fc gamma R-mediated phagocytosis;Regulation of actin cytoskeleton	28.8362	28.434	28.6553	NaN	NaN	NaN	NaN	29.2684	28.8566	NaN	NaN	NaN	30.3193	29.3028	29.3366
P45591	Cofilin-2	Cfl2	0	NaN	0.425978	-0.545966	0	NaN	0	NaN	+		1.31386	1.05938			0	0			0.618164	0.546017			0	NaN				actin binding;actin filament binding	actin filament depolymerization;actin filament fragmentation;actin filament organization;muscle cell cellular homeostasis;positive regulation of actin filament depolymerization;sarcomere organization;skeletal muscle tissue development	actin cytoskeleton;cytoplasm;cytoskeleton;I band;intracellular;nuclear matrix;nucleus;Z disc	-	Axon guidance;Fc gamma R-mediated phagocytosis;Regulation of actin cytoskeleton	29.5547	29.3415	29.7687	NaN	NaN	NaN	NaN	31.0005	30.2283	NaN	NaN	NaN	28.8796	29.1894	27.9019
Q9CQA6	Coiled-coil-helix-coiled-coil-helix domain-containing protein 1	Chchd1	0.777759	0.594646	0.0165798	0.00998497	0.97636	0.764222	1.31311	0.479448			0.130968	0.14916			0.457541	0.318736			0.45757	-0.170928			0.698285	0.298535	+			-	biological_process;mitochondrial translation	cytosol;fibrillar center;mitochondrial ribosome;mitochondrion;nucleoplasm;nucleus;ribosome	Metabolism of proteins;Mitochondrial translation;Mitochondrial translation elongation;Mitochondrial translation termination;Translation	-	28.6446	27.642	28.2533	29.0102	28.9318	28.3818	NaN	28.1145	28.5437	29.4275	28.6617	29.1909	28.3876	28.0785	NaN
Q7TNL9	-	Chchd10	0	0	0	NaN	0	0	0	0			0	0			0	0			0	0			0	NaN	+			molecular_function	ATP biosynthetic process;mitochondrion organization;negative regulation of ATP citrate synthase activity;oxidative phosphorylation	mitochondrial intermembrane space;mitochondrion;nucleus	-	-	NaN	NaN	NaN	NaN	NaN	NaN	NaN	NaN	NaN	NaN	NaN	NaN	NaN	NaN	NaN
D3Z0L4;Q9D9P1	-	Chchd3	0	0	0	NaN	0	0	0	NaN			0	0			0	0			0	-0.510571			0	0	+	+		-	-	membrane;MICOS complex;mitochondrial inner membrane;mitochondrion	-	-	NaN	NaN	NaN	NaN	NaN	NaN	NaN	NaN	NaN	NaN	NaN	NaN	28.6428	NaN	NaN
Q9CRB9	MICOS complex subunit Mic19	Chchd3	0.529313	-0.433047	0.528266	-0.173934	0.695031	0.527719	0.109072	-0.0167236			1.01557	-0.724504			0.253053	0.236262			0.112977	-0.0417544			0.66987	0.115456	+	+		phosphatase binding;protein binding;protein-containing complex scaffold activity;transcriptional repressor activity, RNA polymerase II transcription regulatory region sequence-specific DNA binding	cristae formation;inner mitochondrial membrane organization;mitochondrial fusion;negative regulation of transcription by RNA polymerase II;regulation of transcription, DNA-templated;transcription, DNA-templated	cytoplasm;membrane;MICOS complex;mitochondrial inner membrane;mitochondrion;nucleus	-	-	36.0978	35.7975	36.7056	35.342	36.1788	35.7809	35.0742	35.6406	35.7126	35.7977	35.6537	36.5591	35.8305	36.1804	36.2251
Q8VEA4	Mitochondrial intermembrane space import and assembly protein 40	Chchd4	0.421632	-0.465402	0.144148	0.123564	0.268593	0.233529	0.458906	-0.200598			0.617791	-0.563435			0.118032	0.135496			0.16069	0.14245			0.490709	-0.181712	+			oxidoreductase activity;protein binding;protein disulfide oxidoreductase activity	cellular response to leukemia inhibitory factor;cellular response to oxidative stress;'de novo' posttranslational protein folding;establishment of protein localization to mitochondrion;mitochondrial DNA repair;oxidation-reduction process;peptidyl-cysteine oxidation;positive regulation of cellular respiration;protein import into mitochondrial intermembrane space;protein maturation by protein foldi…	mitochondrial intermembrane space;mitochondrion	-	-	31.0455	30.6223	31.8254	30.0936	31.1333	30.8701	30.6975	30.2002	30.9051	30.8515	30.3448	31.3072	30.7413	30.5524	29.7606
Q9CQP3	Coiled-coil-helix-coiled-coil-helix domain-containing protein 5	Chchd5	1.72623	0.920998	0.0266017	-0.0328916	1.45302	1.55525	1.91042	1.37644			0.711936	-0.452963			0.199736	0.181289			0.462062	-0.408215	+		1.46385	1.00111	+			molecular_function	aerobic respiration;mitochondrial respiratory chain complex IV assembly	mitochondrial intermembrane space;mitochondrion	-	-	28.7312	28.1939	28.8882	29.6286	29.6579	29.2899	NaN	28.1334	28.1696	29.8818	29.07	30.1684	27.8697	28.3669	NaN
Q91VN4;E9Q4M4	MICOS complex subunit Mic25	Chchd6	1.57232	-0.747794	0.0160806	0.0194435	0.173036	0.147498	0.367398	-0.169528			1.02836	-0.549166			0.507674	0.346127			0.112851	0.121661			0.114993	-0.0673103	+	+		molecular_function	cellular response to DNA damage stimulus;cristae formation	cytosol;membrane;MICOS complex;mitochondrial inner membrane;mitochondrion	-	-	31.5504	31.4411	31.7944	30.761	31.2149	30.5667	31.2019	30.5972	31.3394	31.3141	30.7517	31.5151	32.9689	33.0612	31.8865
Q8K2Q5;B1AXC8;Q3TFT3;B1AXC7;B1AXC5	Coiled-coil-helix-coiled-coil-helix domain-containing protein 7	Chchd7	0.165843	-0.197084	2.62745	1.07833	1.2536	0.684308	1.12467	0.513929			0.634601	-0.699541			0.22551	0.181851	+		2.30243	0.98333			0.981133	0.418924				molecular_function	biological_process	mitochondrial intermembrane space;mitochondrion	-	-	29.9148	29.9342	30.9534	29.8144	29.7518	30.645	NaN	29.3641	29.7718	30.1189	30.5092	30.1287	29.5443	29.1417	29.0578
P0C0A3;B1AZ42	Charged multivesicular body protein 6	Chmp6	0	NaN	0	0	0	0	0	0			0	NaN			0	0			0	0			0	0				protein N-terminus binding;protein-containing complex binding	cell separation after cytokinesis;mitotic metaphase plate congression;negative regulation of epidermal growth factor-activated receptor activity;nucleus organization;protein transport;vacuolar transport;viral budding via host ESCRT complex	endomembrane system;endosome;endosome membrane;ESCRT III complex;late endosome membrane;membrane	Cellular responses to external stimuli;Endosomal Sorting Complex Required For Transport (ESCRT);Macroautophagy;Membrane Trafficking;Vesicle-mediated transport	Endocytosis	NaN	NaN	27.0404	NaN	NaN	NaN	NaN	NaN	NaN	NaN	NaN	NaN	NaN	NaN	NaN
A0A1L1STQ1;A0A1L1SSG7;A0A1L1STZ1;A0A1L1SU22;Q9D1P4	Cysteine and histidine-rich domain-containing protein 1	Chordc1	0	0	0	0	0	NaN	0	0			0	NaN			0	0			0	0			0	0				ADP binding;ATP binding;calcium ion binding;Hsp90 protein binding;metal ion binding;protein binding;zinc ion binding	chaperone-mediated protein folding;negative regulation of Rho-dependent protein serine/threonine kinase activity;regulation of cellular response to heat;regulation of centrosome duplication	-	-	-	NaN	NaN	NaN	NaN	NaN	NaN	NaN	NaN	27.3037	NaN	NaN	NaN	NaN	NaN	NaN
B0R091;P61022	Calcineurin B homologous protein 1	Chp1	0	NaN	0	NaN	0	NaN	0	-1.32256			0	0.0587565			0	0			0	NaN			0	-0.150327				calcium ion binding;calcium-dependent protein binding;kinase binding;metal ion binding;microtubule binding;protein kinase inhibitor activity;transporter activity	calcium ion regulated exocytosis;cellular response to acidic pH;cytoplasmic microtubule organization;membrane docking;membrane fusion;membrane organization;microtubule bundle formation;negative regulation of calcineurin-NFAT signaling cascade;negative regulation of NF-kappaB transcription factor activity;negative regulation of phosphatase activity;negative regulation of protein autophosphorylatio…	cytoplasm;cytoskeleton;cytosol;endomembrane system;endoplasmic reticulum;endoplasmic reticulum-Golgi intermediate compartment;Golgi membrane;membrane;microtubule cytoskeleton;nucleus;plasma membrane;transport vesicle	Glycosaminoglycan metabolism;Hyaluronan metabolism;Hyaluronan uptake and degradation;Metabolism;Metabolism of carbohydrates	Alzheimer's disease;Amyotrophic lateral sclerosis (ALS);Apoptosis;Axon guidance;B cell receptor signaling pathway;Calcium signaling pathway;ko05152;Long-term potentiation;MAPK signaling pathway;Natural killer cell mediated cytotoxicity;Oocyte meiosis;T cell receptor signaling pathway;VEGF signaling pathway;Wnt signaling pathway	27.0045	27.1785	27.8651	NaN	NaN	NaN	NaN	NaN	27.4081	NaN	NaN	NaN	NaN	NaN	NaN
D6RCW3;D3Z6W4;D3YU39;Q8C025	Cholinephosphotransferase 1	Chpt1	0	0	0	NaN	0	0	0	0			0	0			0	0			0	NaN			0	0				diacylglycerol cholinephosphotransferase activity;metal ion binding;phosphotransferase activity, for other substituted phosphate groups;transferase activity	CDP-choline pathway;lipid metabolic process;phosphatidylcholine biosynthetic process;phospholipid biosynthetic process;platelet activating factor biosynthetic process	Golgi apparatus;Golgi membrane;integral component of membrane;membrane	Glycerophospholipid biosynthesis;Metabolism;Metabolism of lipids;Phospholipid metabolism;Synthesis of PC	Ether lipid metabolism;Glycerophospholipid metabolism;Phosphonate and phosphinate metabolism	NaN	NaN	NaN	NaN	NaN	NaN	NaN	NaN	NaN	NaN	NaN	NaN	NaN	NaN	25.7913
Q9ERZ4	Muscarinic acetylcholine receptor M2	Chrm2	0	0	0	NaN	0	0	0	0			0	0			0	0			0	NaN			0	0				arrestin family protein binding;drug binding;G-protein coupled acetylcholine receptor activity;G-protein coupled receptor activity;signal transducer activity	adenylate cyclase-inhibiting G-protein coupled acetylcholine receptor signaling pathway;G-protein coupled acetylcholine receptor signaling pathway;G-protein coupled receptor signaling pathway;phospholipase C-activating G-protein coupled acetylcholine receptor signaling pathway;regulation of heart contraction;regulation of smooth muscle contraction;response to virus;signal transduction;synaptic tr…	asymmetric synapse;axon terminus;cell junction;dendrite;integral component of membrane;integral component of plasma membrane;membrane;neuronal cell body;plasma membrane;postsynaptic membrane;symmetric synapse;synapse	Amine ligand-binding receptors;Cargo recognition for clathrin-mediated endocytosis;Class A/1 (Rhodopsin-like receptors);Clathrin-mediated endocytosis;G alpha (i) signalling events;GPCR downstream signalling;GPCR ligand binding;Membrane Trafficking;Muscarinic acetylcholine receptors;Signal Transduction;Signaling by GPCR;Vesicle-mediated transport	Calcium signaling pathway;Neuroactive ligand-receptor interaction;Regulation of actin cytoskeleton	NaN	NaN	NaN	NaN	NaN	NaN	NaN	NaN	NaN	NaN	NaN	NaN	26.8018	NaN	NaN
D3Z7H8	-	Cilp2	0	NaN	0	0	0	NaN	0	0			0.0746081	-0.107282			0	0			0	0			0	0				carbohydrate binding;molecular_function	biological_process	extracellular matrix;extracellular region	-	-	27.9593	29.0266	27.823	NaN	NaN	NaN	NaN	28.2379	28.0867	NaN	NaN	NaN	NaN	NaN	NaN
Q91WS0	CDGSH iron-sulfur domain-containing protein 1	Cisd1	0.078674	0.0587591	0.202658	0.14896	0.117293	0.189768	0.333486	0.137746			0.109128	0.182444			0.627844	0.313454			0.14489	-0.12092			0.499908	-0.132133	+			2 iron, 2 sulfur cluster binding;identical protein binding;iron ion binding;iron-sulfur cluster binding;metal ion binding	regulation of cellular respiration	integral component of membrane;intracellular membrane-bounded organelle;membrane;mitochondrial outer membrane;mitochondrion	-	-	34.8074	34.2517	34.2418	34.1252	34.7206	34.6314	35.753	34.1951	33.9002	34.9679	34.5553	34.8944	34.1919	34.2245	34.9919
Q9CQB5;D3Z3X4	CDGSH iron-sulfur domain-containing protein 2	Cisd2	0.885675	-0.989709	0.0918556	0.0985641	2.59602	-1.53815	0.228221	0.248397			0.541273	0.481269			0.0564197	-0.0671673			0.245966	-0.323229			0.291422	-0.173396				2 iron, 2 sulfur cluster binding;iron-sulfur cluster binding;metal ion binding;protein homodimerization activity	autophagy;autophagy of mitochondrion;multicellular organism aging;regulation of autophagy	endoplasmic reticulum;endoplasmic reticulum membrane;integral component of membrane;intracellular membrane-bounded organelle;membrane;mitochondrial outer membrane;mitochondrion;perinuclear region of cytoplasm;protein-containing complex	-	-	29.2685	29.9387	28.6101	28.1357	27.7598	28.9527	29.5858	29.8463	29.8291	28.1366	27.8936	28.6165	29.1899	28.6703	29.7689
Z4YKM2;B2RWE3;B1AR13	CDGSH iron-sulfur domain-containing protein 3, mitochondrial	Cisd3	0.24499	0.19568	2.30195	0.376249	0.786947	0.80755	0.382358	0.125323			0.822278	-0.52415			0.062647	0.0877202			0.722076	0.100043			0.467759	-0.150883				2 iron, 2 sulfur cluster binding;iron-sulfur cluster binding;metal ion binding	biological_process	intracellular membrane-bounded organelle;mitochondrion	-	-	32.5325	32.2196	33.1413	32.7666	32.5804	33.1335	31.9897	31.9879	32.3434	32.8071	32.1795	33.757	32.5815	32.5824	32.7231
Q8BMK4	Cytoskeleton-associated protein 4	Ckap4	0	NaN	0.295253	0.204018	0	NaN	0.0197312	0.00926272			0.492951	0.982704			0	0			0.107421	0.0842152			0.297301	-0.11054				-	biological_process	cell surface;cytoplasm;cytoplasmic ribonucleoprotein granule;cytoskeleton;cytosol;endoplasmic reticulum;endoplasmic reticulum membrane;integral component of membrane;lipid droplet;membrane;nuclear speck;perinuclear region of cytoplasm;plasma membrane;rough endoplasmic reticulum	Immune System;Innate Immune System;Metabolism of proteins;Neutrophil degranulation;Post-translational protein modification;Post-translational protein phosphorylation;Regulation of Insulin-like Growth Factor (IGF) transport and uptake by Insulin-like Growth Factor Binding Proteins (IGFBPs);Surfactant metabolism	Protein processing in endoplasmic reticulum	29.6094	29.5848	27.6824	NaN	NaN	NaN	NaN	29.8147	30.0684	NaN	NaN	NaN	30.7785	30.3262	29.817
Z4YL78;A0A0R4J0K2;K3W4R5;A2AGT5	Cytoskeleton-associated protein 5	Ckap5	0	0	0	0	0	0	0	NaN			0	0			0	0			0	NaN			0	0				cadherin binding;microtubule binding;microtubule plus-end binding;ribonucleoprotein complex binding	cell cycle;cell division;centrosome cycle;centrosome duplication;establishment or maintenance of microtubule cytoskeleton polarity;microtubule polymerization;RNA transport;spindle organization	centrosome;chromosome;chromosome, centromeric region;condensed chromosome kinetochore;cytoplasm;cytoskeleton;gamma-tubulin complex;kinetochore;microtubule cytoskeleton;microtubule organizing center;microtubule plus-end;nucleolus;plasma membrane;protein-containing complex;spindle;spindle pole	Amplification of signal from unattached kinetochores via a MAD2 inhibitory signal;Amplification of signal from the kinetochores;Anchoring of the basal body to the plasma membrane;AURKA Activation by TPX2;Cell Cycle;Cell Cycle Checkpoints;Cell Cycle, Mitotic;Centrosome maturation;Cilium Assembly;G2/M Transition;Loss of Nlp from mitotic centrosomes;Loss of proteins required for interphase microtubu…	-	NaN	NaN	NaN	NaN	NaN	NaN	NaN	NaN	NaN	NaN	NaN	NaN	NaN	NaN	NaN
[truncated: 2,041 more rows]
[truncated: 21 more columns]
