# Supplementary material for: PERM1 interacts with the MICOS-MIB complex to connect the mitochondria and sarcolemma via ankyrin B
Source: Nat Commun. 2021 Aug 12;12:4900. doi: 10.1038/s41467-021-25185-3 (PMC8361071; doi:10.1038/s41467-021-25185-3)
Supplement: Supplementary file 3 — Supplementary Data 2 [file 41467_2021_25185_MOESM3_ESM.xlsx]

## Sheet: proteome_whole_TA_11pm
Majority protein IDs	Protein names	Gene names	Mitocarta	UP (p-value<0.05; dif>1.5)	DOWN (p-value <0.05; dif <-1.5)	-Log10 p-value KO/WT	Log2 Difference KO/WT	Log2_LFQ intensity WT_315	Log2_LFQ intensity WT_339	Log2_LFQ intensity KO_322	Log2_LFQ intensity KO_332	GOMF name	GOBP name	GOCC name	Reactome	Peptides	Razor + unique peptides	Unique peptides	Sequence coverage [%]	Unique + razor sequence coverage [%]	Unique sequence coverage [%]	Mol. weight [kDa]	Q-value	Score	Intensity	MS/MS Count	q-value KO/WT	Test statistic KO/WT
A0A0R4J083	-	-				0.150418	-0.0414019	30.9361	30.8874	30.7778	30.9628	acyl-CoA dehydrogenase activity;fatty-acyl-CoA binding;flavin adenine dinucleotide binding;long-chain-acyl-CoA dehydrogenase activity;oxidoreductase activity;oxidoreductase activity, acting on the CH-CH group of donors	fatty acid beta-oxidation using acyl-CoA dehydrogenase;long-chain fatty acid catabolic process;oxidation-reduction process;protein homotetramerization	mitochondrial matrix;mitochondrial membrane;mitochondrion	Beta oxidation of lauroyl-CoA to decanoyl-CoA-CoA;Beta oxidation of myristoyl-CoA to lauroyl-CoA;Fatty acid metabolism;Metabolism;Metabolism of lipids;Mitochondrial Fatty Acid Beta-Oxidation;mitochondrial fatty acid beta-oxidation of saturated fatty acids	26	26	3	51.6	51.6	2.1	47.896	0	323.31	371210000000	475	0.942443	-0.211638
A0A1B0GRY3;A0A1B0GS20	-	-				0.355828	-0.354548	29.0203	28.3096	28.2016	28.4191	-	-	-	-	2	2	2	1.4	1.4	1.4	215.5	0.0026234	2.7624	91181000000	25	0.786232	-0.751786
A0A0G2JFH2	-	-				0.503424	-0.250753	30.615	30.2489	30.2237	30.1387	tubulin binding	-	cytoplasm;cytoskeleton;microtubule	-	107	107	81	75.9	75.9	58.1	152.67	0	323.31	68731000000	1029	0.749856	-0.870884
Q80UY1	UPF0586 protein C9orf41 homolog	-				0.132229	0.105338	26.4888	26.9648	26.9675	26.6967	carnosine N-methyltransferase activity;methyltransferase activity;transferase activity	carnosine metabolic process;methylation	cytoplasm;cytosol;nucleus	Histidine catabolism;Histidine, lysine, phenylalanine, tyrosine, proline and tryptophan catabolism;Metabolism;Metabolism of amino acids and derivatives	12	12	12	34	34	34	46.338	0	55.031	20517000000	121	0.928143	0.281788
A0A0J9YKD4	-	-				0	0.726818	NaN	25.1006	NaN	25.8274	ATP binding;catalytic activity;creatine kinase activity;kinase activity;nucleotide binding;transferase activity;transferase activity, transferring phosphorus-containing groups	phosphocreatine biosynthetic process;phosphorylation	-	-	42	1	1	92.6	5.1	5.1	35.108	0	32.858	8550500000	31	0.983284	0
Q8VE95	UPF0598 protein C8orf82 homolog	-				0.778049	-0.322307	26.019	25.8143	25.483	25.7056	molecular_function	biological_process;positive regulation of synapse assembly	mitochondrion	-	9	9	9	53.2	53.2	53.2	24.33	0	121.27	5781400000	34	0.643489	-1.28308
Q9CQE8	UPF0568 protein C14orf166 homolog	-				0.0331906	-0.020009	25.238	24.9984	25.248	24.9484	identical protein binding;RNA binding;RNA polymerase II core binding	negative regulation of protein kinase activity;positive regulation of transcription by RNA polymerase II;regulation of transcription, DNA-templated;transcription, DNA-templated;tRNA splicing, via endonucleolytic cleavage and ligation	centrosome;cytoplasm;cytoskeleton;cytosol;microtubule organizing center;mitotic spindle;nucleoplasm;nucleus;perinuclear region of cytoplasm;tRNA-splicing ligase complex	-	13	13	13	54.9	54.9	54.9	28.152	0	59.329	4098400000	40	0.976105	-0.0685771
P0DN34	-	-				0.425205	0.625972	27.0466	27.9024	28.452	27.7489	NADH dehydrogenase activity	mitochondrial respiratory chain complex I assembly;oxidation-reduction process	integral component of membrane;membrane;mitochondrial inner membrane;mitochondrial respiratory chain complex I;mitochondrion;respiratory chain	-	4	4	4	50.9	50.9	50.9	6.954	0	8.3792	2093900000	19	0.717589	0.957434
A0A1B0GRA5	-	-				0.0135658	0.0353985	24.1723	23.5057	24.6165	23.1323	calcium channel regulator activity	activation of store-operated calcium channel activity;regulation of calcium ion transport	integral component of endoplasmic reticulum membrane;integral component of membrane;membrane	-	26	1	1	43.6	1.6	1.6	88.93	0.00028868	7.5368	1676000000	10	0.986086	0.0387495
A0A1D5RLD8	-	-				0	NaN	NaN	NaN	NaN	23.2102	glyceraldehyde-3-phosphate dehydrogenase (NAD+) (phosphorylating) activity;NAD binding;NADP binding;oxidoreductase activity;oxidoreductase activity, acting on the aldehyde or oxo group of donors, NAD or NADP as acceptor	glucose metabolic process;glycolytic process;oxidation-reduction process	-	-	36	1	1	90.7	4.2	4.2	35.812	0.00026947	5.2562	1593500000	6	0.961191	0
A0A1B0GRS2	-	-				0.598576	-0.557663	23.6025	22.9569	22.857	22.5871	oxidoreductase activity;oxidoreductase activity, acting on the CH-OH group of donors, NAD or NADP as acceptor	carboxylic acid metabolic process;oxidation-reduction process	-	-	9	2	2	98.5	16.2	16.2	7.3387	0.0024114	2.8929	1401800000	8	0.644118	-1.23953
Q8BGX2	Uncharacterized protein C19orf52 homolog	-				0.383593	0.247191	23.1581	23.0057	23.1001	23.5581	molecular_function	protein import into mitochondrial inner membrane;protein transport	integral component of membrane;membrane;mitochondrial inner membrane;mitochondrial inner membrane protein insertion complex;mitochondrial intermembrane space;mitochondrion	-	6	6	6	23.7	23.7	23.7	29.415	0	49.936	1018100000	15	0.797101	0.724173
A0A1L1SU40;A0A1L1SS87	-	-				1.07904	0.789811	22.0625	22.3398	22.7907	23.1912	-	-	integral component of membrane;membrane	-	3	2	2	22.4	17.6	17.6	19.568	0	22.057	974470000	11	0.601509	2.29908
Q9CRC6	UPF0693 protein C10orf32 homolog	-				1.04084	0.431757	23.492	23.4481	24.0401	23.7635	molecular_function	biological_process	BORC complex;lysosomal membrane;lysosome;membrane	-	4	4	4	47.6	47.6	47.6	11.546	0	10.276	974060000	12	0.59409	1.79893
Q6PD19	UPF0668 protein C10orf76 homolog	-				0	0.63807	NaN	22.4807	22.6758	23.5619	molecular_function	biological_process	cellular_component;integral component of membrane;membrane	-	4	4	4	7	7	7	78.631	0.00028281	6.5804	817290000	6	0.814137	0
A0A0J9YTR2	-	-				0.573014	0.526554	23.1111	23.792	23.9174	24.0388	-	-	-	-	5	5	5	46.3	46.3	46.3	10.829	0	16.515	724400000	25	0.655964	1.18108
A0A1D5RMM8	-	-				0.326203	-0.322055	23.8341	23.3969	22.9998	23.5871	-	-	-	-	11	11	4	34	34	14.2	58.853	0	76.516	684540000	26	0.799914	-0.690913
Q9CR13	UPF0562 protein C7orf55 homolog	-				0.0866761	-0.100949	23.765	23.6326	23.9802	23.2155	molecular_function	mitochondrial proton-transporting ATP synthase complex assembly;negative regulation of lipid catabolic process;regulation of type B pancreatic cell proliferation	mitochondrion	-	4	4	4	38.1	38.1	38.1	12.694	0	29.684	678840000	12	0.945069	-0.206851
A0A0N4SVS6	-	-				0	NaN	22.1455	22.1565	NaN	NaN	molecular_function;nucleic acid binding;zinc ion binding	biological_process;positive regulation of cell proliferation;positive regulation of transcription by RNA polymerase II;positive regulation of transcription, DNA-templated	cellular_component;cytosol;endoplasmic reticulum;nucleus	-	11	1	1	56.7	8.2	8.2	18.799	0	39.6	509900000	6	0.979483	0
A0A0G2JGI1	-	-				0	1.725	NaN	21.471	23.196	NaN	-	-	-	-	8	1	0	16.7	3	0	70.624	0.00028927	7.5878	365750000	3	0.983871	0
Q8BHE8	Uncharacterized protein C2orf47 homolog, mitochondrial	-				0	NaN	NaN	NaN	22.7101	NaN	ribosome binding	calcium import into the mitochondrion;inner mitochondrial membrane organization;mitochondrial calcium ion homeostasis;protein insertion into mitochondrial membrane;protein insertion into mitochondrial membrane from inner side	mitochondrial inner membrane;mitochondrial matrix;mitochondrion	Mitochondrial calcium ion transport;Processing of SMDT1;Transport of small molecules	4	4	4	15.8	15.8	15.8	32.985	0.00029138	7.8955	341370000	5	0.804199	0
A0A140LHH8	-	-				1.15918	-0.673856	22.8047	23.0265	22.0908	22.3926	-	-	-	-	70	3	3	56.5	1.7	1.7	199.86	0	15.293	304390000	19	0.615568	-2.34555
Q8BTC1	Uncharacterized protein C12orf73 homolog	-				0.0151336	-0.0356617	25.4308	24.5835	25.5732	24.3698	molecular_function	biological_process	cellular_component;extracellular region	-	4	4	4	40.3	40.3	40.3	7.5397	0.0014885	3.41	274720000	10	0.985248	-0.0426625
Q9CRC3	UPF0235 protein C15orf40 homolog	-				0	0.0735807	NaN	21.0471	21.3084	20.9329	molecular_function	biological_process	cellular_component	-	2	2	2	23.8	23.8	23.8	13.189	0.00051546	4.1007	246430000	4	0.764092	0
Q91V76;A0A1L1SSF8	Ester hydrolase C11orf54 homolog	-				0	NaN	21.8487	NaN	NaN	NaN	hydrolase activity;hydrolase activity, acting on ester bonds;metal ion binding;zinc ion binding	-	nuclear body;nucleoplasm;nucleus	-	4	4	4	16.5	16.5	16.5	34.995	0.00028043	6.3678	204310000	4	0.77946	0
A0A0R4J1J1	-	-				0	NaN	22.4268	21.162	NaN	NaN	-	-	integral component of membrane;membrane	-	2	2	2	19.7	19.7	19.7	15.57	0.00026302	4.5837	128290000	5	0.971681	0
Q9CWB7	Glutaredoxin-like protein C5orf63 homolog	-				0.179641	0.0923347	23.4839	23.4368	23.3729	23.7325	molecular_function	biological_process;oxidation-reduction process	mitochondrion	-	3	3	3	26.1	26.1	26.1	13.43	0.0014746	3.2813	127910000	5	0.914981	0.328199
A0A140LHQ8	-	-				0	NaN	NaN	20.3495	NaN	NaN	1-phosphatidylinositol binding;clathrin binding;phospholipid binding	axonogenesis;cargo loading into vesicle;clathrin coat assembly;clathrin-dependent endocytosis;dendrite morphogenesis;endocytosis;hemopoiesis;learning or memory;modulation of age-related behavioral decline;negative regulation of metalloendopeptidase activity involved in amyloid precursor protein catabolic process;positive regulation of amyloid-beta clearance;positive regulation of amyloid-beta for…	clathrin-coated pit;clathrin-coated vesicle;intracellular;perinuclear region of cytoplasm;vesicle	-	5	1	1	18.6	5.3	5.3	57.003	0	17.779	98547000	2	0.965699	0
Q6PIU9	Uncharacterized protein FLJ45252 homolog	-				0.297801	-0.163961	21.0858	20.8972	21.0071	20.648	protein serine/threonine kinase activity	protein phosphorylation	-	-	4	4	4	18.1	18.1	18.1	37.704	0.00028977	7.6375	91934000	8	0.838892	-0.541445
Q99M08	Uncharacterized protein C4orf3 homolog	-				0	NaN	NaN	20.9288	NaN	NaN	molecular_function	biological_process	cellular_component;integral component of membrane;membrane	-	1	1	1	21.5	21.5	21.5	7.4043	0	8.5658	87086000	10	0.769986	0
Q8BR90	UPF0600 protein C5orf51 homolog	-				0	NaN	NaN	20.1892	NaN	NaN	molecular_function	biological_process	cytosol;nucleoplasm	-	1	1	1	9.9	9.9	9.9	33.471	0	80.644	83347000	1	0.80146	0
A0A1W2P7M9	-	-				0	NaN	NaN	NaN	NaN	19.9696	-	-	integral component of membrane;membrane	ECM proteoglycans;Extracellular matrix organization;Laminin interactions	2	1	1	15.6	10.2	10.2	13.694	0.0080808	1.8953	79676000	1	0.954783	0
Q5EBG8	Uncharacterized protein C1orf50 homolog	-				0	NaN	NaN	19.938	NaN	NaN	identical protein binding	biological_process	cellular_component	-	2	2	2	20.1	20.1	20.1	21.862	0	27.197	76480000	4	0.825978	0
A0A1L1SV73	-	-				0	NaN	NaN	20.7302	NaN	NaN	thiol-dependent ubiquitinyl hydrolase activity	protein deubiquitination;ubiquitin-dependent protein catabolic process	-	-	53	1	1	44.5	0.7	0.7	157.15	0.0080736	1.8825	60002000	2	0.956724	0
Q9D1I2	Bcl10-interacting CARD protein	-				0	NaN	NaN	NaN	NaN	19.5486	molecular_function	biological_process;regulation of apoptotic process	endoplasmic reticulum;endoplasmic reticulum membrane;integral component of membrane;membrane;mitochondrial membrane;mitochondrion	-	2	2	2	14.2	14.2	14.2	20.936	0.0010134	3.7899	53204000	2	0.758462	0
A0A1W2P772	-	-				0	NaN	NaN	20.2835	NaN	NaN	ATP binding;calcium-transporting ATPase activity	ATP hydrolysis coupled cation transmembrane transport;calcium ion transmembrane transport	integral component of membrane;membrane	-	7	1	1	31.5	6.9	6.9	35.622	0.0002727	5.5394	51054000	3	0.955614	0
A0A1D5RM59	-	-				0	NaN	NaN	20.5505	NaN	NaN	actin binding	cell-substrate junction assembly;fibroblast migration;intracellular signal transduction	cell-substrate junction;focal adhesion;intracellular	-	46	1	1	35.6	2	2	200.45	0	10.091	48101000	1	0.95979	0
A0A0G2JE99;P01843	Ig lambda-1 chain C region	-				0	NaN	NaN	NaN	19.914	NaN	antigen binding;immunoglobulin receptor binding;protein binding	B cell receptor signaling pathway;complement activation, classical pathway;defense response to bacterium;innate immune response;phagocytosis, engulfment;phagocytosis, recognition;positive regulation of B cell activation	B cell receptor complex;blood microparticle;external side of plasma membrane;immunoglobulin complex, circulating;plasma membrane	Cell surface interactions at the vascular wall;Hemostasis	1	1	1	16	16	16	11.575	0	28.593	41430000	1	0.986228	0
A0A1D5RLC6	-	-				0	NaN	20.6251	NaN	NaN	NaN	-	-	-	-	10	1	1	23.6	3.1	3.1	51.336	0	9.4024	33893000	3	0.961471	0
A0A1W2P6G5	-	-				0	NaN	NaN	NaN	19.8396	NaN	calcium ion binding	-	-	-	7	1	1	65.5	19.4	19.4	15.448	0	73.524	24156000	1	0.956168	0
A0A1D5RLN6	-	-				0	NaN	NaN	17.9663	NaN	NaN	-	-	-	-	1	1	1	4.4	4.4	4.4	43.215	0.0030886	2.6797	21810000	1	0.96035	0
P18528	Ig heavy chain V region 6.96	-				0	NaN	NaN	NaN	NaN	16.942	antigen binding	-	-	-	1	1	1	19.4	19.4	19.4	11.007	0.0024102	2.882	19893000	1	0.858707	0
Q9D727	Uncharacterized protein C6orf226 homolog	-				0	NaN	19.4781	NaN	NaN	NaN	molecular_function	biological_process	cellular_component	-	2	2	2	24.6	24.6	24.6	12.013	0.004188	2.3411	16931000	2	0.755678	0
A0A0U1RP93	-	-				0	NaN	NaN	NaN	NaN	20.9974	calcium ion binding;structural constituent of muscle	skeletal muscle tissue development	-	-	22	1	1	96.6	6.7	6.7	16.881	0.0021723	2.915	12974000	1	0.967969	0
A0A1L1SS37	-	-				0	NaN	17.906	NaN	NaN	NaN	-	-	-	-	66	1	1	57.1	0.7	0.7	185.18	0.0089146	1.791	9036300	1	0.958115	0
Q8R3W2;Q9CQP2	Trafficking protein particle complex subunit 2	0610009B22Rik;Trappc2				0.471774	0.810424	21.3694	22.2461	23.0953	22.1411	ion channel binding;molecular_function;protein binding;transcription factor binding	biological_process;ER to Golgi vesicle-mediated transport;regulation of transcription, DNA-templated;skeletal system development;transcription, DNA-templated;vesicle-mediated transport	cellular_component;cytoplasm;endoplasmic reticulum;endoplasmic reticulum-Golgi intermediate compartment;intracellular;intracellular membrane-bounded organelle;nucleoplasm;nucleus;perinuclear region of cytoplasm;TRAPP complex	Asparagine N-linked glycosylation;COPII-mediated vesicle transport;ER to Golgi Anterograde Transport;Membrane Trafficking;Metabolism of proteins;Post-translational protein modification;RAB GEFs exchange GTP for GDP on RABs;Rab regulation of trafficking;Transport to the Golgi and subsequent modification;Vesicle-mediated transport	2	2	2	15.7	15.7	15.7	16.445	0	15.686	412830000	16	0.68554	1.08365
Q9DCS2;G5E8X1;E9Q7K5;E9Q5B2	UPF0585 protein C16orf13 homolog	0610011F06Rik				1.10108	-0.40422	25.7385	25.9715	25.4838	25.4177	molecular_function	biological_process	cellular_component	-	10	10	10	60.3	60.3	60.3	22.687	0	169.52	3928100000	27	0.606112	-1.8282
Q8BHG2;A2A8E2;B7ZC72;B7ZC71	UPF0587 protein C1orf123 homolog	0610037L13Rik				0.750531	0.331955	25.6045	25.9284	26.0864	26.1104	molecular_function	biological_process	-	-	9	9	9	73.8	73.8	73.8	18.02	0	125.3	7284800000	33	0.643355	1.26515
E0CYV9	-	1110002E22Rik				0.198888	-0.304772	24.4141	24.6047	24.7418	23.6675	molecular_function	biological_process	cellular_component	-	24	24	24	17.4	17.4	17.4	189.75	0	88.163	1203900000	40	0.868544	-0.472144
A0A0U1RPJ7;D3YVR9;Q9R0P4	Small acidic protein	1110004F10Rik;Smap				0	NaN	NaN	NaN	NaN	19.5668	molecular_function	biological_process	cellular_component	-	1	1	1	28.3	28.3	28.3	6.8525	0.0024015	2.8389	39970000	1	0.966833	0
V9GXP4;Q8JZY4;V9GXF2	Mitochondrial ribonuclease P protein 3	1110008L16Rik;Kiaa0391				0.0447776	-0.0278416	21.7119	21.342	21.423	21.5751	hydrolase activity;metal ion binding;nuclease activity;ribonuclease P activity	mitochondrial tRNA 5'-end processing;nucleic acid phosphodiester bond hydrolysis;RNA phosphodiester bond hydrolysis;RNA phosphodiester bond hydrolysis, endonucleolytic;tRNA 5'-leader removal;tRNA processing	mitochondrial nucleoid;mitochondrial ribonuclease P complex;mitochondrion;nucleus	-	5	5	5	13.2	13.2	13.2	64.999	0	15.751	268450000	13	0.965749	-0.0928089
D3YY36;Q9DBD0	Inhibitor of carbonic anhydrase	1300017J02Rik;Ica				0.393205	-0.45266	24.1233	24.3573	24.2031	23.3721	enzyme inhibitor activity;iron ion binding	negative regulation of catalytic activity	cellular_component;extracellular region;extracellular space	-	16	15	14	29.9	28.6	26.8	68.6	0	46.672	1855600000	31	0.752315	-0.851391
Q8WUR0;J3QPY0;A0A0U1RNT4	Protein C19orf12 homolog	1600014C10Rik				0.110855	0.140786	24.5594	24.956	24.5163	25.2807	molecular_function	apoptotic process;autophagy;mitochondrial calcium ion homeostasis;response to oxidative stress	cytoplasm;cytosol;endoplasmic reticulum;integral component of membrane;membrane;mitochondrial membrane;mitochondrion	-	5	5	5	28.4	28.4	28.4	15.087	0	9.4728	1530000000	29	0.929678	0.265364
D3Z316;Q9CQF4	Uncharacterized protein C6orf203 homolog	1700021F05Rik	+			0.779421	0.269973	23.7504	23.5181	23.954	23.8544	molecular_function	biological_process	mitochondrion	-	5	5	5	19.2	19.2	19.2	27.847	0	97.343	1891200000	16	0.653427	1.19253
A0A0A0MQF7;Q8K207	Uncharacterized protein C1orf21 homolog	1700025G04Rik				0	NaN	NaN	19.7152	NaN	NaN	molecular_function	biological_process	cellular_component	-	2	2	2	26.9	26.9	26.9	8.7407	0.0016999	3.0269	42631000	2	0.992169	0
F8WIU1;Q9D1K7;H7BXB9	UPF0687 protein C20orf27 homolog	1700037H04Rik				1.44649	0.228785	21.8323	21.7454	22.0272	22.0081	molecular_function	biological_process	cellular_component	-	4	4	4	31.1	31.1	31.1	19.811	0	18.161	425550000	7	0.596083	1.5836
A2AMZ4;A0A087WQY7	Uncharacterized protein C17orf89 homolog	1810043H04Rik	+			0.401013	0.460165	24.447	24.6915	25.4424	24.6164	molecular_function	mitochondrial respiratory chain complex I assembly	mitochondrion	-	3	3	3	50	50	50	7.7849	0	15.268	264030000	18	0.747753	0.867136
D3Z7G3;D3YYX8;D3Z2E9;Q9D882;F8WHN9	Uncharacterized protein C10orf35 homolog	2010107G23Rik				0	-0.0202503	22.195	21.6856	NaN	21.9201	protein binding	biological_process	cellular_component;integral component of membrane;membrane	-	3	3	3	36.4	36.4	36.4	10.843	0	9.0295	143350000	5	0.923724	0
Q9CPN9	-	2210010C04Rik				0	NaN	19.6716	NaN	NaN	NaN	hydrolase activity;peptidase activity;serine-type endopeptidase activity;serine-type peptidase activity	proteolysis	extracellular space	-	1	1	1	4.9	4.9	4.9	26.422	0.003085	2.648	7360500	1	0.769267	0
G3X8U3	-	2210016F16Rik				0.58081	0.535045	23.3537	23.983	24.3484	24.0584	molecular_function	tRNA modification	cellular_component	-	9	9	9	29.3	29.3	29.3	38.615	0	28.724	2880300000	19	0.653553	1.19834
Q14C20;Q9D7L5	-	2310002L09Rik				0	-0.23709	NaN	20.8718	20.2733	20.996	structural constituent of cytoskeleton	actomyosin structure organization	cytoskeleton;integral component of membrane;membrane;mitochondrion;plasma membrane	-	2	2	2	11	11	11	22.314	0.0041919	2.3612	152920000	3	0.835405	0
A0A087WSS1;E9QM90;Q148V7;G3X9J4	LisH domain and HEAT repeat-containing protein KIAA1468	2310035C23Rik;Kiaa1468				0	0.737071	20.7494	20.0219	NaN	21.1227	molecular_function	biological_process	cellular_component	-	4	4	4	4.3	4.3	4.3	131.87	0.00028694	7.2843	107730000	6	0.994565	0
B8JJ66;B8JJ69;F6X1P1	-	2310061I04Rik	+			1.50227	-0.444156	23.9528	23.8833	23.4011	23.5467	molecular_function	biological_process	integral component of membrane;membrane;mitochondrion	-	5	5	5	19	19	19	26.69	0	15.209	1465000000	19	0.606196	-2.45806
F7D3E1;B8JJH0;J3QQ27	-	2610015P09Rik				0	NaN	NaN	NaN	22.1807	NaN	molecular_function	biological_process	cellular_component	-	1	1	1	3	3	3	54.557	0.0080754	1.8861	122390000	1	0.929721	0
Q5U452;Q99PW4	TP53-regulating kinase	2810408M09Rik;Tp53rk				0	NaN	NaN	19.5723	NaN	NaN	ATP binding;hydrolase activity;kinase activity;nucleotide binding;p53 binding;phosphotransferase activity, alcohol group as acceptor;protein kinase activity;protein serine/threonine kinase activity;transferase activity	phosphorylation;protein phosphorylation;tRNA processing;tRNA threonylcarbamoyladenosine metabolic process	cytoplasm;cytosol;EKC/KEOPS complex;membrane;nucleus	Gene expression (Transcription);Generic Transcription Pathway;Regulation of TP53 Activity;Regulation of TP53 Activity through Phosphorylation;RNA Polymerase II Transcription;Transcriptional Regulation by TP53	2	2	2	13.9	13.9	13.9	27.435	0	9.7129	62629000	2	0.822883	0
D3YZ60;Q9CYZ6	Uncharacterized protein C19orf60 homolog	2810428I15Rik				0	NaN	NaN	NaN	NaN	19.5264	molecular_function	biological_process	cellular_component	-	3	3	3	21.2	21.2	21.2	16.739	0.001476	3.2915	96522000	3	0.923206	0
A2ANZ2;Q3U3D8;Q6DFW0	Protein C9orf72 homolog	3110043O21Rik				0	NaN	NaN	NaN	19.185	19.7398	guanyl-nucleotide exchange factor activity;protein binding;Rab GTPase binding;Rab guanyl-nucleotide exchange factor activity	autophagy;axon extension;endocytosis;late endosome to lysosome transport;negative regulation of GTP binding;negative regulation of protein phosphorylation;positive regulation of macroautophagy;regulation of actin filament organization;regulation of autophagosome assembly;regulation of autophagy;regulation of TORC1 signaling;stress granule assembly	Atg1/ULK1 kinase complex;autophagosome;axon;axonal growth cone;cell projection;cytoplasm;cytoplasmic stress granule;cytoplasmic vesicle;dendrite;endosome;extracellular region;extracellular space;growth cone;guanyl-nucleotide exchange factor complex;lysosome;main axon;neuron projection;nuclear membrane;nucleus;P-body;perikaryon	-	2	2	2	7.3	7.3	7.3	35.89	0.00027218	5.5114	49979000	4	0.945194	0
D3Z1D3	-	3425401B19Rik				0.109757	0.0569429	24.0029	23.6649	23.9391	23.8426	molecular_function	biological_process	cellular_component	-	15	15	15	13.5	13.5	13.5	154.48	0	36.792	829010000	40	0.945446	0.206503
B1APX2;Q3UE31	Uncharacterized protein KIAA0930 homolog	5031439G07Rik				0.369965	0.207262	22.0151	22.3571	22.5142	22.2725	molecular_function	biological_process	cellular_component	-	7	7	7	18.6	18.6	18.6	50.235	0	21.189	482650000	15	0.802757	0.669867
E9QMK9;Q8BH86	UPF0317 protein C14orf159 homolog, mitochondrial	9030617O03Rik	+			0.960757	-0.668866	27.6867	27.2091	26.7425	26.8156	D-glutamate cyclase activity;lyase activity	glutamate metabolic process	mitochondrial matrix;mitochondrion	-	28	28	28	48.5	48.5	48.5	69.921	0	270.39	14689000000	160	0.593786	-1.95808
D3YW19;I1E4X5;Q8BWQ6;D3YW20	UPF0505 protein C16orf62 homolog	9030624J02Rik				1.24322	1.37026	21.6495	20.9663	22.7004	22.6558	molecular_function	Golgi to plasma membrane transport;protein transport;retrograde transport, endosome to Golgi	cytosol;early endosome;endosome;integral component of membrane;membrane;retromer, cargo-selective complex	Immune System;Innate Immune System;Neutrophil degranulation	9	9	9	11.7	11.7	11.7	106.38	0	17.434	333150000	14	0.489117	3.09784
Q61838	Alpha-2-macroglobulin;Alpha-2-macroglobulin 165 kDa subunit;Alpha-2-macroglobulin 35 kDa subunit	A2m				0.296425	-0.381766	29.4638	29.3328	29.4863	28.5468	brain-derived neurotrophic factor binding;endopeptidase inhibitor activity;nerve growth factor binding;peptidase inhibitor activity;serine-type endopeptidase inhibitor activity	embryo implantation;negative regulation of endopeptidase activity;negative regulation of peptidase activity	extracellular region;extracellular space	-	58	58	56	48.8	48.8	47.8	165.85	0	323.31	32528000000	429	0.805542	-0.664783
B7ZMY3	-	A930018M24Rik				0	-0.530987	21.2804	NaN	NaN	20.7494	molecular_function	biological_process	cellular_component	-	3	3	3	23.4	23.4	23.4	23.632	0.00027871	6.2103	211240000	2	0.930508	0
P58742	Aladin	Aaas				0.180564	0.0972958	21.7667	22.1405	22.0863	22.0155	molecular_function	fertilization;learning;mRNA transport;nucleocytoplasmic transport;protein transport	centrosome;cytosol;nuclear membrane;nuclear pore;nucleoplasm;nucleus	Cell Cycle;Cell Cycle, Mitotic;Cellular response to heat stress;Cellular responses to external stimuli;Cellular responses to stress;Gene expression (Transcription);Gene Silencing by RNA;Glucose metabolism;Glycolysis;M Phase;Metabolism;Metabolism of carbohydrates;Metabolism of non-coding RNA;Metabolism of proteins;Metabolism of RNA;Mitotic Prophase;Nuclear Envelope Breakdown;Nuclear Pore Complex (…	5	5	5	13	13	13	59.43	0	9.3604	374820000	7	0.9113	0.335283
Q3UHJ0	AP2-associated protein kinase 1	Aak1				0.721042	-0.465693	22.9954	22.7062	22.1954	22.5747	AP-2 adaptor complex binding;ATP binding;kinase activity;Notch binding;nucleotide binding;protein kinase activity;protein serine/threonine kinase activity;transferase activity	endocytosis;phosphorylation;positive regulation of Notch signaling pathway;protein autophosphorylation;protein phosphorylation;protein stabilization;regulation of clathrin-dependent endocytosis;regulation of protein localization	cell leading edge;clathrin-coated pit;clathrin-coated vesicle;cytoplasm;extrinsic component of plasma membrane;membrane;plasma membrane;terminal bouton	Cargo recognition for clathrin-mediated endocytosis;Clathrin-mediated endocytosis;Membrane Trafficking;Vesicle-mediated transport	11	11	11	18.2	18.2	18.2	103.35	0	25.446	314140000	20	0.643671	-1.37583
D3Z442;D3YZD8;Q8R0P4;D3YWY5;D3Z1Q3	Mth938 domain-containing protein	Aamdc				0.59723	0.224279	28.8374	28.5935	28.8689	29.0106	molecular_function	negative regulation of apoptotic process;positive regulation of fat cell differentiation;positive regulation of transcription by RNA polymerase II	cytoplasm	-	9	9	9	65.5	65.5	65.5	15.242	0	75.145	24474000000	88	0.718303	0.930403
Q3TJ22;J3QN89	-	Aamp				0.0289816	-0.0238085	22.9142	23.4347	23.1478	23.1535	heparin binding;unfolded protein binding	ribosomal large subunit biogenesis	cell surface;cytosol;intercellular bridge;microtubule cytoskeleton;preribosome, large subunit precursor	-	6	6	6	17.7	17.7	17.7	46.894	0	39.198	870140000	20	0.975213	-0.0660897
Q8BGQ7	Alanine--tRNA ligase, cytoplasmic	Aars				0.699662	0.770905	28.3251	27.5842	28.5537	28.8974	alanine-tRNA ligase activity;amino acid binding;aminoacyl-tRNA editing activity;aminoacyl-tRNA ligase activity;ATP binding;ligase activity;metal ion binding;nucleic acid binding;nucleotide binding;protein binding;RNA binding;tRNA binding	alanyl-tRNA aminoacylation;aminoacyl-tRNA metabolism involved in translational fidelity;cerebellar Purkinje cell layer development;negative regulation of neuron apoptotic process;neuromuscular process;neuromuscular process controlling balance;translation;tRNA aminoacylation;tRNA modification	cytoplasm;cytosol;mitochondrion	-	45	45	45	50.8	50.8	50.8	106.91	0	323.31	23657000000	262	0.601832	1.51639
Q14CH7	Alanine--tRNA ligase, mitochondrial	Aars2	+			0.251487	-0.31663	22.6274	21.7489	21.7436	21.9994	alanine-tRNA ligase activity;amino acid binding;aminoacyl-tRNA ligase activity;ATP binding;ligase activity;metal ion binding;nucleic acid binding;nucleotide binding;RNA binding;tRNA binding	alanyl-tRNA aminoacylation;mitochondrial alanyl-tRNA aminoacylation;mitochondrial respiratory chain complex assembly;translation;tRNA aminoacylation;tRNA modification	cytoplasm;mitochondrion	-	7	7	7	8.7	8.7	8.7	106.78	0	24.061	447340000	13	0.834351	-0.567965
Q3THG9	Alanyl-tRNA editing protein Aarsd1	Aarsd1				0	NaN	NaN	21.526	NaN	NaN	alanine-tRNA ligase activity;aminoacyl-tRNA editing activity;aminoacyl-tRNA ligase activity;ATP binding;metal ion binding;nucleic acid binding;nucleotide binding;protein binding;Ser-tRNA(Ala) hydrolase activity	alanyl-tRNA aminoacylation;aminoacyl-tRNA metabolism involved in translational fidelity;regulation of translational fidelity;translation;tRNA aminoacylation	cytoplasm	-	8	1	1	23.1	5.6	5.6	44.97	0	31.635	343520000	4	0.834135	0
Q9CQF6	L-aminoadipate-semialdehyde dehydrogenase-phosphopantetheinyl transferase	Aasdhppt				0	NaN	20.7767	NaN	NaN	NaN	holo-[acyl-carrier-protein] synthase activity;magnesium ion binding;metal ion binding;transferase activity	lysine biosynthetic process via aminoadipic acid	cytoplasm	Metabolism;Metabolism of vitamins and cofactors;Metabolism of water-soluble vitamins and cofactors;Vitamin B5 (pantothenate) metabolism	2	2	2	7.4	7.4	7.4	35.764	0.0002767	6.0139	54862000	2	0.766581	0
P61922;Q3TUE8	4-aminobutyrate aminotransferase, mitochondrial	Abat	+			0	-1.00059	20.9499	NaN	19.8979	20.0007	(S)-3-amino-2-methylpropionate transaminase activity;4-aminobutyrate transaminase activity;4-aminobutyrate:2-oxoglutarate transaminase activity;catalytic activity;iron-sulfur cluster binding;metal ion binding;protein homodimerization activity;pyridoxal phosphate binding;succinate-semialdehyde dehydrogenase binding;transaminase activity;transferase activity	aging;behavioral response to cocaine;cerebellum development;copulation;exploration behavior;gamma-aminobutyric acid biosynthetic process;gamma-aminobutyric acid metabolic process;locomotory behavior;negative regulation of blood pressure;negative regulation of dopamine secretion;negative regulation of gamma-aminobutyric acid secretion;negative regulation of platelet aggregation;neurotransmitter ca…	4-aminobutyrate transaminase complex;mitochondrial matrix;mitochondrion;neuron projection	Degradation of GABA;GABA synthesis, release, reuptake and degradation;Neuronal System;Neurotransmitter release cycle;Transmission across Chemical Synapses	3	3	3	8.6	8.6	8.6	56.451	0.00026497	4.7899	94427000	3	0.844615	0
P41233	ATP-binding cassette sub-family A member 1	Abca1				0	NaN	NaN	17.0951	NaN	NaN	anion transmembrane transporter activity;apolipoprotein A-I binding;apolipoprotein A-I receptor activity;apolipoprotein binding;ATP binding;ATPase activity;ATPase activity, coupled to transmembrane movement of substances;ATPase binding;cholesterol transporter activity;nucleotide binding;phosphatidylcholine-translocating ATPase activity;phosphatidylserine-translocating ATPase activity;phospholipid…	adenylate cyclase-activating G-protein coupled receptor signaling pathway;anion transmembrane transport;apolipoprotein A-I-mediated signaling pathway;cellular response to cholesterol;cellular response to high density lipoprotein particle stimulus;cellular response to lipopolysaccharide;cellular response to low-density lipoprotein particle stimulus;cellular response to retinoic acid;cholesterol ef…	cell surface;endocytic vesicle;external side of plasma membrane;Golgi apparatus;high-density lipoprotein particle;integral component of membrane;integral component of plasma membrane;intracellular membrane-bounded organelle;membrane;membrane raft;perinuclear region of cytoplasm;phagocytic vesicle;plasma membrane	HDL assembly;Plasma lipoprotein assembly;Plasma lipoprotein assembly, remodeling, and clearance;Transport of small molecules	1	1	1	0.8	0.8	0.8	253.91	0.00076884	3.9877	9831500	3	0.852926	0
Q8K441	ATP-binding cassette sub-family A member 6	Abca6				0	NaN	19.7585	NaN	NaN	NaN	ATP binding;ATPase activity;ATPase activity, coupled to transmembrane movement of substances;nucleotide binding	lipid transport;transmembrane transport	integral component of membrane;intracellular membrane-bounded organelle;membrane;nucleoplasm	ABC transporters in lipid homeostasis;ABC-family proteins mediated transport;Transport of small molecules	4	3	3	3	2.5	2.5	183.28	0.0014896	3.4183	24959000	4	0.788038	0
E9Q6G4;Q91V24	ATP-binding cassette sub-family A member 7	Abca7				0	0.719945	20.1554	19.5126	NaN	20.5539	apolipoprotein A-I receptor activity;ATP binding;ATPase activity;ATPase activity, coupled to transmembrane movement of substances;nucleotide binding;phosphatidylcholine-translocating ATPase activity;phosphatidylserine-translocating ATPase activity;phospholipid transporter activity;protein binding	apolipoprotein A-I-mediated signaling pathway;cholesterol efflux;high-density lipoprotein particle assembly;memory;negative regulation of amyloid precursor protein biosynthetic process;negative regulation of amyloid-beta formation;peptide cross-linking;phagocytosis;phospholipid efflux;phospholipid translocation;positive regulation of amyloid-beta clearance;positive regulation of cholesterol efflu…	apical plasma membrane;cell junction;cell surface;early endosome membrane;endosome;Golgi apparatus;Golgi membrane;integral component of membrane;intracellular;intracellular membrane-bounded organelle;membrane;phagocytic cup;plasma membrane;ruffle membrane	ABC transporters in lipid homeostasis;ABC-family proteins mediated transport;Transport of small molecules	4	4	4	2.2	2.2	2.2	237.75	0.00076766	3.9784	49782000	8	0.900985	0
Q8K440	ATP-binding cassette sub-family A member 8-B	Abca8b				0.0909211	0.121199	24.5395	24.085	24.0503	24.8167	ATP binding;ATPase activity;ATPase activity, coupled to transmembrane movement of substances;nucleotide binding	lipid transport;transmembrane transport	integral component of membrane;membrane;mitochondrial inner membrane;plasma membrane	ABC-family proteins mediated transport;Transport of small molecules	12	12	11	8.8	8.8	8.4	183.04	0	20.01	852080000	17	0.941095	0.222165
Q8K449	ATP-binding cassette sub-family A member 9	Abca9	+			0.184763	-0.151281	22.1657	21.8143	21.6086	22.0689	ATP binding;ATPase activity;ATPase activity, coupled to transmembrane movement of substances;nucleotide binding	lipid transport;transmembrane transport	integral component of membrane;membrane;mitochondrial inner membrane;mitochondrion;plasma membrane	ABC transporters in lipid homeostasis;ABC-family proteins mediated transport;Transport of small molecules	6	5	4	4.1	3.6	3.1	183.11	0	14.34	212600000	12	0.890659	-0.388315
Q9JI39	ATP-binding cassette sub-family B member 10, mitochondrial	Abcb10	+			0.137831	-0.0800648	24.6663	24.2743	24.4317	24.3487	ATP binding;ATPase activity;ATPase activity, coupled to transmembrane movement of substances;nucleotide binding;protein binding;protein homodimerization activity;transporter activity	transmembrane transport	integral component of membrane;integral component of mitochondrial membrane;membrane;mitochondrial inner membrane;mitochondrion	ABC-family proteins mediated transport;Mitochondrial ABC transporters;Transport of small molecules	17	17	17	27.3	27.3	27.3	77.187	0	98.912	2131300000	52	0.929355	-0.266577
J3QNY6;Q9QY30	Bile salt export pump	Abcb11				0	NaN	NaN	18.3308	NaN	NaN	ATP binding;ATPase activity;ATPase activity, coupled to transmembrane movement of substances;canalicular bile acid transmembrane transporter activity;nucleotide binding	bile acid and bile salt transport;canalicular bile acid transport;transmembrane transport	apical part of cell;integral component of membrane;intercellular canaliculus;membrane	Bile acid and bile salt metabolism;Metabolism;Metabolism of lipids;Metabolism of steroids;Recycling of bile acids and salts;Synthesis of bile acids and bile salts;Synthesis of bile acids and bile salts via 7alpha-hydroxycholesterol	1	1	1	1.3	1.3	1.3	146.74	0.0030784	2.6139	8875000	2	0.874436	0
P21447	Multidrug resistance protein 1A	Abcb1a				0.239846	-0.208843	25.1849	25.1205	24.6304	25.2573	ATP binding;ATPase activity;ATPase activity, coupled;ATPase activity, coupled to transmembrane movement of substances;ceramide-translocating ATPase activity;hydrolase activity;nucleotide binding;phosphatidylcholine-translocating ATPase activity;phosphatidylethanolamine-translocating ATPase activity;xenobiotic transmembrane transporting ATPase activity	ceramide translocation;drug transmembrane transport;drug transport;G2/M transition of mitotic cell cycle;phospholipid translocation;positive regulation of anion channel activity;regulation of chloride transport;regulation of response to osmotic stress;stem cell proliferation;transmembrane transport;xenobiotic transport	apical plasma membrane;cell surface;integral component of membrane;intercellular canaliculus;membrane;plasma membrane	ABC-family proteins mediated transport;Transport of small molecules	26	26	12	23.6	23.6	10.7	140.64	0	68.963	2135500000	63	0.859974	-0.503104
P06795	Multidrug resistance protein 1B	Abcb1b				0	0.734029	19.5724	19.7772	NaN	20.4088	ATP binding;ATPase activity;ATPase activity, coupled to transmembrane movement of substances;hydrolase activity;nucleotide binding;xenobiotic transmembrane transporting ATPase activity	drug transmembrane transport;transmembrane transport;xenobiotic transport	integral component of membrane;intercellular canaliculus;membrane;mitochondrion;plasma membrane	ABC-family proteins mediated transport;Transport of small molecules	16	2	2	15.7	2.8	2.8	140.99	0	9.5472	54322000	2	0.862981	0
P21440;A0A0G2JDM4	Multidrug resistance protein 3	Abcb4				1.11246	-0.51188	24.8418	25.0657	24.3403	24.5433	ATP binding;ATPase activity;ATPase activity, coupled to transmembrane movement of substances;hydrolase activity;nucleotide binding;phosphatidylcholine transporter activity;phosphatidylcholine-translocating ATPase activity	bile acid secretion;brain development;carbohydrate export;cellular hyperosmotic salinity response;cellular response to alkaloid;cellular response to antibiotic;cellular response to bile acid;cellular response to borneol;cellular response to dexamethasone stimulus;cellular response to estradiol stimulus;cellular response to external biotic stimulus;cellular response to L-glutamate;cellular respons…	actin cytoskeleton;apical part of cell;apical plasma membrane;brush border membrane;clathrin-coated vesicle;cytoplasm;cytoplasmic vesicle;cytosol;focal adhesion;integral component of membrane;intercellular canaliculus;membrane;membrane raft;nucleoplasm;plasma membrane	ABC-family proteins mediated transport;Transport of small molecules	22	14	13	19.2	12.9	12.2	140.38	0	48.658	2565000000	29	0.596958	-2.03852
Q9DC29	ATP-binding cassette sub-family B member 6, mitochondrial	Abcb6	+			0.579048	0.245889	22.4401	22.2123	22.6841	22.4601	ATP binding;ATPase activity;ATPase activity, coupled to transmembrane movement of substances;efflux transmembrane transporter activity;heme binding;heme-transporting ATPase activity;nucleotide binding	brain development;heme transport;porphyrin-containing compound biosynthetic process;skin development;transmembrane transport	cytosol;endoplasmic reticulum;endoplasmic reticulum membrane;endosome;endosome membrane;Golgi apparatus;Golgi membrane;integral component of membrane;integral component of mitochondrial outer membrane;membrane;mitochondrial envelope;mitochondrial outer membrane;mitochondrion;nucleoplasm;plasma membrane	ABC-family proteins mediated transport;Mitochondrial ABC transporters;Transport of small molecules	9	8	8	12.9	12	12	93.769	0	39.177	653180000	19	0.718554	0.946674
Q61102	ATP-binding cassette sub-family B member 7, mitochondrial	Abcb7	+			1.712	-0.508416	27.1808	27.059	26.5733	26.6497	ATP binding;ATPase activity;ATPase activity, coupled to transmembrane movement of substances;nucleotide binding	cellular iron ion homeostasis;transmembrane transport	integral component of membrane;membrane;mitochondrial inner membrane;mitochondrion	ABC-family proteins mediated transport;Mitochondrial ABC transporters;Transport of small molecules	25	25	25	33.2	33.2	33.2	82.58	0	221.07	12151000000	157	0.502047	-2.95795
Q9CXJ4	ATP-binding cassette sub-family B member 8, mitochondrial	Abcb8	+		+	1.33521	-1.2267	27.2354	27.065	25.6639	26.1832	ATP binding;ATPase activity;ATPase activity, coupled to transmembrane movement of substances;nucleotide binding	transmembrane transport	integral component of membrane;membrane;mitochondrial inner membrane;mitochondrion;nucleolus;nucleus	ABC-family proteins mediated transport;Mitochondrial ABC transporters;Transport of small molecules	22	22	22	31.8	31.8	31.8	77.999	0	102.01	10051000000	110	0.565821	-3.28627
O35379	Multidrug resistance-associated protein 1	Abcc1				0.66193	-0.448176	24.9223	25.0242	24.2778	24.7723	ATP binding;ATPase activity;ATPase activity, coupled to transmembrane movement of substances;glutathione S-conjugate-exporting ATPase activity;glutathione transmembrane transporter activity;hydrolase activity;nucleotide binding;phospholipid-translocating ATPase activity;sphingolipid-translocating ATPase activity;transmembrane transporter activity;xenobiotic transmembrane transporting ATPase activ…	drug transmembrane transport;glutathione transmembrane transport;phospholipid translocation;sphingolipid translocation;transmembrane transport;xenobiotic transport	basolateral plasma membrane;integral component of membrane;integral component of plasma membrane;membrane;plasma membrane	-	27	27	26	21	21	20.1	171.18	0	130.17	1455200000	59	0.644713	-1.27169
E9Q236;E9Q467	-	Abcc4				0.488198	-0.347282	25.2748	25.3049	24.6747	25.2106	ATP binding;ATPase activity;ATPase activity, coupled to transmembrane movement of substances;drug transmembrane transporter activity;nucleotide binding;prostaglandin transmembrane transporter activity	cilium assembly;drug transmembrane transport;positive regulation of smooth muscle cell proliferation;prostaglandin secretion;response to drug;response to organic cyclic compound;response to organic substance;response to organonitrogen compound;transmembrane transport	basolateral plasma membrane;integral component of membrane;integral component of plasma membrane;membrane;plasma membrane;platelet dense granule membrane	ABC-family proteins mediated transport;Hemostasis;Platelet activation, signaling and aggregation;Platelet degranulation;Response to elevated platelet cytosolic Ca2+;Transport of small molecules	34	34	34	27.5	27.5	27.5	148.89	0	114.49	2023700000	85	0.718528	-0.942743
E9PUE8;P70170	ATP-binding cassette sub-family C member 9	Abcc9				0.399418	-0.163117	27.9019	28.0577	27.6847	27.9487	ATP binding;ATPase activity;ATPase activity, coupled to transmembrane movement of substances;ion channel binding;nucleotide binding;potassium channel activity;sulfonylurea receptor activity	defense response to virus;potassium ion transmembrane transport;potassium ion transport;response to drug;signal transduction;transmembrane transport	integral component of membrane;inward rectifying potassium channel;membrane;plasma membrane;sarcolemma;sarcomere;voltage-gated potassium channel complex	ABC-family proteins mediated transport;ATP sensitive Potassium channels;Cardiac conduction;Integration of energy metabolism;Inwardly rectifying K+ channels;Ion homeostasis;Metabolism;Muscle contraction;Neuronal System;Potassium Channels;Regulation of insulin secretion;Transport of small molecules	46	46	39	32	32	28.6	172.8	0	295.06	13436000000	221	0.810842	-0.644109
A2ALN0;P48410	ATP-binding cassette sub-family D member 1	Abcd1	+			0.191064	0.0925665	22.4256	22.0922	22.3096	22.3934	ATP binding;ATPase activity;ATPase activity, coupled to transmembrane movement of substances;enzyme binding;identical protein binding;long-chain fatty acid transporter activity;nucleotide binding;protein binding;protein homodimerization activity	fatty acid beta-oxidation;long-chain fatty acid catabolic process;peroxisomal long-chain fatty acid import;peroxisome organization;transmembrane transport;very long-chain fatty acid catabolic process	cytoplasm;integral component of membrane;integral component of peroxisomal membrane;membrane;mitochondrion;perinuclear region of cytoplasm;peroxisomal membrane;peroxisome	ABC transporters in lipid homeostasis;ABC-family proteins mediated transport;alpha-linolenic (omega3) and linoleic (omega6) acid metabolism;alpha-linolenic acid (ALA) metabolism;Beta-oxidation of very long chain fatty acids;Fatty acid metabolism;Linoleic acid (LA) metabolism;Metabolism;Metabolism of lipids;Peroxisomal lipid metabolism;Transport of small molecules	7	7	7	20	20	20	55.805	0	36.786	658670000	11	0.908757	0.340498
A0A0R4J0U5;Q61285	ATP-binding cassette sub-family D member 2	Abcd2	+			0.940072	0.0178595	23.3259	23.3242	23.3363	23.3495	ATP binding;ATPase activity;ATPase activity, coupled to transmembrane movement of substances;nucleotide binding;protein homodimerization activity	fatty acid beta-oxidation;positive regulation of fatty acid beta-oxidation;transmembrane transport;very long-chain fatty acid catabolic process;very long-chain fatty acid metabolic process	integral component of membrane;membrane;mitochondrion;peroxisomal membrane;peroxisome	ABC transporters in lipid homeostasis;ABC-family proteins mediated transport;Transport of small molecules	14	14	14	25	25	25	83.456	0	38.522	1140400000	27	0.949231	0.167479
P55096;A0A0G2JDI9	ATP-binding cassette sub-family D member 3	Abcd3	+			0.546224	-0.239395	23.1547	22.828	22.7765	22.7274	ATP binding;ATPase activity;ATPase activity, coupled to transmembrane movement of substances;long-chain fatty acid transporter activity;nucleotide binding;protein binding;protein homodimerization activity;protein self-association	fatty acid beta-oxidation;fatty acid biosynthetic process;peroxisomal long-chain fatty acid import;peroxisome organization;response to drug;response to organic cyclic compound;transmembrane transport;very long-chain fatty acid catabolic process	integral component of membrane;intracellular membrane-bounded organelle;membrane;mitochondrial inner membrane;mitochondrion;peroxisomal matrix;peroxisomal membrane;peroxisome	ABC transporters in lipid homeostasis;ABC-family proteins mediated transport;Transport of small molecules	9	9	9	18.5	18.5	18.5	75.474	0	23.828	744280000	18	0.736137	-0.902738
O89016	ATP-binding cassette sub-family D member 4	Abcd4				0.273973	0.136266	21.6815	22.0399	21.9651	22.0289	ATP binding;ATPase activity;ATPase activity, coupled to transmembrane movement of substances;nucleotide binding	cellular response to leukemia inhibitory factor;cobalamin metabolic process;transmembrane transport	endoplasmic reticulum membrane;integral component of membrane;membrane;peroxisome	Cobalamin (Cbl, vitamin B12) transport and metabolism;Metabolism;Metabolism of vitamins and cofactors;Metabolism of water-soluble vitamins and cofactors	4	4	4	6.6	6.6	6.6	68.582	0.00028547	7.0412	363580000	7	0.865489	0.483183
P61222	ATP-binding cassette sub-family E member 1	Abce1				0.522515	-0.462346	27.9528	27.599	27.0305	27.5966	ATP binding;ATPase activity;endoribonuclease inhibitor activity;iron ion binding;nucleotide binding;ribosomal small subunit binding	negative regulation of endoribonuclease activity;ribosomal subunit export from nucleus;translational initiation;translational termination	cytoplasm;cytosol;eukaryotic translation initiation factor 3 complex;mitochondrion	Cytokine Signaling in Immune system;Immune System;Interferon alpha/beta signaling;Interferon Signaling	28	28	28	48.1	48.1	48.1	67.314	0	256.51	20571000000	143	0.687835	-1.06588
Q6P542	ATP-binding cassette sub-family F member 1	Abcf1				0.437066	0.51184	24.1905	23.5432	24.0793	24.6782	ATP binding;ATPase activity;nucleotide binding;ribosome binding;translation activator activity	positive regulation of translation;ribosome biogenesis;translational initiation	cytoplasm;cytosol;nuclear envelope;nucleoplasm;nucleus;polysomal ribosome;ribosome	ABC-family proteins mediated transport;Transport of small molecules	12	12	12	19.2	19.2	19.2	94.944	0	81.075	1727000000	32	0.718371	0.946223
Q99LE6	ATP-binding cassette sub-family F member 2	Abcf2	+			0.0611314	0.0128326	25.6506	25.5909	25.6952	25.5719	ATP binding;ATPase activity;nucleotide binding	biological_process	mitochondrion	-	21	21	21	39.8	39.8	39.8	71.781	0	120.67	6163300000	74	0.973242	0.0761537
Q8K268	ATP-binding cassette sub-family F member 3	Abcf3				0.100427	-0.0627699	23.6467	24.0513	23.7285	23.8439	ATP binding;ATPase activity;cadherin binding;nucleotide binding;protein binding	defense response to virus	-	-	15	15	15	27.8	27.8	27.8	79.864	0	120.02	1626000000	25	0.945312	-0.20225
S4R2E1;A0A0R4J0B6;Q7TMS5	ATP-binding cassette sub-family G member 2	Abcg2				1.12369	0.450331	22.3012	22.501	22.9362	22.7666	ATP binding;ATPase activity;ATPase activity, coupled to transmembrane movement of substances;cholesterol transporter activity;drug transmembrane transporter activity;identical protein binding;nucleotide binding;protein dimerization activity;protein homodimerization activity;xenobiotic transmembrane transporting ATPase activity	aging;cellular response to dexamethasone stimulus;cellular response to estradiol stimulus;cholesterol efflux;drug export;drug transmembrane transport;drug transport;embryonic process involved in female pregnancy;glucuronoside metabolic process;negative regulation of intestinal absorption;response to 2,3,7,8-tetrachlorodibenzodioxine;response to folic acid;response to insulin;response to iron ion;…	apical plasma membrane;integral component of membrane;membrane;mitochondrial membrane;mitochondrion;nucleus;plasma membrane;receptor complex	Iron uptake and transport;Transport of small molecules	7	7	7	13	13	13	63.607	0	18.725	711450000	16	0.582826	1.94936
Q6PE15;F6X5P5	Mycophenolic acid acyl-glucuronide esterase, mitochondrial	Abhd10	+			0.80123	-0.61054	22.0135	21.9125	21.0804	21.6244	hydrolase activity;hydrolase activity, hydrolyzing O-glycosyl compounds;mycophenolic acid acyl-glucuronide esterase activity	glucuronoside catabolic process	cytosol;mitochondrion	Biological oxidations;Glucuronidation;Metabolism;Phase II - Conjugation of compounds	5	5	5	16.2	16.2	16.2	33.04	0.00028011	6.3491	349770000	9	0.597481	-1.62097
Q8K4F5;D3YYK0	Alpha/beta hydrolase domain-containing protein 11	Abhd11	+			0.462026	-0.40629	27.2801	26.8887	26.4105	26.9457	catalytic activity;hydrolase activity	-	mitochondrion	-	10	10	10	38.1	38.1	38.1	33.56	0	202.7	14507000000	69	0.717359	-0.941497
Q99LR1;D6RFU2	Monoacylglycerol lipase ABHD12	Abhd12				0.070885	-0.102324	21.8057	21.5498	22.0328	21.118	acylglycerol lipase activity;hydrolase activity;lysophospholipase activity;palmitoyl-(protein) hydrolase activity	acylglycerol catabolic process;adult walking behavior;glycerophospholipid catabolic process;monoacylglycerol catabolic process;phosphatidylserine catabolic process;protein depalmitoylation;response to auditory stimulus	AMPA glutamate receptor complex;cytoplasm;dendrite cytoplasm;integral component of membrane;membrane;mitochondrion	Arachidonate production from DAG;Effects of PIP2 hydrolysis;G alpha (q) signalling events;GPCR downstream signalling;Hemostasis;Platelet activation, signaling and aggregation;Signal Transduction;Signaling by GPCR	6	6	6	22.6	22.6	22.6	45.269	0	16.956	569110000	11	0.94922	-0.177962
E9QN99;A0A087WPF8;A0A087WSR2;A0A087WRJ2;Q8VCR7;A0A087WP24;A0A1L1SUX1	Alpha/beta hydrolase domain-containing protein 14B	Abhd14b				0.0229951	-0.025918	25.1279	24.6144	25.0903	24.6003	hydrolase activity	positive regulation of transcription by RNA polymerase II	cytoplasm;cytosol;nucleolus;nucleus	Biological oxidations;Cytosolic sulfonation of small molecules;Metabolism;Phase II - Conjugation of compounds	8	8	8	45.2	45.2	45.2	22.45	0	19.604	3027700000	24	0.976866	-0.0569753
Q9Z1Q2	Abhydrolase domain-containing protein 16A	Abhd16a				0.188172	0.0974941	25.6435	25.7332	25.9638	25.6079	acylglycerol lipase activity;hydrolase activity	monoacylglycerol catabolic process;prostaglandin catabolic process	integral component of membrane;membrane	-	16	16	16	31.7	31.7	31.7	63.085	0	93	5607000000	66	0.909046	0.343847
Q9DBL9	1-acylglycerol-3-phosphate O-acyltransferase ABHD5	Abhd5				0	NaN	NaN	19.2332	NaN	NaN	1-acylglycerol-3-phosphate O-acyltransferase activity;lysophosphatidic acid acyltransferase activity;protein binding;transferase activity;transferase activity, transferring acyl groups;triglyceride lipase activity	cell differentiation;fatty acid metabolic process;lipid metabolic process;negative regulation of sequestering of triglyceride;phosphatidic acid biosynthetic process;phospholipid biosynthetic process;positive regulation of lipid catabolic process;positive regulation of lipoprotein lipase activity;positive regulation of triglyceride catabolic process	cytoplasm;cytosol;lipid droplet	-	1	1	1	4.8	4.8	4.8	39.154	0.0014851	3.368	93896000	2	0.752398	0
Q59IW9;Q59IW5;Q59IW6;E9Q8E3	-	Abi3bp				0.386597	-0.120744	21.7471	21.5611	21.4624	21.6044	collagen binding;glycosaminoglycan binding;heparin binding	extracellular matrix organization;positive regulation of cell-substrate adhesion	extracellular matrix;extracellular region;interstitial matrix	-	5	5	5	5.8	5.8	5.8	118.4	0	9.1183	138240000	16	0.836892	-0.55638
A0A1W2P7X0;E9QMV2;Q4KML4	Costars family protein ABRACL	Abracl				0	-0.0149755	NaN	25.1797	25.1499	25.1795	molecular_function	biological_process	cellular_component	-	2	2	2	43.9	43.9	43.9	6.4374	0	35.167	322460000	4	0.953677	0
Q921H8;H3BKL5;H3BJZ9;Q8VCH0	3-ketoacyl-CoA thiolase A, peroxisomal;3-ketoacyl-CoA thiolase B, peroxisomal	Acaa1a;Acaa1b				0.117503	-0.239049	24.0787	24.2673	23.2476	24.6203	acetate CoA-transferase activity;acetyl-CoA C-acetyltransferase activity;acetyl-CoA C-acyltransferase activity;catalytic activity;palmitoyl-CoA oxidase activity;transferase activity;transferase activity, transferring acyl groups;transferase activity, transferring acyl groups other than amino-acyl groups	bile acid metabolic process;fatty acid beta-oxidation;fatty acid metabolic process;lipid metabolic process;metabolic process;very long-chain fatty acid metabolic process	intracellular membrane-bounded organelle;mitochondrion;peroxisome	alpha-linolenic (omega3) and linoleic (omega6) acid metabolism;alpha-linolenic acid (ALA) metabolism;Beta-oxidation of very long chain fatty acids;Fatty acid metabolism;Immune System;Innate Immune System;Metabolism;Metabolism of lipids;Metabolism of proteins;Neutrophil degranulation;Peroxisomal lipid metabolism;Peroxisomal protein import	9	9	9	41.7	41.7	41.7	43.953	0	237.48	3571400000	32	0.923668	-0.301544
Q8BWT1	3-ketoacyl-CoA thiolase, mitochondrial	Acaa2	+			0.567572	-0.338519	30.0364	29.7115	29.3804	29.6905	acetyl-CoA C-acyltransferase activity;catalytic activity;transferase activity;transferase activity, transferring acyl groups;transferase activity, transferring acyl groups other than amino-acyl groups	cellular response to hypoxia;fatty acid beta-oxidation;fatty acid metabolic process;lipid metabolic process;metabolic process;negative regulation of mitochondrial membrane permeability involved in apoptotic process;negative regulation of mitochondrial outer membrane permeabilization involved in apoptotic signaling pathway	mitochondrial inner membrane;mitochondrion	Fatty acid metabolism;Metabolism;Metabolism of lipids;Mitochondrial Fatty Acid Beta-Oxidation	25	25	25	76.1	76.1	76.1	41.829	0	323.31	153010000000	516	0.694895	-1.04307
Q5SWU9	Acetyl-CoA carboxylase 1;Biotin carboxylase	Acaca	+			0.0696495	-0.104125	23.9165	22.9356	23.2917	23.3522	acetyl-CoA carboxylase activity;ATP binding;biotin carboxylase activity;catalytic activity;identical protein binding;ligase activity;metal ion binding;nucleotide binding;protein binding	acetyl-CoA metabolic process;cellular response to prostaglandin E stimulus;energy homeostasis;fatty acid biosynthetic process;fatty acid metabolic process;lipid homeostasis;lipid metabolic process;malonyl-CoA biosynthetic process;metabolic process;negative regulation of catalytic activity;negative regulation of fatty acid beta-oxidation;negative regulation of fatty acid oxidation;negative regulat…	actin cytoskeleton;cytoplasm;cytosol;fibrillar center;mitochondrion	Biotin transport and metabolism;ChREBP activates metabolic gene expression;Fatty acid metabolism;Fatty acyl-CoA biosynthesis;Import of palmitoyl-CoA into the mitochondrial matrix;Integration of energy metabolism;Metabolism;Metabolism of lipids;Metabolism of vitamins and cofactors;Metabolism of water-soluble vitamins and cofactors	32	20	20	17.7	11.4	11.4	265.25	0	32.113	663640000	42	0.947458	-0.176062
E9Q4Z2	Acetyl-CoA carboxylase 2;Biotin carboxylase	Acacb	+			0.830085	-0.111987	28.745	28.8368	28.6949	28.6628	acetyl-CoA carboxylase activity;ATP binding;biotin binding;biotin carboxylase activity;catalytic activity;identical protein binding;ligase activity;metal ion binding;nucleotide binding	acetyl-CoA metabolic process;energy homeostasis;fatty acid biosynthetic process;fatty acid metabolic process;lipid metabolic process;malonyl-CoA biosynthetic process;metabolic process;negative regulation of catalytic activity;negative regulation of fatty acid beta-oxidation;negative regulation of fatty acid oxidation;negative regulation of gene expression;negative regulation of lipid catabolic pr…	endomembrane system;membrane;mitochondrion;nucleus	Biotin transport and metabolism;ChREBP activates metabolic gene expression;Fatty acid metabolism;Import of palmitoyl-CoA into the mitochondrial matrix;Integration of energy metabolism;Metabolism;Metabolism of lipids;Metabolism of vitamins and cofactors;Metabolism of water-soluble vitamins and cofactors	93	93	81	46.8	46.8	40.8	275.75	0	323.31	23879000000	552	0.785654	-0.753439
A0A0R4J0I6;Q80XL6;A0A087WSI8;D3YTQ5	Acyl-CoA dehydrogenase family member 11	Acad11	+			0.33581	0.253353	22.7322	23.2417	23.1233	23.3573	acyl-CoA dehydrogenase activity;flavin adenine dinucleotide binding;long-chain-acyl-CoA dehydrogenase activity;medium-chain-acyl-CoA dehydrogenase activity;oxidoreductase activity;oxidoreductase activity, acting on the CH-CH group of donors;very-long-chain-acyl-CoA dehydrogenase activity	fatty acid beta-oxidation using acyl-CoA dehydrogenase;oxidation-reduction process	mitochondrial membrane;mitochondrion;nucleus;peroxisome	Fatty acid metabolism;Metabolism;Metabolism of lipids;Mitochondrial Fatty Acid Beta-Oxidation	5	5	5	7.3	7.3	7.3	87.347	0.00028752	7.3493	1102100000	12	0.807373	0.666126
D3Z7X0;Q8K370	Acyl-CoA dehydrogenase family member 10	Acad12;Acad10				0.0817737	-0.203712	22.1521	20.944	21.909	20.7797	acyl-CoA dehydrogenase activity;flavin adenine dinucleotide binding;hydrolase activity;oxidoreductase activity;oxidoreductase activity, acting on the CH-CH group of donors	fatty acid beta-oxidation using acyl-CoA dehydrogenase;metabolic process;oxidation-reduction process	mitochondrion	Fatty acid metabolism;Metabolism;Metabolism of lipids;Mitochondrial Fatty Acid Beta-Oxidation	5	5	5	12.4	12.4	12.4	61.389	0	46.764	479700000	9	0.942889	-0.21979
A0A0R4J0P1;Q9D7B6;D3YTT4	Isobutyryl-CoA dehydrogenase, mitochondrial	Acad8	+			0.280205	0.218123	24.9126	25.4258	25.5123	25.2623	acyl-CoA dehydrogenase activity;flavin adenine dinucleotide binding;oxidoreductase activity;oxidoreductase activity, acting on the CH-CH group of donors	branched-chain amino acid catabolic process;lipid metabolic process;oxidation-reduction process;valine catabolic process	mitochondrion	Branched-chain amino acid catabolism;Metabolism;Metabolism of amino acids and derivatives	16	16	16	55.9	55.9	55.9	45.091	0	260.19	7906400000	60	0.83516	0.56597
Q8JZN5	Acyl-CoA dehydrogenase family member 9, mitochondrial	Acad9	+			0.5639	-0.27466	28.2591	28.5993	28.0859	28.2231	acyl-CoA dehydrogenase activity;flavin adenine dinucleotide binding;long-chain-acyl-CoA dehydrogenase activity;medium-chain-acyl-CoA dehydrogenase activity;oxidoreductase activity;oxidoreductase activity, acting on the CH-CH group of donors	long-chain fatty acid metabolic process;medium-chain fatty acid metabolic process;mitochondrial respiratory chain complex I assembly;oxidation-reduction process	dendrite;mitochondrial membrane;mitochondrion;nucleus	Complex I biogenesis;Metabolism;Respiratory electron transport;Respiratory electron transport, ATP synthesis by chemiosmotic coupling, and heat production by uncoupling proteins.;The citric acid (TCA) cycle and respiratory electron transport	35	35	35	49.4	49.4	49.4	68.721	0	242.8	33199000000	178	0.713452	-0.969125
P51174	Long-chain specific acyl-CoA dehydrogenase, mitochondrial	Acadl	+			0	NaN	NaN	26.315	NaN	NaN	acyl-CoA dehydrogenase activity;flavin adenine dinucleotide binding;long-chain-acyl-CoA dehydrogenase activity;oxidoreductase activity;oxidoreductase activity, acting on the CH-CH group of donors;palmitoyl-CoA oxidase activity	carnitine catabolic process;carnitine metabolic process, CoA-linked;cellular lipid catabolic process;fatty acid beta-oxidation using acyl-CoA dehydrogenase;fatty acid catabolic process;fatty acid metabolic process;lipid metabolic process;long-chain fatty acid catabolic process;negative regulation of fatty acid biosynthetic process;negative regulation of fatty acid oxidation;oxidation-reduction pr…	mitochondrial matrix;mitochondrion	-	24	1	1	51.6	1.9	1.9	47.907	0.0072121	1.948	4764400000	3	0.849188	0
P45952	Medium-chain specific acyl-CoA dehydrogenase, mitochondrial	Acadm	+			0.264566	-0.237161	29.5273	29.528	28.9634	29.6176	acyl-CoA dehydrogenase activity;flavin adenine dinucleotide binding;identical protein binding;medium-chain-acyl-CoA dehydrogenase activity;oxidoreductase activity;oxidoreductase activity, acting on the CH-CH group of donors	cardiac muscle cell differentiation;carnitine biosynthetic process;carnitine metabolic process;carnitine metabolic process, CoA-linked;fatty acid beta-oxidation;fatty acid beta-oxidation using acyl-CoA dehydrogenase;fatty acid metabolic process;glycogen biosynthetic process;heart development;lipid metabolic process;liver development;medium-chain fatty acid catabolic process;medium-chain fatty aci…	axon;mitochondrial matrix;mitochondrial membrane;mitochondrion;nuclear speck	Beta oxidation of decanoyl-CoA to octanoyl-CoA-CoA;Beta oxidation of octanoyl-CoA to hexanoyl-CoA;Fatty acid metabolism;Metabolism;Metabolism of lipids;Mitochondrial Fatty Acid Beta-Oxidation;mitochondrial fatty acid beta-oxidation of saturated fatty acids;mitochondrial fatty acid beta-oxidation of unsaturated fatty acids	26	26	26	60.8	60.8	60.8	46.481	0	323.31	123020000000	280	0.838045	-0.555268
Q07417	Short-chain specific acyl-CoA dehydrogenase, mitochondrial	Acads	+			0.509003	-0.228061	28.2511	27.9882	27.7853	27.9978	acyl-CoA dehydrogenase activity;butyryl-CoA dehydrogenase activity;flavin adenine dinucleotide binding;oxidoreductase activity;oxidoreductase activity, acting on the CH-CH group of donors	fatty acid beta-oxidation using acyl-CoA dehydrogenase;fatty acid metabolic process;lipid metabolic process;oxidation-reduction process	mitochondrial matrix;mitochondrion;nucleoplasm	Beta oxidation of butanoyl-CoA to acetyl-CoA;Beta oxidation of hexanoyl-CoA to butanoyl-CoA;Fatty acid metabolism;Metabolism;Metabolism of lipids;Mitochondrial Fatty Acid Beta-Oxidation;mitochondrial fatty acid beta-oxidation of saturated fatty acids	20	20	20	68.7	68.7	68.7	44.889	0	323.31	52756000000	231	0.754945	-0.847673
Q9DBL1;E9Q5L3	Short/branched chain specific acyl-CoA dehydrogenase, mitochondrial	Acadsb	+			0.127647	0.10897	25.4165	25.9796	25.7273	25.8866	acyl-CoA dehydrogenase activity;flavin adenine dinucleotide binding;oxidoreductase activity;oxidoreductase activity, acting on the CH-CH group of donors;short-branched-chain-acyl-CoA dehydrogenase activity	acyl-CoA metabolic process;fatty acid metabolic process;lipid metabolic process;oxidation-reduction process	integral component of membrane;membrane;mitochondrial matrix;mitochondrion	Branched-chain amino acid catabolism;Metabolism;Metabolism of amino acids and derivatives	14	14	14	41.7	41.7	41.7	47.874	0	315.6	10818000000	64	0.929498	0.277563
P50544;B1AR28	Very long-chain specific acyl-CoA dehydrogenase, mitochondrial	Acadvl	+			0.0396139	-0.0362654	31.9706	31.589	31.5211	31.966	acyl-CoA dehydrogenase activity;flavin adenine dinucleotide binding;long-chain-acyl-CoA dehydrogenase activity;oxidoreductase activity;oxidoreductase activity, acting on the CH-CH group of donors	epithelial cell differentiation;fatty acid beta-oxidation using acyl-CoA dehydrogenase;fatty acid catabolic process;fatty acid metabolic process;lipid metabolic process;negative regulation of fatty acid biosynthetic process;negative regulation of fatty acid oxidation;oxidation-reduction process;regulation of cholesterol metabolic process;response to cold;temperature homeostasis	cytosol;membrane;mitochondrial inner membrane;mitochondrial membrane;mitochondrial nucleoid;mitochondrion;nucleolus;nucleus	Beta oxidation of palmitoyl-CoA to myristoyl-CoA;Fatty acid metabolism;Metabolism;Metabolism of lipids;Mitochondrial Fatty Acid Beta-Oxidation;mitochondrial fatty acid beta-oxidation of saturated fatty acids	48	48	48	82.5	82.5	82.5	70.875	0	323.31	410710000000	1146	0.966084	-0.092271
Q8QZT1	Acetyl-CoA acetyltransferase, mitochondrial	Acat1	+			0.258692	-0.0938234	28.9532	29.0622	28.7936	29.0343	acetyl-CoA C-acetyltransferase activity;carbon-carbon lyase activity;catalytic activity;coenzyme binding;ligase activity, forming carbon-carbon bonds;metal ion binding;protein homodimerization activity;transferase activity;transferase activity, transferring acyl groups;transferase activity, transferring acyl groups other than amino-acyl groups	acetyl-CoA biosynthetic process;acetyl-CoA catabolic process;adipose tissue development;brain development;coenzyme A biosynthetic process;coenzyme A metabolic process;fatty acid beta-oxidation;isoleucine catabolic process;ketone body catabolic process;liver development;metabolic process;metanephric proximal convoluted tubule development;propionyl-CoA biosynthetic process;protein homooligomerizati…	mitochondrial inner membrane;mitochondrial matrix;mitochondrion	Branched-chain amino acid catabolism;Ketone body metabolism;Metabolism;Metabolism of amino acids and derivatives;Metabolism of lipids;Synthesis of Ketone Bodies;Utilization of Ketone Bodies	21	21	21	67.2	67.2	67.2	44.816	0	323.31	103080000000	311	0.881699	-0.404239
G3XA25;Q8CAY6;Q80X81;F2Z459	Acetyl-CoA acetyltransferase, cytosolic	Acat2;Acat3				0.480198	-0.566726	22.9212	22.134	22.1688	21.7529	acetyl-CoA C-acetyltransferase activity;catalytic activity;transferase activity;transferase activity, transferring acyl groups;transferase activity, transferring acyl groups other than amino-acyl groups	fatty acid beta-oxidation;metabolic process;positive regulation of intestinal cholesterol absorption	cytoplasm;cytosol;mitochondrion;nucleolus;nucleus	Cholesterol biosynthesis;Metabolism;Metabolism of lipids;Metabolism of steroids	6	6	6	18.4	18.4	18.4	38.147	0	14.19	968370000	13	0.695931	-1.03949
A0A0R4J079;Q8BMP6	Golgi resident protein GCP60	Acbd3				0	-0.0396776	21.4686	21.6376	21.5134	NaN	fatty-acyl-CoA binding;protein kinase A regulatory subunit binding	lipid metabolic process;steroid biosynthetic process	Golgi apparatus;Golgi membrane;membrane;mitochondrion	Clathrin derived vesicle budding;Golgi Associated Vesicle Biogenesis;Membrane Trafficking;trans-Golgi Network Vesicle Budding;Vesicle-mediated transport	5	5	5	12	12	12	60.181	0.00028785	7.4145	258380000	5	0.976868	0
E9QNH7;Q5XG73	Acyl-CoA-binding domain-containing protein 5	Acbd5				0	0.0713339	NaN	21.4697	21.5334	21.5487	fatty-acyl-CoA binding;lipid binding;molecular_function	autophagy;autophagy of peroxisome	integral component of membrane;membrane;nucleoplasm;nucleus;peroxisomal membrane;peroxisome	Fatty acid metabolism;Metabolism;Metabolism of lipids;Peroxisomal lipid metabolism	3	3	3	7.5	7.5	7.5	56.712	0.0005248	4.4954	252190000	3	0.896815	0
P09470;F6QCP8	Angiotensin-converting enzyme;Angiotensin-converting enzyme, soluble form	Ace				0.0628662	0.091857	26.4043	25.598	26.349	25.837	actin binding;bradykinin receptor binding;carboxypeptidase activity;chloride ion binding;drug binding;endopeptidase activity;exopeptidase activity;hydrolase activity;metal ion binding;metallodipeptidase activity;metallopeptidase activity;mitogen-activated protein kinase binding;mitogen-activated protein kinase kinase binding;peptidase activity;peptidyl-dipeptidase activity;protein binding;tripept…	amyloid-beta metabolic process;arachidonic acid secretion;biological_process;cell proliferation in bone marrow;heart contraction;hormone catabolic process;kidney development;negative regulation of gap junction assembly;negative regulation of gene expression;negative regulation of protein binding;neutrophil mediated immunity;peptide catabolic process;positive regulation of peptidyl-cysteine S-nitr…	acrosomal membrane;acrosomal vesicle;cytoplasm;cytoplasmic vesicle;endosome;external side of plasma membrane;extracellular exosome;extracellular region;extracellular space;integral component of membrane;lysosome;membrane;plasma membrane	Metabolism of Angiotensinogen to Angiotensins;Metabolism of proteins;Peptide hormone metabolism	27	27	27	25.3	25.3	25.3	150.92	0	105.81	3521300000	69	0.952742	0.15904
P21836;A0A0G2JDM6	Acetylcholinesterase	Ache				0.20053	-0.254223	21.1753	22.0656	21.29	21.4425	acetylcholine binding;acetylcholinesterase activity;carboxylic ester hydrolase activity;cholinesterase activity;collagen binding;hydrolase activity;laminin binding;protein binding;protein homodimerization activity;protein self-association;serine hydrolase activity	acetylcholine catabolic process;cell adhesion;neurotransmitter catabolic process;neurotransmitter receptor biosynthetic process;osteoblast development;protein tetramerization;receptor internalization;regulation of receptor recycling;retina development in camera-type eye	anchored component of membrane;basal lamina;cell junction;cell surface;extracellular region;extracellular space;Golgi apparatus;membrane;neuromuscular junction;perinuclear region of cytoplasm;plasma membrane;synapse	Glycerophospholipid biosynthesis;Metabolism;Metabolism of lipids;Metabolism of proteins;Neuronal System;Neurotransmitter clearance;Peptide hormone metabolism;Phospholipid metabolism;Synthesis of PC;Synthesis, secretion, and deacylation of Ghrelin;Transmission across Chemical Synapses	3	3	3	3.9	3.9	3.9	68.168	0.00027972	6.3156	372350000	6	0.868927	-0.460857
Q3V117;Q91V92	ATP-citrate synthase	Acly	+			0.520633	-0.423669	25.9422	25.5132	25.5236	25.0845	ATP binding;ATP citrate synthase activity;catalytic activity;cofactor binding;metal ion binding;nucleotide binding;protein binding;transferase activity;transferase activity, transferring acyl groups, acyl groups converted into alkyl on transfer	acetyl-CoA biosynthetic process;citrate metabolic process;fatty acid biosynthetic process;lipid biosynthetic process;lipid metabolic process;metabolic process;oxaloacetate metabolic process	citrate lyase complex;cytoplasm;cytosol;mitochondrion;nucleoplasm;plasma membrane	ChREBP activates metabolic gene expression;Fatty acid metabolism;Fatty acyl-CoA biosynthesis;Immune System;Innate Immune System;Integration of energy metabolism;Metabolism;Metabolism of lipids;Neutrophil degranulation	30	30	30	30.5	30.5	30.5	120.79	0	96.358	2399000000	64	0.695807	-1.04104
P28271	Cytoplasmic aconitate hydratase	Aco1	+			0.0722202	0.0391617	27.3185	27.2664	27.1549	27.5083	3 iron, 4 sulfur cluster binding;4 iron, 4 sulfur cluster binding;aconitate hydratase activity;iron-responsive element binding;iron-sulfur cluster binding;lyase activity;metal ion binding;RNA binding	cellular iron ion homeostasis;citrate metabolic process;intestinal absorption;metabolic process;post-embryonic development;regulation of gene expression;regulation of translation;response to iron(II) ion;tricarboxylic acid cycle	cytoplasm;cytosol;endoplasmic reticulum;Golgi apparatus;mitochondrion	Iron uptake and transport;Transport of small molecules	38	38	37	46.2	46.2	45.3	98.124	0	238.58	19422000000	138	0.956187	0.140557
Q99KI0	Aconitate hydratase, mitochondrial	Aco2	+			0.881161	-0.268101	33.4145	33.3661	33.0167	33.2276	3 iron, 4 sulfur cluster binding;4 iron, 4 sulfur cluster binding;aconitate hydratase activity;iron ion binding;iron-sulfur cluster binding;lyase activity;metal ion binding	citrate metabolic process;isocitrate metabolic process;liver development;metabolic process;response to isolation stress;tricarboxylic acid cycle	mitochondrion;myelin sheath	Citric acid cycle (TCA cycle);Metabolism;Pyruvate metabolism and Citric Acid (TCA) cycle;The citric acid (TCA) cycle and respiratory electron transport	62	62	62	76.3	76.3	76.3	85.462	0	323.31	1217100000000	1996	0.647333	-1.2878
A2AVR6;Q8VHQ9	Acyl-coenzyme A thioesterase 11	Acot11				0	NaN	NaN	NaN	NaN	19.1842	acyl-CoA hydrolase activity;carboxylic ester hydrolase activity;hydrolase activity;lipid binding	acyl-CoA metabolic process;fatty acid metabolic process;intracellular signal transduction;response to cold;response to temperature stimulus	cytoplasm;cytosol	Fatty acid metabolism;Metabolism;Metabolism of lipids;Mitochondrial Fatty Acid Beta-Oxidation	2	2	2	2.8	2.8	2.8	69.377	0.0037727	2.5575	42393000	3	0.941412	0
Q9CQR4	Acyl-coenzyme A thioesterase 13;Acyl-coenzyme A thioesterase 13, N-terminally processed	Acot13	+			0.0693274	0.0228186	29.6136	29.8041	29.7829	29.6804	acyl-CoA hydrolase activity;hydrolase activity	protein homotetramerization	cytoplasm;cytoskeleton;cytosol;mitochondrion;nucleus;spindle	Fatty acid metabolism;Metabolism;Metabolism of lipids;Mitochondrial Fatty Acid Beta-Oxidation	9	9	9	75	75	75	15.183	0	141.69	62850000000	309	0.962246	0.109619
Q9QYR9;O55137	Acyl-coenzyme A thioesterase 2, mitochondrial;Acyl-coenzyme A thioesterase 1	Acot2;Acot1				0.401526	-0.452292	27.6152	26.7881	26.6615	26.8371	acyl-CoA hydrolase activity;carboxylic ester hydrolase activity;hydrolase activity;myristoyl-CoA hydrolase activity;palmitoyl-CoA hydrolase activity;signaling receptor binding;succinyl-CoA hydrolase activity;thiolester hydrolase activity	acyl-CoA metabolic process;dicarboxylic acid catabolic process;dicarboxylic acid metabolic process;fatty acid metabolic process;long-chain fatty acid metabolic process;saturated monocarboxylic acid metabolic process;short-chain fatty acid metabolic process;succinyl-CoA metabolic process;unsaturated monocarboxylic acid metabolic process;very long-chain fatty acid metabolic process	cytoplasm;cytosol;mitochondrial matrix;mitochondrion;peroxisome	Beta-oxidation of very long chain fatty acids;Fatty acid metabolism;Metabolism;Metabolism of lipids;Metabolism of proteins;Mitochondrial Fatty Acid Beta-Oxidation;Peroxisomal lipid metabolism;Peroxisomal protein import	18	18	18	47.2	47.2	47.2	49.656	0	142.54	22225000000	81	0.745253	-0.865156
G3UXJ8;Q8BZR4;P58137	Acyl-coenzyme A thioesterase 8	Acot8				0	NaN	NaN	18.7299	NaN	NaN	acyl-CoA hydrolase activity;carboxylic ester hydrolase activity;choloyl-CoA hydrolase activity;hydrolase activity;medium-chain acyl-CoA hydrolase activity;palmitoyl-CoA hydrolase activity;signaling receptor binding	acyl-CoA metabolic process;dicarboxylic acid catabolic process;fatty acid catabolic process;negative regulation of CD4 biosynthetic process;peroxisome fission;peroxisome organization	cytoplasm;mitochondrion;peroxisomal matrix;peroxisome	alpha-linolenic (omega3) and linoleic (omega6) acid metabolism;alpha-linolenic acid (ALA) metabolism;Beta-oxidation of pristanoyl-CoA;Beta-oxidation of very long chain fatty acids;Bile acid and bile salt metabolism;Fatty acid metabolism;Metabolism;Metabolism of lipids;Metabolism of proteins;Metabolism of steroids;Peroxisomal lipid metabolism;Peroxisomal protein import;Synthesis of bile acids and …	1	1	1	20.4	20.4	20.4	11.853	0.0012429	3.4602	53481000	1	0.88477	0
Q9R0X4;Q32MW3	Acyl-coenzyme A thioesterase 9, mitochondrial;Acyl-coenzyme A thioesterase 10, mitochondrial	Acot9;Acot10				0.162081	-0.147711	25.967	26.2111	25.647	26.2357	acetyl-CoA hydrolase activity;acyl-CoA hydrolase activity;carboxylic ester hydrolase activity;hydrolase activity;protein binding	acyl-CoA metabolic process	mitochondrion	Fatty acid metabolism;Metabolism;Metabolism of lipids;Mitochondrial Fatty Acid Beta-Oxidation	16	16	16	38	38	38	50.56	0	85.107	10437000000	93	0.903629	-0.352828
Q9R0H0;A2A848	Peroxisomal acyl-coenzyme A oxidase 1	Acox1	+			0.414868	0.731438	22.0749	22.5728	22.4412	23.6694	acyl-CoA dehydrogenase activity;acyl-CoA oxidase activity;FAD binding;flavin adenine dinucleotide binding;oxidoreductase activity;oxidoreductase activity, acting on the CH-CH group of donors;palmitoyl-CoA oxidase activity;PDZ domain binding;protein N-terminus binding;signaling receptor binding	cholesterol homeostasis;fatty acid beta-oxidation;fatty acid beta-oxidation using acyl-CoA dehydrogenase;fatty acid beta-oxidation using acyl-CoA oxidase;fatty acid metabolic process;fatty acid oxidation;generation of precursor metabolites and energy;lipid homeostasis;lipid metabolic process;oxidation-reduction process;peroxisome fission;prostaglandin metabolic process;spermatogenesis;very long-c…	cytoplasm;intracellular membrane-bounded organelle;mitochondrion;nucleolus;nucleoplasm;nucleus;peroxisomal membrane;peroxisome;plasma membrane	alpha-linolenic (omega3) and linoleic (omega6) acid metabolism;alpha-linolenic acid (ALA) metabolism;Beta-oxidation of very long chain fatty acids;Fatty acid metabolism;Metabolism;Metabolism of lipids;Metabolism of proteins;Peroxisomal lipid metabolism;Peroxisomal protein import	10	10	10	19.7	19.7	19.7	74.648	0	17.605	1038800000	11	0.718158	0.959095
Q3TAW3;E9Q296;Q8C178;Q9EPL9	Acyl-coenzyme A oxidase;Peroxisomal acyl-coenzyme A oxidase 3	Acox3	+			0.442015	-0.13857	22.2716	22.1802	22.1962	21.9785	acyl-CoA dehydrogenase activity;acyl-CoA oxidase activity;FAD binding;flavin adenine dinucleotide binding;oxidoreductase activity;oxidoreductase activity, acting on the CH-CH group of donors;pristanoyl-CoA oxidase activity;signaling receptor binding	fatty acid beta-oxidation;fatty acid beta-oxidation using acyl-CoA dehydrogenase;fatty acid beta-oxidation using acyl-CoA oxidase;fatty acid metabolic process;lipid metabolic process;oxidation-reduction process	mitochondrion;peroxisomal matrix;peroxisome	Beta-oxidation of pristanoyl-CoA;Fatty acid metabolism;Metabolism;Metabolism of lipids;Metabolism of proteins;Peroxisomal lipid metabolism;Peroxisomal protein import	7	7	7	16.5	16.5	16.5	75.359	0	50.483	573050000	9	0.810035	-0.635427
Q9D358;A0A1W2P7X3	Low molecular weight phosphotyrosine protein phosphatase	Acp1				1.70756	0.504227	27.2941	27.179	27.6981	27.7835	acid phosphatase activity;hydrolase activity;non-membrane spanning protein tyrosine phosphatase activity;phosphatase activity;phosphoprotein phosphatase activity;protein tyrosine phosphatase activity	peptidyl-tyrosine dephosphorylation;protein dephosphorylation	cytoplasm;cytoplasmic side of plasma membrane;cytosol;sarcolemma	-	8	8	2	43.7	43.7	17.7	18.192	0	108.92	21484000000	58	0.501953	2.93727
Q561M1	-	Acp1				0.0057977	-0.0309725	22.336	25.6197	23.7699	24.1238	acid phosphatase activity;non-membrane spanning protein tyrosine phosphatase activity;phosphatase activity;protein tyrosine phosphatase activity	peptidyl-tyrosine dephosphorylation;protein dephosphorylation	cytoplasm;cytosol;sarcolemma	-	8	2	2	46.8	20.9	20.9	17.922	0.00076278	3.8647	2345600000	9	0.993271	-0.0176846
Q8BP40	Lysophosphatidic acid phosphatase type 6	Acp6	+			1.43197	-0.508654	24.0315	24.184	23.5334	23.6648	acid phosphatase activity;hydrolase activity;lysophosphatidic acid phosphatase activity	dephosphorylation;hematopoietic progenitor cell differentiation;lipid metabolic process;lysobisphosphatidic acid metabolic process;phospholipid metabolic process	cytoplasm;mitochondrion	Glycerophospholipid biosynthesis;Metabolism;Metabolism of lipids;Phospholipid metabolism;Synthesis of PA	9	9	9	24.4	24.4	24.4	47.624	0	85.954	2973900000	28	0.605185	-2.53522
Q8VCW8	Acyl-CoA synthetase family member 2, mitochondrial	Acsf2	+			0.416758	0.190309	21.6443	21.3334	21.7519	21.6063	ATP binding;catalytic activity;ligase activity;molecular_function;nucleotide binding	biological_process;fatty acid metabolic process;lipid metabolic process;metabolic process	mitochondrion	Fatty acid metabolism;Metabolism;Metabolism of lipids;Mitochondrial Fatty Acid Beta-Oxidation	6	6	6	12.4	12.4	12.4	67.95	0	19.965	280010000	7	0.803594	0.700553
A0A1D5RMC8;Q3URE1	Acyl-CoA synthetase family member 3, mitochondrial	Acsf3	+			0.528983	-0.234166	25.5207	25.1952	25.0864	25.1612	acid-thiol ligase activity;ATP binding;catalytic activity;ligase activity;malonyl-CoA synthetase activity;nucleotide binding;very long-chain fatty acid-CoA ligase activity	fatty acid biosynthetic process;fatty acid metabolic process;lipid metabolic process;malonate catabolic process;metabolic process	mitochondrion	Fatty acid metabolism;Fatty acyl-CoA biosynthesis;Metabolism;Metabolism of lipids;Synthesis of very long-chain fatty acyl-CoAs	17	17	17	45.7	45.7	45.7	59.932	0	98.587	3715700000	49	0.744705	-0.877189
D3Z041;P41216	Long-chain-fatty-acid--CoA ligase 1	Acsl1	+			1.32235	-0.49406	31.412	31.2154	30.7663	30.8729	ATP binding;catalytic activity;decanoate-CoA ligase activity;ligase activity;long-chain fatty acid-CoA ligase activity;nucleotide binding	adiponectin-activated signaling pathway;fatty acid metabolic process;fatty acid transport;lipid biosynthetic process;lipid metabolic process;long-chain fatty acid import;long-chain fatty acid metabolic process;metabolic process;positive regulation of protein serine/threonine kinase activity;regulation of extrinsic apoptotic signaling pathway;response to drug;response to nutrient;response to oleic…	endoplasmic reticulum;endoplasmic reticulum membrane;integral component of membrane;intracellular membrane-bounded organelle;membrane;mitochondrial inner membrane;mitochondrial outer membrane;mitochondrion;nucleolus;nucleus;organelle membrane;peroxisomal membrane;peroxisome;plasma membrane	alpha-linolenic (omega3) and linoleic (omega6) acid metabolism;alpha-linolenic acid (ALA) metabolism;Fatty acid metabolism;Fatty acyl-CoA biosynthesis;Linoleic acid (LA) metabolism;Metabolism;Metabolism of lipids;Synthesis of very long-chain fatty acyl-CoAs	45	45	45	59.2	59.2	59.2	78.034	0	323.31	281300000000	690	0.600168	-2.33234
Q9CZW4;E9PUC2	Long-chain-fatty-acid--CoA ligase 3	Acsl3				0.62292	0.444723	25.2749	24.8278	25.6429	25.3492	ATP binding;catalytic activity;decanoate-CoA ligase activity;ligase activity;long-chain fatty acid-CoA ligase activity;nucleotide binding;protein domain specific binding;protein kinase binding	brain development;fatty acid biosynthetic process;fatty acid metabolic process;lipid metabolic process;long-chain fatty acid import;long-chain fatty acid metabolic process;metabolic process;positive regulation of Golgi to plasma membrane protein transport;positive regulation of phosphatidylcholine biosynthetic process;positive regulation of secretion;response to nutrient;response to organic cycli…	endoplasmic reticulum;endoplasmic reticulum membrane;Golgi apparatus;integral component of membrane;intracellular membrane-bounded organelle;lipid droplet;membrane;mitochondrial outer membrane;mitochondrion;organelle membrane;perinuclear region of cytoplasm;peroxisomal membrane;peroxisome	Fatty acid metabolism;Fatty acyl-CoA biosynthesis;Metabolism;Metabolism of lipids;Synthesis of very long-chain fatty acyl-CoAs	19	19	18	37.1	37.1	35.6	80.491	0	155.82	4788300000	63	0.647956	1.21021
Q9QUJ7	Long-chain-fatty-acid--CoA ligase 4	Acsl4	+			0.0853297	-0.0848188	24.4072	24.0057	23.8587	24.3846	arachidonate-CoA ligase activity;ATP binding;catalytic activity;decanoate-CoA ligase activity;ligase activity;long-chain fatty acid-CoA ligase activity;nucleotide binding;very long-chain fatty acid-CoA ligase activity	dendritic spine development;embryonic process involved in female pregnancy;fatty acid metabolic process;fatty acid transport;lipid biosynthetic process;lipid metabolic process;long-chain fatty acid metabolic process;metabolic process;negative regulation of prostaglandin secretion;neuron differentiation;positive regulation of cell growth;regulation of fatty acid metabolic process;response to inter…	cytoplasm;endoplasmic reticulum;endoplasmic reticulum membrane;ER-mitochondrion membrane contact site;integral component of membrane;intracellular membrane-bounded organelle;lipid droplet;membrane;mitochondrial membrane;mitochondrial outer membrane;mitochondrion;neuronal cell body;organelle membrane;peroxisomal membrane;peroxisome	Fatty acid metabolism;Fatty acyl-CoA biosynthesis;Metabolism;Metabolism of lipids;Synthesis of very long-chain fatty acyl-CoAs	9	8	8	15.2	13.6	13.6	79.076	0	36.003	2208900000	22	0.947045	-0.196873
Q91WC3;Q5ICG5;Q8R1X1;Q5F2C5;E9Q7Y2;Q8BYJ0	Long-chain-fatty-acid--CoA ligase 6	Acsl6	+			0.0519763	-0.0352898	25.4357	25.3885	25.1583	25.5954	ATP binding;catalytic activity;decanoate-CoA ligase activity;enzyme binding;ligase activity;long-chain fatty acid-CoA ligase activity;nucleotide binding;protein binding;protein homodimerization activity	fatty acid metabolic process;lipid metabolic process;long-chain fatty acid metabolic process;metabolic process;neuroblast proliferation	endoplasmic reticulum;endoplasmic reticulum membrane;integral component of membrane;intracellular membrane-bounded organelle;membrane;mitochondrial outer membrane;mitochondrion;organelle membrane;peroxisomal membrane;peroxisome	Fatty acid metabolism;Fatty acyl-CoA biosynthesis;Metabolism;Metabolism of lipids;Synthesis of very long-chain fatty acyl-CoAs	24	24	24	37.3	37.3	37.3	78.016	0	98.361	5321200000	69	0.961402	-0.110344
Q99NB1	Acetyl-coenzyme A synthetase 2-like, mitochondrial	Acss1	+			0.226993	-0.0809727	25.9032	25.934	25.7101	25.9652	acetate-CoA ligase activity;AMP binding;ATP binding;catalytic activity;ligase activity;nucleotide binding	acetate biosynthetic process;acetyl-CoA biosynthetic process;acetyl-CoA biosynthetic process from acetate;metabolic process;propionate biosynthetic process	mitochondrial matrix;mitochondrion	Biological oxidations;Ethanol oxidation;Metabolism;Phase I - Functionalization of compounds	19	19	19	40.5	40.5	40.5	74.622	0	160.85	6911400000	55	0.902787	-0.354404
A2AQN4;Q9QXG4;A2AQN5	Acetyl-coenzyme A synthetase, cytoplasmic	Acss2				0.0795821	0.0903864	22.7615	22.8807	22.5399	23.2831	acetate-CoA ligase activity;AMP binding;ATP binding;catalytic activity;ligase activity;nucleotide binding	acetate biosynthetic process;acetyl-CoA biosynthetic process;acetyl-CoA biosynthetic process from acetate;lipid biosynthetic process;metabolic process;propionate biosynthetic process	cytoplasm;cytosol;integral component of membrane;intracellular membrane-bounded organelle;membrane;nucleoplasm	Biological oxidations;Ethanol oxidation;Metabolism;Mitochondrial biogenesis;Organelle biogenesis and maintenance;Phase I - Functionalization of compounds;Transcriptional activation of mitochondrial biogenesis	12	12	12	23.1	23.1	23.1	80.386	0	72.922	955990000	22	0.947697	0.189757
Q14DH7	Acyl-CoA synthetase short-chain family member 3, mitochondrial	Acss3	+			0	0.341555	20.0163	19.8358	20.2676	NaN	acetate-CoA ligase activity;ATP binding;catalytic activity;ligase activity;molecular_function;nucleotide binding	biological_process;metabolic process	mitochondrion	Ketone body metabolism;Metabolism;Metabolism of lipids;Synthesis of Ketone Bodies	3	3	3	6.2	6.2	6.2	74.517	0.00051746	4.1653	77253000	5	0.835193	0
P68134	Actin, alpha skeletal muscle	Acta1				0.600851	0.316765	27.0202	26.7023	27.296	27.06	ATP binding;nucleotide binding;protein binding	cellular response to organonitrogen compound;mesenchyme migration;positive regulation of gene expression;response to extracellular stimulus;response to lithium ion;response to mechanical stimulus;response to steroid hormone;skeletal muscle fiber adaptation;skeletal muscle fiber development;skeletal muscle thin filament assembly	actin cytoskeleton;actin filament;cell body;cytoplasm;cytoskeleton;filopodium;lamellipodium;protein-containing complex;sarcomere;stress fiber;striated muscle thin filament	Muscle contraction;Striated Muscle Contraction	24	2	2	70.8	5.8	5.8	42.051	0	148.74	26372000000	141	0.688391	1.06312
P62737;P63268	Actin, aortic smooth muscle;Actin, gamma-enteric smooth muscle	Acta2;Actg2				0	0.0546227	NaN	21.0366	21.0912	NaN	ATP binding;nucleotide binding;protein binding;protein kinase binding	glomerular mesangial cell development;mesenchyme migration;positive regulation of gene expression;regulation of blood pressure;response to virus;vascular smooth muscle contraction	actin cytoskeleton;cell body;cell periphery;cytoplasm;cytoskeleton;filopodium;lamellipodium;myosin filament;protein-containing complex;smooth muscle contractile fiber	Muscle contraction;Smooth Muscle Contraction	25	1	1	76.9	2.9	2.9	42.009	0.00076785	3.9811	321220000	2	0.843102	0
P60710;E9Q1F2;E9Q5F4	Actin, cytoplasmic 1;Actin, cytoplasmic 1, N-terminally processed	Actb				0	NaN	NaN	NaN	22.2972	NaN	ATP binding;identical protein binding;kinesin binding;nitric-oxide synthase binding;nucleotide binding;protein binding;protein kinase binding;structural constituent of postsynaptic actin cytoskeleton;Tat protein binding	cell motility;cellular response to cytochalasin B;negative regulation of cyclin-dependent protein kinase activity;negative regulation of protein binding;postsynaptic actin cytoskeleton organization	actin cytoskeleton;cortical cytoskeleton;cytoplasm;cytoplasmic ribonucleoprotein granule;cytoskeleton;cytosol;dense body;focal adhesion;myelin sheath;NuA4 histone acetyltransferase complex;nucleus;plasma membrane;protein-containing complex	Adherens junctions interactions;Axon guidance;B-WICH complex positively regulates rRNA expression;Cell junction organization;Cell-Cell communication;Cell-cell junction organization;Cell-extracellular matrix interactions;Clathrin-mediated endocytosis;Deubiquitination;Developmental Biology;DNA Damage Recognition in GG-NER;DNA Repair;EPHB-mediated forward signaling;EPH-Ephrin signaling;Epigenetic re…	25	1	1	85.6	4.5	4.5	41.736	0	20.505	489970000	25	0.845917	0
P68033	Actin, alpha cardiac muscle 1	Actc1				0.873559	0.487719	31.685	32.0039	32.4511	32.2132	ATP binding;ATPase activity;myosin binding;nucleotide binding;protein binding	actin filament-based movement;actin-mediated cell contraction;actin-myosin filament sliding;actomyosin structure organization;cardiac muscle contraction;cardiac muscle tissue morphogenesis;cardiac myofibril assembly;heart contraction;mesenchyme migration;negative regulation of apoptotic process;positive regulation of gene expression;response to drug;response to ethanol;skeletal muscle thin filame…	actin filament;actomyosin, actin portion;cell body;cytoplasm;cytoskeleton;filopodium;I band;lamellipodium;sarcomere	Muscle contraction;Striated Muscle Contraction	25	25	0	76.9	76.9	0	42.019	0	323.31	769390000000	1202	0.602622	1.63146
P63260	Actin, cytoplasmic 2;Actin, cytoplasmic 2, N-terminally processed	Actg1				0.112909	-0.317698	29.3482	28.2228	29.2397	27.6959	ATP binding;identical protein binding;nucleotide binding;profilin binding;protein binding;structural constituent of cytoskeleton;ubiquitin protein ligase binding	cellular response to interferon-gamma;response to calcium ion;response to mechanical stimulus;sarcomere organization	actin cytoskeleton;actin filament;costamere;cytoplasm;cytoskeleton;cytosol;dense body;extracellular exosome;filamentous actin;focal adhesion;myelin sheath;myofibril;phagocytic vesicle;plasma membrane	Adherens junctions interactions;Axon guidance;Cell junction organization;Cell-Cell communication;Cell-cell junction organization;Cell-extracellular matrix interactions;Clathrin-mediated endocytosis;Developmental Biology;EPHB-mediated forward signaling;EPH-Ephrin signaling;Fcgamma receptor (FCGR) dependent phagocytosis;Formation of annular gap junctions;Gap junction degradation;Gap junction traffi…	25	12	1	85.6	53.3	4.5	41.792	0	323.31	31496000000	175	0.92372	-0.301076
Q9Z2N8	Actin-like protein 6A	Actl6a				0.0972404	-0.0746088	22.1413	22.1571	21.8171	22.3321	chromatin binding;protein binding	ATP-dependent chromatin remodeling;cellular response to DNA damage stimulus;chromatin assembly or disassembly;chromatin organization;chromatin remodeling;DNA recombination;DNA repair;histone H2A acetylation;histone H4 acetylation;nervous system development;neural retina development;regulation of growth;regulation of transcription, DNA-templated;spinal cord development;transcription, DNA-templated	Ino80 complex;nBAF complex;npBAF complex;NuA4 histone acetyltransferase complex;nucleolus;nucleoplasm;nucleus;plasma membrane;SWI/SNF complex	Chromatin modifying enzymes;Chromatin organization;Deubiquitination;DNA Damage Recognition in GG-NER;DNA Repair;Gene expression (Transcription);Generic Transcription Pathway;Global Genome Nucleotide Excision Repair (GG-NER);Metabolism of proteins;Nucleotide Excision Repair;Post-translational protein modification;RMTs methylate histone arginines;RNA Polymerase II Transcription;RUNX1 interacts with…	3	3	3	12.1	12.1	12.1	47.447	0	31.052	568800000	9	0.944801	-0.208617
A1BN54;Q7TPR4	Alpha-actinin-1	Actn1				1.09014	0.827514	25.2804	24.8033	25.7898	25.949	actin binding;actin filament binding;calcium ion binding;double-stranded RNA binding;integrin binding;ion channel binding;ligand-dependent nuclear receptor transcription coactivator activity;metal ion binding;protein binding;protein homodimerization activity;vinculin binding	actin crosslink formation;actin filament bundle assembly;actin filament network formation;actin filament organization;cortical cytoskeleton organization;focal adhesion assembly;negative regulation of cellular component movement;platelet formation;platelet morphogenesis;regulation of nucleic acid-templated transcription	actin filament;brush border;cell junction;cell projection;cell-cell junction;cortical cytoskeleton;cytoplasm;cytoskeleton;dense core granule membrane;fascia adherens;focal adhesion;intracellular;membrane;plasma membrane;ruffle;sarcomere;secretory granule;stress fiber;Z disc	Cell junction organization;Cell-Cell communication;Cell-extracellular matrix interactions;Hemostasis;Platelet activation, signaling and aggregation;Platelet degranulation;Regulation of cytoskeletal remodeling and cell spreading by IPP complex components;Response to elevated platelet cytosolic Ca2+	40	15	15	45.7	20.3	20.3	102.72	0	303.49	6140400000	77	0.617711	2.35437
Q9JI91	Alpha-actinin-2	Actn2				1.1135	1.36357	28.3165	27.7624	29.1118	29.6943	actin binding;actin filament binding;calcium ion binding;cytoskeletal protein binding;FATZ binding;identical protein binding;ion channel binding;ligand-dependent nuclear receptor transcription coactivator activity;LIM domain binding;metal ion binding;phosphatidylinositol-4,5-bisphosphate binding;protein binding;protein binding, bridging;protein dimerization activity;protein domain specific bindin…	actin filament uncapping;cardiac muscle cell development;focal adhesion assembly;microspike assembly;muscle contraction;negative regulation of potassium ion transmembrane transporter activity;negative regulation of potassium ion transport;negative regulation of protein localization to cell surface;phospholipase C-activating angiotensin-activated signaling pathway;positive regulation of cation cha…	cortical actin cytoskeleton;cytoplasm;filopodium;focal adhesion;plasma membrane;sarcomere;striated muscle thin filament;Z disc	Activation of NMDA receptor and postsynaptic events;CREB phosphorylation through the activation of CaMKII;CREB phosphorylation through the activation of Ras;Hemostasis;MAPK family signaling cascades;MAPK1/MAPK3 signaling;Muscle contraction;Neuronal System;Neurotransmitter receptors and postsynaptic signal transmission;Platelet activation, signaling and aggregation;Platelet degranulation;Post NMDA…	65	48	43	68.1	54.5	50.3	103.83	0	323.31	54043000000	453	0.562542	2.71641
O88990	Alpha-actinin-3	Actn3		+		2.71228	1.02108	30.1495	30.1114	31.1923	31.1107	actin binding;actin filament binding;calcium ion binding;metal ion binding;protein binding;protein binding, bridging;protein homodimerization activity	bone morphogenesis;muscle contraction;negative regulation of calcineurin-NFAT signaling cascade;negative regulation of glycolytic process;negative regulation of oxidative phosphorylation;negative regulation of relaxation of muscle;osteoblast differentiation;positive regulation of bone mineralization involved in bone maturation;positive regulation of fast-twitch skeletal muscle fiber contraction;p…	brush border;intracellular;sarcomere;striated muscle thin filament;Z disc	Muscle contraction;Striated Muscle Contraction	69	69	50	71.8	71.8	55	103.04	0	323.31	178330000000	950	1	7.04023
P57780;A0A1L1SV25;E9Q2W9	Alpha-actinin-4	Actn4				0.818761	1.28752	26.1063	24.9936	26.7205	26.9545	actin binding;actin filament binding;calcium ion binding;chromatin DNA binding;ion channel binding;ligand-dependent nuclear receptor transcription coactivator activity;metal ion binding;nuclear hormone receptor binding;nucleoside binding;protein binding;protein homodimerization activity;retinoic acid receptor binding;RNA polymerase II regulatory region sequence-specific DNA binding	actin filament bundle assembly;bicellular tight junction assembly;negative regulation of cellular component movement;negative regulation of substrate adhesion-dependent cell spreading;peroxisome proliferator activated receptor signaling pathway;positive regulation of cell migration;positive regulation of cellular component movement;positive regulation of NIK/NF-kappaB signaling;positive regulatio…	actin cytoskeleton;brush border;cell junction;cell-cell junction;cortical cytoskeleton;cytoplasm;cytosol;intracellular;neuron projection;nuclear body;nucleus;perinuclear region of cytoplasm;protein-containing complex;pseudopodium;ribonucleoprotein complex;stress fiber;Z disc	Hemostasis;Platelet activation, signaling and aggregation;Platelet degranulation;Response to elevated platelet cytosolic Ca2+	50	36	28	59.8	46.1	35.4	104.98	0	222.4	7790400000	147	0.590397	1.92598
Q9QZB7	Actin-related protein 10	Actr10				0	-0.0466967	22.0851	22.162	NaN	22.0769	protein binding	microtubule-based movement	cytoplasm;cytoskeleton;dynactin complex	Adaptive Immune System;Asparagine N-linked glycosylation;Cellular responses to external stimuli;Cellular responses to stress;COPI-independent Golgi-to-ER retrograde traffic;COPI-mediated anterograde transport;ER to Golgi Anterograde Transport;Golgi-to-ER retrograde transport;HSP90 chaperone cycle for steroid hormone receptors (SHR);Immune System;Innate Immune System;Intra-Golgi and retrograde Gol…	6	6	6	14.4	14.4	14.4	46.207	0	8.8961	635570000	7	0.745249	0
P61164	Alpha-centractin	Actr1a				0.18156	-0.10348	23.4232	23.8214	23.4896	23.548	ATP binding;nucleotide binding	spermatogenesis	cell cortex;cell cortex region;centriole;centrosome;COPI-coated vesicle;cytoplasm;cytoskeleton;dynactin complex;manchette;microtubule cytoskeleton;microtubule organizing center;myelin sheath	Adaptive Immune System;Anchoring of the basal body to the plasma membrane;Asparagine N-linked glycosylation;AURKA Activation by TPX2;Cell Cycle;Cell Cycle, Mitotic;Cellular responses to external stimuli;Cellular responses to stress;Centrosome maturation;Cilium Assembly;COPI-independent Golgi-to-ER retrograde traffic;COPI-mediated anterograde transport;ER to Golgi Anterograde Transport;G2/M Transi…	11	5	5	42.3	21.5	21.5	42.613	0	130.58	2287500000	20	0.907728	-0.343484
Q8R5C5	Beta-centractin	Actr1b				0.520942	-0.362646	25.1179	24.7067	24.3863	24.713	ATP binding;molecular_function;nucleotide binding	biological_process	centrosome;cytoplasm;cytoskeleton;dynactin complex;microtubule cytoskeleton;microtubule organizing center	Adaptive Immune System;Immune System;Innate Immune System;MHC class II antigen presentation;Neutrophil degranulation	12	12	6	46.5	46.5	25.8	42.281	0	178.56	4823800000	28	0.710412	-1.00014
P61161	Actin-related protein 2	Actr2				0.113878	0.123025	24.1521	23.8064	24.426	23.7786	actin binding;actin filament binding;ATP binding;cytoskeletal protein binding;nucleotide binding;structural constituent of cytoskeleton	actin cytoskeleton organization;actin filament organization;Arp2/3 complex-mediated actin nucleation;associative learning;asymmetric cell division;cellular response to interferon-gamma;cellular response to trichostatin A;cilium assembly;cytosolic transport;establishment or maintenance of cell polarity;meiotic cell cycle;meiotic chromosome movement towards spindle pole;meiotic cytokinesis;positive…	actin cap;Arp2/3 protein complex;cell cortex;cell projection;cytoplasm;cytoskeleton;cytosol;invadopodium;lamellipodium;podosome core;postsynaptic density	Axon guidance;Clathrin-mediated endocytosis;Developmental Biology;EPHB-mediated forward signaling;EPH-Ephrin signaling;Fcgamma receptor (FCGR) dependent phagocytosis;Immune System;Innate Immune System;Membrane Trafficking;Neutrophil degranulation;Regulation of actin dynamics for phagocytic cup formation;RHO GTPase Effectors;RHO GTPases Activate WASPs and WAVEs;Signal Transduction;Signaling by Rho…	9	9	9	27.9	27.9	27.9	44.76	0	57.326	3593000000	35	0.929641	0.263446
Q99JY9	Actin-related protein 3	Actr3				0.20426	-0.143436	24.7367	24.764	24.3567	24.8571	actin binding;actin filament binding;ATP binding;molecular_function;nucleotide binding;protein binding;structural constituent of cytoskeleton	actin filament organization;Arp2/3 complex-mediated actin nucleation;asymmetric cell division;biological_process;cell projection organization;cellular response to interferon-gamma;cilium assembly;establishment or maintenance of cell polarity;meiotic cell cycle;meiotic chromosome movement towards spindle pole;meiotic cytokinesis;spindle localization	Arp2/3 protein complex;brush border;cell projection;cell-cell junction;cytoplasm;cytoskeleton;lamellipodium	Axon guidance;Clathrin-mediated endocytosis;Developmental Biology;EPHB-mediated forward signaling;EPH-Ephrin signaling;Fcgamma receptor (FCGR) dependent phagocytosis;Immune System;Innate Immune System;Membrane Trafficking;Regulation of actin dynamics for phagocytic cup formation;RHO GTPase Effectors;RHO GTPases Activate WASPs and WAVEs;Signal Transduction;Signaling by Rho GTPases;Vesicle-mediated…	14	14	14	46.9	46.9	46.9	47.357	0	77.461	4453800000	39	0.880097	-0.40915
A0A1L1SS90;A0A0R4J050;Q99JW2;A0A1L1SRC1;A0A087WPX1;A0A1L1SRW7	Aminoacylase-1	Acy1				0.0104094	0.00852489	24.5654	24.3886	24.2469	24.7241	aminoacylase activity;hydrolase activity;identical protein binding;metal ion binding;metallopeptidase activity	cellular amino acid metabolic process;metabolic process;proteolysis	cytoplasm;extracellular exosome	Aflatoxin activation and detoxification;Biological oxidations;Metabolism	11	11	11	28.7	28.7	28.7	42.067	0	12.841	2357300000	17	0.99184	0.0240509
P56376;E9QJT5	Acylphosphatase-1;Acylphosphatase	Acyp1				0.918014	0.268921	27.1019	27.248	27.3712	27.5165	acylphosphatase activity;hydrolase activity	biological_process	-	-	7	7	7	78.8	78.8	78.8	11.241	0	72.14	4505200000	67	0.652545	1.32449
P56375	Acylphosphatase-2	Acyp2	+			2.00579	0.198694	30.7508	30.7793	30.9499	30.9776	acylphosphatase activity;hydrolase activity;identical protein binding	biological_process	mitochondrion	-	13	13	13	73.6	73.6	73.6	11.877	0	203.61	34427000000	222	0.609368	1.65738
Z4YL50;Q80SY6	Adenosine deaminase-like protein	Adal				0	NaN	NaN	20.094	NaN	NaN	adenosine deaminase activity;deaminase activity;hydrolase activity;metal ion binding	adenosine catabolic process;hypoxanthine salvage;inosine biosynthetic process;nucleotide metabolic process	cellular_component;cytosol	Abacavir metabolism;Abacavir transport and metabolism;Metabolism;Metabolism of nucleotides;Nucleotide salvage;Purine salvage	1	1	1	8.7	8.7	8.7	28.69	0.0012509	3.5676	63669000	1	0.810531	0
O35598	Disintegrin and metalloproteinase domain-containing protein 10	Adam10				0	-0.0805893	NaN	21.2079	21.1274	NaN	endopeptidase activity;hydrolase activity;metal ion binding;metalloendopeptidase activity;metallopeptidase activity;peptidase activity;protein binding;protein homodimerization activity;protein kinase binding;SH2 domain binding;SH3 domain binding	constitutive protein ectodomain proteolysis;in utero embryonic development;membrane protein ectodomain proteolysis;monocyte activation;negative regulation of cell adhesion;Notch receptor processing;Notch signaling pathway;nucleocytoplasmic transport;PMA-inducible membrane protein ectodomain proteolysis;positive regulation of cell growth;positive regulation of cell migration;positive regulation of…	cell surface;cytoplasm;extracellular space;Golgi apparatus;Golgi membrane;Golgi-associated vesicle;integral component of membrane;membrane;nucleus;perinuclear endoplasmic reticulum;plasma membrane;postsynaptic density;tetraspanin-enriched microdomain	Degradation of the extracellular matrix;Extracellular matrix organization;Immune System;Innate Immune System;Metabolism of proteins;Neutrophil degranulation;NOTCH3 Activation and Transmission of Signal to the Nucleus;Post-translational protein modification;Post-translational protein phosphorylation;Regulation of Insulin-like Growth Factor (IGF) transport and uptake by Insulin-like Growth Factor B…	4	4	4	7.3	7.3	7.3	83.967	0	12.29	94185000	3	0.870277	0
Q9R160	Disintegrin and metalloproteinase domain-containing protein 24	Adam24				0	NaN	NaN	24.4366	NaN	NaN	hydrolase activity;integrin binding;metal ion binding;metalloendopeptidase activity;metallopeptidase activity;peptidase activity	cell differentiation;multicellular organism development;prevention of polyspermy;proteolysis;spermatogenesis	external side of plasma membrane;integral component of membrane;membrane;sperm head plasma membrane	-	1	1	1	1.7	1.7	1.7	85.053	0.0082756	1.8427	2690600000	6	0.74407	0
E9Q638;A0A140LHU0;Q61072	Disintegrin and metalloproteinase domain-containing protein 9	Adam9				0	NaN	NaN	NaN	NaN	19.7952	collagen binding;hydrolase activity;integrin binding;laminin binding;metal ion binding;metalloendopeptidase activity;metallopeptidase activity;peptidase activity;protein binding;protein kinase C binding;SH3 domain binding	activation of MAPKK activity;cell adhesion;cell adhesion mediated by integrin;cell migration;cell-cell adhesion mediated by integrin;cell-matrix adhesion;cellular response to lipopolysaccharide;keratinocyte differentiation;membrane protein ectodomain proteolysis;monocyte activation;PMA-inducible membrane protein ectodomain proteolysis;positive regulation of cell adhesion mediated by integrin;posi…	basolateral plasma membrane;cell surface;cytoplasm;extracellular space;integral component of membrane;intrinsic component of external side of plasma membrane;membrane;plasma membrane	-	2	2	2	3.4	3.4	3.4	91.848	0.0002702	5.3084	68489000	3	0.965416	0
Q9D0L4	Uncharacterized aarF domain-containing protein kinase 1	Adck1	+			0.6094	-0.196079	24.7012	24.5055	24.478	24.3365	ATP binding;kinase activity;molecular_function;nucleotide binding;protein kinase activity;protein serine/threonine kinase activity;transferase activity	biological_process;phosphorylation;protein phosphorylation	extracellular region;mitochondrion	-	12	12	12	28	28	28	59.735	0	68.758	2151400000	39	0.743188	-0.888368
Q60936;F7B1B6	Atypical kinase ADCK3, mitochondrial	Adck3	+			0.204461	-0.089139	29.8606	29.9385	29.6597	29.961	ADP binding;ATP binding;kinase activity;nucleotide binding;protein kinase activity;transferase activity	phosphorylation;protein phosphorylation;ubiquinone biosynthetic process	integral component of membrane;membrane;mitochondrion	-	26	26	26	46.2	46.2	46.2	71.742	0	323.31	95840000000	449	0.906324	-0.348773
E0CXW2;E9PUK2;Q80V03	Uncharacterized aarF domain-containing protein kinase 5	Adck5	+			0.845614	-0.420055	20.8473	20.5058	20.3081	20.2049	kinase activity;molecular_function;protein serine/threonine kinase activity;transferase activity	biological_process;phosphorylation;protein phosphorylation	integral component of membrane;membrane;mitochondrion	-	3	3	3	5.6	5.6	5.6	64.421	0.00026371	4.6514	138260000	4	0.604616	-1.50906
Q3V1Q3;Q80TL1	Adenylate cyclase type 2	Adcy2				0	NaN	NaN	19.1981	NaN	NaN	adenylate cyclase activity;adenylate cyclase binding;ATP binding;guanylate cyclase activity;lyase activity;magnesium ion binding;manganese ion binding;metal ion binding;nucleotide binding;phosphorus-oxygen lyase activity;protein heterodimerization activity	activation of adenylate cyclase activity;adenylate cyclase-activating G-protein coupled receptor signaling pathway;adenylate cyclase-modulating G-protein coupled receptor signaling pathway;cAMP biosynthetic process;cAMP-mediated signaling;cellular response to forskolin;cGMP biosynthetic process;cyclic nucleotide biosynthetic process;intracellular signal transduction	cytoplasm;dendrite;guanylate cyclase complex, soluble;integral component of membrane;integral component of plasma membrane;membrane;plasma membrane	Activation of GABAB receptors;Adenylate cyclase activating pathway;Adenylate cyclase inhibitory pathway;Aquaporin-mediated transport;Ca-dependent events;Calmodulin induced events;CaM pathway;DAG and IP3 signaling;G alpha (i) signalling events;G alpha (s) signalling events;G alpha (z) signalling events;GABA B receptor activation;GABA receptor activation;Glucagon signaling in metabolic regulation;G…	1	1	1	1.6	1.6	1.6	123.91	0.0044186	2.3317	14362000	2	0.82743	0
F8VQ52;Q01341	Adenylate cyclase type 6	Adcy6				0	NaN	NaN	NaN	23.4664	NaN	adenylate cyclase activity;adenylate cyclase binding;ATP binding;calcium- and calmodulin-responsive adenylate cyclase activity;guanylate cyclase activity;lyase activity;metal ion binding;nucleotide binding;phosphorus-oxygen lyase activity;protein binding;protein heterodimerization activity;protein kinase binding;protein kinase C binding;scaffold protein binding	adenosine receptor signaling pathway;adenylate cyclase-activating dopamine receptor signaling pathway;adenylate cyclase-activating G-protein coupled receptor signaling pathway;adenylate cyclase-inhibiting dopamine receptor signaling pathway;cAMP biosynthetic process;cellular response to catecholamine stimulus;cellular response to forskolin;cellular response to prostaglandin E stimulus;cellular re…	cell projection;cilium;guanylate cyclase complex, soluble;integral component of membrane;intermediate filament cytoskeleton;intracellular;intrinsic component of plasma membrane;membrane;plasma membrane	Activation of GABAB receptors;Adenylate cyclase activating pathway;Adenylate cyclase inhibitory pathway;Adrenaline,noradrenaline inhibits insulin secretion;Aquaporin-mediated transport;Ca-dependent events;Calmodulin induced events;CaM pathway;DAG and IP3 signaling;G alpha (i) signalling events;G alpha (s) signalling events;G alpha (z) signalling events;GABA B receptor activation;GABA receptor act…	3	3	3	2.4	2.4	2.4	130.64	0.0068104	2.0111	2015300000	3	0.88835	0
P51830;E9Q706	Adenylate cyclase type 9	Adcy9				0.582154	-0.244425	22.7651	22.9694	22.5024	22.7432	adenylate cyclase activity;ATP binding;guanylate cyclase activity;lyase activity;metal ion binding;nucleotide binding;phosphorus-oxygen lyase activity	adenylate cyclase-activating adrenergic receptor signaling pathway;adenylate cyclase-activating G-protein coupled receptor signaling pathway;cAMP biosynthetic process;cGMP biosynthetic process;cyclic nucleotide biosynthetic process;intracellular signal transduction	axon;dendrite;guanylate cyclase complex, soluble;integral component of membrane;integral component of plasma membrane;intracellular;membrane;plasma membrane	Activation of GABAB receptors;Adenylate cyclase activating pathway;Adenylate cyclase inhibitory pathway;Aquaporin-mediated transport;Ca-dependent events;Calmodulin induced events;CaM pathway;DAG and IP3 signaling;G alpha (i) signalling events;G alpha (s) signalling events;G alpha (z) signalling events;GABA B receptor activation;GABA receptor activation;Glucagon signaling in metabolic regulation;G…	12	12	12	10.2	10.2	10.2	150.95	0	19.797	332780000	17	0.717824	-0.947734
F8WHZ9;F8WGR0;Q9QYC0;E9Q1K3	Alpha-adducin	Add1				0.171532	-0.188067	23.1574	22.3893	22.6162	22.5543	actin binding;actin filament binding;cadherin binding;calmodulin binding;protein heterodimerization activity;protein homodimerization activity;spectrin binding;structural molecule activity;transcription factor binding	actin filament bundle assembly;barbed-end actin filament capping;cell morphogenesis;cell volume homeostasis;cellular response to calcium ion;erythrocyte differentiation;hemoglobin metabolic process;homeostasis of number of cells within a tissue;in utero embryonic development;multicellular organism growth;positive regulation of adherens junction organization;positive regulation of establishment of…	cell-cell adherens junction;cytoplasm;cytoskeleton;F-actin capping protein complex;membrane;nuclear body;nucleoplasm;nucleus;plasma membrane	Apoptosis;Apoptotic cleavage of cellular proteins;Apoptotic execution phase;Caspase-mediated cleavage of cytoskeletal proteins;Miscellaneous transport and binding events;Programmed Cell Death;Transport of small molecules	6	6	6	12.7	12.7	12.7	73.163	0	27.696	653870000	18	0.891597	-0.38757
Q9QYB5	Gamma-adducin	Add3				0.395492	0.0621853	22.4172	22.4318	22.5452	22.4281	actin binding;calmodulin binding;structural molecule activity	-	brush border;cell cortex;cell-cell junction;condensed nuclear chromosome;cytoplasm;cytoskeleton;membrane;nucleoplasm;plasma membrane;postsynaptic density	Miscellaneous transport and binding events;Transport of small molecules	5	5	5	9.6	9.6	9.6	78.776	0	13.316	624820000	14	0.88759	0.391164
G5E8Q8	-	Adgrf5				0	-0.195021	20.6075	20.4387	20.3281	NaN	G-protein coupled receptor activity;molecular_function;transmembrane signaling receptor activity	cell surface receptor signaling pathway;energy reserve metabolic process;fat cell differentiation;glucose homeostasis;G-protein coupled receptor signaling pathway;negative regulation of macrophage activation;positive regulation of phospholipid biosynthetic process;regulation of lipid metabolic process;surfactant homeostasis	apical part of cell;cell surface;cytoplasmic vesicle;integral component of membrane;membrane;plasma membrane	Metabolism of proteins;Surfactant metabolism	3	3	3	3.6	3.6	3.6	149.39	0.0014674	3.1458	41688000	3	0.879338	0
P00329	Alcohol dehydrogenase 1	Adh1				0.638379	0.215192	26.0838	26.1583	26.4567	26.2158	alcohol dehydrogenase (NAD) activity;alcohol dehydrogenase activity, zinc-dependent;metal ion binding;oxidoreductase activity;protein homodimerization activity;zinc ion binding	behavioral response to ethanol;ethanol catabolic process;ethanol oxidation;oxidation-reduction process;response to retinoic acid;response to steroid hormone;response to testosterone;retinoic acid metabolic process;retinoid metabolic process;retinol metabolic process	cytoplasm;cytosol;intracellular;mitochondrion;nucleoplasm;plasma membrane	Abacavir metabolism;Abacavir transport and metabolism;Biological oxidations;Ethanol oxidation;Metabolism;Phase I - Functionalization of compounds;RA biosynthesis pathway;Signal Transduction;Signaling by Nuclear Receptors;Signaling by Retinoic Acid	16	16	16	44.5	44.5	44.5	39.771	0	133.79	12943000000	61	0.716996	0.951905
P28474	Alcohol dehydrogenase class-3	Adh5				0.415777	-0.0821934	27.828	27.8254	27.6702	27.8188	alcohol dehydrogenase (NAD) activity;alcohol dehydrogenase activity, zinc-dependent;aldehyde oxidase activity;ethanol binding;fatty acid binding;formaldehyde dehydrogenase activity;metal ion binding;oxidoreductase activity;protein homodimerization activity;receptor antagonist activity;retinol binding;retinol dehydrogenase activity;S-(hydroxymethyl)glutathione dehydrogenase activity;zinc ion bindi…	ethanol catabolic process;ethanol oxidation;extracellular negative regulation of signal transduction;fatty acid omega-oxidation;formaldehyde catabolic process;oxidation-reduction process;peptidyl-cysteine S-nitrosylation;positive regulation of blood pressure;respiratory system process;response to bacterium;response to ethanol;response to lipopolysaccharide;response to nitrosative stress;response …	cytoplasm;cytosol;extracellular region;intracellular;mitochondrion;plasma membrane	Biological oxidations;Ethanol oxidation;Metabolism;Phase I - Functionalization of compounds	19	19	19	68.7	68.7	68.7	39.547	0	323.31	42417000000	103	0.868245	-0.471549
A0A087WRE7;Q8R0N6	Hydroxyacid-oxoacid transhydrogenase, mitochondrial	Adhfe1	+			0.485567	-0.38759	22.1027	22.5877	21.779	22.1362	alcohol dehydrogenase (NAD) activity;hydroxyacid-oxoacid transhydrogenase activity;metal ion binding;oxidoreductase activity	glutamate catabolic process via 2-oxoglutarate;oxidation-reduction process	cytosol;mitochondrion	Interconversion of 2-oxoglutarate and 2-hydroxyglutarate;Metabolism;Pyruvate metabolism and Citric Acid (TCA) cycle;The citric acid (TCA) cycle and respiratory electron transport	7	7	7	22.5	22.5	22.5	49.039	0	32.086	880740000	9	0.714953	-0.966232
Q99JT9;F7ARY2	1,2-dihydroxy-3-keto-5-methylthiopentene dioxygenase	Adi1				0.159508	0.214955	23.8381	23.7187	24.4601	23.5266	acireductone dioxygenase [iron(II)-requiring] activity;dioxygenase activity;metal ion binding;oxidoreductase activity	cellular amino acid biosynthetic process;L-methionine salvage from methylthioadenosine;methionine biosynthetic process;methionine metabolic process;oxidation-reduction process	cytoplasm;membrane;nucleus;plasma membrane	Metabolism;Metabolism of amino acids and derivatives;Metabolism of polyamines;Methionine salvage pathway;Sulfur amino acid metabolism	8	8	8	61.5	61.5	61.5	21.523	0	39.557	1963800000	24	0.896773	0.376756
Q60994;E9PWU4	Adiponectin	Adipoq				0.59683	0.259052	26.6783	26.3522	26.7748	26.7738	hormone activity;identical protein binding;protein binding;protein homodimerization activity;sialic acid binding;signaling receptor binding	adiponectin-activated signaling pathway;brown fat cell differentiation;cellular response to cAMP;cellular response to drug;cellular response to epinephrine stimulus;cellular response to insulin stimulus;circadian rhythm;detection of oxidative stress;fatty acid beta-oxidation;fatty acid oxidation;glucose homeostasis;glucose metabolic process;low-density lipoprotein particle clearance;membrane depo…	cell periphery;cell surface;collagen trimer;endoplasmic reticulum;extracellular region;extracellular space;perinuclear region of cytoplasm;protein-containing complex	AMPK inhibits chREBP transcriptional activation activity;Integration of energy metabolism;Metabolism	6	6	6	24.7	24.7	24.7	26.809	0	61.084	11317000000	47	0.71568	0.984836
P55264	Adenosine kinase	Adk				0.407523	0.427114	25.6995	26.4641	26.6026	26.4153	adenosine kinase activity;ATP binding;carbohydrate kinase activity;kinase activity;metal ion binding;nucleotide binding;phosphotransferase activity, alcohol group as acceptor;transferase activity	adenosine salvage;AMP salvage;carbohydrate phosphorylation;dATP biosynthetic process;phosphorylation;purine ribonucleoside salvage	cytoplasm;cytosol;nucleoplasm;nucleus	Metabolism;Metabolism of nucleotides;Nucleotide salvage;Purine salvage	17	17	17	56	56	56	40.148	0	184.42	14698000000	86	0.74583	0.865258
Q6PDY2	2-aminoethanethiol dioxygenase	Ado				0.444299	-0.110092	24.4868	24.5761	24.3394	24.5033	cysteamine dioxygenase activity;dioxygenase activity;metal ion binding;oxidoreductase activity;oxidoreductase activity, acting on single donors with incorporation of molecular oxygen, incorporation of two atoms of oxygen;protein binding	oxidation-reduction process	mitochondrion	Degradation of cysteine and homocysteine;Metabolism;Metabolism of amino acids and derivatives;Sulfur amino acid metabolism	8	8	8	35.5	35.5	35.5	28.372	0	15.828	2622700000	23	0.832891	-0.569426
Q3UDS7;A0A1L1SSF2;Q8VDL4	ADP-dependent glucokinase	Adpgk				0.0399355	0.0303068	23.7151	23.7568	24.0084	23.5242	ADP-specific glucokinase activity;kinase activity;metal ion binding;phosphotransferase activity, alcohol group as acceptor;transferase activity	carbohydrate metabolic process;glucose metabolic process;glycolytic process;phosphorylation	endoplasmic reticulum;extracellular region	Glucose metabolism;Glycolysis;Metabolism;Metabolism of carbohydrates	8	8	8	24.6	24.6	24.6	53.788	0	65.775	1305300000	19	0.968973	0.0883614
P54923	[Protein ADP-ribosylarginine] hydrolase	Adprh				0.250185	0.122703	24.3619	24.5714	24.7335	24.4453	ADP-ribosylarginine hydrolase activity;GTPase activator activity;hydrolase activity;magnesium ion binding;metal ion binding;potassium ion binding;Rab GTPase binding	activation of GTPase activity;cellular protein modification process;intracellular protein transport;protein de-ADP-ribosylation;regulation of vesicle fusion	endomembrane system;intracellular	-	13	13	13	43.6	43.6	43.6	40.068	0	89.158	4864600000	40	0.876842	0.44117
A0A0N4SVK8;Q8BGK2;E9Q4C0	[Protein ADP-ribosylarginine] hydrolase-like protein 1	Adprhl1				0.131431	0.188142	24.2676	23.2855	23.9915	23.9378	ADP-ribosylarginine hydrolase activity;GTPase activator activity;hydrolase activity;magnesium ion binding;Rab GTPase binding	activation of GTPase activity;intracellular protein transport;protein de-ADP-ribosylation;regulation of vesicle fusion	endomembrane system;intracellular	-	8	8	8	5.4	5.4	5.4	184.23	0	24.961	2683900000	24	0.917583	0.31792
Q8CG72	Poly(ADP-ribose) glycohydrolase ARH3	Adprhl2				0	NaN	NaN	NaN	20.4061	NaN	hydrolase activity;metal ion binding;molecular_function;poly(ADP-ribose) glycohydrolase activity	cellular response to superoxide	cytoplasm;mitochondrial matrix;mitochondrion;nuclear body;nucleoplasm;nucleus	Base Excision Repair;DNA Repair;POLB-Dependent Long Patch Base Excision Repair;Resolution of Abasic Sites (AP sites);Resolution of AP sites via the multiple-nucleotide patch replacement pathway	3	3	3	9.7	9.7	9.7	39.414	0	14.045	185430000	2	0.793735	0
E9PW16;Q7TS64;Q99MK8;F6QY34;E9Q419	Beta-adrenergic receptor kinase 1	Adrbk1				0	NaN	NaN	NaN	NaN	21.8922	ATP binding;beta-adrenergic receptor kinase activity;Edg-2 lysophosphatidic acid receptor binding;G-protein coupled receptor kinase activity;kinase activity;nucleotide binding;protein binding;protein kinase activity;protein serine/threonine kinase activity;transferase activity	cardiac muscle contraction;desensitization of G-protein coupled receptor protein signaling pathway;G-protein coupled receptor signaling pathway;heart development;negative regulation of striated muscle contraction;negative regulation of the force of heart contraction by chemical signal;peptidyl-serine phosphorylation;peptidyl-threonine phosphorylation;phosphorylation;protein phosphorylation;recept…	cilium;cytoplasm;membrane;plasma membrane	Activation of SMO;Ca-dependent events;Calmodulin induced events;CaM pathway;DAG and IP3 signaling;G alpha (i) signalling events;G alpha (q) signalling events;G alpha (s) signalling events;GPCR downstream signalling;G-protein mediated events;Hedgehog 'on' state;Intracellular signaling by second messengers;Opioid Signalling;PLC beta mediated events;Signal Transduction;Signaling by GPCR;Signaling by…	2	2	2	6.6	6.6	6.6	46.774	0	10.414	229110000	3	0.911203	0
P54822;E9Q242;E9Q3T7	Adenylosuccinate lyase	Adsl				0.239161	0.147405	29.9998	30.4458	30.3708	30.3696	(S)-2-(5-amino-1-(5-phospho-D-ribosyl)imidazole-4-carboxamido)succinate AMP-lyase (fumarate-forming) activity;catalytic activity;lyase activity;N6-(1,2-dicarboxyethyl)AMP AMP-lyase (fumarate-forming) activity	aerobic respiration;AMP biosynthetic process;'de novo' AMP biosynthetic process;'de novo' IMP biosynthetic process;protein tetramerization;purine nucleotide biosynthetic process;purine nucleotide metabolic process;purine ribonucleotide biosynthetic process;response to hypoxia;response to muscle activity;response to nutrient;response to starvation;ribonucleoside monophosphate biosynthetic process	cytosol;mitochondrion	Metabolism;Metabolism of nucleotides;Nucleobase biosynthesis;Purine ribonucleoside monophosphate biosynthesis	30	30	30	61.8	61.8	61.8	54.866	0	323.31	135660000000	336	0.868179	0.456374
P28650;J3QN31	Adenylosuccinate synthetase isozyme 1	Adssl1				0.220149	-0.129877	31.282	31.0786	30.8645	31.2363	actin filament binding;adenylosuccinate synthase activity;GTP binding;GTPase activity;ligase activity;magnesium ion binding;metal ion binding;nucleotide binding;protein binding;protein homodimerization activity	AMP biosynthetic process;aspartate metabolic process;cellular response to drug;cellular response to electrical stimulus;'de novo' AMP biosynthetic process;glutamine metabolic process;IMP metabolic process;purine nucleotide biosynthetic process;purine nucleotide metabolic process;purine ribonucleoside monophosphate biosynthetic process;response to ammonium ion;response to muscle activity;response …	cytoplasm;cytosol;membrane;plasma membrane	Metabolism;Metabolism of nucleotides;Nucleobase biosynthesis;Purine ribonucleoside monophosphate biosynthesis	28	28	28	68.3	68.3	68.3	50.254	0	323.31	262450000000	784	0.878631	-0.416398
Q640N1	Adipocyte enhancer-binding protein 1	Aebp1				0.136031	0.148005	23.9406	23.1911	23.7222	23.7056	calmodulin binding;carboxypeptidase activity;DNA binding;metallocarboxypeptidase activity;RNA polymerase II regulatory region sequence-specific DNA binding;serine-type carboxypeptidase activity;transcription corepressor activity;transcriptional repressor activity, RNA polymerase II transcription regulatory region sequence-specific DNA binding;zinc ion binding	negative regulation of transcription by RNA polymerase II;peptide metabolic process;protein processing;proteolysis;regulation of transcription, DNA-templated;transcription, DNA-templated	cytoplasm;extracellular matrix;extracellular region;extracellular space;nucleus	-	12	12	12	13.6	13.6	13.6	128.36	0	24.745	616640000	31	0.9201	0.311692
Q920A7	AFG3-like protein 1	Afg3l1	+			0.337623	-0.451306	22.8007	22.0801	21.6469	22.3313	ATP binding;hydrolase activity;metal ion binding;metalloendopeptidase activity;metallopeptidase activity;nucleotide binding;peptidase activity;protein binding;zinc ion binding	cristae formation;mitochondrial fusion;mitochondrial protein processing;mitochondrion organization;protein processing;proteolysis	integral component of membrane;m-AAA complex;membrane;mitochondrial inner membrane;mitochondrion	-	8	6	6	10.8	8.9	8.9	87.046	0	32.804	502910000	8	0.786192	-0.75612
Q8JZQ2	AFG3-like protein 2	Afg3l2	+			0.736606	-0.282565	28.1208	27.9444	27.8603	27.6397	ATP binding;hydrolase activity;metal ion binding;metalloendopeptidase activity;metallopeptidase activity;nucleotide binding;peptidase activity;protein binding;zinc ion binding	axonogenesis;calcium import into the mitochondrion;cristae formation;mitochondrial calcium ion homeostasis;mitochondrial fusion;mitochondrial protein processing;mitochondrion organization;muscle fiber development;myelination;nerve development;neuromuscular junction development;protein autoprocessing;protein processing;proteolysis;regulation of multicellular organism growth;righting reflex	integral component of membrane;m-AAA complex;membrane;mitochondrial inner membrane;mitochondrion	Mitochondrial calcium ion transport;Processing of SMDT1;Transport of small molecules	39	38	36	46.3	45.3	43.4	89.518	0	245.47	25598000000	142	0.661413	-1.17136
O89020	Afamin	Afm				0.382279	-0.294415	23.7011	23.1257	23.1389	23.0991	vitamin E binding	protein stabilization;protein transport;protein transport within extracellular region;vitamin transport	extracellular region;extracellular space	-	7	7	7	13.7	13.7	13.7	69.378	0	21.434	1201500000	12	0.787034	-0.758046
Q64191;B7ZNK6	N(4)-(beta-N-acetylglucosaminyl)-L-asparaginase;Glycosylasparaginase alpha chain;Glycosylasparaginase beta chain	Aga				0.0272232	0.0145178	23.8457	24.177	23.9943	24.0574	hydrolase activity;N4-(beta-N-acetylglucosaminyl)-L-asparaginase activity;peptidase activity;protein self-association	protein deglycosylation;protein maturation;proteolysis	endoplasmic reticulum;extracellular space;lysosome	Immune System;Innate Immune System;Neutrophil degranulation	9	9	9	32.1	32.1	32.1	37.022	0	93.148	1864300000	26	0.977713	0.0540412
D3Z1M2;Q09M05	Cytosolic carboxypeptidase 4	Agbl1				0.270283	-0.216592	23.8911	24.0791	23.4911	24.0459	carboxypeptidase activity;hydrolase activity;metal ion binding;metallocarboxypeptidase activity;metallopeptidase activity;peptidase activity;protein binding;tubulin binding;zinc ion binding	C-terminal protein deglutamylation;protein side chain deglutamylation;proteolysis	cytoplasm;cytosol	-	14	14	14	15.8	15.8	15.8	126.14	0	38.258	923620000	33	0.838281	-0.551211
A0A087WNV1;A0A087WSR7;A0A087WR52;Q8K2K6;A0A087WRL1	Arf-GAP domain and FG repeat-containing protein 1	Agfg1				0	-0.64119	21.714	21.1486	NaN	20.7901	DNA binding;GTPase activator activity;metal ion binding	acrosome assembly;cell differentiation;intermediate filament organization;multicellular organism development;positive regulation of GTPase activity;spermatid nucleus differentiation;spermatogenesis	cell projection;cytoplasmic vesicle;intracellular membrane-bounded organelle;neuronal cell body;nucleus	Cargo recognition for clathrin-mediated endocytosis;Clathrin-mediated endocytosis;Membrane Trafficking;Vesicle-mediated transport	3	3	3	8.4	8.4	8.4	53.974	0	9.1217	249750000	5	0.997879	0
Q9ESW4	Acylglycerol kinase, mitochondrial	Agk	+			0.52104	0.582776	21.9476	21.7615	22.8488	22.0258	acylglycerol kinase activity;ATP binding;ceramide kinase activity;diacylglycerol kinase activity;kinase activity;lipid kinase activity;NAD+ kinase activity;nucleotide binding;transferase activity	ceramide biosynthetic process;glycerolipid metabolic process;lipid phosphorylation;metabolic process;phosphorylation;protein import into mitochondrial inner membrane	integral component of mitochondrial inner membrane;intracellular membrane-bounded organelle;membrane;mitochondrial inner membrane;mitochondrial inner membrane protein insertion complex;mitochondrial intermembrane space;mitochondrion	Glycerophospholipid biosynthesis;Metabolism;Metabolism of lipids;Phospholipid metabolism	4	4	4	11.2	11.2	11.2	46.975	0	10.273	762990000	11	0.673797	1.11662
F8VPN4;A0A0G2JGI9;F6XXE6	-	Agl				0.264405	0.20838	33.0997	32.8368	33.4324	32.9209	4-alpha-glucanotransferase activity;amylo-alpha-1,6-glucosidase activity;carbohydrate binding;catalytic activity;glycogen debranching enzyme activity;polysaccharide binding;polyubiquitin modification-dependent protein binding;protein binding	glycogen biosynthetic process;glycogen catabolic process;glycogen metabolic process;response to glucocorticoid;response to hormone;response to nutrient	cytoplasm;inclusion body;nucleus;sarcoplasmic reticulum	Glycogen breakdown (glycogenolysis);Glycogen metabolism;Immune System;Innate Immune System;Metabolism;Metabolism of carbohydrates;Neutrophil degranulation	115	115	115	77.3	77.3	77.3	174.29	0	323.31	445630000000	2065	0.838941	0.537651
Q8CJG0	Protein argonaute-2	Ago2				0.475035	0.168907	25.3772	25.4492	25.4529	25.7113	core promoter binding;double-stranded RNA binding;endonuclease activity;endoribonuclease activity;endoribonuclease activity, cleaving miRNA-paired mRNA;endoribonuclease activity, cleaving siRNA-paired mRNA;hydrolase activity;metal ion binding;miRNA binding;mRNA binding;mRNA cap binding;nuclease activity;nucleic acid binding;protein binding;protein C-terminus binding;RNA 7-methylguanosine cap bind…	cell differentiation;gene silencing by RNA;male gonad development;male meiotic nuclear division;miRNA loading onto RISC involved in gene silencing by miRNA;miRNA mediated inhibition of translation;miRNA metabolic process;mRNA catabolic process;mRNA cleavage involved in gene silencing by miRNA;mRNA cleavage involved in gene silencing by siRNA;multicellular organism development;negative regulation …	cell junction;condensed nuclear chromosome;cytoplasm;cytoplasmic ribonucleoprotein granule;cytosol;dendrite;extracellular exosome;micro-ribonucleoprotein complex;mRNA cap binding complex;nuclear body;nucleoplasm;nucleus;P-body;polysome;ribonucleoprotein complex;RISC complex;RISC-loading complex	Gene expression (Transcription);Gene Silencing by RNA;MicroRNA (miRNA) biogenesis;Post-transcriptional silencing by small RNAs;Small interfering RNA (siRNA) biogenesis;Transcriptional regulation by small RNAs	29	29	29	42.8	42.8	42.8	97.303	0	148.85	5908300000	84	0.795367	0.721479
A0A0R4J263;O35083	1-acyl-sn-glycerol-3-phosphate acyltransferase alpha	Agpat1				0.872797	0.450567	23.8285	23.5931	24.3028	24.02	1-acylglycerol-3-phosphate O-acyltransferase activity;transferase activity;transferase activity, transferring acyl groups	CDP-diacylglycerol biosynthetic process;lipid metabolic process;metabolic process;phosphatidic acid biosynthetic process;phospholipid biosynthetic process;positive regulation of cytokine production	endoplasmic reticulum;endoplasmic reticulum membrane;integral component of membrane;membrane	ChREBP activates metabolic gene expression;Glycerophospholipid biosynthesis;Integration of energy metabolism;Metabolism;Metabolism of lipids;Phospholipid metabolism;Synthesis of PA	5	5	5	26.3	26.3	26.3	31.737	0	66.989	1930200000	28	0.600235	1.58656
Q9D517	1-acyl-sn-glycerol-3-phosphate acyltransferase gamma	Agpat3				0.660201	0.204212	25.0887	24.9762	25.136	25.3374	1-acylglycerol-3-phosphate O-acyltransferase activity;lysophosphatidic acid acyltransferase activity;transferase activity;transferase activity, transferring acyl groups	CDP-diacylglycerol biosynthetic process;lipid metabolic process;metabolic process;phospholipid biosynthetic process	endoplasmic reticulum;endoplasmic reticulum membrane;integral component of membrane;membrane;nuclear envelope;nucleus	COPI-independent Golgi-to-ER retrograde traffic;Glycerophospholipid biosynthesis;Golgi-to-ER retrograde transport;Intra-Golgi and retrograde Golgi-to-ER traffic;Membrane Trafficking;Metabolism;Metabolism of lipids;Phospholipid metabolism;Synthesis of PA;Vesicle-mediated transport	12	12	12	33.5	33.5	33.5	43.295	0	25.831	6058600000	46	0.717334	0.948294
F8WGD9;Q9D1E8	1-acyl-sn-glycerol-3-phosphate acyltransferase epsilon	Agpat5	+			0	NaN	20.8044	NaN	NaN	NaN	1-acylglycerol-3-phosphate O-acyltransferase activity;transferase activity;transferase activity, transferring acyl groups	acylglycerol metabolic process;CDP-diacylglycerol biosynthetic process;hematopoietic progenitor cell differentiation;lipid metabolic process;metabolic process;phospholipid biosynthetic process	endoplasmic reticulum;endoplasmic reticulum membrane;integral component of membrane;membrane;mitochondrion;nuclear envelope;nucleus	Glycerophospholipid biosynthesis;Metabolism;Metabolism of lipids;Phospholipid metabolism;Synthesis of PA	2	2	2	6.5	6.5	6.5	33.845	0.00027563	5.8847	203990000	4	0.887153	0
A2AL50;Q8C0I1;H3BKN2;A2AL49	Alkyldihydroxyacetonephosphate synthase, peroxisomal	Agps				0.210049	-0.220305	22.828	22.0778	22.2252	22.2399	alkylglycerone-phosphate synthase activity;catalytic activity;FAD binding;flavin adenine dinucleotide binding;oxidoreductase activity;oxidoreductase activity, acting on CH-OH group of donors;transferase activity	ether lipid biosynthetic process;lipid biosynthetic process;lipid metabolic process;oxidation-reduction process	mitochondrion;nucleolus;peroxisome	Metabolism;Metabolism of lipids;Metabolism of proteins;Peroxisomal protein import;Plasmalogen biosynthesis	8	8	8	16.8	16.8	16.8	74.342	0	22.572	515660000	12	0.869153	-0.463629
Q3UTR7;P11859	Angiotensinogen;Angiotensin-1;Angiotensin-2;Angiotensin-3;Angiotensin-4;Angiotensin 1-9;Angiotensin 1-7;Angiotensin 1-5;Angiotensin 1-4	Agt				0.516046	0.739572	22.7488	21.7962	23.2679	22.7563	angiotensin receptor binding;hormone activity;serine-type endopeptidase inhibitor activity;type 1 angiotensin receptor binding;type 2 angiotensin receptor binding	activation of NF-kappaB-inducing kinase activity;activation of phospholipase C activity;aging;angiotensin-mediated drinking behavior;angiotensin-mediated vasoconstriction involved in regulation of systemic arterial blood pressure;artery smooth muscle contraction;astrocyte activation;blood vessel development;brain renin-angiotensin system;branching involved in ureteric bud morphogenesis;cell growt…	cytoplasm;extracellular region;extracellular space;intracellular	Class A/1 (Rhodopsin-like receptors);G alpha (i) signalling events;G alpha (q) signalling events;GPCR downstream signalling;GPCR ligand binding;Metabolism of Angiotensinogen to Angiotensins;Metabolism of proteins;Peptide hormone metabolism;Peptide ligand-binding receptors;Signal Transduction;Signaling by GPCR	4	4	4	9.8	9.8	9.8	52.67	0	10.938	807650000	8	0.66672	1.1544
Q641K1	Cytosolic carboxypeptidase 1	Agtpbp1				0	-0.353765	21.4886	21.4211	NaN	21.101	carboxypeptidase activity;hydrolase activity;metal ion binding;metallocarboxypeptidase activity;metallopeptidase activity;peptidase activity;protein binding;tubulin binding;zinc ion binding	adult walking behavior;cerebellar Purkinje cell differentiation;cerebellar Purkinje cell layer development;cerebellum development;C-terminal protein deglutamylation;eye photoreceptor cell differentiation;mitochondrion organization;neuromuscular process;neurotransmitter metabolic process;olfactory bulb development;protein side chain deglutamylation;proteolysis;retina development in camera-type eye	cytoplasm;cytosol;intracellular membrane-bounded organelle;mitochondrion;nucleolus;nucleus	-	7	7	7	7	7	7	137.2	0.00028769	7.3922	113230000	8	0.81737	0
P50247	Adenosylhomocysteinase	Ahcy				0.18896	0.117517	27.3599	27.754	27.5757	27.7732	adenosylhomocysteinase activity;copper ion binding;hydrolase activity;NAD binding;protein binding;protein self-association	one-carbon metabolic process;S-adenosylhomocysteine catabolic process;S-adenosylmethionine cycle	cytoplasm;cytosol;melanosome	Biological oxidations;Metabolism;Metabolism of amino acids and derivatives;Methylation;Phase II - Conjugation of compounds;Sulfur amino acid metabolism	22	22	22	49.8	49.8	49.8	47.688	0	182.08	34806000000	147	0.899573	0.366791
Q80SW1	Putative adenosylhomocysteinase 2	Ahcyl1				0.22904	-0.0940475	23.4753	23.3687	23.1899	23.466	adenosylhomocysteinase activity;hydrolase activity;identical protein binding;protein binding;RNA binding	angiotensin-activated signaling pathway;epithelial fluid transport;mRNA polyadenylation;one-carbon metabolic process;positive regulation of sodium ion transport;protein export from nucleus;regulation of anion transport;regulation of ion transmembrane transporter activity;regulation of mRNA 3'-end processing;response to calcium ion;S-adenosylmethionine cycle	apical plasma membrane;cytoplasm;cytosol;endoplasmic reticulum;intracellular membrane-bounded organelle;membrane;plasma membrane	Cardiac conduction;Ion homeostasis;Muscle contraction	7	7	4	19.6	19.6	12.8	58.951	0	20.849	997630000	16	0.896724	-0.379219
F8WGT1;Q68FL4	Adenosylhomocysteinase;Putative adenosylhomocysteinase 3	Ahcyl2				0	0.0625267	20.3909	NaN	NaN	20.4534	adenosylhomocysteinase activity;hydrolase activity	one-carbon metabolic process;S-adenosylmethionine cycle	cytoplasm;cytosol;endoplasmic reticulum;intracellular membrane-bounded organelle;neuron projection	Bicarbonate transporters;SLC-mediated transmembrane transport;Transport of inorganic cations/anions and amino acids/oligopeptides;Transport of small molecules	5	2	2	10.5	4.6	4.6	66.771	0.0012594	3.6911	144250000	3	0.886676	0
E9Q616	-	Ahnak				0.369711	-0.325999	31.4322	30.8979	30.646	31.032	cadherin binding;S100 protein binding;structural molecule activity conferring elasticity	protein complex oligomerization;regulation of RNA splicing;regulation of voltage-gated calcium channel activity	actin cytoskeleton;cell-cell contact zone;cell-cell junction;costamere;cytoplasm;cytosol;extracellular exosome;membrane raft;nucleus;plasma membrane;sarcolemma;T-tubule;vesicle	-	286	286	286	78.9	78.9	78.9	604.25	0	323.31	109180000000	2305	0.786414	-0.758865
F7CVJ5	-	Ahnak2				0.204631	0.220005	24.9567	24.2284	24.6916	24.9335	molecular_function	-	cytosol;plasma membrane	-	12	12	1	53.2	53.2	2.1	115.14	0	91.071	1253400000	64	0.86792	0.454841
Q8BK64	Activator of 90 kDa heat shock protein ATPase homolog 1	Ahsa1				0.456814	0.585599	22.8091	23.7468	23.9804	23.7467	ATPase activator activity;cadherin binding;chaperone binding;Hsp90 protein binding;protein binding	positive regulation of ATPase activity;protein folding;response to stress	cytoplasm;cytosol;endoplasmic reticulum	-	11	11	11	39.9	39.9	39.9	38.117	0	60.692	2173900000	17	0.707146	1.00412
A2AF81;F6S1R2;Q8N9S3	Activator of 90 kDa heat shock protein ATPase homolog 2	Ahsa2				0	NaN	NaN	18.9121	NaN	NaN	ATPase activator activity;chaperone binding;molecular_function	biological_process;positive regulation of ATPase activity;response to stress	cellular_component	-	1	1	1	5.5	5.5	5.5	22.402	0.0024079	2.8741	111570000	1	0.949006	0
P29699	Alpha-2-HS-glycoprotein	Ahsg				1.00876	0.438553	27.1505	27.4388	27.7687	27.6978	cysteine-type endopeptidase inhibitor activity;endopeptidase inhibitor activity	acute-phase response;negative regulation of bone mineralization;negative regulation of endopeptidase activity;ossification;positive regulation of phagocytosis;regulation of inflammatory response	blood microparticle;extracellular matrix;extracellular region;extracellular space;Golgi apparatus	Hemostasis;Immune System;Innate Immune System;Metabolism of proteins;Neutrophil degranulation;Platelet activation, signaling and aggregation;Platelet degranulation;Post-translational protein modification;Post-translational protein phosphorylation;Regulation of Insulin-like Growth Factor (IGF) transport and uptake by Insulin-like Growth Factor Binding Proteins (IGFBPs);Response to elevated platele…	8	8	8	43.8	43.8	43.8	37.325	0	323.31	21278000000	112	0.597344	1.76529
A2ALV9	-	AI314180				0	NaN	NaN	19.5611	NaN	NaN	protein-containing complex scaffold activity	proteasome assembly	-	-	8	1	1	26.4	6.5	6.5	27.22	0	28.599	32086000	2	0.94628	0
E9QNR6;Q8VD62	UPF0696 protein C11orf68 homolog	AI837181;Bles03				0	-1.08994	NaN	22.1222	NaN	21.0322	-	biological_process	cellular_component	-	2	2	2	7	7	7	31.845	0.0037656	2.5259	355910000	4	0.89657	0
B1AU25;Q9Z0X1	Apoptosis-inducing factor 1, mitochondrial	Aifm1	+			0.56012	-0.654275	29.4796	29.7021	28.5109	29.3622	DNA binding;electron-transferring-flavoprotein dehydrogenase activity;FAD binding;flavin adenine dinucleotide binding;NAD(P)H oxidase activity;oxidoreductase activity;oxidoreductase activity, acting on NAD(P)H;protein binding;protein dimerization activity	activation of cysteine-type endopeptidase activity involved in apoptotic process;apoptotic mitochondrial changes;apoptotic process;cellular response to aldosterone;cellular response to estradiol stimulus;cellular response to hydrogen peroxide;cellular response to nitric oxide;cellular response to oxygen-glucose deprivation;intrinsic apoptotic signaling pathway in response to endoplasmic reticulum…	cytoplasm;cytosol;integral component of membrane;membrane;mitochondrial inner membrane;mitochondrial intermembrane space;mitochondrial outer membrane;mitochondrion;nucleus;perinuclear region of cytoplasm	-	28	28	28	46.9	46.9	46.9	66.113	0	323.31	66287000000	315	0.647696	-1.21173
P31230;Q3UZG4	Aminoacyl tRNA synthase complex-interacting multifunctional protein 1;Endothelial monocyte-activating polypeptide 2	Aimp1				0.106807	-0.138227	25.7085	25.9522	26.1124	25.2719	cytokine activity;GTPase binding;protein homodimerization activity;RNA binding;tRNA binding	angiogenesis;apoptotic process;blood vessel morphogenesis;cell adhesion;cell-cell signaling;defense response to virus;inflammatory response;leukocyte migration;negative regulation of endothelial cell proliferation;positive regulation of glucagon secretion;regulation of signaling receptor activity;translation;tRNA aminoacylation for protein translation	aminoacyl-tRNA synthetase multienzyme complex;cell surface;cytoplasm;cytosol;endoplasmic reticulum;extracellular region;extracellular space;Golgi apparatus;methionyl glutamyl tRNA synthetase complex;nucleus	-	14	14	14	55.5	55.5	55.5	33.997	0	188.6	10780000000	73	0.930892	-0.257158
Q8R010;Q8R3V2	Aminoacyl tRNA synthase complex-interacting multifunctional protein 2	Aimp2				0.0505875	-0.0459719	27.0548	27.3913	27.418	26.9362	protein binding;protein-containing complex scaffold activity	apoptotic process;cell differentiation;multicellular organism development;negative regulation of cell proliferation;positive regulation of aminoacyl-tRNA ligase activity;positive regulation of neuron death;positive regulation of protein ubiquitination;protein-containing complex assembly;translation;Type II pneumocyte differentiation	aminoacyl-tRNA synthetase multienzyme complex;cytoplasm;cytosol;nucleus	-	8	8	8	44.7	44.7	44.7	35.377	0	179.82	18793000000	48	0.959721	-0.116724
O08915;D3YW40	AH receptor-interacting protein	Aip				0	0.146844	NaN	21.015	21.2482	21.0756	aryl hydrocarbon receptor binding;GAF domain binding;protein binding;transcription cofactor activity;unfolded protein binding	negative regulation of cyclic-nucleotide phosphodiesterase activity;protein maturation by protein folding;protein targeting to mitochondrion;regulation of nucleic acid-templated transcription;regulation of protein kinase A signaling;xenobiotic metabolic process	aryl hydrocarbon receptor complex;cytoplasm;cytosol;membrane;plasma membrane	Aryl hydrocarbon receptor signalling;Biological oxidations;Metabolism;Phase I - Functionalization of compounds	5	5	5	20	20	20	37.605	0	25.22	332640000	10	0.871659	0
Q9R0Y5	Adenylate kinase isoenzyme 1	Ak1				0.0402613	-0.0128708	33.1792	33.0521	33.0225	33.1831	adenylate kinase activity;ATP binding;kinase activity;nucleobase-containing compound kinase activity;nucleoside diphosphate kinase activity;nucleotide binding;transferase activity	ATP metabolic process;cell cycle arrest;nucleobase-containing compound metabolic process;nucleoside diphosphate phosphorylation;nucleoside triphosphate biosynthetic process;phosphorylation	cytoplasm;cytosol;outer dense fiber;plasma membrane;sperm flagellum	Interconversion of nucleotide di- and triphosphates;Metabolism;Metabolism of nucleotides	28	28	28	91.8	91.8	91.8	21.539	0	323.31	1113500000000	1222	0.976542	-0.0635943
I3ITR1;Q9D924	Iron-sulfur cluster assembly 1 homolog, mitochondrial	AK157302;Isca1				0.273513	-0.367126	25.7565	25.2069	25.5217	24.7075	2 iron, 2 sulfur cluster binding;ferrous iron binding;iron-sulfur cluster binding;metal ion binding;structural molecule activity	iron-sulfur cluster assembly;protein maturation by iron-sulfur cluster transfer	mitochondrial matrix;mitochondrion	Metabolism;Mitochondrial iron-sulfur cluster biogenesis	7	7	7	59.7	59.7	59.7	14.218	0	57.113	2881200000	49	0.816785	-0.621039
Q9WTP6	Adenylate kinase 2, mitochondrial;Adenylate kinase 2, mitochondrial, N-terminally processed	Ak2	+			0.544605	-0.358251	27.2477	26.9976	26.9785	26.5503	adenylate kinase activity;ATP binding;kinase activity;nucleobase-containing compound kinase activity;nucleotide binding;phosphotransferase activity, phosphate group as acceptor;transferase activity	ADP biosynthetic process;nucleobase-containing compound metabolic process;nucleotide phosphorylation;phosphorylation	mitochondrial inner membrane;mitochondrial intermembrane space;mitochondrion;sperm flagellum;sperm mitochondrial sheath	Interconversion of nucleotide di- and triphosphates;Metabolism;Metabolism of nucleotides	14	14	14	63.2	63.2	63.2	26.468	0	162.65	17190000000	100	0.698455	-1.0296
Q9WTP7	GTP:AMP phosphotransferase AK3, mitochondrial	Ak3	+			0.488923	-0.246044	27.0512	26.7818	26.8043	26.5367	adenylate kinase activity;ATP binding;GTP binding;kinase activity;nucleobase-containing compound kinase activity;nucleoside triphosphate adenylate kinase activity;nucleotide binding;phosphotransferase activity, phosphate group as acceptor;transferase activity	AMP metabolic process;GTP metabolic process;ITP metabolic process;nucleobase-containing compound metabolic process;nucleotide phosphorylation;phosphorylation;UTP metabolic process	mitochondrial matrix;mitochondrion	Factors involved in megakaryocyte development and platelet production;Hemostasis	14	14	14	59.9	59.9	59.9	25.426	0	102.15	12775000000	65	0.754394	-0.848841
Q9WUR9;A2ARF6;F6TEU8	Adenylate kinase 4, mitochondrial	Ak4	+			1.03719	-0.6305	23.4848	23.13	22.7805	22.5733	adenylate kinase activity;ATP binding;GTP binding;kinase activity;nucleobase-containing compound kinase activity;nucleoside diphosphate kinase activity;nucleoside triphosphate adenylate kinase activity;nucleotide binding;phosphotransferase activity, phosphate group as acceptor;transferase activity	AMP metabolic process;ATP metabolic process;brain development;GTP metabolic process;liver development;nucleobase-containing compound metabolic process;nucleoside diphosphate phosphorylation;nucleoside triphosphate biosynthetic process;nucleotide phosphorylation;phosphorylation;response to drug	mitochondrial matrix;mitochondrion	Interconversion of nucleotide di- and triphosphates;Metabolism;Metabolism of nucleotides	6	6	6	32.7	32.7	32.7	25.061	0	18.102	884720000	18	0.591732	-2.06418
A0A087WRI5;Q8VCP8	Adenylate kinase isoenzyme 6	Ak6				0	NaN	NaN	18.8344	NaN	NaN	adenylate kinase activity;ATP binding;dephospho-CoA kinase activity;kinase activity;nucleotide binding;transferase activity	coenzyme A biosynthetic process;nucleotide phosphorylation;phosphorylation	Cajal body;cytoplasm;cytosol;nucleolus;nucleoplasm;nucleus	Gene expression (Transcription);Generic Transcription Pathway;Regulation of TP53 Activity;Regulation of TP53 Activity through Phosphorylation;RNA Polymerase II Pre-transcription Events;RNA Polymerase II Promoter Escape;RNA polymerase II transcribes snRNA genes;RNA Polymerase II Transcription;RNA Polymerase II Transcription Initiation;RNA Polymerase II Transcription Initiation And Promoter Clearan…	1	1	1	34.1	34.1	34.1	4.298	0.0014735	3.2701	54215000	2	0.994866	0
G3UYQ4	-	Ak9				0	NaN	NaN	NaN	20.2038	NaN	ATP binding;nucleobase-containing compound kinase activity;nucleoside diphosphate kinase activity;nucleoside kinase activity;nucleoside phosphate kinase activity	AMP phosphorylation;ATP generation from ADP;CDP phosphorylation;CMP phosphorylation;dADP phosphorylation;dAMP phosphorylation;dCDP phosphorylation;dCMP phosphorylation;dGDP phosphorylation;GDP phosphorylation;nucleobase-containing compound metabolic process;TDP phosphorylation;UDP phosphorylation	cytoplasm;nuclear membrane;nucleoplasm;nucleus	Interconversion of nucleotide di- and triphosphates;Metabolism;Metabolism of nucleotides	3	3	3	1.8	1.8	1.8	219.53	0.0089206	1.7968	115620000	3	0.883584	0
O08715	A-kinase anchor protein 1, mitochondrial	Akap1	+			0.844664	0.490665	24.9661	24.5957	25.3676	25.1755	nucleic acid binding;protein binding;protein kinase A regulatory subunit binding;RNA binding	regulation of protein kinase A signaling	endoplasmic reticulum;integral component of membrane;membrane;mitochondrial outer membrane;mitochondrion	Factors involved in megakaryocyte development and platelet production;Hemostasis	15	15	15	32.6	32.6	32.6	92.194	0	174.97	1897700000	55	0.599617	1.58985
Q9WTQ5	A-kinase anchor protein 12	Akap12				0.123003	-0.106253	24.684	24.1109	24.2202	24.3622	adenylate cyclase binding;protein kinase A binding;receptor signaling complex scaffold activity	adenylate cyclase-inhibiting G-protein coupled receptor signaling pathway;positive regulation of protein kinase A signaling;protein targeting;regulation of protein kinase A signaling;regulation of protein kinase C signaling;signal transduction	cytoplasm;cytoskeleton;cytosol;membrane;plasma membrane	-	23	23	23	20.4	20.4	20.4	180.69	0	125.62	1029200000	65	0.92994	-0.268858
A2API8;F7AA26;O54931	A-kinase anchor protein 2	Akap2;Pakap				0.37077	-0.249356	23.7198	24.1442	23.5478	23.8175	protein binding;protein kinase A binding	actin filament organization;protein localization;regulation of cell shape;transmembrane receptor protein serine/threonine kinase signaling pathway	membrane	-	15	15	15	23.8	23.8	23.8	101.6	0	62.455	1071800000	38	0.802012	-0.709566
E9QQ10;Q70FJ1	A-kinase anchor protein 9	Akap9				1.55105	-0.438212	22.9449	22.8348	22.5026	22.4006	ion channel binding;potassium channel regulator activity;protein binding;protein kinase A regulatory subunit binding;protein-containing complex scaffold activity	cellular response to cAMP;maintenance of centrosome location;microtubule nucleation;negative regulation of adenylate cyclase activity;positive regulation of microtubule polymerization;positive regulation of peptidyl-serine phosphorylation;positive regulation of potassium ion transmembrane transporter activity;regulation of cardiac muscle cell action potential involved in regulation of contraction…	centrosome;ciliary basal body;cis-Golgi network;cytoplasm;cytoskeleton;dendritic branch;Golgi apparatus;Golgi stack;intracellular membrane-bounded organelle;microtubule organizing center;neuronal cell body;pericentriolar material;synaptic membrane;voltage-gated potassium channel complex	Activation of NMDA receptor and postsynaptic events;Anchoring of the basal body to the plasma membrane;AURKA Activation by TPX2;Cardiac conduction;Cell Cycle;Cell Cycle, Mitotic;Centrosome maturation;Cilium Assembly;CREB phosphorylation through the activation of CaMKII;CREB phosphorylation through the activation of Ras;G2/M Transition;Loss of Nlp from mitotic centrosomes;Loss of proteins required…	4	4	4	0.9	0.9	0.9	434.13	0.0028558	2.7119	648420000	5	0.604993	-2.50306
Q9JII6;B1AXW3	Alcohol dehydrogenase [NADP(+)]	Akr1a1				0.0230531	-0.0283947	25.2087	24.4847	24.9577	24.679	alcohol dehydrogenase (NADP+) activity;alditol:NADP+ 1-oxidoreductase activity;L-glucuronate reductase activity;oxidoreductase activity	aldehyde catabolic process;D-glucuronate catabolic process;L-ascorbic acid biosynthetic process;oxidation-reduction process	apical plasma membrane;cytosol	Biological oxidations;Catabolism of glucuronate to xylulose-5-phosphate;Glutathione conjugation;Metabolism;Metabolism of carbohydrates;Phase II - Conjugation of compounds	13	13	13	44.3	44.3	44.3	36.586	0	169.87	5181600000	49	0.977457	-0.058203
P45376	Aldose reductase	Akr1b1				0.860761	0.202605	30.0495	30.2178	30.3379	30.3346	alditol:NADP+ 1-oxidoreductase activity;glyceraldehyde oxidoreductase activity;oxidoreductase activity	cellular hyperosmotic salinity response;cellular response to methylglyoxal;cellular response to peptide;daunorubicin metabolic process;doxorubicin metabolic process;inner medullary collecting duct development;maternal process involved in female pregnancy;monosaccharide metabolic process;naphthalene metabolic process;negative regulation of apoptotic process;norepinephrine metabolic process;oxidati…	cytoplasm;cytosol;extracellular space;mast cell granule;nucleoplasm;paranodal junction;perinuclear region of cytoplasm;plasma membrane bounded cell projection cytoplasm;Schmidt-Lanterman incisure;Schwann cell microvillus	Fructose biosynthesis;Fructose metabolism;Metabolism;Metabolism of carbohydrates;Metabolism of lipids;Metabolism of steroid hormones;Metabolism of steroids;Pregnenolone biosynthesis	20	20	20	61.4	61.4	61.4	35.732	0	323.31	226860000000	270	0.679505	1.1001
G5E895;D3Z494;S4R2G9	-	Akr1b10	+			0.163443	0.131272	27.086	27.6394	27.4449	27.543	alditol:NADP+ 1-oxidoreductase activity;geranylgeranyl reductase activity;indanol dehydrogenase activity;oxidoreductase activity;retinal dehydrogenase activity	cellular lipid metabolic process;daunorubicin metabolic process;doxorubicin metabolic process;farnesol catabolic process;oxidation-reduction process	cytoplasm;mitochondrion	Estrogen biosynthesis;G alpha (i) signalling events;GPCR downstream signalling;Metabolism;Metabolism of fat-soluble vitamins;Metabolism of lipids;Metabolism of steroid hormones;Metabolism of steroids;Metabolism of vitamins and cofactors;Retinoid metabolism and transport;Signal Transduction;Signaling by GPCR;Visual phototransduction	12	12	12	55.7	55.7	55.7	35.848	0	313.15	31736000000	97	0.909605	0.344519
Q9DCT1;Q8CEB6	1,5-anhydro-D-fructose reductase	Akr1e2;Akr1e1				0.227238	0.206192	24.9831	25.4785	25.2238	25.6502	1,5-anhydro-D-fructose reductase activity;oxidoreductase activity	oxidation-reduction process	cytoplasm;cytosol;Golgi apparatus;nucleoplasm	-	13	13	13	63.1	63.1	63.1	34.46	0	71.85	6972100000	45	0.865064	0.483074
Q8CG76	Aflatoxin B1 aldehyde reductase member 2	Akr7a2				0.220076	-0.0807915	26.2056	26.4473	26.2983	26.193	oxidoreductase activity;phenanthrene-9,10-epoxide hydrolase activity	daunorubicin metabolic process;doxorubicin metabolic process;oxidation-reduction process	cytoplasm;cytosol;Golgi apparatus;mitochondrion	Aflatoxin activation and detoxification;Biological oxidations;Metabolism	15	15	15	42.2	42.2	42.2	40.612	0	81.941	15358000000	76	0.905214	-0.348451
P31750;D3Z783	RAC-alpha serine/threonine-protein kinase	Akt1				0.280325	0.344326	22.5344	23.3058	23.0319	23.4969	14-3-3 protein binding;ATP binding;enzyme binding;identical protein binding;kinase activity;nitric-oxide synthase regulator activity;nucleotide binding;phosphatidylinositol-3,4,5-trisphosphate binding;phosphatidylinositol-3,4-bisphosphate binding;protein binding;protein homodimerization activity;protein kinase activity;protein kinase binding;protein serine/threonine kinase activity;protein serine…	activation-induced cell death of T cells;aging;apoptotic mitochondrial changes;apoptotic process;brain morphogenesis;carbohydrate metabolic process;carbohydrate transport;cell projection organization;cellular response to cadmium ion;cellular response to decreased oxygen levels;cellular response to DNA damage stimulus;cellular response to epidermal growth factor stimulus;cellular response to granu…	cell-cell junction;ciliary basal body;cytoplasm;cytosol;intracellular;membrane;microtubule cytoskeleton;mitochondrion;nucleoplasm;nucleus;plasma membrane;protein-containing complex;spindle;vesicle	Adaptive Immune System;AKT phosphorylates targets in the cytosol;AKT phosphorylates targets in the nucleus;AKT-mediated inactivation of FOXO1A;Butyrate Response Factor 1 (BRF1) binds and destabilizes mRNA;CD28 co-stimulation;CD28 dependent PI3K/Akt signaling;Cell Cycle;Cell Cycle, Mitotic;Costimulation by the CD28 family;CTLA4 inhibitory signaling;Cyclin A:Cdk2-associated events at S phase entry;…	11	8	8	24	16.2	16.2	55.707	0	42.397	913030000	24	0.814532	0.625654
Q60823;F8WHG5;D3Z3N2;D3YXM7	RAC-beta serine/threonine-protein kinase	Akt2				0.17556	0.134381	25.0827	25.619	25.4585	25.5119	ATP binding;kinase activity;metal ion binding;nucleotide binding;protein binding;protein kinase activity;protein serine/threonine kinase activity;transferase activity	activation of GTPase activity;apoptotic process;carbohydrate metabolic process;carbohydrate transport;cellular response to high light intensity;cellular response to insulin stimulus;glucose metabolic process;glycogen biosynthetic process;glycogen metabolic process;insulin receptor signaling pathway;intracellular protein transmembrane transport;intracellular signal transduction;multicellular organ…	cell cortex;cytoplasm;cytosol;early endosome;endosome;intracellular membrane-bounded organelle;membrane;nucleus;plasma membrane;protein-containing complex;ruffle membrane	Activation of AKT2;Adaptive Immune System;AKT phosphorylates targets in the cytosol;AKT phosphorylates targets in the nucleus;AKT-mediated inactivation of FOXO1A;CD28 co-stimulation;CD28 dependent PI3K/Akt signaling;Cell Cycle;Cell Cycle, Mitotic;Costimulation by the CD28 family;CTLA4 inhibitory signaling;Cyclin A:Cdk2-associated events at S phase entry;Cyclin E associated events during G1/S tran…	16	16	13	36.8	36.8	29.1	55.741	0	95.801	4661200000	63	0.89922	0.363679
D3Z632;D3Z2J4;Q64362	AKT-interacting protein	Aktip				0	NaN	NaN	19.4586	NaN	NaN	ubiquitin protein ligase activity;ubiquitin protein ligase binding	apoptotic process;early endosome to late endosome transport;endosome organization;endosome to lysosome transport;lysosome organization;positive regulation of protein binding;positive regulation of protein phosphorylation;protein transport;protein ubiquitination	cytoplasm;cytosol;FHF complex;HOPS complex;membrane;plasma membrane	-	1	1	1	6.6	6.6	6.6	29.214	0.00052562	4.5358	75051000	3	0.920626	0
P10518	Delta-aminolevulinic acid dehydratase	Alad				1.43688	0.202595	24.7737	24.7007	24.9558	24.9239	catalytic activity;identical protein binding;lyase activity;metal ion binding;porphobilinogen synthase activity;proteasome core complex binding;zinc ion binding	cellular response to interleukin-4;cellular response to lead ion;heme biosynthetic process;metabolic process;negative regulation of proteasomal protein catabolic process;porphyrin-containing compound biosynthetic process;protein homooligomerization;protoporphyrinogen IX biosynthetic process;response to activity;response to aluminum ion;response to amino acid;response to arsenic-containing substan…	cytosol;extracellular space;proteasome core complex	Heme biosynthesis;Immune System;Innate Immune System;Metabolism;Metabolism of porphyrins;Neutrophil degranulation	12	12	12	40.6	40.6	40.6	36.023	0	196.93	5534200000	42	0.621206	1.44872
A0A0R4J0X2;Q8VC19	5-aminolevulinate synthase, nonspecific, mitochondrial	Alas1	+			0	-0.799117	20.6943	19.7391	NaN	19.4176	5-aminolevulinate synthase activity;catalytic activity;identical protein binding;pyridoxal phosphate binding;transferase activity;transferase activity, transferring acyl groups	biosynthetic process;heme biosynthetic process;metabolic process;porphyrin-containing compound metabolic process;protoporphyrinogen IX biosynthetic process;tetrapyrrole biosynthetic process	cytosol;mitochondrial matrix;mitochondrion;nucleoplasm	Heme biosynthesis;Metabolism;Metabolism of porphyrins	1	1	1	2.3	2.3	2.3	70.96	0.00052083	4.2919	73418000	3	0.97398	0
P07724	Serum albumin	Alb				0.347359	0.128622	33.8139	34.0598	34.1279	34.003	chaperone binding;DNA binding;drug binding;fatty acid binding;identical protein binding;lipid binding;metal ion binding;oxygen binding;pyridoxal phosphate binding;toxic substance binding	cellular response to starvation;hemolysis by symbiont of host erythrocytes;maintenance of mitochondrion location;negative regulation of apoptotic process	cytoplasm;endoplasmic reticulum;extracellular exosome;extracellular region;extracellular space;Golgi apparatus;myelin sheath;protein-containing complex	Bile acid and bile salt metabolism;Binding and Uptake of Ligands by Scavenger Receptors;HDL remodeling;Hemostasis;Metabolism;Metabolism of lipids;Metabolism of proteins;Metabolism of steroids;Plasma lipoprotein assembly, remodeling, and clearance;Plasma lipoprotein remodeling;Platelet activation, signaling and aggregation;Platelet degranulation;Post-translational protein modification;Post-transla…	57	57	53	84	84	83.2	68.692	0	323.31	2027200000000	2973	0.838532	0.540673
D3Z0B9;A0A1B0GSU0;Q571I9;A0A1B0GSN3	Aldehyde dehydrogenase family 16 member A1	Aldh16a1				0.392013	0.151723	21.6619	21.7527	21.9969	21.7212	aldehyde dehydrogenase (NAD) activity;oxidoreductase activity;oxidoreductase activity, acting on the aldehyde or oxo group of donors, NAD or NADP as acceptor	metabolic process;oxidation-reduction process	-	-	4	4	4	5.6	5.6	5.6	79.488	0.000271	5.4001	414460000	8	0.816091	0.619007
Q9Z110	Delta-1-pyrroline-5-carboxylate synthase;Glutamate 5-kinase;Gamma-glutamyl phosphate reductase	Aldh18a1	+			0.353782	-0.424042	21.5232	21.2925	21.4155	20.5521	ATP binding;catalytic activity;delta1-pyrroline-5-carboxylate synthetase activity;glutamate 5-kinase activity;glutamate-5-semialdehyde dehydrogenase activity;identical protein binding;kinase activity;nucleotide binding;oxidoreductase activity;oxidoreductase activity, acting on the aldehyde or oxo group of donors, NAD or NADP as acceptor;transferase activity	cellular amino acid biosynthetic process;citrulline biosynthetic process;glutamate metabolic process;L-proline biosynthetic process;metabolic process;ornithine biosynthetic process;oxidation-reduction process;phosphorylation;proline biosynthetic process	cytoplasm;cytosol;membrane;mitochondrial inner membrane;mitochondrion	Amino acid synthesis and interconversion (transamination);Metabolism;Metabolism of amino acids and derivatives	6	6	6	10.8	10.8	10.8	87.265	0	16.901	266780000	7	0.782262	-0.775414
P24549	Retinal dehydrogenase 1	Aldh1a1				0.0172548	0.0171318	29.137	28.6139	29.0604	28.7247	3-chloroallyl aldehyde dehydrogenase activity;aldehyde dehydrogenase (NAD) activity;benzaldehyde dehydrogenase (NAD+) activity;NAD binding;oxidoreductase activity;oxidoreductase activity, acting on the aldehyde or oxo group of donors, NAD or NADP as acceptor;retinal dehydrogenase activity	9-cis-retinoic acid biosynthetic process;embryonic eye morphogenesis;metabolic process;optic cup morphogenesis involved in camera-type eye development;oxidation-reduction process;positive regulation of apoptotic process;response to drug;retinoic acid metabolic process;retinol metabolic process	cytoplasm;cytosol	Biological oxidations;Ethanol oxidation;Fructose catabolism;Fructose metabolism;Metabolism;Metabolism of carbohydrates;Phase I - Functionalization of compounds;RA biosynthesis pathway;Signal Transduction;Signaling by Nuclear Receptors;Signaling by Retinoic Acid	31	31	20	62.1	62.1	42.7	54.467	0	323.31	45694000000	215	0.985102	0.041707
Q62148	Retinal dehydrogenase 2	Aldh1a2				0	-0.177376	21.2519	NaN	NaN	21.0745	3-chloroallyl aldehyde dehydrogenase activity;aldehyde dehydrogenase (NAD) activity;aldehyde dehydrogenase [NAD(P)+] activity;NAD+ binding;oxidoreductase activity;oxidoreductase activity, acting on the aldehyde or oxo group of donors, NAD or NADP as acceptor;protein homodimerization activity;retinal binding;retinal dehydrogenase activity;thyroid hormone binding	9-cis-retinoic acid biosynthetic process;anterior/posterior pattern specification;blood vessel development;camera-type eye development;cardiac muscle tissue development;cellular aldehyde metabolic process;cellular response to retinoic acid;determination of bilateral symmetry;embryonic camera-type eye development;embryonic digestive tract development;embryonic eye morphogenesis;embryonic forelimb …	cytoplasm;cytosol;nucleus;perinuclear region of cytoplasm;plasma membrane	RA biosynthesis pathway;Signal Transduction;Signaling by Nuclear Receptors;Signaling by Retinoic Acid	7	4	4	14.5	11.2	11.2	56.625	0	14.017	137120000	5	0.818385	0
O35945	Aldehyde dehydrogenase, cytosolic 1	Aldh1a7	+			0.432924	0.520132	22.1109	21.9099	22.0896	22.9714	aldehyde dehydrogenase (NAD) activity;benzaldehyde dehydrogenase (NAD+) activity;oxidoreductase activity;oxidoreductase activity, acting on the aldehyde or oxo group of donors, NAD or NADP as acceptor	ethanol catabolic process;metabolic process;oxidation-reduction process;retinoic acid metabolic process	cytoplasm	Biological oxidations;Ethanol oxidation;Fructose catabolism;Fructose metabolism;Metabolism;Metabolism of carbohydrates;Phase I - Functionalization of compounds;RA biosynthesis pathway;Signal Transduction;Signaling by Nuclear Receptors;Signaling by Retinoic Acid	17	6	6	34.3	15	15	54.587	0	17.984	476830000	9	0.717731	0.941879
Q8R0Y6	Cytosolic 10-formyltetrahydrofolate dehydrogenase	Aldh1l1	+			0.0906571	-0.11738	24.1224	23.6165	23.4011	24.1031	aldehyde dehydrogenase (NAD) activity;catalytic activity;formyltetrahydrofolate dehydrogenase activity;hydroxymethyl-, formyl- and related transferase activity;oxidoreductase activity;oxidoreductase activity, acting on the aldehyde or oxo group of donors, NAD or NADP as acceptor;protein binding	10-formyltetrahydrofolate catabolic process;biosynthetic process;metabolic process;one-carbon metabolic process;oxidation-reduction process	cytoplasm;cytosol;mitochondrion	Metabolism;Metabolism of folate and pterines;Metabolism of vitamins and cofactors;Metabolism of water-soluble vitamins and cofactors	11	11	9	15.7	15.7	13.3	98.708	0	37.233	1658700000	22	0.941762	-0.220363
D3Z6B9;Q8K009	Mitochondrial 10-formyltetrahydrofolate dehydrogenase	Aldh1l2	+			0	-0.907909	NaN	21.5957	NaN	20.6878	aldehyde dehydrogenase (NAD) activity;catalytic activity;formyltetrahydrofolate dehydrogenase activity;hydroxymethyl-, formyl- and related transferase activity;oxidoreductase activity;oxidoreductase activity, acting on the aldehyde or oxo group of donors, NAD or NADP as acceptor	10-formyltetrahydrofolate catabolic process;biosynthetic process;metabolic process;one-carbon metabolic process;oxidation-reduction process	cytoplasm;mitochondrion;nucleus	Metabolism;Metabolism of folate and pterines;Metabolism of vitamins and cofactors;Metabolism of water-soluble vitamins and cofactors	6	4	4	8.6	5.9	5.9	88.896	0.0002896	7.62	202000000	5	0.918828	0
P47738;A0A0G2JEU1	Aldehyde dehydrogenase, mitochondrial	Aldh2	+			0.223234	-0.173519	29.2365	28.979	28.6861	29.1823	aldehyde dehydrogenase (NAD) activity;aldehyde dehydrogenase [NAD(P)+] activity;NAD binding;NAD+ binding;oxidoreductase activity;oxidoreductase activity, acting on the aldehyde or oxo group of donors, NAD or NADP as acceptor;protein binding;thyroid hormone binding	embryonic camera-type eye development;embryonic eye morphogenesis;ethanol catabolic process;face development;Harderian gland development;inner ear morphogenesis;locomotory behavior;metabolic process;neuromuscular process controlling balance;nose development;nucleus accumbens development;olfactory pit development;optic cup morphogenesis involved in camera-type eye development;oxidation-reduction p…	cytoplasm;intracellular membrane-bounded organelle;mitochondrial matrix;mitochondrion;nucleoplasm	Biological oxidations;Ethanol oxidation;Metabolism;Metabolism of serotonin;Neuronal System;Neurotransmitter clearance;Phase I - Functionalization of compounds;Serotonin clearance from the synaptic cleft;Transmission across Chemical Synapses	27	25	24	55.1	53.6	52	56.537	0	323.31	53601000000	176	0.868644	-0.457181
B1AV77;B1ATI0;P47740	Aldehyde dehydrogenase;Fatty aldehyde dehydrogenase	Aldh3a2	+			0.691012	0.317989	23.9142	23.5859	24.1153	24.0207	3-chloroallyl aldehyde dehydrogenase activity;alcohol dehydrogenase (NADP+) activity;aldehyde dehydrogenase (NAD) activity;aldehyde dehydrogenase [NAD(P)+] activity;benzaldehyde dehydrogenase (NAD+) activity;long-chain-alcohol oxidase activity;long-chain-aldehyde dehydrogenase activity;medium-chain-aldehyde dehydrogenase activity;oxidoreductase activity;oxidoreductase activity, acting on the alde…	aging;cellular aldehyde metabolic process;central nervous system development;epidermis development;metabolic process;oxidation-reduction process;peripheral nervous system development;phytol metabolic process;positive regulation of cell proliferation;response to cAMP;response to drug;response to glucocorticoid;response to hypoxia;response to nutrient;response to organic cyclic compound;sesquiterpe…	cytoplasm;cytosol;endoplasmic reticulum;endoplasmic reticulum membrane;integral component of membrane;intracellular membrane-bounded organelle;membrane;mitochondrial inner membrane;mitochondrion;peroxisome;plasma membrane	Alpha-oxidation of phytanate;Biological oxidations;Fatty acid metabolism;Metabolism;Metabolism of lipids;Peroxisomal lipid metabolism;Phase I - Functionalization of compounds;Sphingolipid de novo biosynthesis;Sphingolipid metabolism	11	11	10	24.2	24.2	21.1	54.33	0	24.576	1388900000	24	0.659615	1.17423
Q8CHT0	Delta-1-pyrroline-5-carboxylate dehydrogenase, mitochondrial	Aldh4a1	+			1.09325	-0.588431	29.467	29.5269	28.733	29.0841	1-pyrroline-5-carboxylate dehydrogenase activity;aldehyde dehydrogenase (NAD) activity;identical protein binding;oxidoreductase activity;oxidoreductase activity, acting on the aldehyde or oxo group of donors, NAD or NADP as acceptor	metabolic process;oxidation-reduction process;proline catabolic process to glutamate;proline metabolic process	mitochondrial matrix;mitochondrion	Glyoxylate metabolism and glycine degradation;Histidine, lysine, phenylalanine, tyrosine, proline and tryptophan catabolism;Metabolism;Metabolism of amino acids and derivatives;Proline catabolism	27	27	27	61	61	61	61.84	0	323.31	60026000000	208	0.607748	-2.11591
Q8BWF0	Succinate-semialdehyde dehydrogenase, mitochondrial	Aldh5a1	+			1.76504	-0.29707	26.6843	26.7571	26.4389	26.4084	NAD binding;oxidoreductase activity;oxidoreductase activity, acting on the aldehyde or oxo group of donors, NAD or NADP as acceptor;succinate-semialdehyde dehydrogenase (NAD+) activity;succinate-semialdehyde dehydrogenase [NAD(P)+] activity	acetate metabolic process;central nervous system development;galactosylceramide metabolic process;gamma-aminobutyric acid catabolic process;gamma-aminobutyric acid metabolic process;glucose metabolic process;glucosylceramide metabolic process;glutamate decarboxylation to succinate;glutamate metabolic process;glutamine metabolic process;glutathione metabolic process;glycerophospholipid metabolic p…	mitochondrion	Degradation of GABA;GABA synthesis, release, reuptake and degradation;Neuronal System;Neurotransmitter release cycle;Transmission across Chemical Synapses	15	15	15	32.9	32.9	32.9	55.968	0	148.59	9506900000	57	0.616633	-2.13037
Q9EQ20	Methylmalonate-semialdehyde dehydrogenase [acylating], mitochondrial	Aldh6a1	+			0.904042	-0.322183	30.0637	30.2254	29.7259	29.9188	malonate-semialdehyde dehydrogenase (acetylating) activity;methylmalonate-semialdehyde dehydrogenase (acylating) activity;oxidoreductase activity;oxidoreductase activity, acting on the aldehyde or oxo group of donors, NAD or NADP as acceptor	brown fat cell differentiation;metabolic process;oxidation-reduction process;thymine catabolic process;valine catabolic process	mitochondrion;nucleoplasm	Branched-chain amino acid catabolism;Metabolism;Metabolism of amino acids and derivatives	34	34	34	74.4	74.4	74.4	57.915	0	323.31	109600000000	327	0.61966	-1.42635
Q9DBF1;G3UYR8	Alpha-aminoadipic semialdehyde dehydrogenase	Aldh7a1	+			0.394806	-0.200423	26.8287	27.1288	26.8955	26.6611	aldehyde dehydrogenase (NAD) activity;betaine-aldehyde dehydrogenase activity;L-aminoadipate-semialdehyde dehydrogenase activity;oxidoreductase activity;oxidoreductase activity, acting on the aldehyde or oxo group of donors, NAD or NADP as acceptor	glycine betaine biosynthetic process from choline;metabolic process;oxidation-reduction process	cytoplasm;cytosol;mitochondrion;nucleus	Choline catabolism;Histidine, lysine, phenylalanine, tyrosine, proline and tryptophan catabolism;Lysine catabolism;Metabolism;Metabolism of amino acids and derivatives	18	18	18	38.6	38.6	38.6	58.861	0	207.68	12235000000	86	0.798415	-0.690184
Q9JLJ2;Q3U367	4-trimethylaminobutyraldehyde dehydrogenase	Aldh9a1	+			0.124027	-0.0273571	23.3344	23.1906	23.2125	23.2578	3-chloroallyl aldehyde dehydrogenase activity;4-trimethylammoniobutyraldehyde dehydrogenase activity;aldehyde dehydrogenase (NAD) activity;aminobutyraldehyde dehydrogenase activity;oxidoreductase activity;oxidoreductase activity, acting on the aldehyde or oxo group of donors, NAD or NADP as acceptor	carnitine biosynthetic process;carnitine metabolic process;cellular aldehyde metabolic process;metabolic process;neurotransmitter biosynthetic process;oxidation-reduction process	cytoplasm;cytosol;mitochondrion	Branched-chain amino acid catabolism;Carnitine synthesis;Metabolism;Metabolism of amino acids and derivatives	9	9	9	23.7	23.7	23.7	53.514	0	21.034	913050000	17	0.952726	-0.155945
P05064;A6ZI44;D3YWI1;A0A0U1RPN8;A0A0U1RPT5	Fructose-bisphosphate aldolase A;Fructose-bisphosphate aldolase	Aldoa				0.154134	-0.039835	34.4639	34.464	34.5141	34.3341	cadherin binding;catalytic activity;cytoskeletal protein binding;fructose binding;fructose-bisphosphate aldolase activity;identical protein binding;lyase activity;protease binding	ATP biosynthetic process;binding of sperm to zona pellucida;fructose 1,6-bisphosphate metabolic process;fructose metabolic process;glycolytic process;glycolytic process through fructose-6-phosphate;muscle cell cellular homeostasis;positive regulation of cell migration;protein homotetramerization;regulation of cell shape;striated muscle contraction	actin cytoskeleton;cytoplasm;cytosol;extracellular exosome;extracellular space;I band;M band;membrane;myelin sheath;protein-containing complex;sperm fibrous sheath;sperm head;Z disc	Gluconeogenesis;Glucose metabolism;Glycolysis;Hemostasis;Immune System;Innate Immune System;Metabolism;Metabolism of carbohydrates;Neutrophil degranulation;Platelet activation, signaling and aggregation;Platelet degranulation;Response to elevated platelet cytosolic Ca2+	49	49	7	95.1	95.1	31.9	39.355	0	323.31	4467900000000	6286	0.943978	-0.209685
Q9CPQ9;A6ZI46	Fructose-bisphosphate aldolase	Aldoart1				0.382486	-1.68134	27.6792	27.8827	24.4567	27.7425	ATPase binding;catalytic activity;cytoskeletal protein binding;fructose binding;fructose-1-phosphate aldolase activity;fructose-bisphosphate aldolase activity;identical protein binding;lyase activity;molecular_function	biological_process;fructose 1,6-bisphosphate metabolic process;fructose catabolic process to hydroxyacetone phosphate and glyceraldehyde-3-phosphate;fructose metabolic process;glycolytic process;glycolytic process through fructose-1-phosphate;glycolytic process through fructose-6-phosphate;NADH oxidation;positive regulation of ATPase activity;vacuolar proton-transporting V-type ATPase complex ass…	centriolar satellite;cytoplasm;cytoskeleton;microtubule organizing center;sperm fibrous sheath	Fructose catabolism;Fructose metabolism;Gluconeogenesis;Glucose metabolism;Glycolysis;Hemostasis;Immune System;Innate Immune System;Metabolism;Metabolism of carbohydrates;Neutrophil degranulation;Platelet activation, signaling and aggregation;Platelet degranulation;Response to elevated platelet cytosolic Ca2+	33	2	2	56.6	7.4	7.4	39.284	0	43.181	35271000000	24	0.714938	-0.962929
A6ZI47	Fructose-bisphosphate aldolase	Aldoart2				0	-1.69454	23.224	NaN	21.5295	NaN	catalytic activity;fructose-bisphosphate aldolase activity;lyase activity;molecular_function	biological_process;glycolytic process	cellular_component	Gluconeogenesis;Glucose metabolism;Glycolysis;Hemostasis;Immune System;Innate Immune System;Metabolism;Metabolism of carbohydrates;Neutrophil degranulation;Platelet activation, signaling and aggregation;Platelet degranulation;Response to elevated platelet cytosolic Ca2+	23	3	3	43.1	9.1	9.1	39.37	0.00026589	4.8741	519820000	4	0.937127	0
P05063	Fructose-bisphosphate aldolase C	Aldoc				0	NaN	NaN	18.1178	NaN	NaN	catalytic activity;cytoskeletal protein binding;fructose-bisphosphate aldolase activity;lyase activity	epithelial cell differentiation;fructose 1,6-bisphosphate metabolic process;glycolytic process	mitochondrion	Gluconeogenesis;Glucose metabolism;Glycolysis;Immune System;Innate Immune System;Metabolism;Metabolism of carbohydrates;Neutrophil degranulation	11	1	1	25.6	4.4	4.4	39.394	0.0014833	3.3554	415580000	3	0.863208	0
Q3TZM9	GDP-Man:Man(3)GlcNAc(2)-PP-Dol alpha-1,2-mannosyltransferase	Alg11				0	-0.0292969	NaN	20.7191	NaN	20.6898	GDP-Man:Man3GlcNAc2-PP-Dol alpha-1,2-mannosyltransferase activity;transferase activity;transferase activity, transferring glycosyl groups	mannosylation;oligosaccharide-lipid intermediate biosynthetic process;protein glycosylation in endoplasmic reticulum	endoplasmic reticulum;endoplasmic reticulum membrane;integral component of membrane;membrane	-	3	3	3	5.3	5.3	5.3	55.269	0.00051401	4.0422	163770000	5	0.83287	0
A0A0G2JEH5;Q9D081	UDP-N-acetylglucosamine transferase subunit ALG14 homolog	Alg14				0	NaN	NaN	NaN	21.3686	21.24	molecular_function	biological_process;dolichol-linked oligosaccharide biosynthetic process	endoplasmic reticulum;endoplasmic reticulum membrane;integral component of membrane;membrane;nuclear membrane;nucleus	Asparagine N-linked glycosylation;Biosynthesis of the N-glycan precursor (dolichol lipid-linked oligosaccharide, LLO) and transfer to a nascent protein;Metabolism of proteins;Post-translational protein modification	3	3	3	19.5	19.5	19.5	15.327	0	9.2786	198230000	5	0.985932	0
Q8K2A8	Dol-P-Man:Man(5)GlcNAc(2)-PP-Dol alpha-1,3-mannosyltransferase	Alg3				0.274559	-0.290728	21.327	21.8451	21.007	21.5836	alpha-1,3-mannosyltransferase activity;dol-P-Man:Man(5)GlcNAc(2)-PP-Dol alpha-1,3-mannosyltransferase activity;transferase activity;transferase activity, transferring glycosyl groups;transferase activity, transferring hexosyl groups	mannosylation;protein glycosylation	endoplasmic reticulum;endoplasmic reticulum membrane;integral component of membrane;membrane	Asparagine N-linked glycosylation;Biosynthesis of the N-glycan precursor (dolichol lipid-linked oligosaccharide, LLO) and transfer to a nascent protein;Metabolism of proteins;Post-translational protein modification	2	2	2	4.6	4.6	4.6	50.185	0.00026582	4.8709	228880000	17	0.826367	-0.596268
Q9DB25	Dolichyl-phosphate beta-glucosyltransferase	Alg5				0	NaN	NaN	20.3354	NaN	NaN	dolichyl-phosphate beta-glucosyltransferase activity;transferase activity;transferase activity, transferring glycosyl groups	determination of left/right symmetry;protein glycosylation;protein N-linked glycosylation	endoplasmic reticulum;endoplasmic reticulum membrane;integral component of membrane;membrane	Asparagine N-linked glycosylation;Biosynthesis of the N-glycan precursor (dolichol lipid-linked oligosaccharide, LLO) and transfer to a nascent protein;Metabolism of proteins;Post-translational protein modification;Synthesis of dolichyl-phosphate-glucose;Synthesis of substrates in N-glycan biosythesis	1	1	1	2.8	2.8	2.8	36.79	0.0072137	1.9502	184720000	2	0.753086	0
Q8VDI9	Alpha-1,2-mannosyltransferase ALG9	Alg9				0.479446	0.294319	23.155	23.4889	23.7768	23.4558	dol-P-Man:Man(6)GlcNAc(2)-PP-Dol alpha-1,2-mannosyltransferase activity;dol-P-Man:Man(8)GlcNAc(2)-PP-Dol alpha-1,2-mannosyltransferase activity;mannosyltransferase activity;transferase activity;transferase activity, transferring glycosyl groups	mannosylation;protein glycosylation	endoplasmic reticulum;endoplasmic reticulum membrane;integral component of membrane;membrane	Asparagine N-linked glycosylation;Biosynthesis of the N-glycan precursor (dolichol lipid-linked oligosaccharide, LLO) and transfer to a nascent protein;Metabolism of proteins;Post-translational protein modification	7	7	7	15.9	15.9	15.9	69.56	0	62.919	1228000000	16	0.7418	0.887671
Q8K1E6;A2AKV7;A2AKV6	Alpha-ketoglutarate-dependent dioxygenase alkB homolog 3	Alkbh3				0	NaN	20.4254	NaN	NaN	NaN	cytosine C-5 DNA demethylase activity;dioxygenase activity;DNA-N1-methyladenine dioxygenase activity;endonuclease activity;exonuclease activity;ferrous iron binding;metal ion binding;oxidoreductase activity;oxidoreductase activity, acting on paired donors, with incorporation or reduction of molecular oxygen, 2-oxoglutarate as one donor, and incorporation of one atom each of oxygen into both donor…	cell proliferation;cellular response to DNA damage stimulus;DNA dealkylation involved in DNA repair;DNA repair;oxidation-reduction process;oxidative single-stranded DNA demethylation;oxidative single-stranded RNA demethylation	cytoplasm;cytosol;mitochondrion;nucleoplasm;nucleus	-	3	3	3	12.6	12.6	12.6	33.061	0.0017094	3.1218	174400000	3	0.789928	0
Q9D6Z0	Alpha-ketoglutarate-dependent dioxygenase alkB homolog 7, mitochondrial	Alkbh7	+			1.35693	-0.182071	21.2637	21.3305	21.0939	21.1361	dioxygenase activity;metal ion binding;oxidoreductase activity;oxidoreductase activity, acting on paired donors, with incorporation or reduction of molecular oxygen, 2-oxoglutarate as one donor, and incorporation of one atom each of oxygen into both donors	cellular response to DNA damage stimulus;fatty acid metabolic process;oxidation-reduction process;programmed cell death;regulation of lipid storage;regulation of mitochondrial membrane permeability involved in programmed necrotic cell death	mitochondrial matrix;mitochondrion	-	2	2	2	18.6	18.6	18.6	24.97	0	14.96	270390000	5	0.648331	-1.30527
A0A0J9YUC8;P30355;A0A0J9YV38	Arachidonate 5-lipoxygenase-activating protein	Alox5ap				0	-0.0519066	22.706	NaN	22.6541	NaN	arachidonate 5-lipoxygenase activity;arachidonic acid binding;enzyme activator activity;glutathione peroxidase activity;glutathione transferase activity;leukotriene-C4 synthase activity;protein binding;protein homodimerization activity;protein N-terminus binding	cellular response to calcium ion;leukotriene biosynthetic process;leukotriene metabolic process;leukotriene production involved in inflammatory response;lipoxygenase pathway;oxidation-reduction process;positive regulation of acute inflammatory response;positive regulation of catalytic activity;protein homotrimerization	cytosol;endoplasmic reticulum;endoplasmic reticulum membrane;integral component of membrane;membrane;nuclear envelope;nuclear membrane;nucleus	Arachidonic acid metabolism;Biosynthesis of specialized proresolving mediators (SPMs);Fatty acid metabolism;Metabolism;Metabolism of lipids;Synthesis of 5-eicosatetraenoic acids;Synthesis of Leukotrienes (LT) and Eoxins (EX);Synthesis of Lipoxins (LX)	3	3	3	45.2	45.2	45.2	8.5871	0	9.9715	309030000	6	0.982111	0
Q91ZB0;F6ZZL0	Alpha-protein kinase 2	Alpk2				0.421337	-1.12088	23.9207	22.9703	23.205	21.4443	ATP binding;kinase activity;protein serine/threonine kinase activity;transferase activity	biological_process;phosphorylation;protein phosphorylation	cytoplasm	-	15	15	15	8.7	8.7	8.7	233.3	0	19.069	577330000	21	0.697024	-1.01858
D3YUT2;Q924C5	Alpha-protein kinase 3	Alpk3				0.643237	-0.530722	27.2928	27.1999	27.0205	26.4108	ATP binding;kinase activity;molecular_function;protein serine/threonine kinase activity;transferase activity	cardiac muscle cell development;heart development;multicellular organism development;phosphorylation;protein phosphorylation	nucleus	-	53	53	53	40.4	40.4	40.4	180.11	0	323.31	6817100000	168	0.6506	-1.2996
P09242	Alkaline phosphatase, tissue-nonspecific isozyme	Alpl				0.101813	0.253586	22.3305	21.6326	21.472	22.9982	alkaline phosphatase activity;catalytic activity;hydrolase activity;metal ion binding;phosphatase activity;protein binding;pyrophosphatase activity	cellular response to organic cyclic compound;cementum mineralization;dephosphorylation;developmental process involved in reproduction;endochondral ossification;metabolic process;response to antibiotic;response to glucocorticoid;response to lipopolysaccharide;response to vitamin D	anchored component of membrane;extracellular matrix;extracellular membrane-bounded organelle;extracellular space;membrane;plasma membrane	Metabolism of proteins;Post-translational modification: synthesis of GPI-anchored proteins;Post-translational protein modification	6	6	6	15.5	15.5	15.5	57.514	0	43.02	625060000	9	0.929831	0.270035
Q920R0	Alsin	Als2				1.17559	-0.617108	21.5519	21.3219	20.6974	20.9422	GTPase activator activity;guanyl-nucleotide exchange factor activity;identical protein binding;protein binding;protein homodimerization activity;protein serine/threonine kinase activator activity;Rab GTPase binding;Rab guanyl-nucleotide exchange factor activity;Rac GTPase binding;Rac guanyl-nucleotide exchange factor activity;Rho guanyl-nucleotide exchange factor activity	axonogenesis;behavioral fear response;cell death;endosomal transport;endosome organization;in utero embryonic development;locomotory behavior;lysosomal transport;neuromuscular junction development;neuron projection morphogenesis;positive regulation of GTPase activity;positive regulation of protein kinase activity;positive regulation of protein serine/threonine kinase activity;protein homooligomer…	axon;centrosome;cytoplasm;cytosol;dendrite;dendritic spine;early endosome;growth cone;intracellular membrane-bounded organelle;lamellipodium;membrane;neuron projection;neuronal cell body;nucleus;postsynaptic density;protein-containing complex;ruffle;vesicle	Membrane Trafficking;RAB GEFs exchange GTP for GDP on RABs;Rab regulation of trafficking;Vesicle-mediated transport	6	6	6	4.5	4.5	4.5	182.56	0	8.959	133100000	9	0.608462	-2.30302
G3X9I4;Q9JJW6;O08583	Aly/REF export factor 2;THO complex subunit 4	Alyref2;Alyref				0.632725	0.533654	23.5142	23.4044	24.3038	23.6822	nucleic acid binding;RNA binding;single-stranded DNA binding	mRNA processing;mRNA transport;RNA splicing	cellular_component;cytoplasm;nuclear speck;nucleus;spliceosomal complex	-	2	2	2	17	17	17	23.785	0	51.706	1143400000	9	0.642985	1.28395
O09174	Alpha-methylacyl-CoA racemase	Amacr	+			0.104391	-0.112182	21.9328	22.2633	21.663	22.3087	alpha-methylacyl-CoA racemase activity;catalytic activity;isomerase activity;signaling receptor binding	bile acid biosynthetic process;bile acid metabolic process;fatty acid metabolic process;isoprenoid catabolic process	cytoplasm;intracellular membrane-bounded organelle;mitochondrion;peroxisome;plasma membrane	Beta-oxidation of pristanoyl-CoA;Bile acid and bile salt metabolism;Fatty acid metabolism;Metabolism;Metabolism of lipids;Metabolism of proteins;Metabolism of steroids;Peroxisomal lipid metabolism;Peroxisomal protein import;Synthesis of bile acids and bile salts;Synthesis of bile acids and bile salts via 24-hydroxycholesterol;Synthesis of bile acids and bile salts via 7alpha-hydroxycholesterol	5	5	5	15.7	15.7	15.7	41.704	0	34.222	776620000	13	0.934353	-0.242456
P0DMN7;D3Z6H8	S-adenosylmethionine decarboxylase proenzyme 1;S-adenosylmethionine decarboxylase 1 alpha chain;S-adenosylmethionine decarboxylase 1 beta chain;S-adenosylmethionine decarboxylase proenzyme 2;S-adenosylmethionine decarboxylase 2 alpha chain;S-adenosylmethionine decarboxylase 2 beta chain	Amd1;Amd2				0.0149232	-0.0490904	25.559	26.6462	26.9249	25.1821	adenosylmethionine decarboxylase activity;carboxy-lyase activity;lyase activity;protein binding;putrescine binding	in utero embryonic development;polyamine biosynthetic process;S-adenosylmethioninamine biosynthetic process;spermidine biosynthetic process;spermine biosynthetic process	cytosol	-	10	10	10	35.3	35.3	35.3	38.272	0	69.464	4033800000	49	0.985547	-0.043556
Q3V1D3;A0A0G2JFD4	AMP deaminase 1	Ampd1				0.15878	-0.0731945	31.4452	31.6174	31.3222	31.5941	AMP deaminase activity;deaminase activity;hydrolase activity;metal ion binding;myosin heavy chain binding	ADP metabolic process;AMP metabolic process;ATP metabolic process;energy homeostasis;erythrocyte homeostasis;GTP metabolic process;IMP biosynthetic process;IMP salvage;nucleotide metabolic process;purine ribonucleoside monophosphate biosynthetic process;response to organic substance	cellular_component	Immune System;Innate Immune System;Metabolism;Metabolism of nucleotides;Neutrophil degranulation;Nucleotide salvage;Purine salvage	50	50	42	69.7	69.7	55.4	86.104	0	323.31	382630000000	1069	0.929586	-0.28055
H3BLC7	-	Ampd1				0	NaN	NaN	21.7072	NaN	NaN	AMP deaminase activity	IMP salvage	-	-	9	1	1	64.6	5.1	5.1	20.503	0.0042036	2.3893	1536700000	12	0.876997	0
A2AE27;Q9DBT5	AMP deaminase 2	Ampd2				0	NaN	NaN	19.3899	NaN	NaN	AMP deaminase activity;deaminase activity;hydrolase activity;metal ion binding	AMP metabolic process;ATP metabolic process;cholesterol homeostasis;cyclic purine nucleotide metabolic process;energy homeostasis;glomerular visceral epithelial cell development;GTP metabolic process;IMP biosynthetic process;IMP salvage;nucleotide metabolic process;purine ribonucleoside monophosphate biosynthetic process	cytosol	Metabolism;Metabolism of nucleotides;Nucleotide salvage;Purine salvage	1	1	1	1.8	1.8	1.8	94.695	0.0037709	2.5501	119480000	1	0.949553	0
P00687;D3YYQ5	Alpha-amylase 1;Alpha-amylase	Amy1				0.0583439	0.110633	22.8859	24.0483	23.3695	23.786	alpha-amylase activity;alpha-amylase activity (releasing maltohexaose);amylase activity;calcium ion binding;catalytic activity;cation binding;chloride ion binding;hydrolase activity;hydrolase activity, acting on glycosyl bonds;metal ion binding;molecular_function	biological_process;carbohydrate catabolic process;carbohydrate metabolic process;metabolic process	cellular_component;extracellular region;extracellular space	Digestion;Digestion and absorption;Digestion of dietary carbohydrate	10	10	10	29.5	29.5	29.5	57.643	0	68.2	1198200000	25	0.951965	0.15422
A2ATQ5;P53995	Anaphase-promoting complex subunit 1	Anapc1				0	-0.476852	NaN	19.8195	19.3426	NaN	protein binding	cell cycle;cell division;protein K11-linked ubiquitination;protein ubiquitination	anaphase-promoting complex;nucleus	Activation of APC/C and APC/C:Cdc20 mediated degradation of mitotic proteins;Adaptive Immune System;Antigen processing: Ubiquitination & Proteasome degradation;APC/C:Cdc20 mediated degradation of Cyclin B;APC/C:Cdc20 mediated degradation of mitotic proteins;APC/C:Cdc20 mediated degradation of Securin;APC/C:Cdh1 mediated degradation of Cdc20 and other APC/C:Cdh1 targeted proteins in late mitosis/e…	2	2	2	1.7	1.7	1.7	134.72	0.0053118	2.2152	17095000	3	0.942759	0
Q8BZQ7	Anaphase-promoting complex subunit 2	Anapc2				0	-0.624928	20.4058	NaN	19.1052	20.4566	ubiquitin protein ligase activity;ubiquitin protein ligase binding	cell cycle;cell differentiation;cell division;nervous system development;positive regulation of axon extension;positive regulation of dendrite morphogenesis;positive regulation of synapse maturation;positive regulation of synaptic plasticity;protein K11-linked ubiquitination;protein ubiquitination;ubiquitin-dependent protein catabolic process	anaphase-promoting complex;nucleus	Activation of APC/C and APC/C:Cdc20 mediated degradation of mitotic proteins;Adaptive Immune System;Antigen processing: Ubiquitination & Proteasome degradation;APC/C:Cdc20 mediated degradation of Cyclin B;APC/C:Cdc20 mediated degradation of mitotic proteins;APC/C:Cdc20 mediated degradation of Securin;APC/C:Cdh1 mediated degradation of Cdc20 and other APC/C:Cdh1 targeted proteins in late mitosis/e…	2	2	2	3.3	3.3	3.3	95.306	0.0019417	3.0039	102820000	4	0.797965	0
P21570	Angiogenin	Ang				0	NaN	NaN	NaN	21.3201	NaN	actin binding;copper ion binding;DNA binding;endonuclease activity;heparin binding;hydrolase activity;nuclease activity;nucleic acid binding;peptide binding;protein homodimerization activity;ribonuclease activity;RNA binding;signaling receptor binding	actin filament polymerization;activation of phospholipase A2 activity;activation of phospholipase C activity;activation of protein kinase B activity;angiogenesis;antimicrobial humoral immune response mediated by antimicrobial peptide;cell differentiation;cell migration;central nervous system development;diacylglycerol biosynthetic process;innate immune response;multicellular organism development;…	angiogenin-PRI complex;basal lamina;cytoplasmic vesicle;extracellular region;extracellular space;growth cone;neuronal cell body;nucleolus;nucleus	Adherens junctions interactions;Cell junction organization;Cell-Cell communication;Cell-cell junction organization	2	2	2	14.5	14.5	14.5	16.228	0.0065894	2.0211	79574000	3	0.857812	0
Q8K1C0	Protein angel homolog 2	Angel2	+			0	NaN	NaN	20.1718	NaN	NaN	mRNA 3'-UTR binding	3'-UTR-mediated mRNA stabilization;negative regulation of mitotic cell cycle	Cajal body;cytoplasm	-	1	1	1	3.3	3.3	3.3	62.412	0	8.5748	65170000	2	0.790118	0
G3UXF4	-	Ank1				0.302804	0.453335	26.7603	27.8045	27.5558	27.9156	-	-	-	-	9	9	9	61.5	61.5	61.5	12.441	0	323.31	20416000000	82	0.803583	0.695073
G5E8J2;B7ZW98;D3YTV8;E9QNT8;A0A0R4J1N7;Q02357;Q0VGY9;G8JL84;D3Z5M4;G3UY11;F7D1P5	Ankyrin-1	Ank1				0.355602	-0.213894	27.2158	26.8664	26.6865	26.968	ATPase binding;cytoskeletal adaptor activity;enzyme binding;spectrin binding	ER to Golgi vesicle-mediated transport;erythrocyte development;iron ion homeostasis;monovalent inorganic cation transport;porphyrin-containing compound biosynthetic process;positive regulation of organelle organization;protein localization to plasma membrane;signal transduction	A band;axolemma;cortical cytoskeleton;cytoplasm;cytoskeleton;M band;membrane;neuron projection;nucleus;plasma membrane;postsynaptic membrane;sarcolemma;sarcoplasmic reticulum;spectrin-associated cytoskeleton;Z disc	Asparagine N-linked glycosylation;Axon guidance;COPI-mediated anterograde transport;Developmental Biology;ER to Golgi Anterograde Transport;Interaction between L1 and Ankyrins;L1CAM interactions;Membrane Trafficking;Metabolism of proteins;Neurofascin interactions;Post-translational protein modification;Transport to the Golgi and subsequent modification;Vesicle-mediated transport	54	50	50	37.1	35	35	202.52	0	323.31	8966800000	172	0.807263	-0.659515
S4R2F3;Q8C8R3;S4R2T7;S4R1J9	Ankyrin-2	Ank2				0.173652	0.266736	26.0349	25.1443	25.5503	26.1623	ATPase binding;ion channel binding;potassium channel regulator activity;protein binding;protein binding, bridging;spectrin binding	atrial cardiac muscle cell action potential;atrial cardiac muscle cell to AV node cell communication;cardiac muscle contraction;cellular calcium ion homeostasis;cellular protein localization;endocytosis;positive regulation of calcium ion transmembrane transporter activity;positive regulation of calcium ion transport;positive regulation of cation channel activity;positive regulation of gene expres…	A band;apical plasma membrane;cell junction;costamere;cytoplasm;cytoskeleton;early endosome;endosome;integral component of plasma membrane;intercalated disc;intracellular;lysosome;M band;membrane;mitochondrion;perinuclear region of cytoplasm;plasma membrane;postsynaptic density;postsynaptic membrane;recycling endosome;sarcolemma;synapse;T-tubule;Z disc	Asparagine N-linked glycosylation;Axon guidance;COPI-mediated anterograde transport;Developmental Biology;ER to Golgi Anterograde Transport;Interaction between L1 and Ankyrins;L1CAM interactions;Membrane Trafficking;Metabolism of proteins;Post-translational protein modification;Transport to the Golgi and subsequent modification;Vesicle-mediated transport	46	36	0	15	12.6	0	429.1	0	181.8	3765300000	120	0.879829	0.416577
S4R1M4	-	Ank2				0	NaN	NaN	NaN	21.3448	NaN	-	signal transduction	-	-	5	1	1	33.2	6.4	6.4	21.647	0.0070152	1.9784	76257000	2	0.739394	0
S4R2R5	-	Ank2				0	NaN	NaN	NaN	NaN	19.4677	enzyme binding;ion channel binding;protein kinase binding;spectrin binding;structural constituent of cytoskeleton	atrial cardiac muscle cell action potential;atrial septum development;cellular protein localization;cytoskeleton organization;nervous system development;paranodal junction assembly;positive regulation of gene expression;protein localization to endoplasmic reticulum;protein localization to organelle;protein localization to plasma membrane;regulation of atrial cardiac muscle cell action potential;r…	basolateral plasma membrane;cytoskeleton;intracellular;membrane raft;neuron projection;plasma membrane	-	46	1	0	15.6	0.8	0	426.43	0	12	18185000	1	0.739228	0
S4R2S8;G5E8K2;G5E8K3;G5E8K5;S4R236	Ankyrin-3	Ank3				0.38917	-0.297289	27.6699	27.333	26.9727	27.4356	cadherin binding;cytoskeletal protein binding;ion channel binding;protein binding;protein binding, bridging;spectrin binding;structural constituent of cytoskeleton	axon guidance;axonogenesis;cellular response to magnesium ion;cytoskeleton organization;establishment of protein localization;Golgi to plasma membrane protein transport;magnesium ion homeostasis;maintenance of protein location in plasma membrane;membrane assembly;mitotic cytokinesis;negative regulation of delayed rectifier potassium channel activity;neuromuscular junction development;neuronal act…	axon;axon initial segment;basal plasma membrane;basolateral plasma membrane;bicellular tight junction;cell junction;cell projection;cell surface;costamere;cytoplasm;cytoskeleton;dendrite;intercalated disc;lateral plasma membrane;lysosome;membrane;neuromuscular junction;node of Ranvier;paranode region of axon;plasma membrane;postsynaptic membrane;sarcolemma;sarcoplasmic reticulum;spectrin-associat…	Asparagine N-linked glycosylation;Axon guidance;COPI-mediated anterograde transport;Developmental Biology;ER to Golgi Anterograde Transport;Interaction between L1 and Ankyrins;L1CAM interactions;Membrane Trafficking;Metabolism of proteins;Post-translational protein modification;Transport to the Golgi and subsequent modification;Vesicle-mediated transport	72	72	0	42.5	42.5	0	216.91	0	323.31	9616100000	271	0.783981	-0.769578
S4R165;S4R2J6;S4R187;S4R2C1;S4R1X7;S4R2F5	-	Ank3				0	NaN	NaN	20.6871	NaN	NaN	-	signal transduction	-	-	40	1	1	42	1.3	1.3	130.32	0.00027093	5.3956	60480000	2	0.73956	0
Q810B6	Rabankyrin-5	Ankfy1				0.60022	-0.394324	23.8498	24.056	23.7827	23.3344	metal ion binding;phosphatidylinositol phosphate binding;Rab GTPase binding	endocytosis;endosomal transport;endosomal vesicle fusion;Golgi to lysosome transport;positive regulation of pinocytosis;retrograde transport, endosome to Golgi	cytoplasm;cytoplasmic vesicle;cytosol;early endosome;endosome;endosome membrane;intracellular membrane-bounded organelle;macropinosome;membrane;retromer complex	-	17	17	17	18.4	18.4	18.4	128.65	0	103.29	709770000	35	0.660297	-1.13736
Q6P1H6	Ankyrin repeat and LEM domain-containing protein 2	Ankle2				0	-0.798381	21.0301	20.9868	NaN	20.21	protein phosphatase 2A binding	cell cycle;cell division;central nervous system development;mitotic nuclear envelope reassembly;negative regulation of apoptotic process;negative regulation of phosphorylation;positive regulation of protein dephosphorylation	endoplasmic reticulum;endoplasmic reticulum membrane;integral component of endoplasmic reticulum membrane;integral component of membrane;membrane	Cell Cycle;Cell Cycle, Mitotic;Initiation of Nuclear Envelope Reformation;M Phase;Mitotic Anaphase;Mitotic Metaphase and Anaphase;Nuclear Envelope Reassembly	5	5	5	7.2	7.2	7.2	106.2	0.0002791	6.2624	100990000	7	0.815145	0
A0A1W2P6X1;E9QKG6;A0A0G2JDZ9;E9Q804;Q99NH0	Ankyrin repeat domain-containing protein 17	Ankrd17				2.18022	-0.471194	21.9117	21.9563	21.4941	21.4315	chromatin binding;nucleic acid binding;RNA binding	blood vessel maturation;defense response to bacterium;endoderm development;immune system process;innate immune response;negative regulation of smooth muscle cell differentiation;positive regulation of cell cycle;positive regulation of G1/S transition of mitotic cell cycle;positive regulation of I-kappaB kinase/NF-kappaB signaling;positive regulation of MDA-5 signaling pathway;positive regulation …	chromatin;cytoplasm;nuclear membrane;nucleus	-	7	7	3	5.6	5.6	2.2	170.43	0	9.8858	258720000	13	0.587083	-3.40258
Q9WV06	Ankyrin repeat domain-containing protein 2	Ankrd2				0.1891	-0.388845	27.6555	26.6411	26.2362	27.2828	chromatin binding;protein binding;protein kinase B binding;RNA polymerase II sequence-specific DNA binding transcription factor binding;titin binding;transcription cofactor activity	negative regulation of myoblast differentiation;negative regulation of myotube differentiation;negative regulation of transcription by RNA polymerase II;regulation of cytokine production;regulation of intrinsic apoptotic signaling pathway by p53 class mediator;regulation of myoblast proliferation;regulation of transcription by RNA polymerase II;regulation of transcription from RNA polymerase II p…	cytoplasm;cytosol;euchromatin;I band;intracellular membrane-bounded organelle;myofibril;nucleus;PML body;sarcomere	-	22	22	22	76.8	76.8	76.8	36.706	0	248.25	24641000000	108	0.868044	-0.469195
A0A0R4J2C4;A0A0U1RPT7;Q3UMR0	Ankyrin repeat domain-containing protein 27	Ankrd27				0	NaN	NaN	18.4762	NaN	NaN	GTPase activator activity;guanyl-nucleotide exchange factor activity;protein binding;Rab GTPase binding;SNARE binding	early endosome to late endosome transport;endosome to melanosome transport;negative regulation of SNARE complex assembly;neuron projection morphogenesis;positive regulation of dendrite morphogenesis;positive regulation of GTPase activity;positive regulation of neuron projection development;protein transport;retrograde transport, endosome to plasma membrane	cytoplasmic vesicle;cytoplasmic vesicle membrane;cytosol;early endosome;endosome;late endosome;lysosome;melanosome;membrane;neuron projection;plasma membrane;transport vesicle;tubular endosome	Membrane Trafficking;RAB GEFs exchange GTP for GDP on RABs;Rab regulation of trafficking;Vesicle-mediated transport	1	1	1	3.7	3.7	3.7	42.967	0.0063723	2.037	6757300	1	0.969109	0
Q505D1	Serine/threonine-protein phosphatase 6 regulatory ankyrin repeat subunit A	Ankrd28				0.424888	0.138389	24.642	24.4869	24.6079	24.7977	-	biological_process	cellular_component;nucleoplasm;nucleus	Asparagine N-linked glycosylation;COPII-mediated vesicle transport;ER to Golgi Anterograde Transport;Membrane Trafficking;Metabolism of proteins;Post-translational protein modification;Transport to the Golgi and subsequent modification;Vesicle-mediated transport	19	19	18	25.5	25.5	24.6	112.9	0	67.733	1349000000	58	0.815977	0.621911
E9QNQ2;B2RXR6;J3QNJ4;J3QK13	Serine/threonine-protein phosphatase 6 regulatory ankyrin repeat subunit B	Ankrd44				0	NaN	NaN	17.0523	NaN	NaN	molecular_function	biological_process	cellular_component	-	2	1	1	2.2	1.2	1.2	109.35	0.0080935	1.9065	15767000	1	0.931298	0
Q8BTI7	Serine/threonine-protein phosphatase 6 regulatory ankyrin repeat subunit C	Ankrd52				0	-0.029912	19.7843	19.6872	NaN	19.7059	molecular_function	biological_process	cellular_component	-	2	2	2	1.9	1.9	1.9	115.03	0.0080717	1.8815	41030000	4	0.80107	0
Q8BH79;A0A1L1SS60	Anoctamin-10	Ano10				0.0984887	-0.0549393	25.8868	25.6515	25.8602	25.5683	calcium activated cation channel activity;intracellular calcium activated chloride channel activity	cation transport;chloride transport;ion transmembrane transport	integral component of membrane;intracellular;membrane;plasma membrane	Ion channel transport;Stimuli-sensing channels;Transport of small molecules	20	20	20	27	27	27	76.187	0	213.36	5122900000	63	0.948179	-0.191108
Q6P9J9	Anoctamin-6	Ano6				0.799997	0.407471	21.9792	22.1213	22.287	22.6285	calcium activated cation channel activity;chloride channel activity;intracellular calcium activated chloride channel activity;phospholipid scramblase activity;protein dimerization activity;protein homodimerization activity;voltage-gated chloride channel activity;voltage-gated ion channel activity	activation of blood coagulation via clotting cascade;bleb assembly;blood coagulation;bone mineralization involved in bone maturation;calcium activated galactosylceramide scrambling;calcium activated phosphatidylcholine scrambling;calcium activated phosphatidylserine scrambling;calcium activated phospholipid scrambling;calcium ion transmembrane transport;cation transport;chloride transmembrane tra…	chloride channel complex;cytosol;integral component of membrane;intracellular;membrane;plasma membrane	Immune System;Innate Immune System;Ion channel transport;Neutrophil degranulation;Stimuli-sensing channels;Transport of small molecules	10	10	10	14.6	14.6	14.6	106.25	0	82.47	452470000	15	0.619634	1.42985
A0A1L1SR96;Q6PB70	Anoctamin-8	Ano8				0	NaN	NaN	19.7601	NaN	NaN	intracellular calcium activated chloride channel activity	chloride transport;ion transmembrane transport	integral component of membrane;intracellular;membrane;plasma membrane	Ion channel transport;Metabolism of proteins;Post-translational protein modification;Post-translational protein phosphorylation;Regulation of Insulin-like Growth Factor (IGF) transport and uptake by Insulin-like Growth Factor Binding Proteins (IGFBPs);Stimuli-sensing channels;Transport of small molecules	3	3	3	3.6	3.6	3.6	123.99	0.0007655	3.9356	31062000	3	0.958673	0
D3Z7M9;O35381;D3YYE1;F6UFG6	Acidic leucine-rich nuclear phosphoprotein 32 family member A	Anp32a				0.303427	-0.132565	26.486	26.1641	26.1841	26.2009	histone binding;protein binding	histone exchange;nucleocytoplasmic transport;nucleosome assembly;regulation of apoptotic process;regulation of transcription, DNA-templated;transcription, DNA-templated	cytoplasm;endoplasmic reticulum;nuclear matrix;nucleus;perinuclear region of cytoplasm	HuR (ELAVL1) binds and stabilizes mRNA;Metabolism of RNA;Regulation of mRNA stability by proteins that bind AU-rich elements	10	10	8	38.2	38.2	31.3	26.86	0	76.082	8997700000	60	0.857486	-0.507578
Q9EST5	Acidic leucine-rich nuclear phosphoprotein 32 family member B	Anp32b				0.040488	0.0413427	22.6435	23.284	22.9386	23.0716	histone binding;RNA polymerase binding	activation of cysteine-type endopeptidase activity involved in apoptotic process;G1/S transition of mitotic cell cycle;histone exchange;inner ear development;negative regulation of cell differentiation;nucleocytoplasmic transport;nucleosome assembly;positive regulation of protein export from nucleus;regulation of cysteine-type endopeptidase activity involved in apoptotic process;roof of mouth dev…	cytoplasm;nucleolus;nucleus	-	6	4	4	23.5	17.6	17.6	31.078	0	20.719	1045300000	19	0.963494	0.0967951
P97822;E9Q5H2;E9PZF5	Acidic leucine-rich nuclear phosphoprotein 32 family member E	Anp32e				0.146087	0.324935	22.7993	24.0939	23.353	24.1902	histone binding;phosphatase inhibitor activity	chromatin organization;histone exchange;negative regulation of catalytic activity;nucleocytoplasmic transport;nucleosome assembly;regulation of apoptotic process	cytoplasm;cytoplasmic vesicle;nucleus;Swr1 complex	-	4	4	4	21.9	21.9	21.9	29.622	0	32.828	1430800000	10	0.898749	0.373125
P97449	Aminopeptidase N	Anpep				0.623563	-0.233253	25.7328	25.4628	25.3271	25.402	aminopeptidase activity;hydrolase activity;metal ion binding;metalloaminopeptidase activity;metallopeptidase activity;peptidase activity;peptide binding;zinc ion binding	angiogenesis;cell differentiation;cell-cell signaling;multicellular organism development;peptide catabolic process;proteolysis;regulation of blood pressure;signal transduction	cytoplasm;endoplasmic reticulum-Golgi intermediate compartment;external side of plasma membrane;extracellular exosome;extracellular space;integral component of membrane;membrane;plasma membrane	Immune System;Innate Immune System;Neutrophil degranulation	25	25	25	31.5	31.5	31.5	109.65	0	170.88	2689700000	73	0.713774	-0.971345
P10107	Annexin A1	Anxa1				0.0365061	0.0704517	25.4669	24.2636	25.0673	24.8041	annealing helicase activity;cadherin binding involved in cell-cell adhesion;calcium ion binding;calcium-dependent phospholipid binding;calcium-dependent protein binding;DNA binding;double-stranded DNA-dependent ATPase activity;helicase activity;ligand-dependent nuclear receptor binding;metal ion binding;nucleosome binding;phospholipase A2 inhibitor activity;phospholipase inhibitor activity;phosph…	actin cytoskeleton reorganization;adaptive immune response;alpha-beta T cell differentiation;androgen receptor signaling pathway;arachidonic acid secretion;ATP-dependent chromatin remodeling;cardiac chamber development;cardiac muscle cell differentiation;cell surface receptor signaling pathway;cell-cell adhesion;cellular response to glucocorticoid stimulus;cellular response to hydrogen peroxide;c…	actin filament;apical plasma membrane;basolateral plasma membrane;cell projection;cell surface;cell-cell adherens junction;cilium;cornified envelope;cytoplasm;cytoplasmic vesicle;cytoplasmic vesicle membrane;cytosol;early endosome;early endosome membrane;endosome;endosome membrane;extracellular exosome;extracellular region;extracellular space;extrinsic component of endosome membrane;extrinsic com…	Chromatin modifying enzymes;Chromatin organization;Class A/1 (Rhodopsin-like receptors);Formyl peptide receptors bind formyl peptides and many other ligands;G alpha (i) signalling events;G alpha (q) signalling events;Gene expression (Transcription);Generic Transcription Pathway;GPCR downstream signalling;GPCR ligand binding;Peptide ligand-binding receptors;RMTs methylate histone arginines;RNA Pol…	19	19	19	53.5	53.5	53.5	38.734	0	124.59	4094100000	58	0.964384	0.0984111
P97384;D3Z7U0	Annexin A11;Annexin	Anxa11				0.0451163	0.0359278	29.5431	29.5564	29.8418	29.3296	calcium ion binding;calcium-dependent phospholipid binding;calcium-dependent protein binding;phosphatidylethanolamine binding;S100 protein binding	cell cycle;cell division;cytokinetic process;phagocytosis;response to calcium ion	azurophil granule;cytoplasm;cytoskeleton;cytosol;melanosome;midbody;nuclear envelope;nucleoplasm;nucleus;phagocytic vesicle;specific granule;spindle	-	22	22	22	41.2	41.2	41.2	54.079	0	323.31	78464000000	220	0.965451	0.10086
P07356;B0V2N7;B0V2N5;B0V2N8	Annexin A2;Annexin	Anxa2				0.594437	0.183085	28.1408	28.1827	28.4586	28.231	cadherin binding involved in cell-cell adhesion;calcium ion binding;calcium-dependent phospholipid binding;calcium-dependent protein binding;cytoskeletal protein binding;identical protein binding;molecular function regulator;phosphatidylinositol-4,5-bisphosphate binding;phospholipase A2 inhibitor activity;phospholipase inhibitor activity;protease binding;protein binding;S100 protein binding	angiogenesis;body fluid secretion;catabolism by host of symbiont protein;cell-cell adhesion;collagen fibril organization;fibrinolysis;membrane raft assembly;negative regulation by host of symbiont molecular function;negative regulation of catalytic activity;negative regulation of development of symbiont involved in interaction with host;negative regulation of low-density lipoprotein particle rece…	basement membrane;basolateral plasma membrane;cell cortex;cell surface;cell-cell adherens junction;cytoplasm;cytosol;early endosome;endosome;extracellular exosome;extracellular matrix;extracellular region;extracellular space;extrinsic component of plasma membrane;late endosome membrane;lipid droplet;lysosomal membrane;macropinosome;melanosome;membrane raft;midbody;myelin sheath adaxonal region;PC…	Dissolution of Fibrin Clot;Hemostasis;Immune System;Innate Immune System;Neutrophil degranulation	30	30	30	77	77	77	38.676	0	323.31	52962000000	215	0.754581	0.848728
O35639;Q3TET3	Annexin A3;Annexin	Anxa3				0.963367	0.391879	24.3001	24.2027	24.7757	24.5109	calcium ion binding;calcium-dependent phospholipid binding;calcium-dependent protein binding;phospholipase A2 inhibitor activity;phospholipase inhibitor activity	animal organ regeneration;defense response to bacterium;hippocampus development;negative regulation of catalytic activity;neutrophil degranulation;phagocytosis;positive regulation of angiogenesis;positive regulation of DNA binding transcription factor activity;positive regulation of DNA metabolic process;positive regulation of endothelial cell migration;response to glucocorticoid;response to grow…	axon;cytoplasm;cytosol;dendrite;membrane;neuronal cell body;phagocytic vesicle membrane;plasma membrane;specific granule	-	16	16	16	46.1	46.1	46.1	36.384	0	106.99	4152500000	36	0.598373	1.62577
P97429;A0A0N4SW89;D3Z0S1;A0A0N4SV57;F7ANV6;S4R1F2	Annexin A4;Annexin	Anxa4				0.496911	0.2541	25.608	25.2223	25.6741	25.6644	calcium ion binding;calcium-dependent phospholipid binding;calcium-dependent protein binding;identical protein binding;NF-kappaB binding	epithelial cell differentiation;kidney development;negative regulation of interleukin-8 secretion;negative regulation of NF-kappaB transcription factor activity;Notch signaling pathway;regulation of transcription by RNA polymerase II	apical plasma membrane;cell surface;cytoplasm;nuclear membrane;nucleus;perinuclear region of cytoplasm;plasma membrane;vesicle membrane	-	16	15	15	50.2	48	48	35.915	0	114.77	6096900000	51	0.748334	0.86743
P48036	Annexin A5	Anxa5				0.180046	-0.120733	28.7198	28.4394	28.2683	28.6495	calcium ion binding;calcium-dependent phospholipid binding;protein binding	blood coagulation;hemostasis;negative regulation of coagulation;response to organic substance	endothelial microparticle;external side of plasma membrane;intracellular	Hemostasis;Platelet activation, signaling and aggregation;Platelet degranulation;Response to elevated platelet cytosolic Ca2+	25	25	25	73	73	73	35.752	0	323.31	42365000000	147	0.901012	-0.35866
F8WIT2	Annexin	Anxa6				0.435931	0.151581	31.3868	31.5765	31.543	31.7235	calcium ion binding;calcium-dependent phospholipid binding	apoptotic signaling pathway;calcium ion transport;mitochondrial calcium ion homeostasis;regulation of muscle contraction	mitochondrion;perinuclear region of cytoplasm	-	65	65	3	79.8	79.8	5.2	75.288	0	323.31	400720000000	1003	0.807112	0.656449
P14824	Annexin A6	Anxa6				0	0.538692	24.9664	25.0138	NaN	25.5288	calcium ion binding;calcium-dependent phospholipid binding;calcium-dependent protein binding;cholesterol binding;GTP binding;ligand-gated ion channel activity;lipid binding;protein homodimerization activity	apoptotic signaling pathway;calcium ion transport;ion transmembrane transport;mitochondrial calcium ion homeostasis;protein homooligomerization;regulation of muscle contraction	cytoplasm;cytosol;late endosome membrane;lysosomal membrane;melanosome;mitochondrion;perinuclear region of cytoplasm	-	65	3	3	79.9	6.1	6.1	75.884	0	309.68	3020900000	9	0.860052	0
Q07076	Annexin A7	Anxa7				0.277397	0.307845	27.7814	27.2638	28.144	27.5169	calcium ion binding;calcium-dependent phospholipid binding;calcium-dependent protein binding;integrin binding;protein binding	autophagy;cell proliferation;cellular calcium ion homeostasis;cellular water homeostasis;epithelial cell differentiation;hemostasis;membrane fusion;negative regulation of gene expression;regulation of cell shape;response to calcium ion;response to organic cyclic compound;response to salt stress;social behavior	chromaffin granule membrane;cytosol;endoplasmic reticulum membrane;nuclear envelope;nucleus;plasma membrane;vesicle	-	19	19	19	39.3	39.3	39.3	49.925	0	177.37	21857000000	130	0.819432	0.607743
O70423;A2A4I8	Membrane primary amine oxidase	Aoc3				0.0496687	-0.0746546	26.3395	25.3746	25.727	25.8378	aliphatic-amine oxidase activity;aminoacetone:oxygen oxidoreductase(deaminating) activity;calcium ion binding;copper ion binding;metal ion binding;oxidoreductase activity;phenethylamine:oxygen oxidoreductase (deaminating) activity;primary amine oxidase activity;protein heterodimerization activity;quinone binding;tryptamine:oxygen oxidoreductase (deaminating) activity	amine metabolic process;catecholamine metabolic process;cell adhesion;negative regulation of primary amine oxidase activity;oxidation-reduction process;response to antibiotic;visual perception	cell surface;cellular_component;cytoplasm;early endosome;endoplasmic reticulum;Golgi apparatus;integral component of membrane;membrane;microvillus;plasma membrane	Biological oxidations;Metabolism;Phase I - Functionalization of compounds	21	21	21	30.1	30.1	30.1	84.533	0	184.19	7137700000	87	0.958002	-0.127481
G3X8P9;O54754	Aldehyde oxidase 1	Aox1				0.054376	0.0236769	21.9962	22.0095	22.1677	21.8854	2 iron, 2 sulfur cluster binding;aldehyde oxidase activity;electron transfer activity;flavin adenine dinucleotide binding;geranial:oxygen oxidoreductase activity;heptaldehyde:oxygen oxidoreductase activity;identical protein binding;iron ion binding;iron-sulfur cluster binding;metal ion binding;molybdopterin cofactor binding;NAD binding;oxidoreductase activity;oxidoreductase activity, acting on CH…	drug metabolic process;electron transport chain;oxidation-reduction process;xanthine catabolic process	cytoplasm;cytosol	Metabolism;Metabolism of vitamins and cofactors;Metabolism of water-soluble vitamins and cofactors;Vitamins B6 activation to pyridoxal phosphate	10	10	10	9.9	9.9	9.9	146.65	0	15.241	189610000	14	0.96376	0.0981327
Q5SVG5;Q5SVG4;O35643	AP-1 complex subunit beta-1	Ap1b1				0.196362	0.217018	26.9319	26.2522	26.6118	27.0064	clathrin binding;protein binding;protein kinase binding	determination of left/right symmetry;heart development;intracellular protein transport;protein transport;vesicle-mediated transport	clathrin adaptor complex;clathrin-coated vesicle membrane;cytoplasm;cytoplasmic vesicle;cytosol;Golgi apparatus;intracellular membrane-bounded organelle;membrane;membrane coat;trans-Golgi network	Adaptive Immune System;Clathrin derived vesicle budding;Golgi Associated Vesicle Biogenesis;Immune System;Lysosome Vesicle Biogenesis;Membrane Trafficking;MHC class II antigen presentation;trans-Golgi Network Vesicle Budding;Vesicle-mediated transport	32	32	15	38.6	38.6	22.3	101.19	0	228.11	10111000000	123	0.875598	0.440209
Q8CBB7;P22892	AP-1 complex subunit gamma-1	Ap1g1				0.694008	-0.264929	24.5576	24.3436	24.0929	24.2785	GTP-dependent protein binding;kinesin binding;protein binding;Rab GTPase binding	endosome to melanosome transport;Golgi to lysosome transport;intracellular protein transport;positive regulation of natural killer cell degranulation;positive regulation of natural killer cell mediated cytotoxicity;protein transport;vesicle-mediated transport	AP-1 adaptor complex;clathrin adaptor complex;clathrin-coated vesicle;clathrin-coated vesicle membrane;cytoplasm;cytoplasmic vesicle;cytoplasmic vesicle membrane;cytosol;endosome;endosome membrane;Golgi apparatus;Golgi membrane;Golgi-associated vesicle;intracellular membrane-bounded organelle;membrane;membrane coat;perinuclear region of cytoplasm;recycling endosome;trans-Golgi network;transport v…	Adaptive Immune System;Clathrin derived vesicle budding;Golgi Associated Vesicle Biogenesis;Immune System;Lysosome Vesicle Biogenesis;Membrane Trafficking;MHC class II antigen presentation;trans-Golgi Network Vesicle Budding;Vesicle-mediated transport	21	21	21	28.6	28.6	28.6	91.721	0	52.884	2724400000	46	0.677314	-1.09646
P35585;D3YZ71	AP-1 complex subunit mu-1	Ap1m1				0	-0.368683	NaN	20.5171	NaN	20.1484	protein binding	endosome to melanosome transport;intracellular protein transport;melanosome organization;protein transport;vesicle-mediated transport	clathrin adaptor complex;clathrin-coated vesicle membrane;cytoplasmic vesicle;Golgi apparatus;intracellular membrane-bounded organelle;membrane;trans-Golgi network	Adaptive Immune System;Clathrin derived vesicle budding;Golgi Associated Vesicle Biogenesis;Immune System;Innate Immune System;Lysosome Vesicle Biogenesis;Membrane Trafficking;MHC class II antigen presentation;Neutrophil degranulation;trans-Golgi Network Vesicle Budding;Vesicle-mediated transport	4	4	4	12.5	12.5	12.5	48.542	0.00027693	6.0335	212490000	5	0.853368	0
P17426	AP-2 complex subunit alpha-1	Ap2a1				0.23266	0.383918	24.8114	23.6908	24.4331	24.837	clathrin adaptor activity;low-density lipoprotein particle receptor binding;protein binding;protein kinase binding	clathrin-dependent endocytosis;endocytosis;intracellular protein transport;negative regulation of hyaluronan biosynthetic process;positive regulation of neuron projection development;positive regulation of receptor-mediated endocytosis;protein transport;vesicle-mediated transport	apical plasma membrane;basolateral plasma membrane;clathrin adaptor complex;clathrin-coated pit;clathrin-coated vesicle;filopodium tip;membrane;membrane coat;plasma membrane;protein-containing complex;secretory granule	Adaptive Immune System;Axon guidance;Beta-catenin independent WNT signaling;Cargo recognition for clathrin-mediated endocytosis;Clathrin-mediated endocytosis;Developmental Biology;Glutamate binding, activation of AMPA receptors and synaptic plasticity;Immune System;L1CAM interactions;LDL clearance;Membrane Trafficking;MHC class II antigen presentation;Neuronal System;Neurotransmitter receptors an…	27	20	20	31.4	23.1	23.1	107.66	0	45.847	2247900000	47	0.838189	0.551934
P17427	AP-2 complex subunit alpha-2	Ap2a2				0.644063	-0.194255	26.2612	26.0388	25.974	25.9374	clathrin adaptor activity;disordered domain specific binding;lipid binding;protein binding;protein domain specific binding;protein kinase binding	clathrin-dependent endocytosis;endocytosis;intracellular protein transport;protein transport;regulation of hematopoietic stem cell differentiation;vesicle-mediated transport	clathrin adaptor complex;clathrin-coated pit;cytoplasmic vesicle;filopodium tip;membrane;membrane coat;plasma membrane;secretory granule	Adaptive Immune System;Axon guidance;Beta-catenin independent WNT signaling;Cargo recognition for clathrin-mediated endocytosis;Clathrin-mediated endocytosis;Developmental Biology;Glutamate binding, activation of AMPA receptors and synaptic plasticity;Immune System;Innate Immune System;L1CAM interactions;LDL clearance;Membrane Trafficking;MHC class II antigen presentation;Neuronal System;Neurotra…	27	27	20	31.8	31.8	23.1	104.02	0	118.38	7486100000	96	0.736764	-0.913218
Q9DBG3;H3BIY9;H3BKM0	AP-2 complex subunit beta;AP complex subunit beta	Ap2b1				0.040363	-0.0577993	24.6414	23.8184	23.9694	24.3748	clathrin binding;protein binding;protein-containing complex binding	aorta development;cardiac septum development;clathrin coat assembly;coronary vasculature development;endocytosis;heart development;intracellular protein transport;negative regulation of neuron death;neurotransmitter receptor internalization;positive regulation of endocytosis;positive regulation of protein localization to membrane;protein transport;ventricular septum development;vesicle-mediated t…	AP-2 adaptor complex;clathrin adaptor complex;clathrin coat;clathrin-coated pit;cytoplasm;membrane;membrane coat;plasma membrane;trans-Golgi network	Adaptive Immune System;Axon guidance;Beta-catenin independent WNT signaling;Cargo recognition for clathrin-mediated endocytosis;Clathrin-mediated endocytosis;Developmental Biology;Glutamate binding, activation of AMPA receptors and synaptic plasticity;Immune System;L1CAM interactions;LDL clearance;Membrane Trafficking;MHC class II antigen presentation;Neuronal System;Neurotransmitter receptors an…	29	12	12	33.5	17.5	17.5	104.58	0	33.031	1827900000	32	0.964707	-0.103456
Q3TWV4;P84091	AP-2 complex subunit mu	Ap2m1				0.540395	0.322244	25.3726	25.4927	25.5383	25.9715	disordered domain specific binding;ion channel binding;lipid binding;low-density lipoprotein particle receptor binding;protein binding;signal sequence binding	endocytosis;intracellular protein transport;negative regulation of protein localization to plasma membrane;positive regulation of receptor internalization;positive regulation of synaptic vesicle endocytosis;protein transport;protein-containing complex assembly;receptor internalization;regulation of vesicle size;vesicle organization;vesicle-mediated transport	AP-2 adaptor complex;clathrin adaptor complex;clathrin-coated pit;membrane;mitochondrion;plasma membrane;secretory granule	Adaptive Immune System;Axon guidance;Beta-catenin independent WNT signaling;Cargo recognition for clathrin-mediated endocytosis;Clathrin-mediated endocytosis;Developmental Biology;Formation of annular gap junctions;Gap junction degradation;Gap junction trafficking;Gap junction trafficking and regulation;Glutamate binding, activation of AMPA receptors and synaptic plasticity;Immune System;L1CAM in…	14	14	14	34.2	34.2	34.2	49.389	0	76.308	4880700000	57	0.715024	0.992105
P62743;A0A0U1RPS0	AP-2 complex subunit sigma	Ap2s1				0.345899	0.165565	24.6163	24.9385	24.8668	25.0192	protein binding;protein transporter activity	endocytosis;intracellular protein transport;protein transport;vesicle-mediated transport	AP-2 adaptor complex;clathrin-coated pit;membrane;membrane coat;plasma membrane	Adaptive Immune System;Axon guidance;Beta-catenin independent WNT signaling;Cargo recognition for clathrin-mediated endocytosis;Clathrin-mediated endocytosis;Developmental Biology;Glutamate binding, activation of AMPA receptors and synaptic plasticity;Immune System;L1CAM interactions;LDL clearance;Membrane Trafficking;MHC class II antigen presentation;Neuronal System;Neurotransmitter receptors an…	6	6	6	43	43	43	17.018	0	25.09	1398500000	21	0.826278	0.59513
Q9Z1T1	AP-3 complex subunit beta-1	Ap3b1				0.307344	0.23159	22.6236	22.8274	22.6982	23.216	GTP-dependent protein binding;protein phosphatase binding	anterograde axonal transport;anterograde synaptic vesicle transport;antigen processing and presentation;antigen processing and presentation, exogenous lipid antigen via MHC class Ib;blood coagulation;intracellular protein transport;melanosome organization;positive regulation of NK T cell differentiation;protein targeting to lysosome;protein transport;vesicle-mediated transport;zinc ion transport	AP-3 adaptor complex;axon cytoplasm;clathrin adaptor complex;clathrin-coated vesicle membrane;cytoplasmic vesicle;Golgi apparatus;membrane;membrane coat;trans-Golgi network	Clathrin derived vesicle budding;Golgi Associated Vesicle Biogenesis;Membrane Trafficking;trans-Golgi Network Vesicle Budding;Vesicle-mediated transport	16	16	16	15.9	15.9	15.9	122.74	0	27.019	435270000	23	0.81981	0.612276
O54774	AP-3 complex subunit delta-1	Ap3d1				0.118362	0.15989	23.0755	23.8278	23.3464	23.8767	-	anterograde axonal transport;anterograde synaptic vesicle transport;antigen processing and presentation;antigen processing and presentation, exogenous lipid antigen via MHC class Ib;endosome to melanosome transport;intracellular protein transport;neurotransmitter receptor transport, postsynaptic endosome to lysosome;positive regulation of NK T cell differentiation;protein localization to membrane…	AP-3 adaptor complex;axon;axon cytoplasm;cytoplasm;endosome membrane;Golgi apparatus;Golgi membrane;membrane;membrane coat;plasma membrane;postsynapse;presynaptic endosome;terminal bouton;trans-Golgi network	-	16	16	16	16.8	16.8	16.8	135.08	0	33.576	711880000	30	0.92772	0.285392
Q8BSZ2	AP-3 complex subunit sigma-2	Ap3s2				0	NaN	NaN	19.8311	NaN	NaN	-	anterograde axonal transport;anterograde synaptic vesicle transport;intracellular protein transport;protein transport;vesicle-mediated transport	AP-3 adaptor complex;axon cytoplasm;cytoplasmic vesicle;cytoplasmic vesicle membrane;Golgi apparatus;intracellular membrane-bounded organelle;membrane;membrane coat;trans-Golgi network	-	1	1	1	5.7	5.7	5.7	22.017	0.0095386	1.7529	135030000	1	0.801265	0
Q80V94	AP-4 complex subunit epsilon-1	Ap4e1				0.706641	0.0591345	22.6998	22.6381	22.731	22.7251	protein binding	intracellular protein transport;protein transport;vesicle-mediated transport	AP-4 adaptor complex;Golgi apparatus;membrane;membrane coat;trans-Golgi network	Clathrin derived vesicle budding;Golgi Associated Vesicle Biogenesis;Lysosome Vesicle Biogenesis;Membrane Trafficking;trans-Golgi Network Vesicle Budding;Vesicle-mediated transport	11	11	11	11.6	11.6	11.6	124.84	0	22.743	486800000	16	0.869704	0.451478
Q9WVL1;A0A1W2P708	AP-4 complex subunit sigma-1	Ap4s1				0.574934	0.439972	22.293	21.8289	22.6715	22.3304	-	intracellular protein transport;protein transport;vesicle-mediated transport	AP-4 adaptor complex;Golgi apparatus;intracellular membrane-bounded organelle;membrane;trans-Golgi network	Clathrin derived vesicle budding;Lysosome Vesicle Biogenesis;Membrane Trafficking;trans-Golgi Network Vesicle Budding;Vesicle-mediated transport	5	5	5	32.6	32.6	32.6	16.817	0.00029343	8.1054	368280000	9	0.66362	1.13408
A0A0R4J107;Q8R146	Acylamino-acid-releasing enzyme	Apeh				0.454548	0.0195827	26.5365	26.5365	26.5723	26.5398	hydrolase activity;identical protein binding;omega peptidase activity;serine-type endopeptidase activity;serine-type peptidase activity	amyloid-beta metabolic process;proteolysis	cytoplasm;cytosol;nuclear membrane	Eukaryotic Translation Termination;Immune System;Innate Immune System;Metabolism of proteins;Neutrophil degranulation;Translation	29	29	29	52	52	52	79.704	0	259.96	12066000000	109	0.948991	0.168472
P28352;F6QA74;D3Z124	DNA-(apurinic or apyrimidinic site) lyase;DNA-(apurinic or apyrimidinic site) lyase, mitochondrial	Apex1				0.234362	-0.231506	22.6989	22.1286	22.3967	21.9678	3'-5' exonuclease activity;chromatin DNA binding;class I DNA-(apurinic or apyrimidinic site) endonuclease activity;damaged DNA binding;DNA binding;DNA-(apurinic or apyrimidinic site) endonuclease activity;double-stranded DNA 3'-5' exodeoxyribonuclease activity;double-stranded DNA exodeoxyribonuclease activity;double-stranded telomeric DNA binding;endonuclease activity;endoribonuclease activity;ex…	aging;base-excision repair;cell redox homeostasis;cellular response to cAMP;cellular response to DNA damage stimulus;cellular response to hydrogen peroxide;cellular response to organonitrogen compound;cellular response to peptide hormone stimulus;DNA demethylation;DNA recombination;DNA repair;negative regulation of smooth muscle cell migration;nucleic acid phosphodiester bond hydrolysis;oxidation…	centrosome;cytoplasm;endoplasmic reticulum;intracellular;mitochondrion;nuclear speck;nucleolus;nucleoplasm;nucleus;perinuclear region of cytoplasm;transcription factor complex	Abasic sugar-phosphate removal via the single-nucleotide replacement pathway;Base Excision Repair;Displacement of DNA glycosylase by APEX1;DNA Repair;PCNA-Dependent Long Patch Base Excision Repair;POLB-Dependent Long Patch Base Excision Repair;Resolution of Abasic Sites (AP sites);Resolution of AP sites via the multiple-nucleotide patch replacement pathway;Resolution of AP sites via the single-nu…	6	6	6	26.5	26.5	26.5	35.49	0	62.819	906120000	12	0.856952	-0.506842
O35841	Apoptosis inhibitor 5	Api5				0.0339951	-0.0157967	23.6312	23.5384	23.4285	23.7095	fibroblast growth factor binding	apoptotic process;negative regulation of apoptotic process;negative regulation of fibroblast apoptotic process	cytoplasm;nuclear speck;nucleus;spliceosomal complex	-	13	13	13	29.2	29.2	29.2	56.784	0	32.714	1188700000	26	0.976847	-0.0637129
Q9WVQ5	Methylthioribulose-1-phosphate dehydratase	Apip				0.86418	0.301396	26.1826	26.4057	26.5401	26.651	identical protein binding;lyase activity;metal ion binding;methylthioribulose 1-phosphate dehydratase activity;zinc ion binding	apoptotic process;cellular amino acid biosynthetic process;L-methionine salvage from methylthioadenosine;methionine biosynthetic process;negative regulation of apoptotic process;protein homotetramerization;pyroptosis;regulation of ERK1 and ERK2 cascade	cytoplasm	-	11	11	11	66	66	66	26.949	0	141.02	10275000000	71	0.654542	1.34192
Q9D7N9	Adipocyte plasma membrane-associated protein	Apmap				0.746651	0.172404	25.1282	25.2716	25.4176	25.3269	arylesterase activity;hydrolase activity, acting on ester bonds;strictosidine synthase activity	biosynthetic process	cell surface;endoplasmic reticulum;integral component of membrane;membrane	-	18	18	18	45.8	45.8	45.8	46.434	0	75.819	7748000000	63	0.718574	0.932719
Q00623	Apolipoprotein A-I;Proapolipoprotein A-I;Truncated apolipoprotein A-I	Apoa1				0.452918	0.314164	29.0251	29.3816	29.7087	29.3263	amyloid-beta binding;apolipoprotein A-I receptor binding;apolipoprotein receptor binding;chemorepellent activity;cholesterol binding;cholesterol transporter activity;enzyme binding;heat shock protein binding;high-density lipoprotein particle binding;high-density lipoprotein particle receptor binding;identical protein binding;lipid binding;lipid transporter activity;lipoprotein particle binding;ph…	adrenal gland development;axon regeneration;blood vessel endothelial cell migration;cholesterol biosynthetic process;cholesterol efflux;cholesterol homeostasis;cholesterol import;cholesterol metabolic process;cholesterol transport;endothelial cell proliferation;glucocorticoid metabolic process;G-protein coupled receptor signaling pathway;high-density lipoprotein particle assembly;high-density lip…	blood microparticle;chylomicron;cytoplasmic vesicle;cytosol;endocytic vesicle;extracellular matrix;extracellular region;extracellular space;high-density lipoprotein particle;spherical high-density lipoprotein particle;very-low-density lipoprotein particle	ABC transporters in lipid homeostasis;ABC-family proteins mediated transport;Binding and Uptake of Ligands by Scavenger Receptors;Chylomicron assembly;Chylomicron remodeling;G alpha (i) signalling events;GPCR downstream signalling;HDL assembly;HDL clearance;HDL remodeling;Hemostasis;Metabolism;Metabolism of fat-soluble vitamins;Metabolism of proteins;Metabolism of vitamins and cofactors;Plasma li…	19	19	17	54.5	54.5	50.8	30.615	0	60.2	85140000000	192	0.75184	0.869274
Q8K4Z3	NAD(P)H-hydrate epimerase	Apoa1bp	+			0.871868	-0.318417	26.9031	26.6513	26.4256	26.4919	isomerase activity;metal ion binding;NADHX epimerase activity;NADPHX epimerase activity;nucleotide binding;protein homodimerization activity	NADH metabolic process;NADP metabolic process;nicotinamide nucleotide metabolic process;protein homotetramerization	cell body;cilium;cytosol;extracellular region;extracellular space;intracellular membrane-bounded organelle;mitochondrion;nucleoplasm;nucleus	Metabolism;Metabolism of vitamins and cofactors;Metabolism of water-soluble vitamins and cofactors;Nicotinamide salvaging;Nicotinate metabolism	8	8	8	33	33	33	30.972	0	178.39	10503000000	48	0.632489	-1.38322
P09813	Apolipoprotein A-II;Proapolipoprotein A-II	Apoa2				0.116772	0.272138	27.7835	27.0772	28.4128	26.9923	apolipoprotein receptor binding;cholesterol binding;cholesterol transporter activity;heat shock protein binding;high-density lipoprotein particle binding;high-density lipoprotein particle receptor binding;lipase inhibitor activity;lipid binding;lipid transporter activity;phosphatidylcholine binding;phosphatidylcholine-sterol O-acyltransferase activator activity;phospholipid binding;protein hetero…	beta-glucoside transport;cholesterol efflux;cholesterol homeostasis;cholesterol metabolic process;diacylglycerol catabolic process;fatty acid metabolic process;high-density lipoprotein particle assembly;high-density lipoprotein particle clearance;high-density lipoprotein particle remodeling;lipid transport;lipoprotein metabolic process;low-density lipoprotein particle remodeling;negative regulati…	blood microparticle;chylomicron;cytosol;extracellular region;extracellular space;high-density lipoprotein particle;spherical high-density lipoprotein particle;very-low-density lipoprotein particle	Chylomicron assembly;Chylomicron remodeling;G alpha (i) signalling events;GPCR downstream signalling;Metabolism;Metabolism of fat-soluble vitamins;Metabolism of proteins;Metabolism of vitamins and cofactors;Plasma lipoprotein assembly;Plasma lipoprotein assembly, remodeling, and clearance;Plasma lipoprotein remodeling;Post-translational protein modification;Post-translational protein phosphorylat…	3	3	3	37.3	37.3	37.3	11.309	0	51.496	1887700000	33	0.923225	0.30468
P06728	Apolipoprotein A-IV	Apoa4				1.22916	0.449611	25.3173	25.5216	25.9204	25.8177	antioxidant activity;cholesterol binding;cholesterol transporter activity;copper ion binding;identical protein binding;lipid binding;phosphatidylcholine binding;phosphatidylcholine-sterol O-acyltransferase activator activity;protein homodimerization activity	cholesterol biosynthetic process;cholesterol efflux;cholesterol homeostasis;cholesterol metabolic process;high-density lipoprotein particle assembly;hydrogen peroxide catabolic process;innate immune response in mucosa;leukocyte cell-cell adhesion;lipid catabolic process;lipid homeostasis;lipid transport;lipoprotein metabolic process;negative regulation of plasma lipoprotein oxidation;neuron proje…	blood microparticle;cell surface;chylomicron;cytosol;extracellular matrix;extracellular region;extracellular space;high-density lipoprotein particle;very-low-density lipoprotein particle	Chylomicron assembly;Chylomicron remodeling;G alpha (i) signalling events;GPCR downstream signalling;Metabolism;Metabolism of fat-soluble vitamins;Metabolism of vitamins and cofactors;Plasma lipoprotein assembly;Plasma lipoprotein assembly, remodeling, and clearance;Plasma lipoprotein remodeling;Retinoid metabolism and transport;Signal Transduction;Signaling by GPCR;Transport of small molecules;V…	19	19	19	61.5	61.5	61.5	45.029	0	147.73	9635100000	71	0.605782	2.09774
Q9WV35	Probable C->U-editing enzyme APOBEC-2	Apobec2			+	1.95516	-0.617737	29.5146	29.4084	28.8052	28.8823	catalytic activity;cytidine deaminase activity;hydrolase activity;hydrolase activity, acting on carbon-nitrogen (but not peptide) bonds, in cyclic amidines;identical protein binding;metal ion binding;zinc ion binding	cytidine deamination;cytidine to uridine editing;DNA demethylation;mRNA modification;mRNA processing	-	Formation of the Editosome;Metabolism of RNA;mRNA Editing;mRNA Editing: C to U Conversion	13	13	13	83.9	83.9	83.9	25.66	0	323.31	61247000000	103	0.6295	-3.73045
A0A0R4J1N3;E9QP56;P33622	Apolipoprotein C-III	Apoc3				0.0344561	0.0666676	22.7149	23.9121	23.5265	23.2339	high-density lipoprotein particle receptor binding;lipase inhibitor activity;lipid binding;phospholipid binding	cholesterol homeostasis;cholesterol metabolic process;lipid catabolic process;lipid metabolic process;lipid transport;lipoprotein metabolic process;negative regulation of high-density lipoprotein particle clearance;negative regulation of lipoprotein lipase activity;negative regulation of low-density lipoprotein particle clearance;negative regulation of triglyceride catabolic process;negative regu…	chylomicron;cytosol;extracellular region;intermediate-density lipoprotein particle;spherical high-density lipoprotein particle;very-low-density lipoprotein particle	Chylomicron assembly;Chylomicron remodeling;G alpha (i) signalling events;GPCR downstream signalling;HDL remodeling;Metabolism;Metabolism of fat-soluble vitamins;Metabolism of vitamins and cofactors;Plasma lipoprotein assembly;Plasma lipoprotein assembly, remodeling, and clearance;Plasma lipoprotein remodeling;Retinoid metabolism and transport;Signal Transduction;Signaling by GPCR;Transport of sm…	2	2	2	27.3	27.3	27.3	10.922	0	8.6935	114170000	13	0.965567	0.093077
P51910	Apolipoprotein D	Apod				0	NaN	NaN	NaN	20.8114	NaN	cholesterol binding;lipid binding	aging;brain development;glucose metabolic process;lipid metabolic process;lipid transport;negative regulation of cytokine production involved in inflammatory response;negative regulation of focal adhesion assembly;negative regulation of lipoprotein lipid oxidation;negative regulation of monocyte chemotactic protein-1 production;negative regulation of platelet-derived growth factor receptor signal…	cytosolic ribosome;dendrite;endoplasmic reticulum;extracellular region;extracellular space;intracellular;neuronal cell body;perinuclear region of cytoplasm	SLC-mediated transmembrane transport;Transport of fatty acids;Transport of small molecules;Transport of vitamins, nucleosides, and related molecules	2	2	2	12.7	12.7	12.7	21.53	0.0012633	3.7407	114990000	3	0.84875	0
P08226	Apolipoprotein E	Apoe				0.0583337	0.0546112	24.4567	24.0787	24.5614	24.0832	amyloid-beta binding;antioxidant activity;cholesterol binding;cholesterol transporter activity;heparin binding;identical protein binding;lipid binding;lipid transporter activity;lipoprotein particle binding;low-density lipoprotein particle receptor binding;metal chelating activity;phosphatidylcholine-sterol O-acyltransferase activator activity;phospholipid binding;protein binding;protein dimeriza…	AMPA glutamate receptor clustering;amyloid precursor protein metabolic process;artery morphogenesis;axon regeneration;cardiovascular system development;cellular calcium ion homeostasis;cellular oxidant detoxification;cGMP-mediated signaling;cholesterol biosynthetic process;cholesterol catabolic process;cholesterol efflux;cholesterol homeostasis;cholesterol metabolic process;chylomicron remnant cl…	amyloid-beta complex;blood microparticle;cell;chylomicron;cytosol;endoplasmic reticulum;extracellular matrix;extracellular region;extracellular space;Golgi apparatus;high-density lipoprotein particle;intermediate-density lipoprotein particle;lipoprotein particle;low-density lipoprotein particle;plasma membrane;very-low-density lipoprotein particle	Binding and Uptake of Ligands by Scavenger Receptors;Chylomicron assembly;Chylomicron clearance;Chylomicron remodeling;G alpha (i) signalling events;GPCR downstream signalling;HDL remodeling;Metabolism;Metabolism of fat-soluble vitamins;Metabolism of proteins;Metabolism of vitamins and cofactors;Plasma lipoprotein assembly;Plasma lipoprotein assembly, remodeling, and clearance;Plasma lipoprotein …	13	13	13	44.1	44.1	44.1	35.866	0	48.331	2203700000	24	0.956754	0.134909
Q01339	Beta-2-glycoprotein 1	Apoh				0.924549	0.448116	24.5837	24.8462	25.2713	25.0548	heparin binding;identical protein binding;lipid binding;lipoprotein lipase activator activity;phospholipid binding	blood coagulation, intrinsic pathway;negative regulation of angiogenesis;negative regulation of blood coagulation;negative regulation of endothelial cell migration;negative regulation of endothelial cell proliferation;negative regulation of fibrinolysis;negative regulation of myeloid cell apoptotic process;negative regulation of smooth muscle cell apoptotic process;plasminogen activation;positive…	cell surface;chylomicron;extracellular matrix;extracellular region;extracellular space;high-density lipoprotein particle;very-low-density lipoprotein particle	Hemostasis;Platelet activation, signaling and aggregation;Platelet degranulation;Response to elevated platelet cytosolic Ca2+	11	11	10	35.7	35.7	33	38.618	0	54.118	3068300000	42	0.610809	1.65882
Q9DCZ4	Apolipoprotein O	Apoo	+			0.564098	-0.256477	26.9007	27.2406	26.8347	26.7936	molecular_function	cristae formation	cytosol;endoplasmic reticulum;endoplasmic reticulum membrane;extracellular region;Golgi apparatus;Golgi membrane;integral component of membrane;integral component of mitochondrial inner membrane;membrane;MICOS complex;mitochondrial inner membrane;mitochondrion	-	7	7	7	44.4	44.4	44.4	22.604	0	166.3	13736000000	53	0.717559	-0.945691
Q78IK4;B1AV14	MICOS complex subunit Mic27	Apool	+			0.369794	-0.30032	27.8523	27.4596	27.1242	27.5871	molecular_function	biological_process;cristae formation	integral component of membrane;membrane;MICOS complex;mitochondrial inner membrane;mitochondrion	Hemostasis;Platelet activation, signaling and aggregation;Platelet degranulation;Response to elevated platelet cytosolic Ca2+	17	17	17	72.1	72.1	72.1	29.26	0	124.24	20697000000	116	0.790158	-0.744173
Q8K3H0	DCC-interacting protein 13-alpha	Appl1				0.192221	-0.22775	25.321	24.9545	25.2885	24.5315	identical protein binding;protein binding;protein kinase B binding	cell cycle;cell proliferation;insulin receptor signaling pathway;regulation of glucose import;regulation of protein localization to plasma membrane	cytosol;early endosome;early endosome membrane;endosome;endosome membrane;membrane;nucleus;NuRD complex;vesicle membrane	Apoptosis;Caspase activation via extrinsic apoptotic signalling pathway;Ligand-independent caspase activation via DCC;Programmed Cell Death	19	19	18	36.6	36.6	35.6	79.327	0	158.55	3837300000	54	0.874203	-0.437549
Q8K3G9	DCC-interacting protein 13-beta	Appl2				0	NaN	NaN	NaN	18.6082	NaN	Rab GTPase binding	cell cycle;cell proliferation	cytoplasm;early endosome membrane;endosome;endosome membrane;membrane;nucleus;NuRD complex	-	3	2	2	6	5	5	73.853	0.00051989	4.2511	49697000	2	0.788227	0
P08030	Adenine phosphoribosyltransferase	Aprt				0.844784	-0.319923	25.9804	26.216	25.8462	25.7103	adenine binding;adenine phosphoribosyltransferase activity;AMP binding;transferase activity;transferase activity, transferring glycosyl groups	adenine metabolic process;adenine salvage;AMP salvage;cellular response to insulin stimulus;grooming behavior;lactation;nucleoside metabolic process;purine ribonucleoside salvage	cytoplasm;cytosol;nucleoplasm	Immune System;Innate Immune System;Metabolism;Metabolism of nucleotides;Neutrophil degranulation;Nucleotide salvage;Purine salvage	10	10	10	61.1	61.1	61.1	19.724	0	207.59	7239400000	31	0.656511	-1.35559
Q02013	Aquaporin-1	Aqp1				1.42008	0.19586	26.3489	26.3751	26.5208	26.5949	ammonium transmembrane transporter activity;carbon dioxide transmembrane transporter activity;channel activity;ephrin receptor binding;glycerol transmembrane transporter activity;identical protein binding;intracellular cGMP activated cation channel activity;nitric oxide transmembrane transporter activity;potassium channel activity;potassium ion transmembrane transporter activity;transmembrane tra…	ammonium transmembrane transport;ammonium transport;camera-type eye morphogenesis;carbon dioxide transmembrane transport;carbon dioxide transport;cell volume homeostasis;cellular homeostasis;cellular hyperosmotic response;cellular response to cAMP;cellular response to copper ion;cellular response to dexamethasone stimulus;cellular response to hydrogen peroxide;cellular response to hypoxia;cellula…	apical part of cell;apical plasma membrane;axon;axon terminus;basal plasma membrane;basolateral plasma membrane;brush border;brush border membrane;caveola;cytoplasm;dense core granule membrane;extracellular exosome;integral component of membrane;integral component of plasma membrane;membrane;neuron projection;neuronal cell body membrane;nuclear membrane;nucleus;plasma membrane;sarcolemma;symbiont…	Aquaporin-mediated transport;Erythrocytes take up carbon dioxide and release oxygen;Erythrocytes take up oxygen and release carbon dioxide;O2/CO2 exchange in erythrocytes;Passive transport by Aquaporins;Transport of small molecules;Vasopressin regulates renal water homeostasis via Aquaporins	4	4	4	17.1	17.1	17.1	28.793	0	79.025	10933000000	16	0.627101	1.40587
A0A0R4J0Z3;P55088	Aquaporin-4	Aqp4				0	NaN	NaN	NaN	NaN	20.3728	channel activity;identical protein binding;porin activity;protein binding;water channel activity	cellular response to interferon-gamma;ion transmembrane transport;multicellular organismal water homeostasis;renal water absorption;sensory perception of sound;transmembrane transport;water homeostasis;water transport	basolateral plasma membrane;cell-cell junction;cytoplasm;external side of plasma membrane;integral component of membrane;integral component of plasma membrane;membrane;plasma membrane;pore complex	Aquaporin-mediated transport;Passive transport by Aquaporins;Transport of small molecules;Vasopressin regulates renal water homeostasis via Aquaporins	1	1	1	8	8	8	34.535	0.00028265	6.5709	34056000	1	0.973404	0
Q5XJY5	Coatomer subunit delta	Arcn1				2.16151	-0.226387	25.5405	25.5431	25.2966	25.3343	-	adult locomotory behavior;cerebellar Purkinje cell layer maturation;Golgi vesicle transport;pigmentation;protein transport;retrograde vesicle-mediated transport, Golgi to ER;vesicle-mediated transport	COPI vesicle coat;COPI-coated vesicle;COPI-coated vesicle membrane;cytoplasm;cytoplasmic vesicle;endoplasmic reticulum;Golgi apparatus;Golgi membrane;membrane	Asparagine N-linked glycosylation;COPI-dependent Golgi-to-ER retrograde traffic;COPI-mediated anterograde transport;ER to Golgi Anterograde Transport;Golgi-to-ER retrograde transport;Intra-Golgi and retrograde Golgi-to-ER traffic;Membrane Trafficking;Metabolism of proteins;Post-translational protein modification;Transport to the Golgi and subsequent modification;Vesicle-mediated transport	18	18	18	38.9	38.9	38.9	57.229	0	92.288	4463600000	57	0.599443	-1.90409
P84078;P61205;Q8BSL7	ADP-ribosylation factor 1;ADP-ribosylation factor 3;ADP-ribosylation factor 2	Arf1;Arf3;Arf2				0.0282373	-0.00948906	27.4707	27.6796	27.5453	27.586	GDP binding;GTP binding;magnesium ion binding;nucleotide binding;phospholipase D activator activity;protein binding;protein domain specific binding;protein heterodimerization activity	actin filament organization;apical protein localization;cellular copper ion homeostasis;cellular response to virus;dendritic spine development;dendritic spine organization;establishment or maintenance of epithelial cell apical/basal polarity;Golgi to transport vesicle transport;learning;long term synaptic depression;lysosomal membrane organization;mitotic cleavage furrow ingression;positive regul…	cell junction;cell leading edge;COPI-coated vesicle;cytoplasm;cytosol;endomembrane system;Golgi apparatus;Golgi membrane;integral component of membrane;intracellular;late endosome;membrane;neuron projection;perinuclear region of cytoplasm;peroxisomal membrane;plasma membrane;postsynaptic density;postsynaptic membrane;protein-containing complex;sarcomere;synapse;trans-Golgi network	Adaptive Immune System;Asparagine N-linked glycosylation;Clathrin derived vesicle budding;COPI-dependent Golgi-to-ER retrograde traffic;COPI-mediated anterograde transport;ER to Golgi Anterograde Transport;Golgi Associated Vesicle Biogenesis;Golgi-to-ER retrograde transport;Immune System;Intra-Golgi and retrograde Golgi-to-ER traffic;Intra-Golgi traffic;Lysosome Vesicle Biogenesis;Membrane Traffi…	12	12	6	68.5	68.5	36.5	20.697	0	176.94	24640000000	89	0.982864	-0.0459792
P61750;E9Q798	ADP-ribosylation factor 4	Arf4				0	0.158183	NaN	23.5478	23.9824	23.4296	epidermal growth factor receptor binding;GTP binding;nucleotide binding;protein binding	activation of phospholipase D activity;apical protein localization;brain development;cell migration;dendritic spine development;epidermal growth factor receptor signaling pathway;establishment or maintenance of epithelial cell apical/basal polarity;learning;negative regulation of apoptotic process;positive regulation of transcription by RNA polymerase II;protein ADP-ribosylation;protein localizat…	cytoplasm;cytosol;dendritic spine;Golgi apparatus;intracellular;membrane;plasma membrane;ruffle membrane	Asparagine N-linked glycosylation;Cargo trafficking to the periciliary membrane;Cilium Assembly;COPI-dependent Golgi-to-ER retrograde traffic;COPI-mediated anterograde transport;ER to Golgi Anterograde Transport;Golgi-to-ER retrograde transport;Intra-Golgi and retrograde Golgi-to-ER traffic;Membrane Trafficking;Metabolism of proteins;Organelle biogenesis and maintenance;Post-translational protein…	9	3	3	59.4	19.4	19.4	20.396	0	66.084	1318300000	13	0.844832	0
P84084	ADP-ribosylation factor 5	Arf5	+			0.971391	0.745464	22.8224	23.2441	23.6176	23.9398	GTP binding;nucleotide binding;protein binding	protein transport;retrograde vesicle-mediated transport, Golgi to ER;vesicle-mediated transport	cytoplasm;Golgi apparatus;intracellular;membrane;perinuclear region of cytoplasm;plasma membrane	Asparagine N-linked glycosylation;COPI-dependent Golgi-to-ER retrograde traffic;COPI-mediated anterograde transport;ER to Golgi Anterograde Transport;Golgi-to-ER retrograde transport;Intra-Golgi and retrograde Golgi-to-ER traffic;Membrane Trafficking;Metabolism of proteins;Post-translational protein modification;Transport to the Golgi and subsequent modification;Vesicle-mediated transport	11	5	4	67.8	30	22.2	20.529	0	12.804	1308900000	9	0.597308	2.04024
P62331	ADP-ribosylation factor 6	Arf6				1.11255	0.874195	21.7626	22.2659	22.8314	22.9455	GTP binding;GTPase activity;nucleotide binding;protein binding;protein N-terminus binding;thioesterase binding	cell cycle;cell differentiation;cell division;cortical actin cytoskeleton organization;endocytic recycling;establishment of epithelial cell polarity;hepatocyte apoptotic process;liver development;myeloid cell apoptotic process;negative regulation of dendrite development;negative regulation of protein localization to cell surface;nervous system development;positive regulation of actin filament pol…	cell cortex;cell projection;cleavage furrow;cytoplasm;cytosol;early endosome;endocytic vesicle;endosome;endosome membrane;filopodium membrane;Flemming body;Golgi apparatus;intracellular;membrane;myelin sheath;plasma membrane;recycling endosome;recycling endosome membrane;ruffle	Membrane Trafficking;MET receptor recycling;Rab regulation of trafficking;Signal Transduction;Signaling by MET;Signaling by Receptor Tyrosine Kinases;TBC/RABGAPs;Vesicle-mediated transport	4	4	4	33.7	33.7	33.7	20.082	0	26.619	557290000	15	0.606748	2.44168
Q9EPJ9;Q3TGS9;V9GXM1;V9GWV1	ADP-ribosylation factor GTPase-activating protein 1	Arfgap1				0.0844216	-0.0844021	20.7169	21.1104	20.5612	21.0973	GTPase activator activity;metal ion binding;protein binding	positive regulation of GTPase activity;protein transport;regulation of endocytosis;vesicle-mediated transport	cytoplasm;Golgi apparatus;postsynaptic density;synapse	Asparagine N-linked glycosylation;COPI-dependent Golgi-to-ER retrograde traffic;COPI-mediated anterograde transport;ER to Golgi Anterograde Transport;Golgi-to-ER retrograde transport;Intra-Golgi and retrograde Golgi-to-ER traffic;Membrane Trafficking;Metabolism of proteins;Post-translational protein modification;Transport to the Golgi and subsequent modification;Vesicle-mediated transport	4	4	4	12.8	12.8	12.8	45.288	0	8.3578	205740000	7	0.946775	-0.195143
Q99K28	ADP-ribosylation factor GTPase-activating protein 2	Arfgap2				0.323063	-0.277852	24.5394	25.0158	24.7116	24.2879	GTPase activator activity;metal ion binding	positive regulation of GTPase activity;protein secretion;protein transport;vesicle-mediated transport	cytoplasm;cytosol;Golgi apparatus;Golgi membrane;membrane;plasma membrane	Asparagine N-linked glycosylation;COPI-dependent Golgi-to-ER retrograde traffic;COPI-mediated anterograde transport;ER to Golgi Anterograde Transport;Golgi-to-ER retrograde transport;Intra-Golgi and retrograde Golgi-to-ER traffic;Membrane Trafficking;Metabolism of proteins;Post-translational protein modification;Transport to the Golgi and subsequent modification;Vesicle-mediated transport	15	15	15	31.3	31.3	31.3	56.598	0	44.46	2486900000	46	0.80577	-0.663556
G3X9K3;D3YYK9	Brefeldin A-inhibited guanine nucleotide-exchange protein 1	Arfgef1				0.138851	0.0796185	21.6967	21.6882	21.5742	21.9699	ARF guanyl-nucleotide exchange factor activity;guanyl-nucleotide exchange factor activity;myosin binding;protein kinase A regulatory subunit binding	endomembrane system organization;Golgi organization;negative regulation of actin filament polymerization;negative regulation of GTPase activity;neuron projection development;positive regulation of protein glycosylation in Golgi;positive regulation of protein kinase B signaling;positive regulation of wound healing;protein transport;regulation of ARF protein signal transduction;regulation of establ…	cytoplasm;cytosol;Golgi apparatus;Golgi membrane;membrane;nuclear matrix;nucleolus;nucleoplasm;nucleus;perinuclear region of cytoplasm;small nuclear ribonucleoprotein complex;trans-Golgi network	-	14	9	9	9.3	5.5	5.5	208.5	0	17.845	185130000	10	0.929496	0.26728
A2A5R2	Brefeldin A-inhibited guanine nucleotide-exchange protein 2	Arfgef2				0.400652	-0.503896	24.0914	24.1568	23.1494	24.0911	ARF guanyl-nucleotide exchange factor activity;GABA receptor binding;guanyl-nucleotide exchange factor activity;myosin binding;protein kinase A regulatory subunit binding	endomembrane system organization;endosome organization;exocytosis;Golgi to plasma membrane transport;intracellular signal transduction;positive regulation of tumor necrosis factor production;protein transport;receptor recycling;regulation of ARF protein signal transduction;vesicle-mediated transport	asymmetric synapse;axonemal microtubule;cell junction;cell projection;cytoplasm;cytoplasmic vesicle;cytoskeleton;cytosol;dendrite;dendritic spine;endosome;Golgi apparatus;Golgi membrane;membrane;microtubule organizing center;perinuclear region of cytoplasm;recycling endosome;symmetric synapse;synapse;trans-Golgi network	-	23	23	18	17.9	17.9	14	202.24	0	65.409	860070000	39	0.743284	-0.880927
E9QAY5;A2RSX9;E9Q3G5;G5E8V9	-	Arfip1				0	NaN	NaN	NaN	19.7512	NaN	cadherin binding;identical protein binding;phosphatidylinositol-4-phosphate binding;protein domain specific binding	intracellular protein transport;regulation of Arp2/3 complex-mediated actin nucleation;regulation of protein secretion	cytoplasm;cytosol;Golgi membrane;trans-Golgi network membrane	-	1	1	1	4.8	4.8	4.8	29.16	0.0028544	2.7042	30550000	1	0.940068	0
Q80SX7;E9PZK7;Q8BXL7	ADP-ribosylation factor-related protein 1	Arfrp1				0	NaN	NaN	17.8874	NaN	NaN	GTP binding;GTPase activity;nucleotide binding	gastrulation;Golgi to plasma membrane protein transport;protein localization to Golgi apparatus;retrograde transport, endosome to Golgi	cytosol;Golgi apparatus;intracellular;membrane;trans-Golgi network	Intra-Golgi and retrograde Golgi-to-ER traffic;Membrane Trafficking;Retrograde transport at the Trans-Golgi-Network;Vesicle-mediated transport	1	1	1	13.2	13.2	13.2	13.87	0.0095344	1.7464	17394000	1	0.90619	0
Q61176	Arginase-1	Arg1				0.583993	-0.861372	24.4466	23.601	22.8035	23.5215	arginase activity;hydrolase activity;hydrolase activity, acting on carbon-nitrogen (but not peptide) bonds, in linear amidines;manganese ion binding;metal ion binding	adaptive immune response;aging;arginine catabolic process to ornithine;arginine metabolic process;cellular response to dexamethasone stimulus;cellular response to glucagon stimulus;cellular response to hydrogen peroxide;cellular response to interleukin-4;cellular response to lipopolysaccharide;cellular response to transforming growth factor beta stimulus;collagen biosynthetic process;defense resp…	cytoplasm;extracellular space;mitochondrial outer membrane;neuron projection;neuronal cell body	Immune System;Innate Immune System;Metabolism;Metabolism of amino acids and derivatives;Metabolism of polyamines;Neutrophil degranulation;Urea cycle	4	4	4	11.5	11.5	11.5	34.807	0.0002924	8.002	583310000	22	0.653743	-1.3158
A2AH25;Q5FWK3	Rho GTPase-activating protein 1	Arhgap1				0.154079	0.0938683	23.4255	23.1061	23.2201	23.4992	cadherin binding;GTPase activator activity;protein binding;Rab GTPase binding;SH3 domain binding	endosomal transport;ferric iron import across plasma membrane;negative regulation of endocytic recycling;positive regulation of GTPase activity;regulation of GTPase activity;signal transduction;small GTPase mediated signal transduction;transferrin transport	cell leading edge;cytoplasm;endosome membrane;perinuclear region of cytoplasm;plasma membrane;ruffle;sorting endosome	Rho GTPase cycle;Signal Transduction;Signaling by Rho GTPases	7	7	7	19.8	19.8	19.8	54.437	0	34.201	1019800000	16	0.923547	0.300774
Q6Y5D8	Rho GTPase-activating protein 10	Arhgap10				0.00679575	-0.00614929	24.1593	24.3364	24.5074	23.976	GTPase activator activity;protein binding	cytoskeleton organization;negative regulation of apoptotic process;positive regulation of GTPase activity;signal transduction	cytoplasm;cytosol;membrane;perinuclear region of cytoplasm;plasma membrane	Rho GTPase cycle;Signal Transduction;Signaling by Rho GTPases	10	10	10	14	14	14	89.365	0	10.729	882930000	13	0.993747	-0.0161813
E9QAJ9;Q3UIA2	Rho GTPase-activating protein 17	Arhgap17				0.0632528	-0.0159264	22.2995	22.4159	22.4	22.2836	GTPase activator activity;molecular_function;SH3 domain binding	actin filament organization;calcium ion regulated exocytosis;positive regulation of GTPase activity;signal transduction	bicellular tight junction;cell junction;cytoplasm;cytosol;membrane;nucleus;plasma membrane	Rho GTPase cycle;Signal Transduction;Signaling by Rho GTPases	7	7	7	11	11	11	88.924	0	32.946	595280000	18	0.968726	-0.0873523
Q8K0Q5	Rho GTPase-activating protein 18	Arhgap18				0	NaN	NaN	17.8218	NaN	NaN	cadherin binding;GTPase activator activity	positive regulation of GTPase activity;regulation of actin cytoskeleton organization;regulation of actin filament polymerization;regulation of cell motility;regulation of cell shape;regulation of small GTPase mediated signal transduction;signal transduction;small GTPase mediated signal transduction	cytoplasm;cytosol;nuclear speck;plasma membrane	Rho GTPase cycle;Signal Transduction;Signaling by Rho GTPases	1	1	1	2	2	2	74.929	0.00026596	4.876	57562000	1	0.791066	0
Q91YM2	Rho GTPase-activating protein 35	Arhgap35				0	-0.134083	22.1062	22.4286	NaN	22.1333	DNA binding;GTP binding;GTPase activator activity;GTPase activity;lipid binding;nucleotide binding;phospholipid binding;RNA polymerase II regulatory region sequence-specific DNA binding;transcriptional repressor activity, RNA polymerase II transcription regulatory region sequence-specific DNA binding	axon guidance;axonal fasciculation;camera-type eye development;cell migration;cellular response to extracellular stimulus;central nervous system neuron axonogenesis;establishment or maintenance of actin cytoskeleton polarity;forebrain development;integrin-mediated signaling pathway;mammary gland development;negative regulation of Rho protein signal transduction;negative regulation of transcriptio…	actin cytoskeleton;cell projection;ciliary basal body;cytoplasm;cytoskeleton;membrane;nucleus;plasma membrane	Axon guidance;Developmental Biology;PTK6 Regulates RHO GTPases, RAS GTPase and MAP kinases;Rho GTPase cycle;Sema4D in semaphorin signaling;Sema4D mediated inhibition of cell attachment and migration;Semaphorin interactions;Signal Transduction;Signaling by Non-Receptor Tyrosine Kinases;Signaling by PTK6;Signaling by Rho GTPases	3	3	3	1.7	1.7	1.7	170.39	0.0070009	1.9663	155950000	5	0.776337	0
E9PYT0;P97393	Rho GTPase-activating protein 5	Arhgap5				0.213674	-0.0904598	21.82	21.5898	21.7133	21.5156	GTP binding;GTPase activator activity;GTPase activity;SH2 domain binding	mammary gland development;positive regulation of cell migration;positive regulation of GTPase activity;positive regulation of mesenchymal cell proliferation;regulation of cell size;signal transduction	cytoplasm;cytosol;endoplasmic reticulum;membrane;plasma membrane	Rho GTPase cycle;Signal Transduction;Signaling by Rho GTPases	7	7	7	5.8	5.8	5.8	172.47	0	9.1747	187280000	8	0.900418	-0.359442
Q99PT1	Rho GDP-dissociation inhibitor 1	Arhgdia				0.792164	0.287394	28.7947	28.5972	28.8958	29.0709	fatty acid binding;GTPase activator activity;Hsp90 protein binding;protein binding;protein kinase binding;Rho GDP-dissociation inhibitor activity	cellular response to mechanical stimulus;cellular response to organic cyclic compound;cellular response to redox state;negative regulation of cell migration;positive regulation of GTPase activity;regulation of actin cytoskeleton reorganization;regulation of catalytic activity;regulation of cell shape;regulation of protein localization;regulation of Rho protein signal transduction;Rho protein sign…	cytoplasm;cytosol;extracellular space;immunological synapse;membrane;nucleus	Axonal growth inhibition (RHOA activation);Axonal growth stimulation;Death Receptor Signalling;p75 NTR receptor-mediated signalling;p75NTR regulates axonogenesis;Rho GTPase cycle;Signal Transduction;Signaling by Rho GTPases	13	13	13	75	75	75	23.407	0	323.31	54280000000	128	0.64329	1.23879
Q61599	Rho GDP-dissociation inhibitor 2	Arhgdib		+		2.15021	1.01507	23.9676	23.8586	24.9945	24.8619	GTPase activator activity;GTPase activity;Rac GTPase binding;Rho GDP-dissociation inhibitor activity	cellular response to redox state;negative regulation of trophoblast cell migration;positive regulation of GTPase activity;regulation of actin cytoskeleton reorganization;regulation of catalytic activity;regulation of Rho protein signal transduction	cytoplasm;cytosol;membrane	Rho GTPase cycle;Signal Transduction;Signaling by Rho GTPases	6	6	6	54.5	54.5	54.5	22.851	0	135.54	3188400000	31	0.7084	5.46197
E9PUF7;Q61210;F6ZN61	Rho guanine nucleotide exchange factor 1	Arhgef1				0.0956885	0.0272684	23.4805	23.3961	23.3798	23.5513	G-protein coupled receptor binding;GTPase activator activity;guanyl-nucleotide exchange factor activity;protein binding;Rho guanyl-nucleotide exchange factor activity	G-protein coupled receptor signaling pathway;positive regulation of GTPase activity;regulation of Rho protein signal transduction	cytoplasm;cytosol;membrane;plasma membrane	Cell death signalling via NRAGE, NRIF and NADE;Death Receptor Signalling;G alpha (12/13) signalling events;GPCR downstream signalling;NRAGE signals death through JNK;p75 NTR receptor-mediated signalling;Rho GTPase cycle;Signal Transduction;Signaling by GPCR;Signaling by Rho GTPases	12	12	12	17.2	17.2	17.2	108.69	0	65.312	598180000	25	0.956438	0.139422
A2AWP6;A2AWP8;F6S3V7	Rho guanine nucleotide exchange factor 10-like protein	Arhgef10l				0.859502	-0.433434	24.6521	24.8785	24.1914	24.4723	GTPase activator activity;guanyl-nucleotide exchange factor activity;Rho guanyl-nucleotide exchange factor activity	mitotic spindle assembly;myelination in peripheral nervous system;positive regulation of GTPase activity;positive regulation of stress fiber assembly;regulation of Rho protein signal transduction;SREBP signaling pathway	centrosome;cytoplasm;cytosol	Cell death signalling via NRAGE, NRIF and NADE;Death Receptor Signalling;G alpha (12/13) signalling events;GPCR downstream signalling;NRAGE signals death through JNK;p75 NTR receptor-mediated signalling;Rho GTPase cycle;Signal Transduction;Signaling by GPCR;Signaling by Rho GTPases	20	20	19	25	25	24.2	113.98	0	114.47	1357500000	50	0.601905	-1.54582
E9Q0A3;Q68FM7	-	Arhgef11				0	0.0573454	20.4238	19.9239	NaN	20.2312	G-protein coupled receptor binding;guanyl-nucleotide exchange factor activity;protein binding;Rho guanyl-nucleotide exchange factor activity	G-protein coupled receptor signaling pathway;intracellular signal transduction;positive regulation of transcription, DNA-templated;regulation of Rho protein signal transduction;Rho protein signal transduction	cytoplasm	Axon guidance;Cell death signalling via NRAGE, NRIF and NADE;Death Receptor Signalling;Developmental Biology;G alpha (12/13) signalling events;GPCR downstream signalling;NRAGE signals death through JNK;p75 NTR receptor-mediated signalling;Rho GTPase cycle;Sema4D in semaphorin signaling;Sema4D induced cell migration and growth-cone collapse;Semaphorin interactions;Signal Transduction;Signaling by …	3	3	3	3.1	3.1	3.1	163.51	0.001261	3.7216	63622000	4	0.905941	0
F8VQN6;Q8R4H2	Rho guanine nucleotide exchange factor 12	Arhgef12				1.28458	0.722867	21.2251	21.2021	21.7653	22.1075	G-protein coupled receptor binding;GTPase activator activity;guanyl-nucleotide exchange factor activity;protein binding;Rho guanyl-nucleotide exchange factor activity	G-protein coupled receptor signaling pathway;intracellular signal transduction;positive regulation of GTPase activity;regulation of Rho protein signal transduction;Rho protein signal transduction	cytoplasm;membrane	Axon guidance;Cell death signalling via NRAGE, NRIF and NADE;Death Receptor Signalling;Developmental Biology;G alpha (12/13) signalling events;GPCR downstream signalling;NRAGE signals death through JNK;p75 NTR receptor-mediated signalling;Rho GTPase cycle;Sema4D in semaphorin signaling;Sema4D induced cell migration and growth-cone collapse;Semaphorin interactions;Signal Transduction;Signaling by …	8	8	8	6.9	6.9	6.9	172.47	0	9.3256	238070000	8	0.577554	2.66268
Q80U35	Rho guanine nucleotide exchange factor 17	Arhgef17				2.358	-0.372231	21.8792	21.8967	21.4926	21.5389	guanyl-nucleotide exchange factor activity;Rho guanyl-nucleotide exchange factor activity	actin cytoskeleton organization;regulation of Rho protein signal transduction	-	Cell death signalling via NRAGE, NRIF and NADE;Death Receptor Signalling;G alpha (12/13) signalling events;GPCR downstream signalling;NRAGE signals death through JNK;p75 NTR receptor-mediated signalling;Rho GTPase cycle;Signal Transduction;Signaling by GPCR;Signaling by Rho GTPases	7	7	7	5.3	5.3	5.3	221.67	0	12.418	175250000	15	0.489561	-2.98427
H3BL15;H3BJU7;H3BJX8;H3BJ45;H3BJ40;H3BKH9;Q60875	Rho guanine nucleotide exchange factor 2	Arhgef2				0	NaN	NaN	17.8443	NaN	NaN	guanyl-nucleotide exchange factor activity;metal ion binding;microtubule binding;protein binding;Rac GTPase binding;Rac guanyl-nucleotide exchange factor activity;Rho GTPase binding;Rho guanyl-nucleotide exchange factor activity	actin filament organization;asymmetric neuroblast division;cell cycle;cell differentiation;cell division;cell morphogenesis;cellular response to muramyl dipeptide;establishment of mitotic spindle orientation;immune system process;innate immune response;intracellular signal transduction;multicellular organism development;negative regulation of microtubule depolymerization;negative regulation of ne…	bicellular tight junction;cell junction;cytoplasm;cytoplasmic vesicle;cytoskeleton;dendritic shaft;Golgi apparatus;intracellular;microtubule;neuronal cell body;podosome;postsynaptic density;protein-containing complex;ruffle membrane;spindle;vesicle	Cell death signalling via NRAGE, NRIF and NADE;Death Receptor Signalling;G alpha (12/13) signalling events;GPCR downstream signalling;NRAGE signals death through JNK;p75 NTR receptor-mediated signalling;Rho GTPase cycle;Signal Transduction;Signaling by GPCR;Signaling by Rho GTPases	1	1	1	6.6	6.6	6.6	29.192	0.0014848	3.3622	3823800	1	0.877932	0
F6WMJ3;Q8K4I3;H3BKQ0;A2AFJ8	Rho guanine nucleotide exchange factor 6	Arhgef6				0	NaN	NaN	NaN	20.3199	NaN	guanyl-nucleotide exchange factor activity;protein binding;Rho guanyl-nucleotide exchange factor activity	intracellular signal transduction;lamellipodium assembly;regulation of Rho protein signal transduction	cell projection;cell-cell junction;intracellular;lamellipodium	Cell death signalling via NRAGE, NRIF and NADE;Cell junction organization;Cell-Cell communication;Cell-extracellular matrix interactions;Death Receptor Signalling;G alpha (12/13) signalling events;GPCR downstream signalling;NRAGE signals death through JNK;p75 NTR receptor-mediated signalling;Regulation of cytoskeletal remodeling and cell spreading by IPP complex components;Rho GTPase cycle;Signal…	2	2	2	4.2	4.2	4.2	89.811	0	12.262	139860000	4	0.891234	0
A0A1B0GRS3;D3Z0V2;A0A0R4J0X8;Q9ES28	Rho guanine nucleotide exchange factor 7	Arhgef7				0	NaN	NaN	NaN	NaN	19.7269	guanyl-nucleotide exchange factor activity;protein binding;protein kinase binding;Rho guanyl-nucleotide exchange factor activity	Golgi organization;hematopoietic progenitor cell differentiation;intracellular signal transduction;lamellipodium assembly;nervous system development;positive regulation of apoptotic process;positive regulation of growth hormone secretion;positive regulation of GTPase activity;positive regulation of protein binding;regulation of GTP binding;regulation of Rho protein signal transduction	cell cortex;cell junction;cell projection;cytoplasm;cytosol;focal adhesion;lamellipodium;neuron projection;neuronal cell body;plasma membrane;protein-containing complex;ruffle;storage vacuole	Axon guidance;Cell death signalling via NRAGE, NRIF and NADE;Death Receptor Signalling;Developmental Biology;EGFR downregulation;EPH-Ephrin signaling;Ephrin signaling;G alpha (12/13) signalling events;GPCR downstream signalling;NRAGE signals death through JNK;p75 NTR receptor-mediated signalling;Rho GTPase cycle;Signal Transduction;Signaling by EGFR;Signaling by GPCR;Signaling by Receptor Tyrosin…	1	1	1	9	9	9	22.532	0.00027012	5.3055	76439000	3	0.973692	0
Q9Z1K5;H9KV21;H7BWY7	E3 ubiquitin-protein ligase ARIH1	Arih1				1.20784	-0.486929	26.1742	25.9199	25.565	25.5553	metal ion binding;transferase activity;ubiquitin conjugating enzyme binding;ubiquitin protein ligase activity;ubiquitin protein ligase binding;ubiquitin-protein transferase activity;zinc ion binding	positive regulation of proteasomal ubiquitin-dependent protein catabolic process;protein polyubiquitination;protein ubiquitination;ubiquitin-dependent protein catabolic process	Cajal body;Cul2-RING ubiquitin ligase complex;Cul3-RING ubiquitin ligase complex;Cul4A-RING E3 ubiquitin ligase complex;cytoplasm;Lewy body;nuclear body;nucleus;SCF ubiquitin ligase complex;ubiquitin ligase complex	Antiviral mechanism by IFN-stimulated genes;Cytokine Signaling in Immune system;Immune System;Interferon Signaling;ISG15 antiviral mechanism	15	15	15	30.6	30.6	30.6	64.016	0	78.332	5851400000	61	0.606256	-2.14316
Q9Z1K6	E3 ubiquitin-protein ligase ARIH2	Arih2				0.362948	0.349665	23.9966	24.6199	24.8376	24.4783	metal ion binding;protein binding;transferase activity;ubiquitin conjugating enzyme binding;ubiquitin protein ligase activity;ubiquitin-protein transferase activity	developmental cell growth;hematopoietic stem cell proliferation;positive regulation of proteasomal ubiquitin-dependent protein catabolic process;positive regulation of protein targeting to mitochondrion;protein K48-linked ubiquitination;protein K63-linked ubiquitination;protein polyubiquitination;protein ubiquitination;ubiquitin-dependent protein catabolic process	Cul5-RING ubiquitin ligase complex;cytoplasm;nucleoplasm;nucleus;ubiquitin ligase complex	Adaptive Immune System;Antigen processing: Ubiquitination & Proteasome degradation;Class I MHC mediated antigen processing & presentation;Immune System	12	12	12	30.7	30.7	30.7	57.696	0	101.52	2423300000	39	0.785853	0.760599
F8WIB1;P61211	ADP-ribosylation factor-like protein 1	Arl1				0.404272	-0.186143	23.5026	23.7054	23.5579	23.2778	enzyme activator activity;GTP binding;GTPase activity;metal ion binding;nucleotide binding;protein domain specific binding	activation of phospholipase D activity;Golgi organization;Golgi vesicle transport;protein localization to Golgi apparatus;retrograde transport, endosome to Golgi;toxin metabolic process	cytoplasm;cytosol;Golgi apparatus;Golgi membrane;intracellular;membrane;trans-Golgi network	Intra-Golgi and retrograde Golgi-to-ER traffic;Membrane Trafficking;Retrograde transport at the Trans-Golgi-Network;Vesicle-mediated transport	3	3	3	24.6	24.6	24.6	15.65	0	14.884	1340800000	17	0.797865	-0.682169
Q9D0J4	ADP-ribosylation factor-like protein 2	Arl2	+			0	0.39405	NaN	21.755	22.4628	21.8354	GDP binding;GTP binding;GTPase activity;nucleotide binding;protein binding	bicellular tight junction assembly;cell cycle;centrosome cycle;maintenance of protein location in nucleus;negative regulation of GTPase activity;positive regulation of cell-substrate adhesion;positive regulation of microtubule polymerization;regulation of microtubule polymerization	centrosome;cytoplasm;cytoskeleton;cytosol;focal adhesion;Golgi apparatus;intracellular;lateral plasma membrane;microtubule organizing center;mitochondrial intermembrane space;mitochondrion;nucleolus;nucleus	Integration of energy metabolism;Metabolism;Regulation of insulin secretion	4	4	4	23.4	23.4	23.4	20.864	0.00029429	8.2487	443620000	7	0.759686	0
Q9WUL7	ADP-ribosylation factor-like protein 3	Arl3				0.630691	0.366044	23.2166	23.4242	23.8773	23.4956	GDP binding;GTP binding;GTPase activity;metal ion binding;microtubule binding;nucleotide binding;protein binding	cell cycle;cell division;cilium assembly;intraciliary transport;kidney development;mitotic cytokinesis;photoreceptor cell development;post-Golgi vesicle-mediated transport;protein transport;small GTPase mediated signal transduction;smoothened signaling pathway	axoneme;cell projection;centrosome;ciliary basal body;ciliary transition zone;cilium;cytoplasm;cytoplasmic microtubule;cytoskeleton;Golgi apparatus;Golgi membrane;intracellular;membrane;microtubule organizing center;midbody;nucleus;photoreceptor connecting cilium;spindle;spindle microtubule	Cargo trafficking to the periciliary membrane;Cilium Assembly;Organelle biogenesis and maintenance;Trafficking of myristoylated proteins to the cilium	7	7	7	48.9	48.9	48.9	20.486	0	84.96	1455800000	21	0.665771	1.1538
Q8R5J9	PRA1 family protein 3	Arl6ip5				0.635686	0.327656	26.6388	26.4219	27.0174	26.6986	protein binding	intrinsic apoptotic signaling pathway in response to oxidative stress;L-glutamate transmembrane transport;negative regulation of L-glutamate import across plasma membrane;negative regulation of mitochondrial membrane potential;positive regulation of apoptotic process;positive regulation of cysteine-type endopeptidase activity involved in apoptotic process;positive regulation of stress-activated M…	cytoplasm;cytoskeleton;endoplasmic reticulum;endoplasmic reticulum membrane;integral component of membrane;membrane;plasma membrane	Glutamate Neurotransmitter Release Cycle;Neuronal System;Neurotransmitter release cycle;Transmission across Chemical Synapses	9	9	9	34.6	34.6	34.6	21.557	0	124.07	11134000000	138	0.672185	1.11895
F6QKK2;Q8VEH3	ADP-ribosylation factor-like protein 8A	Arl8a				1.43582	-0.552392	22.296	22.1227	21.7227	21.5912	GTP binding;nucleotide binding	cell cycle;cell division;chromosome segregation	cytoplasm;endosome;intracellular;late endosome membrane;lysosomal membrane;lysosome;membrane;midbody;spindle midzone	Immune System;Innate Immune System;Neutrophil degranulation	6	2	2	50.9	15.2	15.2	18.756	0.0023901	2.7844	418020000	6	0.580526	-2.64584
Q9CQW2;A0A0N4SVB8	ADP-ribosylation factor-like protein 8B	Arl8b				0.427824	0.278768	25.54	25.7033	25.6693	26.1316	alpha-tubulin binding;beta-tubulin binding;GDP binding;GTP binding;nucleotide binding	cell cycle;cell division;chromosome segregation;lysosome localization	cytoplasm;cytoskeleton;endosome;intracellular;late endosome membrane;lysosomal membrane;lysosome;membrane;midbody;spindle;spindle midzone	-	8	8	4	48.9	48.9	17.2	21.539	0	93.932	8558400000	61	0.77123	0.807626
Q9D7A8	Armadillo repeat-containing protein 1	Armc1				0.263156	-0.217957	25.8328	25.3904	25.1879	25.5994	metal ion binding	biological_process;metal ion transport	mitochondrion;nucleus	-	5	5	5	18.4	18.4	18.4	31.246	0	13.325	8208900000	14	0.838982	-0.542046
Q9D0L7;D3Z5T2	Armadillo repeat-containing protein 10	Armc10	+			0.459619	0.266463	21.2611	21.6888	21.6965	21.7864	DBD domain binding;p53 binding	negative regulation of apoptotic process;negative regulation of intrinsic apoptotic signaling pathway by p53 class mediator;positive regulation of growth rate;regulation of growth	endoplasmic reticulum;endoplasmic reticulum membrane;integral component of membrane;membrane;mitochondrion	-	5	5	5	21.6	21.6	21.6	33.31	0	36.178	349400000	9	0.756729	0.836478
Q8BNU0	Armadillo repeat-containing protein 6	Armc6				0.174544	0.407717	23.6948	22.1349	23.5822	23.0629	molecular_function	hematopoietic progenitor cell differentiation	cytosol	-	6	6	6	19.7	19.7	19.7	50.683	0	22.43	1190900000	18	0.876501	0.442196
G3X920;Q9DBR3	Armadillo repeat-containing protein 8	Armc8				0	-0.256929	NaN	20.0873	19.8304	NaN	molecular_function	biological_process	cellular_component	Immune System;Innate Immune System;Neutrophil degranulation	3	3	3	6.7	6.7	6.7	75.401	0.00052247	4.3956	69628000	2	0.882637	0
A6H630	Protein-glutamate O-methyltransferase	Armt1				1.2177	0.418759	25.6569	25.7864	26.0539	26.2269	enzyme binding;methyltransferase activity;protein carboxyl O-methyltransferase activity;S-adenosylmethionine-dependent methyltransferase activity;transferase activity	cellular response to DNA damage stimulus;methylation;protein methylation;regulation of response to DNA damage stimulus	cellular_component	-	16	16	16	41	41	41	50.548	0	69.801	8778100000	82	0.597881	2.0129
Q9R0Q6;A0A0G2JF52	Actin-related protein 2/3 complex subunit 1A	Arpc1a				0.377743	-0.119929	23.7486	23.5152	23.5343	23.4896	actin binding;actin filament binding;protein binding	Arp2/3 complex-mediated actin nucleation;regulation of actin filament polymerization	actin cytoskeleton;Arp2/3 protein complex;cytoplasm;cytoskeleton;muscle cell projection membrane	Axon guidance;Clathrin-mediated endocytosis;Developmental Biology;EPHB-mediated forward signaling;EPH-Ephrin signaling;Fcgamma receptor (FCGR) dependent phagocytosis;Immune System;Innate Immune System;Membrane Trafficking;Regulation of actin dynamics for phagocytic cup formation;RHO GTPase Effectors;RHO GTPases Activate WASPs and WAVEs;Signal Transduction;Signaling by Rho GTPases;Vesicle-mediated…	8	8	7	29.2	29.2	23	41.626	0	31.777	2246200000	18	0.843181	-0.548098
Q91Z25;Q9WV32;F6THG2;F6VVE6	Actin-related protein 2/3 complex subunit 1B	Arpc1b				0	-0.276229	21.9366	21.8698	21.627	NaN	actin binding;actin filament binding;structural constituent of cytoskeleton	Arp2/3 complex-mediated actin nucleation;regulation of actin filament polymerization;response to estradiol;response to estrogen	actin cytoskeleton;Arp2/3 protein complex;cytoplasm;cytoskeleton;tubulobulbar complex	Axon guidance;Developmental Biology;EPHB-mediated forward signaling;EPH-Ephrin signaling;Fcgamma receptor (FCGR) dependent phagocytosis;Immune System;Innate Immune System;Regulation of actin dynamics for phagocytic cup formation;RHO GTPase Effectors;RHO GTPases Activate WASPs and WAVEs;Signal Transduction;Signaling by Rho GTPases	4	3	3	13.3	7.2	7.2	41.498	0	11.867	616700000	6	0.775606	0
Q9CVB6;D3YXG6	Actin-related protein 2/3 complex subunit 2	Arpc2				0.51484	0.17452	25.3631	25.4235	25.6921	25.4436	actin binding;actin filament binding;protein binding;structural constituent of cytoskeleton	actin filament polymerization;Arp2/3 complex-mediated actin nucleation;positive regulation of actin filament polymerization;positive regulation of lamellipodium assembly;positive regulation of substrate adhesion-dependent cell spreading;regulation of actin filament polymerization	actin cytoskeleton;Arp2/3 protein complex;cell junction;cell leading edge;cell projection;cytoplasm;cytoskeleton;endosome;focal adhesion;lamellipodium;muscle cell projection membrane;neuron projection;plasma membrane;synapse	Axon guidance;Clathrin-mediated endocytosis;Developmental Biology;EPHB-mediated forward signaling;EPH-Ephrin signaling;Fcgamma receptor (FCGR) dependent phagocytosis;Immune System;Innate Immune System;Membrane Trafficking;Regulation of actin dynamics for phagocytic cup formation;RHO GTPase Effectors;RHO GTPases Activate WASPs and WAVEs;Signal Transduction;Signaling by Rho GTPases;Vesicle-mediated…	15	15	15	46.3	46.3	46.3	34.357	0	50.489	5949300000	75	0.783636	0.765835
Q9JM76;H7BWZ3;A0A0G2JFK7;D3Z2F7;D3Z2F8	Actin-related protein 2/3 complex subunit 3	Arpc3				1.1903	1.20165	24.0733	23.8572	25.4691	24.8647	actin binding;actin filament binding;structural constituent of cytoskeleton	Arp2/3 complex-mediated actin nucleation;cellular response to nerve growth factor stimulus;regulation of actin filament polymerization	Arp2/3 protein complex;cell leading edge;cell projection;cytoplasm;cytoskeleton;filamentous actin;growth cone leading edge;lamellipodium	Axon guidance;Clathrin-mediated endocytosis;Developmental Biology;EPHB-mediated forward signaling;EPH-Ephrin signaling;Fcgamma receptor (FCGR) dependent phagocytosis;Immune System;Innate Immune System;Membrane Trafficking;Regulation of actin dynamics for phagocytic cup formation;RHO GTPase Effectors;RHO GTPases Activate WASPs and WAVEs;Signal Transduction;Signaling by Rho GTPases;Vesicle-mediated…	4	4	4	23.6	23.6	23.6	20.524	0	23.199	3584400000	27	0.50717	2.85443
P59999;Q3TX55;E9PWA7	Actin-related protein 2/3 complex subunit 4	Arpc4				0.0317706	0.0252056	26.3666	26.0737	26.4505	26.0403	actin binding;actin filament binding;enzyme binding;protein binding, bridging;structural constituent of cytoskeleton	actin filament polymerization;Arp2/3 complex-mediated actin nucleation;regulation of actin filament polymerization	actin cytoskeleton;Arp2/3 protein complex;cell projection;cytoplasm;cytoskeleton	Axon guidance;Clathrin-mediated endocytosis;Developmental Biology;EPHB-mediated forward signaling;EPH-Ephrin signaling;Fcgamma receptor (FCGR) dependent phagocytosis;Immune System;Innate Immune System;Membrane Trafficking;Regulation of actin dynamics for phagocytic cup formation;RHO GTPase Effectors;RHO GTPases Activate WASPs and WAVEs;Signal Transduction;Signaling by Rho GTPases;Vesicle-mediated…	8	8	8	53	53	53	19.667	0	127.07	9279100000	45	0.974926	0.0716014
Q9D898	Actin-related protein 2/3 complex subunit 5-like protein	Arpc5l				0.00202125	0.00126553	24.2629	24.2306	24.4401	24.056	actin binding;actin filament binding	Arp2/3 complex-mediated actin nucleation;cell migration;regulation of actin filament polymerization	actin cytoskeleton;Arp2/3 protein complex;cytoplasm;cytoskeleton	-	9	9	9	67.3	67.3	67.3	16.98	0	94.656	2349500000	30	0.996211	0.00432334
Q9D0A3	Arpin	Arpin				0	NaN	NaN	NaN	20.9493	NaN	molecular_function	biological_process;directional locomotion;negative regulation of actin nucleation;negative regulation of cell migration;negative regulation of lamellipodium morphogenesis	cell projection;lamellipodium	-	3	3	3	14.6	14.6	14.6	25.193	0.00028417	6.8583	106630000	3	0.760037	0
P56212;E9Q4B9;E9Q827	cAMP-regulated phosphoprotein 19	Arpp19				0.13377	0.112432	23.8541	24.064	24.341	23.802	phosphatase inhibitor activity;potassium channel regulator activity;protein phosphatase 2A binding;protein phosphatase inhibitor activity;protein phosphatase regulator activity;signaling receptor binding	cell cycle;cell division;G2/M transition of mitotic cell cycle;mitotic cell cycle;negative regulation of catalytic activity;negative regulation of phosphoprotein phosphatase activity;negative regulation of protein dephosphorylation;positive regulation of gluconeogenesis;regulation of phosphoprotein phosphatase activity	cytoplasm	Cell Cycle;Cell Cycle, Mitotic;M Phase;MASTL Facilitates Mitotic Progression;Mitotic Prophase	7	7	6	68.8	68.8	58.9	12.293	0	48.485	1964900000	34	0.927	0.288905
J3QNU6;Q8BWG8	Beta-arrestin-1	Arrb1				0.254293	0.158945	22.6672	23.1219	23.0549	23.0521	alpha-1B adrenergic receptor binding;angiotensin receptor binding;AP-2 adaptor complex binding;arrestin family protein binding;clathrin adaptor activity;cysteine-type endopeptidase inhibitor activity involved in apoptotic process;GTPase activator activity;insulin-like growth factor receptor binding;mitogen-activated protein kinase kinase binding;phosphoprotein binding;protein binding;protein phos…	activation of MAPK activity;apoptotic process;endocytosis;follicle-stimulating hormone signaling pathway;G-protein coupled receptor internalization;G-protein coupled receptor signaling pathway;negative regulation of apoptotic process;negative regulation of cysteine-type endopeptidase activity involved in apoptotic process;negative regulation of ERK1 and ERK2 cascade;negative regulation of GTPase …	basolateral plasma membrane;cell projection;chromatin;clathrin-coated pit;cytoplasm;cytoplasmic vesicle;cytosol;dendritic spine;endosome;intracellular;membrane;nuclear body;nucleoplasm;nucleus;plasma membrane;postsynaptic density;postsynaptic membrane;pseudopodium	Activation of SMO;Cargo recognition for clathrin-mediated endocytosis;Clathrin derived vesicle budding;Clathrin-mediated endocytosis;Deubiquitination;G alpha (s) signalling events;Golgi Associated Vesicle Biogenesis;GPCR downstream signalling;Hedgehog 'on' state;Hemostasis;Lysosome Vesicle Biogenesis;MAP2K and MAPK activation;MAPK family signaling cascades;MAPK1/MAPK3 signaling;Membrane Trafficki…	7	7	7	18.4	18.4	18.4	47.106	0	18.457	764690000	23	0.865624	0.48558
Q60935	GPI-linked NAD(P)(+)--arginine ADP-ribosyltransferase 1	Art1				0	NaN	NaN	NaN	21.1319	20.5173	NAD(P)+-protein-arginine ADP-ribosyltransferase activity;NAD+ ADP-ribosyltransferase activity;transferase activity;transferase activity, transferring glycosyl groups	protein ADP-ribosylation	anchored component of membrane;cell surface;membrane;sarcoplasmic reticulum;sarcoplasmic reticulum membrane	-	3	3	3	11.4	11.4	11.4	35.898	0	9.5351	205220000	4	0.821651	0
Q8R2G4;F6RER8;E9QNU1;E9Q7Q8;A0A0R4J1M9;A0A0R4J1Q4;A0A0R4J1N4;E9Q7Z7;E9Q1U7;E9Q9Q8;E9Q8Z0	Ecto-ADP-ribosyltransferase 3	Art3				0.123931	0.104625	25.5577	25.6197	25.4063	25.9803	molecular_function;NAD(P)+-protein-arginine ADP-ribosyltransferase activity;transferase activity;transferase activity, transferring glycosyl groups	biological_process;protein ADP-ribosylation	anchored component of membrane;membrane;plasma membrane	Metabolism of proteins;Post-translational modification: synthesis of GPI-anchored proteins;Post-translational protein modification	13	13	13	40.2	40.2	40.2	42.014	0	124.87	5822300000	85	0.929684	0.269186
Q91WU5	Arsenite methyltransferase	As3mt	+			0.151803	0.0894041	25.2478	25.312	25.1671	25.5716	arsenite methyltransferase activity;methylarsonite methyltransferase activity;methyltransferase activity;transferase activity	arsonoacetate metabolic process;methylation;response to arsenic-containing substance;toxin metabolic process	cytoplasm;cytosol;mitochondrion	Biological oxidations;Metabolism;Methylation;Phase II - Conjugation of compounds	16	16	16	52.7	52.7	52.7	41.793	0	226.75	7615700000	53	0.925655	0.293348
Q9WV54	Acid ceramidase;Acid ceramidase subunit alpha;Acid ceramidase subunit beta	Asah1				0.0824282	-0.255916	23.2654	22.7245	23.734	21.7441	ceramidase activity;hydrolase activity;N-acylsphingosine amidohydrolase activity	lipid metabolic process	extracellular space;lysosome	Glycosphingolipid metabolism;Immune System;Innate Immune System;Metabolism;Metabolism of lipids;Neutrophil degranulation;Sphingolipid metabolism	8	8	8	23.1	23.1	23.1	44.669	0	39.637	790040000	17	0.939055	-0.226271
Q91ZT7;D3Z651;D3YU18	Ankyrin repeat and SOCS box protein 10	Asb10				0.322106	-0.397133	22.0476	21.1523	21.2937	21.1119	ubiquitin protein ligase binding;ubiquitin-protein transferase activity	biological_process;intracellular signal transduction;protein ubiquitination	cytoplasm;intracellular;nucleus;ubiquitin ligase complex	Adaptive Immune System;Antigen processing: Ubiquitination & Proteasome degradation;Class I MHC mediated antigen processing & presentation;Immune System;Metabolism of proteins;Neddylation;Post-translational protein modification	5	5	5	13.9	13.9	13.9	51.583	0	10.476	258550000	10	0.801172	-0.713216
Q9CQ31	Ankyrin repeat and SOCS box protein 11	Asb11				0	0.223627	NaN	21.0463	21.3231	21.2167	molecular_function	biological_process;intracellular signal transduction;protein ubiquitination	cellular_component;intracellular	Adaptive Immune System;Antigen processing: Ubiquitination & Proteasome degradation;Class I MHC mediated antigen processing & presentation;Immune System;Metabolism of proteins;Neddylation;Post-translational protein modification	4	4	4	18.6	18.6	18.6	35.331	0	10.142	221780000	5	0.767474	0
Q8VBX0	Ankyrin repeat and SOCS box protein 13	Asb13				0.827751	0.623384	23.5635	24.1065	24.4668	24.45	molecular_function	biological_process;intracellular signal transduction;protein ubiquitination	cellular_component;intracellular	Adaptive Immune System;Antigen processing: Ubiquitination & Proteasome degradation;Class I MHC mediated antigen processing & presentation;Immune System;Metabolism of proteins;Neddylation;Post-translational protein modification	7	7	7	38.8	38.8	38.8	29.896	0	52.073	2285000000	19	0.600218	1.67733
A0A0R4J236;E9QPD0;Q8C6Y6	Ankyrin repeat and SOCS box protein 14	Asb14				0.521141	-0.559455	22.8125	23.4948	22.3761	22.8124	ubiquitin protein ligase binding;ubiquitin-protein transferase activity	biological_process;intracellular signal transduction;protein ubiquitination	cytoplasm;intracellular;nucleus;ubiquitin ligase complex	Adaptive Immune System;Antigen processing: Ubiquitination & Proteasome degradation;Class I MHC mediated antigen processing & presentation;Immune System;Metabolism of proteins;Neddylation;Post-translational protein modification	10	10	10	22.5	22.5	22.5	62.925	0	30.634	764590000	12	0.675122	-1.10795
Q8VHS6	Ankyrin repeat and SOCS box protein 15	Asb15				0	NaN	NaN	NaN	20.0486	19.639	ubiquitin protein ligase binding;ubiquitin-protein transferase activity	biological_process;intracellular signal transduction;protein ubiquitination	cytoplasm;nucleus;ubiquitin ligase complex	Adaptive Immune System;Antigen processing: Ubiquitination & Proteasome degradation;Class I MHC mediated antigen processing & presentation;Immune System;Metabolism of proteins;Neddylation;Post-translational protein modification	2	2	2	3.8	3.8	3.8	65.512	0.00051908	4.2254	72819000	5	0.77983	0
Q8VHS5	Ankyrin repeat and SOCS box protein 16	Asb16				0	NaN	19.9227	NaN	NaN	NaN	ubiquitin protein ligase binding;ubiquitin-protein transferase activity	biological_process;intracellular signal transduction;protein ubiquitination	cytoplasm;nucleus;ubiquitin ligase complex	Adaptive Immune System;Antigen processing: Ubiquitination & Proteasome degradation;Class I MHC mediated antigen processing & presentation;Immune System;Metabolism of proteins;Neddylation;Post-translational protein modification	2	2	2	4.4	4.4	4.4	49.096	0.00027579	5.9002	111240000	2	0.780014	0
Q8K0L0	Ankyrin repeat and SOCS box protein 2	Asb2				0.287146	-0.502876	23.7155	23.3258	23.6309	22.4047	ubiquitin protein ligase activity	intracellular signal transduction;myoblast differentiation;protein polyubiquitination;protein ubiquitination;skeletal muscle cell differentiation;ubiquitin-dependent protein catabolic process	Cul5-RING ubiquitin ligase complex;ubiquitin ligase complex	Adaptive Immune System;Antigen processing: Ubiquitination & Proteasome degradation;Class I MHC mediated antigen processing & presentation;Immune System;Metabolism of proteins;Neddylation;Post-translational protein modification	10	10	10	18.3	18.3	18.3	70.22	0	28.149	948990000	27	0.798669	-0.676527
Q9D1A4	Ankyrin repeat and SOCS box protein 5	Asb5				0.0566856	0.0484228	22.7184	22.5497	22.9471	22.4179	molecular_function	biological_process;intracellular signal transduction;protein ubiquitination	cellular_component;intracellular	Adaptive Immune System;Antigen processing: Ubiquitination & Proteasome degradation;Class I MHC mediated antigen processing & presentation;Immune System;Metabolism of proteins;Neddylation;Post-translational protein modification	5	5	5	22.5	22.5	22.5	36.281	0	70.422	812770000	15	0.95896	0.128198
A0A0R4J1W1;Q91ZT9	Ankyrin repeat and SOCS box protein 8	Asb8				0	NaN	NaN	19.3154	NaN	NaN	molecular_function	biological_process;intracellular signal transduction;protein ubiquitination	cytoplasm;intracellular	Adaptive Immune System;Antigen processing: Ubiquitination & Proteasome degradation;Class I MHC mediated antigen processing & presentation;Immune System;Metabolism of proteins;Neddylation;Post-translational protein modification	1	1	1	4.2	4.2	4.2	31.707	0.0052971	2.201	51359000	2	0.970822	0
E9PZJ8	Activating signal cointegrator 1 complex subunit 3	Ascc3				0	NaN	19.4398	18.9793	NaN	NaN	ATP binding;ATP-dependent 3'-5' DNA helicase activity;helicase activity;hydrolase activity;nucleic acid binding;nucleotide binding	cell proliferation;cellular response to DNA damage stimulus;DNA dealkylation involved in DNA repair;DNA duplex unwinding;DNA repair;regulation of transcription, DNA-templated;transcription, DNA-templated	activating signal cointegrator 1 complex;cytosol;intracellular;nucleus	-	4	4	4	1.6	1.6	1.6	250.55	0.0030798	2.6224	24187000	6	0.906439	0
Q91YI0;E0CY49	Argininosuccinate lyase	Asl				1.29827	0.400002	23.604	23.434	23.8805	23.9575	argininosuccinate lyase activity;catalytic activity;identical protein binding;lyase activity	ammonia assimilation cycle;arginine biosynthetic process;arginine biosynthetic process via ornithine;cellular amino acid biosynthetic process;cellular amino acid metabolic process;locomotory behavior;post-embryonic development;urea cycle	cytoplasm	Metabolism;Metabolism of amino acids and derivatives;Metabolism of polyamines;Urea cycle	11	11	11	23.5	23.5	23.5	51.739	0	24.388	1248400000	18	0.594421	2.06949
O54984	ATPase Asna1	Asna1				0.883738	0.248027	24.0364	24.0807	24.2093	24.4038	ATP binding;ATPase activity;hydrolase activity;metal ion binding;nucleotide binding	-	cytoplasm;endoplasmic reticulum;nucleolus;nucleus	IRE1alpha activates chaperones;Metabolism of proteins;Unfolded Protein Response (UPR);XBP1(S) activates chaperone genes	10	10	10	39.7	39.7	39.7	38.822	0	65.552	3483900000	33	0.64234	1.24187
M0QW65	-	Asnsd1				0	NaN	NaN	NaN	19.2389	NaN	-	-	-	-	1	1	1	45.2	45.2	45.2	4.1565	0.0052704	2.1244	25129000	0	0.873277	0
Q8R3P0;V9GXG0	Aspartoacylase	Aspa				0	1.45289	NaN	20.5727	NaN	22.0256	aminoacylase activity;aspartoacylase activity;hydrolase activity;hydrolase activity, acting on carbon-nitrogen (but not peptide) bonds, in linear amides;hydrolase activity, acting on ester bonds;identical protein binding;metal ion binding;protein binding	acetate metabolic process;central nervous system myelination;metabolic process;positive regulation of oligodendrocyte differentiation	cytoplasm;cytosol;nucleus	Amino acid synthesis and interconversion (transamination);Metabolism;Metabolism of amino acids and derivatives	3	3	3	11.9	11.9	11.9	35.344	0	13.699	367170000	3	0.785408	0
Q9CR06;A2AL78	-	Asph				0.00796797	0.0090723	27.8935	28.0215	28.3135	27.6196	-	-	integral component of membrane;membrane	-	5	5	5	15	15	15	22.74	0	8.6116	25544000000	48	0.991575	0.0200354
Q8CBM2;A2AL85;Q8BSY0	Aspartyl/asparaginyl beta-hydroxylase	Asph				0.0405673	0.033206	22.7511	22.4131	22.8159	22.4148	calcium ion binding;dioxygenase activity;metal ion binding;oxidoreductase activity;peptide-aspartate beta-dioxygenase activity;protein binding	activation of cysteine-type endopeptidase activity;activation of store-operated calcium channel activity;calcium ion transmembrane transport;cellular response to calcium ion;face morphogenesis;limb morphogenesis;negative regulation of cell proliferation;oxidation-reduction process;pattern specification process;peptidyl-amino acid modification;peptidyl-aspartic acid hydroxylation;positive regulati…	cortical endoplasmic reticulum;cytoplasm;endoplasmic reticulum;endoplasmic reticulum membrane;integral component of endoplasmic reticulum membrane;integral component of membrane;membrane;plasma membrane;sarcoplasmic reticulum;sarcoplasmic reticulum membrane	Cardiac conduction;Ion channel transport;Ion homeostasis;Muscle contraction;Stimuli-sensing channels;Transport of small molecules	8	8	8	13.5	13.5	13.5	75.127	0	18.327	719460000	15	0.966909	0.091668
Q99MQ4	Asporin	Aspn				0.0411874	-0.087244	23.9774	22.9158	22.9358	23.7829	calcium ion binding;collagen binding;protein binding;protein kinase inhibitor activity	biomineral tissue development;bone mineralization;cytokine-mediated signaling pathway;negative regulation of JAK-STAT cascade;negative regulation of protein kinase activity;negative regulation of tooth mineralization;negative regulation of transforming growth factor beta receptor signaling pathway	cytoplasm;extracellular matrix;extracellular region	-	8	8	8	22.3	22.3	22.3	42.572	0	20.796	2046700000	20	0.960878	-0.111991
Q8VBT9;A2ABZ8;A2AC02;A2AC03;A2AC05	Tether containing UBX domain for GLUT4	Aspscr1				1.139	1.01526	21.6445	21.2685	22.6921	22.2515	protein binding	glucose homeostasis;intracellular protein transport;positive regulation of protein modification process;regulation of glucose import	cytoplasm;cytoplasmic side of plasma membrane;cytoplasmic vesicle membrane;cytosol;endomembrane system;endoplasmic reticulum-Golgi intermediate compartment membrane;extrinsic component of membrane;intracellular membrane-bounded organelle;membrane;nucleoplasm;nucleus;perinuclear region of cytoplasm;plasma membrane;vesicle membrane	-	7	7	7	18.2	18.2	18.2	59.795	0	13.435	416060000	12	0.60322	2.60595
Q8C0M9	Isoaspartyl peptidase/L-asparaginase;Isoaspartyl peptidase/L-asparaginase alpha chain;Isoaspartyl peptidase/L-asparaginase beta chain	Asrgl1				0.122987	-0.0346222	27.8306	27.9147	27.9246	27.7515	asparaginase activity;beta-aspartyl-peptidase activity;hydrolase activity;peptidase activity	asparagine catabolic process via L-aspartate;proteolysis	cytoplasm	Histidine, lysine, phenylalanine, tyrosine, proline and tryptophan catabolism;Metabolism;Metabolism of amino acids and derivatives;Phenylalanine and tyrosine catabolism	12	12	12	48.2	48.2	48.2	33.95	0	204.42	21417000000	170	0.948089	-0.176462
Q9D5T0	ATPase family AAA domain-containing protein 1	Atad1	+			0.275032	-0.227432	25.9464	25.3897	25.3216	25.5596	ATP binding;ATPase activity;hydrolase activity;nucleotide binding;protein binding	learning;memory;negative regulation of synaptic transmission, glutamatergic;positive regulation of receptor internalization	cell junction;membrane;mitochondrion;nucleus;peroxisome;plasma membrane;postsynaptic membrane;synapse	-	11	11	11	35.7	35.7	35.7	40.744	0	242.26	8947100000	61	0.833272	-0.564743
Q925I1	ATPase family AAA domain-containing protein 3	Atad3				0.390406	-0.574005	27.4546	26.3629	26.411	26.2585	ATP binding;molecular_function;nucleotide binding	negative regulation of apoptotic process	integral component of membrane;membrane;mitochondrial inner membrane;mitochondrial nucleoid;mitochondrion	Immune System;Innate Immune System;Neutrophil degranulation	25	25	25	42.6	42.6	42.6	66.741	0	70.927	10179000000	92	0.744463	-0.881558
J3QNU1;A0A1L1SQ41;Q4FCQ7;Q9Z2A5	Arginyl-tRNA--protein transferase 1	Ate1				0.262458	-0.124367	23.7154	24.0573	23.7367	23.7874	arginyltransferase activity;protein binding;transferase activity;transferase activity, transferring acyl groups	proteasomal protein catabolic process;protein arginylation	cytoplasm;nucleus	-	7	7	7	19.1	19.1	19.1	58.221	0	59.255	1349900000	24	0.868481	-0.455892
Q8C0J2	Autophagy-related protein 16-1	Atg16l1				0	-0.193357	NaN	21.9491	21.4526	22.0589	GTPase binding;identical protein binding;protein binding	autophagosome assembly;autophagy;negative stranded viral RNA replication;protein lipidation involved in autophagosome assembly;protein localization to phagophore assembly site;protein transport;xenophagy	autophagosome;autophagosome membrane;axoneme;cytoplasm;cytosol;membrane;phagophore assembly site membrane	Cellular responses to external stimuli;Macroautophagy	4	4	4	10.9	10.9	10.9	68.171	0	44.906	458460000	4	0.797386	0
Q80XK6	Autophagy-related protein 2 homolog B	Atg2b				0	NaN	22.0443	23.6936	NaN	NaN	molecular_function	autophagosome assembly;autophagy;autophagy of mitochondrion;autophagy of nucleus	extrinsic component of membrane;lipid droplet;membrane;nucleoplasm;phagophore assembly site;phagophore assembly site membrane	-	2	2	2	1.2	1.2	1.2	231.4	0.0019361	2.9376	537510000	2	0.808542	0
Q9CPX6	Ubiquitin-like-conjugating enzyme ATG3	Atg3				0	NaN	NaN	19.5239	NaN	NaN	Atg12 transferase activity;Atg8 ligase activity;enzyme binding;protein binding;transferase activity;ubiquitin-like protein transferase activity	autophagosome assembly;autophagy;autophagy of mitochondrion;autophagy of nucleus;cellular protein modification process;macroautophagy;mitochondrial fragmentation involved in apoptotic process;negative regulation of phagocytosis;protein transport;protein ubiquitination;regulation of cilium assembly	cytoplasm;cytoplasmic ubiquitin ligase complex;cytosol	Cellular responses to external stimuli;Macroautophagy	1	1	1	4.1	4.1	4.1	35.796	0.0019394	2.9956	112660000	2	0.768369	0
Q99J83	Autophagy protein 5	Atg5				0.159859	0.0784264	22.2054	22.5201	22.509	22.3734	Atg8 ligase activity;protein binding	aggrephagy;antigen processing and presentation of endogenous antigen;apoptotic process;autophagosome assembly;autophagy;autophagy of host cells involved in interaction with symbiont;autophagy of mitochondrion;autophagy of nucleus;blood vessel remodeling;cellular homeostasis;cellular response to nitrogen starvation;cellular response to nitrosative stress;cellular response to starvation;heart contr…	Atg12-Atg5-Atg16 complex;autophagosome;axoneme;cytoplasm;cytosol;ER-mitochondrion membrane contact site;membrane;phagophore assembly site membrane	Cellular responses to external stimuli;Macroautophagy;Mitophagy;Pink/Parkin Mediated Mitophagy;Receptor Mediated Mitophagy	6	6	6	28	28	28	32.402	0	32.338	522560000	15	0.927369	0.289041
S4R2T5;A0A0A0MQN4;Q9D906;S4R2D5	Ubiquitin-like modifier-activating enzyme ATG7	Atg7				0.138954	0.109671	24.4505	24.9703	24.7385	24.9017	Atg12 activating enzyme activity;Atg8 activating enzyme activity;protein binding;protein homodimerization activity;transcription factor binding;ubiquitin-like modifier activating enzyme activity	adult walking behavior;aging;amino acid homeostasis;autophagosome assembly;autophagy;autophagy of host cells involved in interaction with symbiont;autophagy of mitochondrion;cardiac muscle cell development;cellular homeostasis;cellular response to hyperoxia;cellular response to morphine;cellular response to nitrogen starvation;cellular response to reactive oxygen species;cellular response to star…	axon;axoneme;cytoplasm;cytosol;phagophore assembly site	Adaptive Immune System;Antigen processing: Ubiquitination & Proteasome degradation;Cellular responses to external stimuli;Class I MHC mediated antigen processing & presentation;Immune System;Innate Immune System;Macroautophagy;Neutrophil degranulation	9	9	9	14.3	14.3	14.3	74.552	0	22.546	2687100000	22	0.925912	0.294505
Q3ZAQ4;A0A087WP33	-	Atg9a				0	NaN	NaN	NaN	NaN	20.6358	molecular_function	autophagosome assembly;autophagy;autophagy of mitochondrion;innate immune response;late nucleophagy;negative regulation of interferon-beta production;protein localization to Golgi apparatus;protein localization to phagophore assembly site;protein transport;response to nutrient levels	autophagosome;autophagosome membrane;cytoplasm;cytoplasmic vesicle;cytoplasmic vesicle membrane;endosome;Golgi apparatus;integral component of membrane;intracellular membrane-bounded organelle;late endosome;late endosome membrane;membrane;phagophore assembly site;recycling endosome;trans-Golgi network	Cellular responses to external stimuli;Macroautophagy	4	4	4	5.8	5.8	5.8	94.424	0	9.7937	209620000	4	0.996672	0
Q9CWJ9	Bifunctional purine biosynthesis protein PURH;Phosphoribosylaminoimidazolecarboxamide formyltransferase;IMP cyclohydrolase	Atic	+			2.36483	-0.554027	28.2625	28.1938	27.6865	27.6617	cadherin binding;catalytic activity;hydrolase activity;IMP cyclohydrolase activity;phosphoribosylaminoimidazolecarboxamide formyltransferase activity;protein homodimerization activity;transferase activity	animal organ regeneration;brainstem development;cerebellum development;cerebral cortex development;'de novo' IMP biosynthetic process;dihydrofolate metabolic process;metabolic process;nucleoside metabolic process;purine nucleotide biosynthetic process;response to inorganic substance;ribonucleotide metabolic process;tetrahydrofolate biosynthetic process	cytosol;mitochondrion;plasma membrane	Metabolism;Metabolism of nucleotides;Nucleobase biosynthesis;Purine ribonucleoside monophosphate biosynthesis	34	34	34	67.9	67.9	67.9	64.217	0	323.31	26473000000	206	0.769158	-4.05822
Q6PA06;E9QND8	Atlastin-2	Atl2				0.677188	0.134469	28.8006	28.8577	29.0318	28.8955	GTP binding;GTPase activity;hydrolase activity;identical protein binding;nucleotide binding;protein binding	axonogenesis;endoplasmic reticulum organization;endoplasmic reticulum tubular network membrane organization;Golgi organization;protein homooligomerization	axon;cell projection;cytoplasm;endoplasmic reticulum;endoplasmic reticulum membrane;endoplasmic reticulum tubular network;endoplasmic reticulum tubular network membrane;Golgi apparatus;Golgi cis cisterna;Golgi membrane;integral component of membrane;membrane	-	31	31	30	58.8	58.8	57.1	66.223	0	323.31	49300000000	201	0.781905	0.773413
E9PYT3;Q91YH5	Atlastin-3	Atl3				0.173856	0.145136	23.2125	22.9668	23.5015	22.9681	GTP binding;GTPase activity;hydrolase activity;identical protein binding;nucleotide binding	endoplasmic reticulum organization;Golgi organization;positive regulation of endoplasmic reticulum tubular network organization;protein homooligomerization	endoplasmic reticulum;endoplasmic reticulum membrane;endoplasmic reticulum tubular network;endoplasmic reticulum tubular network membrane;integral component of membrane;membrane	-	9	8	8	18.8	17	17	60.231	0	28.059	838350000	20	0.899823	0.368669
O08997	Copper transport protein ATOX1	Atox1				0.519252	1.09723	27.068	28.1075	29.2894	28.0806	copper chaperone activity;copper ion binding;copper ion transmembrane transporter activity;copper-dependent protein binding;metal ion binding	cellular copper ion homeostasis;copper ion transmembrane transport;copper ion transport;intracellular copper ion transport;ion transport;metal ion transport;response to oxidative stress	cytoplasm;cytosol	Antimicrobial peptides;Immune System;Innate Immune System;Ion influx/efflux at host-pathogen interface	7	7	7	88.2	88.2	88.2	7.3384	0	136.08	3174200000	76	0.646659	1.22305
E9Q3G7;P98197;F6Z4J2	Phospholipid-transporting ATPase;Probable phospholipid-transporting ATPase IH	Atp11a				0	NaN	NaN	NaN	NaN	20.4106	ATP binding;hydrolase activity;magnesium ion binding;metal ion binding;nucleotide binding;phospholipid-translocating ATPase activity	lipid transport;phospholipid translocation;phospholipid transport	early endosome;endoplasmic reticulum;endosome;integral component of membrane;intracellular membrane-bounded organelle;membrane;plasma membrane;recycling endosome	Immune System;Innate Immune System;Ion channel transport;Ion transport by P-type ATPases;Neutrophil degranulation;Transport of small molecules	4	4	4	5.2	5.2	5.2	130.68	0.0024067	2.8689	40417000	2	0.903704	0
Q9EPE9	Manganese-transporting ATPase 13A1	Atp13a1				0.0788423	-0.0723085	26.156	26.3098	25.8667	26.4544	ATP binding;ATPase activity;calcium-transporting ATPase activity;hydrolase activity;metal ion binding;nucleotide binding	ATP hydrolysis coupled cation transmembrane transport;calcium ion transmembrane transport;cation transport;cellular calcium ion homeostasis	endoplasmic reticulum;endoplasmic reticulum membrane;integral component of membrane;integral component of plasma membrane;intracellular membrane-bounded organelle;membrane	Ion channel transport;Ion transport by P-type ATPases;Transport of small molecules	37	37	37	36.8	36.8	36.8	132.39	0	140.45	4323900000	105	0.949508	-0.179111
Q8VDN2	Sodium/potassium-transporting ATPase subunit alpha-1	Atp1a1				0.278413	0.23955	27.4339	27.009	27.228	27.694	ADP binding;ankyrin binding;ATP binding;chaperone binding;hydrolase activity;metal ion binding;nucleotide binding;phosphatase activity;potassium ion binding;protein binding;protein kinase binding;sodium ion binding;sodium:potassium-exchanging ATPase activity;steroid hormone binding	ATP hydrolysis coupled transmembrane transport;cellular potassium ion homeostasis;cellular response to mechanical stimulus;cellular response to steroid hormone stimulus;cellular sodium ion homeostasis;dephosphorylation;establishment or maintenance of transmembrane electrochemical gradient;ion transport;membrane hyperpolarization;membrane repolarization;negative regulation of glucocorticoid biosyn…	apical plasma membrane;basolateral plasma membrane;caveola;endoplasmic reticulum;endosome;Golgi apparatus;integral component of membrane;intercalated disc;membrane;membrane raft;myelin sheath;plasma membrane;postsynaptic density;protein-containing complex;sarcolemma;sodium:potassium-exchanging ATPase complex;T-tubule	Cardiac conduction;Ion channel transport;Ion homeostasis;Ion transport by P-type ATPases;Muscle contraction;Transport of small molecules	45	28	28	47.5	28.5	28.5	112.98	0	290.42	20180000000	193	0.831285	0.576831
Q6PIE5;D3YYN7	Sodium/potassium-transporting ATPase subunit alpha-2	Atp1a2				0.0940475	-0.0561562	31.7187	31.5262	31.3909	31.7416	ATP binding;ATPase activity;cation-transporting ATPase activity;chaperone binding;drug binding;hydrolase activity;metal ion binding;nucleotide binding;potassium ion binding;protein binding;sodium ion binding;sodium:potassium-exchanging ATPase activity;steroid hormone binding	adult locomotory behavior;ATP hydrolysis coupled proton transport;ATP metabolic process;cellular potassium ion homeostasis;cellular response to mechanical stimulus;cellular response to steroid hormone stimulus;cellular sodium ion homeostasis;establishment or maintenance of transmembrane electrochemical gradient;ion transport;locomotion;negative regulation of calcium ion transmembrane transport;ne…	caveola;cytoplasm;dendritic spine;endosome;integral component of membrane;intercalated disc;membrane;myelin sheath;neuron projection;plasma membrane;sarcolemma;sodium:potassium-exchanging ATPase complex;synapse;T-tubule	Cardiac conduction;Ion channel transport;Ion homeostasis;Ion transport by P-type ATPases;Muscle contraction;Transport of small molecules	60	60	40	56.9	56.9	35.7	112.22	0	323.31	370770000000	1304	0.948738	-0.187166
P14094;A0A0A6YX05	Sodium/potassium-transporting ATPase subunit beta-1	Atp1b1				0.557436	0.34717	27.5992	27.7351	27.7898	28.2389	ATP binding;ATPase activator activity;ATPase activity;ATPase binding;drug binding;potassium ion binding;protein binding;protein C-terminus binding;protein kinase binding;sodium ion binding;sodium:potassium-exchanging ATPase activity	ATP metabolic process;cardiac muscle contraction;cell adhesion;cellular calcium ion homeostasis;cellular potassium ion homeostasis;cellular sodium ion homeostasis;establishment or maintenance of transmembrane electrochemical gradient;ion transport;membrane repolarization;metal ion transport;positive regulation of ATPase activity;positive regulation of calcium:sodium antiporter activity;positive r…	apical plasma membrane;basolateral plasma membrane;caveola;integral component of membrane;intercalated disc;intracellular;membrane;myelin sheath;plasma membrane;sarcolemma;sodium:potassium-exchanging ATPase complex	Basigin interactions;Cardiac conduction;Cell surface interactions at the vascular wall;Hemostasis;Ion channel transport;Ion homeostasis;Ion transport by P-type ATPases;Muscle contraction;Transport of small molecules	14	14	14	39.8	39.8	39.8	35.194	0	107.71	33113000000	166	0.693521	1.03755
P14231	Sodium/potassium-transporting ATPase subunit beta-2	Atp1b2				0.0255673	0.0180044	26.8227	27.0851	26.7924	27.1514	ATPase activator activity;ATPase binding;sodium:potassium-exchanging ATPase activity	cell adhesion;cellular potassium ion homeostasis;cellular sodium ion homeostasis;establishment or maintenance of transmembrane electrochemical gradient;ion transport;membrane repolarization;positive regulation of ATPase activity;positive regulation of potassium ion import;positive regulation of potassium ion transmembrane transporter activity;positive regulation of sodium ion export across plasma…	apical plasma membrane;cytoplasm;integral component of membrane;membrane;plasma membrane;sodium:potassium-exchanging ATPase complex	Basigin interactions;Cardiac conduction;Cell surface interactions at the vascular wall;Hemostasis;Ion channel transport;Ion homeostasis;Ion transport by P-type ATPases;Muscle contraction;Transport of small molecules	12	12	12	43.4	43.4	43.4	33.344	0	109.39	14088000000	70	0.977205	0.0558592
P97370	Sodium/potassium-transporting ATPase subunit beta-3	Atp1b3				1.91466	0.542494	22.0046	22.0693	22.5285	22.6304	ATPase activator activity;ATPase binding;protein binding;sodium:potassium-exchanging ATPase activity	cellular potassium ion homeostasis;cellular sodium ion homeostasis;establishment or maintenance of transmembrane electrochemical gradient;ion transport;membrane repolarization;metal ion transport;positive regulation of ATPase activity;positive regulation of potassium ion import;positive regulation of potassium ion transmembrane transporter activity;positive regulation of sodium ion export across …	caveola;cytoplasm;integral component of membrane;melanosome;membrane;plasma membrane;sodium:potassium-exchanging ATPase complex	Basigin interactions;Cardiac conduction;Cell surface interactions at the vascular wall;Hemostasis;Ion channel transport;Ion homeostasis;Ion transport by P-type ATPases;Muscle contraction;Transport of small molecules	5	5	5	22.3	22.3	22.3	31.775	0	16.49	850520000	11	0.57348	3.38207
Q8R429	Sarcoplasmic/endoplasmic reticulum calcium ATPase 1	Atp2a1				0.304514	-0.0823593	35.8717	36.008	35.7846	35.9304	ATP binding;ATPase activity;calcium ion binding;calcium-transporting ATPase activity;hydrolase activity;metal ion binding;nucleotide binding;protein binding;protein homodimerization activity	apoptotic mitochondrial changes;ATP hydrolysis coupled cation transmembrane transport;calcium ion import;calcium ion transmembrane transport;calcium ion transport;intrinsic apoptotic signaling pathway in response to endoplasmic reticulum stress;ion transport;maintenance of mitochondrion location;negative regulation of endoplasmic reticulum calcium ion concentration;negative regulation of striated…	endoplasmic reticulum;endoplasmic reticulum membrane;endoplasmic reticulum-Golgi intermediate compartment;H zone;I band;integral component of membrane;membrane;mitochondrion;perinuclear region of cytoplasm;sarcoplasmic reticulum;sarcoplasmic reticulum membrane	Cardiac conduction;Hemostasis;Ion channel transport;Ion homeostasis;Ion transport by P-type ATPases;Muscle contraction;Platelet calcium homeostasis;Platelet homeostasis;Reduction of cytosolic Ca++ levels;Transport of small molecules	97	97	59	70.5	70.5	49	109.42	0	323.31	6986100000000	15708	0.879501	-0.412206
F6RQN3	-	Atp2a1				0.684799	0.736895	21.5231	21.7129	22.7432	21.9665	-	-	integral component of membrane;membrane;sarcoplasmic reticulum;sarcoplasmic reticulum membrane	-	6	2	2	51.4	8.2	8.2	16.81	0.0024096	2.8807	487990000	4	0.610856	1.47436
O55143	Sarcoplasmic/endoplasmic reticulum calcium ATPase 2	Atp2a2				0.576443	0.633882	28.1669	28.1408	28.3742	29.2013	ATP binding;calcium ion binding;calcium-transporting ATPase activity;calcium-transporting ATPase activity involved in regulation of cardiac muscle cell membrane potential;enzyme binding;hydrolase activity;metal ion binding;nucleotide binding;protein binding;protein C-terminus binding;S100 protein binding	ATP hydrolysis coupled cation transmembrane transport;calcium ion import into sarcoplasmic reticulum;calcium ion transmembrane transport;calcium ion transport;calcium ion transport from cytosol to endoplasmic reticulum;cardiac muscle hypertrophy in response to stress;cellular calcium ion homeostasis;cellular response to oxidative stress;endoplasmic reticulum calcium ion homeostasis;ER-nucleus sig…	calcium ion-transporting ATPase complex;endoplasmic reticulum;endoplasmic reticulum membrane;extrinsic component of cytoplasmic side of plasma membrane;integral component of membrane;intercalated disc;longitudinal sarcoplasmic reticulum;membrane;nucleoplasm;perinuclear region of cytoplasm;protein-containing complex;ribbon synapse;sarcoplasmic reticulum;sarcoplasmic reticulum membrane;vesicle memb…	Cardiac conduction;Hemostasis;Ion channel transport;Ion homeostasis;Ion transport by P-type ATPases;Muscle contraction;Platelet calcium homeostasis;Platelet homeostasis;Reduction of cytosolic Ca++ levels;Transport of small molecules	55	27	24	43.2	25.7	22.2	114.86	0	323.31	42167000000	151	0.642522	1.23387
B1ATS4;B1ATS5;E9Q559;Q64518	Calcium-transporting ATPase;Sarcoplasmic/endoplasmic reticulum calcium ATPase 3	Atp2a3				0.46862	0.335857	32.0586	32.3957	32.3518	32.7743	ATP binding;calcium-transporting ATPase activity;hydrolase activity;metal ion binding;nucleotide binding;protein binding	ATP hydrolysis coupled cation transmembrane transport;calcium ion transmembrane transport;calcium ion transport;ion transport	endoplasmic reticulum;endoplasmic reticulum membrane;integral component of membrane;membrane;sarcoplasmic reticulum;sarcoplasmic reticulum membrane	Cardiac conduction;Hemostasis;Ion channel transport;Ion homeostasis;Ion transport by P-type ATPases;Muscle contraction;Platelet calcium homeostasis;Platelet homeostasis;Reduction of cytosolic Ca++ levels;Transport of small molecules	22	4	4	18.7	5.7	5.7	107.6	0	162.3	358790000000	510	0.737484	0.907059
G5E829	Plasma membrane calcium-transporting ATPase 1	Atp2b1				0.666158	-0.289111	27.1397	27.3242	26.81	27.0756	ATP binding;calcium ion binding;calcium ion transmembrane transporter activity;calcium-dependent ATPase activity;calcium-transporting ATPase activity;calmodulin binding;hydrolase activity;metal ion binding;nucleotide binding;PDZ domain binding;protein binding;protein C-terminus binding	aging;ATP hydrolysis coupled cation transmembrane transport;auditory receptor cell stereocilium organization;brain development;calcium ion export;calcium ion export across plasma membrane;calcium ion transmembrane transport;calcium ion transport;cell morphogenesis;cellular calcium ion homeostasis;cellular response to corticosterone stimulus;cellular response to vitamin D;cerebellar granule cell d…	apical part of cell;apical plasma membrane;basolateral plasma membrane;cell junction;cilium;cytoplasm;cytoplasmic side of plasma membrane;dendrite membrane;dendritic spine membrane;endoplasmic reticulum;integral component of membrane;integral component of plasma membrane;intracellular membrane-bounded organelle;membrane;membrane raft;neuronal cell body;neuronal cell body membrane;nucleus;plasma m…	Cardiac conduction;Hemostasis;Ion channel transport;Ion homeostasis;Ion transport by P-type ATPases;Muscle contraction;Platelet calcium homeostasis;Platelet homeostasis;Reduction of cytosolic Ca++ levels;Transport of small molecules	37	37	19	35.3	35.3	17.8	134.75	0	267.2	7638200000	164	0.677599	-1.10473
Q8C048;A2ALL9;Q0VF55	Calcium-transporting ATPase	Atp2b3				0.813966	-0.314975	24.4164	24.6085	24.0956	24.2994	ATP binding;calcium ion transmembrane transporter activity;calcium-transporting ATPase activity;hydrolase activity;nucleotide binding;PDZ domain binding	ATP hydrolysis coupled cation transmembrane transport;calcium ion export across plasma membrane;calcium ion transmembrane transport;calcium ion transport;cellular calcium ion homeostasis;ion transport;regulation of cytosolic calcium ion concentration	Golgi apparatus;integral component of membrane;integral component of plasma membrane;intracellular membrane-bounded organelle;membrane;plasma membrane	Cardiac conduction;Hemostasis;Ion channel transport;Ion homeostasis;Ion transport by P-type ATPases;Muscle contraction;Platelet calcium homeostasis;Platelet homeostasis;Reduction of cytosolic Ca++ levels;Transport of small molecules	25	16	16	25.2	17.5	17.5	125.71	0	85.491	1219200000	39	0.645278	-1.31207
F7AAP4;E9Q828;Q6Q477	Calcium-transporting ATPase	Atp2b4				0.0106514	-0.00779533	23.5659	23.3788	23.2572	23.6718	ATP binding;calcium-transporting ATPase activity;calmodulin binding;hydrolase activity;metal ion binding;nitric-oxide synthase binding;nitric-oxide synthase inhibitor activity;nucleotide binding;PDZ domain binding;protein phosphatase 2B binding;scaffold protein binding;sodium channel regulator activity	ATP hydrolysis coupled cation transmembrane transport;calcium ion export;calcium ion transmembrane transport;calcium ion transport;cellular calcium ion homeostasis;cellular response to epinephrine stimulus;flagellated sperm motility;hippocampus development;ion transport;negative regulation of adenylate cyclase-activating adrenergic receptor signaling pathway involved in heart process;negative reg…	basolateral plasma membrane;cell projection;integral component of membrane;integral component of plasma membrane;intracellular membrane-bounded organelle;membrane;neuron projection;plasma membrane;protein-containing complex;sarcolemma;sperm flagellum;sperm principal piece;T-tubule;Z disc	Cardiac conduction;Hemostasis;Ion channel transport;Ion homeostasis;Ion transport by P-type ATPases;Muscle contraction;Platelet calcium homeostasis;Platelet homeostasis;Reduction of cytosolic Ca++ levels;Transport of small molecules	19	9	9	19.3	9.2	9.2	128.56	0	45.405	680210000	26	0.991842	-0.0238062
Q03265	ATP synthase subunit alpha, mitochondrial	Atp5a1	+			0.35172	-0.205551	34.1396	33.7195	33.6664	33.7816	adenyl ribonucleotide binding;angiostatin binding;ATP binding;ATPase activity;MHC class I protein binding;nucleotide binding;protein binding;proton-transporting ATP synthase activity, rotational mechanism	ATP biosynthetic process;ATP hydrolysis coupled cation transmembrane transport;ATP metabolic process;ATP synthesis coupled proton transport;ion transport;lipid metabolic process;negative regulation of endothelial cell proliferation;positive regulation of blood vessel endothelial cell migration;proton transmembrane transport	COP9 signalosome;membrane;mitochondrial inner membrane;mitochondrial proton-transporting ATP synthase complex;mitochondrion;myelin sheath;plasma membrane;proton-transporting ATP synthase complex;proton-transporting ATP synthase complex, catalytic core F(1)	Cristae formation;Formation of ATP by chemiosmotic coupling;Metabolism;Mitochondrial biogenesis;Organelle biogenesis and maintenance;Respiratory electron transport, ATP synthesis by chemiosmotic coupling, and heat production by uncoupling proteins.;The citric acid (TCA) cycle and respiratory electron transport	50	50	1	72.3	72.3	2.4	59.752	0	323.31	1621900000000	3190	0.80834	-0.646787
D3Z6F5	ATP synthase subunit alpha	Atp5a1	+			0	NaN	NaN	NaN	19.7222	NaN	adenyl ribonucleotide binding;ATP binding;nucleotide binding;proton-transporting ATP synthase activity, rotational mechanism	ATP biosynthetic process;ATP hydrolysis coupled cation transmembrane transport;ATP metabolic process;ATP synthesis coupled proton transport;ion transport;lipid metabolic process;proton transmembrane transport	membrane;mitochondrion;myelin sheath;proton-transporting ATP synthase complex, catalytic core F(1)	-	50	1	1	78.5	1.6	1.6	54.594	0.0097324	1.7296	32992000	4	0.918572	0
P56480	ATP synthase subunit beta, mitochondrial	Atp5b	+			0.391041	-0.272038	34.2745	33.7898	33.6638	33.8565	angiostatin binding;ATP binding;ATPase activity;hydrolase activity;MHC class I protein binding;nucleotide binding;protein binding;proton-transporting ATP synthase activity, rotational mechanism;proton-transporting ATPase activity, rotational mechanism	angiogenesis;ATP biosynthetic process;ATP hydrolysis coupled cation transmembrane transport;ATP metabolic process;ATP synthesis coupled proton transport;ion transport;lipid metabolic process;negative regulation of cell adhesion involved in substrate-bound cell migration;positive regulation of blood vessel endothelial cell migration;proton transmembrane transport;regulation of intracellular pH	cell surface;membrane;mitochondrial inner membrane;mitochondrial membrane;mitochondrial nucleoid;mitochondrial proton-transporting ATP synthase complex;mitochondrion;myelin sheath;plasma membrane;proton-transporting ATP synthase complex;proton-transporting ATP synthase complex, catalytic core F(1)	Cristae formation;Formation of ATP by chemiosmotic coupling;Metabolism;Metabolism of proteins;Mitochondrial biogenesis;Mitochondrial protein import;Organelle biogenesis and maintenance;Respiratory electron transport, ATP synthesis by chemiosmotic coupling, and heat production by uncoupling proteins.;The citric acid (TCA) cycle and respiratory electron transport	30	30	30	75.4	75.4	75.4	56.3	0	323.31	1954300000000	3422	0.784833	-0.754003
A2AKU9;Q8C2Q8;Q91VR2;A2AKV3;A2AKV2;A2AKV1	ATP synthase subunit gamma;ATP synthase subunit gamma, mitochondrial	Atp5c1	+			0.11748	-0.105036	31.4862	31.2527	30.9833	31.5456	ATPase activity;proton-transporting ATP synthase activity, rotational mechanism	ATP biosynthetic process;ATP hydrolysis coupled cation transmembrane transport;ATP synthesis coupled proton transport;ion transport	membrane;mitochondrial inner membrane;mitochondrial proton-transporting ATP synthase complex;mitochondrion;myelin sheath;proton-transporting ATP synthase complex, catalytic core F(1)	Cristae formation;Formation of ATP by chemiosmotic coupling;Metabolism;Mitochondrial biogenesis;Organelle biogenesis and maintenance;Respiratory electron transport, ATP synthesis by chemiosmotic coupling, and heat production by uncoupling proteins.;The citric acid (TCA) cycle and respiratory electron transport	19	19	19	57.6	57.6	57.6	32.77	0	200.21	309220000000	483	0.932084	-0.259705
Q9D3D9	ATP synthase subunit delta, mitochondrial	Atp5d	+			1.53995	-0.413205	29.6479	29.5699	29.2559	29.1355	ATPase activity;proton transmembrane transporter activity;proton-transporting ATP synthase activity, rotational mechanism	ATP biosynthetic process;ATP hydrolysis coupled cation transmembrane transport;ATP synthesis coupled proton transport;ion transport;proton transmembrane transport	membrane;mitochondrial envelope;mitochondrial inner membrane;mitochondrial proton-transporting ATP synthase complex;mitochondrial proton-transporting ATP synthase complex, catalytic core F(1);mitochondrion;proton-transporting ATP synthase complex;proton-transporting ATP synthase complex, catalytic core F(1)	Cristae formation;Formation of ATP by chemiosmotic coupling;Metabolism;Mitochondrial biogenesis;Organelle biogenesis and maintenance;Respiratory electron transport, ATP synthesis by chemiosmotic coupling, and heat production by uncoupling proteins.;The citric acid (TCA) cycle and respiratory electron transport	6	6	6	47	47	47	17.6	0	133.76	62643000000	93	0.615634	-2.40602
P56382	ATP synthase subunit epsilon, mitochondrial	Atp5e	+			0.302521	0.463029	30.0448	29.5253	30.7493	29.7469	ATPase activity;hydrolase activity;proton-exporting ATPase activity, phosphorylative mechanism;proton-transporting ATP synthase activity, rotational mechanism	ATP biosynthetic process;ATP hydrolysis coupled cation transmembrane transport;ATP synthesis coupled proton transport;ion transport	membrane;mitochondrial inner membrane;mitochondrial proton-transporting ATP synthase complex;mitochondrial proton-transporting ATP synthase complex, catalytic core F(1);mitochondrion;proton-transporting ATP synthase complex, catalytic core F(1)	Cristae formation;Formation of ATP by chemiosmotic coupling;Metabolism;Mitochondrial biogenesis;Organelle biogenesis and maintenance;Respiratory electron transport, ATP synthesis by chemiosmotic coupling, and heat production by uncoupling proteins.;The citric acid (TCA) cycle and respiratory electron transport	6	6	6	67.3	67.3	67.3	5.8378	0.0002733	5.5994	9439800000	113	0.804801	0.696799
Q9CQQ7;A0A0G2JGX3	ATP synthase F(0) complex subunit B1, mitochondrial	Atp5f1	+			0.620047	-0.30934	31.2591	31.318	30.7946	31.1639	ATPase activity;proton transmembrane transporter activity;proton-transporting ATP synthase activity, rotational mechanism	ATP hydrolysis coupled cation transmembrane transport;ATP synthesis coupled proton transport;ion transport	integral component of membrane;membrane;mitochondrial inner membrane;mitochondrial proton-transporting ATP synthase complex;mitochondrial proton-transporting ATP synthase complex, coupling factor F(o);mitochondrion;myelin sheath;nucleoplasm;proton-transporting ATP synthase complex, coupling factor F(o)	Cristae formation;Formation of ATP by chemiosmotic coupling;Metabolism;Mitochondrial biogenesis;Organelle biogenesis and maintenance;Respiratory electron transport, ATP synthesis by chemiosmotic coupling, and heat production by uncoupling proteins.;The citric acid (TCA) cycle and respiratory electron transport	24	24	24	59.4	59.4	59.4	28.948	0	309.21	271840000000	491	0.684308	-1.07795
Q9DCX2;G3X9L6;B1ASE2	ATP synthase subunit d, mitochondrial	Atp5h;Gm10250				0.840932	-0.275314	31.2014	31.0699	30.7627	30.958	ATPase activity;proton transmembrane transporter activity;proton-transporting ATP synthase activity, rotational mechanism	ATP hydrolysis coupled cation transmembrane transport;ATP synthesis coupled proton transport;ion transport	membrane;mitochondrial inner membrane;mitochondrial proton-transporting ATP synthase complex;mitochondrial proton-transporting ATP synthase complex, coupling factor F(o);mitochondrial proton-transporting ATP synthase, stator stalk;mitochondrion;myelin sheath;nucleoplasm;proton-transporting ATP synthase complex, coupling factor F(o)	Cristae formation;Formation of ATP by chemiosmotic coupling;Metabolism;Mitochondrial biogenesis;Organelle biogenesis and maintenance;Respiratory electron transport, ATP synthesis by chemiosmotic coupling, and heat production by uncoupling proteins.;The citric acid (TCA) cycle and respiratory electron transport	19	19	19	83.9	83.9	83.9	18.749	0	323.31	226430000000	347	0.642498	-1.26469
Q06185	ATP synthase subunit e, mitochondrial	Atp5i				0.796547	0.283072	31.2929	31.3592	31.4843	31.734	ATPase activity;proton transmembrane transporter activity	ATP biosynthetic process;ATP metabolic process;ATP synthesis coupled proton transport;ion transport	membrane;mitochondrial inner membrane;mitochondrial proton-transporting ATP synthase complex;mitochondrial proton-transporting ATP synthase complex, coupling factor F(o);mitochondrion;proton-transporting ATP synthase complex, coupling factor F(o)	Cristae formation;Formation of ATP by chemiosmotic coupling;Metabolism;Mitochondrial biogenesis;Organelle biogenesis and maintenance;Respiratory electron transport, ATP synthesis by chemiosmotic coupling, and heat production by uncoupling proteins.;The citric acid (TCA) cycle and respiratory electron transport	10	10	10	87.3	87.3	87.3	8.2355	0	51.593	47672000000	552	0.64287	1.23524
P97450;E9QAD6	ATP synthase-coupling factor 6, mitochondrial	Atp5j	+			0.238437	-0.303674	30.5071	29.595	29.8123	29.6825	ATPase activity;proton transmembrane transporter activity	ATP metabolic process;ATP synthesis coupled proton transport;ion transport	membrane;mitochondrial inner membrane;mitochondrial proton-transporting ATP synthase complex;mitochondrial proton-transporting ATP synthase complex, coupling factor F(o);mitochondrion;proton-transporting ATP synthase complex, coupling factor F(o)	Cristae formation;Formation of ATP by chemiosmotic coupling;Metabolism;Mitochondrial biogenesis;Organelle biogenesis and maintenance;Respiratory electron transport, ATP synthesis by chemiosmotic coupling, and heat production by uncoupling proteins.;The citric acid (TCA) cycle and respiratory electron transport	10	10	10	55.6	55.6	55.6	12.496	0	142.89	15550000000	232	0.838808	-0.54163
P56135;F8WHP8	ATP synthase subunit f, mitochondrial	Atp5j2	+			0.394429	0.594939	29.7386	30.3161	30.1359	31.1087	ATPase activity	ATP biosynthetic process;ATP metabolic process;ion transport	integral component of membrane;membrane;mitochondrial inner membrane;mitochondrial proton-transporting ATP synthase complex;mitochondrial proton-transporting ATP synthase complex, coupling factor F(o);mitochondrion;proton-transporting ATP synthase complex, coupling factor F(o)	Cristae formation;Formation of ATP by chemiosmotic coupling;Metabolism;Mitochondrial biogenesis;Organelle biogenesis and maintenance;Respiratory electron transport, ATP synthesis by chemiosmotic coupling, and heat production by uncoupling proteins.;The citric acid (TCA) cycle and respiratory electron transport	6	6	6	46.6	46.6	46.6	10.344	0	16.552	26820000000	280	0.738879	0.893738
Q9CPQ8	ATP synthase subunit g, mitochondrial	Atp5l	+			0.0384042	-0.0948343	29.5077	30.4638	29.2626	30.5193	ATPase activity;proton transmembrane transporter activity;proton-exporting ATPase activity, phosphorylative mechanism;proton-transporting ATP synthase activity, rotational mechanism	ATP biosynthetic process;ATP hydrolysis coupled cation transmembrane transport;ATP synthesis coupled proton transport;ion transport	membrane;mitochondrial inner membrane;mitochondrial proton-transporting ATP synthase complex;mitochondrial proton-transporting ATP synthase complex, coupling factor F(o);mitochondrion;proton-transporting ATP synthase complex, coupling factor F(o)	Cristae formation;Formation of ATP by chemiosmotic coupling;Metabolism;Mitochondrial biogenesis;Organelle biogenesis and maintenance;Respiratory electron transport, ATP synthesis by chemiosmotic coupling, and heat production by uncoupling proteins.;The citric acid (TCA) cycle and respiratory electron transport	6	6	6	50.5	50.5	50.5	11.424	0	64.617	31570000000	391	0.963311	-0.106615
Q9DB20	ATP synthase subunit O, mitochondrial	Atp5o	+			1.07316	-0.343245	31.3384	31.1361	30.8602	30.9279	ATPase activity;drug binding;protein-containing complex binding;proton-transporting ATP synthase activity, rotational mechanism;steroid binding	ATP biosynthetic process;ATP hydrolysis coupled cation transmembrane transport;ATP metabolic process;ATP synthesis coupled proton transport;ion transport;mitochondrial ATP synthesis coupled proton transport	membrane;mitochondrial inner membrane;mitochondrial proton-transporting ATP synthase complex;mitochondrial proton-transporting ATP synthase complex, coupling factor F(o);mitochondrion;myelin sheath;plasma membrane	Cristae formation;Formation of ATP by chemiosmotic coupling;Metabolism;Mitochondrial biogenesis;Organelle biogenesis and maintenance;Respiratory electron transport, ATP synthesis by chemiosmotic coupling, and heat production by uncoupling proteins.;The citric acid (TCA) cycle and respiratory electron transport	17	17	17	71.8	71.8	71.8	23.363	0	323.31	260790000000	372	0.608744	-1.66094
Q9CRA7	ATP synthase subunit s, mitochondrial	Atp5s	+			0.387999	-0.757557	23.8072	24.1025	23.9139	22.4807	metal ion binding	ATP biosynthetic process;ion transport	membrane;mitochondrial inner membrane;mitochondrion;proton-transporting ATP synthase complex, coupling factor F(o)	Cristae formation;Formation of ATP by chemiosmotic coupling;Metabolism;Mitochondrial biogenesis;Organelle biogenesis and maintenance;Respiratory electron transport, ATP synthesis by chemiosmotic coupling, and heat production by uncoupling proteins.;The citric acid (TCA) cycle and respiratory electron transport	7	7	7	43.5	43.5	43.5	23.275	0	24.402	1586200000	15	0.735564	-0.910906
K3W4T3;Q9Z1G4	V-type proton ATPase subunit a;V-type proton ATPase 116 kDa subunit a isoform 1	Atp6v0a1				0.0856051	-0.0133934	22.9883	22.9968	22.9272	23.031	ATPase binding;protein binding;proton transmembrane transporter activity;proton-transporting ATPase activity, rotational mechanism	ATP hydrolysis coupled proton transport;ATP synthesis coupled proton transport;cellular iron ion homeostasis;cellular response to increased oxygen levels;ion transport;regulation of macroautophagy;toxin transport;vacuolar acidification;vacuolar proton-transporting V-type ATPase complex assembly	acrosomal vesicle;cytoplasm;cytoplasmic vesicle;cytoplasmic vesicle membrane;cytosol;endosome;endosome membrane;Golgi apparatus;integral component of membrane;intracellular membrane-bounded organelle;melanosome;membrane;nuclear speck;plasma membrane;proton-transporting V-type ATPase, V0 domain;vacuolar proton-transporting V-type ATPase complex;vacuolar proton-transporting V-type ATPase, V0 domain	Immune System;Innate Immune System;Insulin receptor recycling;Ion channel transport;Iron uptake and transport;Neutrophil degranulation;ROS, RNS production in phagocytes;Signal Transduction;Signaling by Insulin receptor;Signaling by Receptor Tyrosine Kinases;Transferrin endocytosis and recycling;Transport of small molecules	11	11	11	14.8	14.8	14.8	96.426	0	35.095	1028800000	30	0.968034	-0.0880663
E9Q9C5;P63082	V-type proton ATPase 16 kDa proteolipid subunit	Atp6v0c		+		1.49023	0.748489	24.0464	23.7726	24.6408	24.6752	protein binding;proton transmembrane transporter activity;proton-exporting ATPase activity, phosphorylative mechanism;proton-transporting ATPase activity, rotational mechanism;ubiquitin protein ligase binding	ATP hydrolysis coupled proton transport;ion transport;lysosomal lumen acidification;positive regulation of Wnt signaling pathway;vacuolar acidification	integral component of membrane;membrane;proton-transporting two-sector ATPase complex, proton-transporting domain;proton-transporting V-type ATPase, V0 domain;vacuolar membrane;vacuolar proton-transporting V-type ATPase complex;vacuolar proton-transporting V-type ATPase, V0 domain;vacuole	Immune System;Innate Immune System;Insulin receptor recycling;Ion channel transport;Iron uptake and transport;Neutrophil degranulation;ROS, RNS production in phagocytes;Signal Transduction;Signaling by Insulin receptor;Signaling by Receptor Tyrosine Kinases;Transferrin endocytosis and recycling;Transport of small molecules	3	3	3	37.3	37.3	37.3	15.265	0	48.413	1903000000	30	0.495452	3.14521
P51863	V-type proton ATPase subunit d 1	Atp6v0d1				0	0.297255	NaN	20.068	NaN	20.3653	proton transmembrane transporter activity;proton-exporting ATPase activity, phosphorylative mechanism;proton-transporting ATPase activity, rotational mechanism	ATP hydrolysis coupled proton transport;brain development;cell projection organization;cellular iron ion homeostasis;cellular response to increased oxygen levels;cilium assembly;ion transport;vacuolar acidification;vacuolar transport	apical plasma membrane;axon terminus;centrosome;early endosome;lysosomal membrane;membrane;neuron projection;protein-containing complex;proton-transporting V-type ATPase, V0 domain;synaptic vesicle;vacuolar proton-transporting V-type ATPase complex	Immune System;Innate Immune System;Insulin receptor recycling;Ion channel transport;Iron uptake and transport;ROS, RNS production in phagocytes;Signal Transduction;Signaling by Insulin receptor;Signaling by Receptor Tyrosine Kinases;Transferrin endocytosis and recycling;Transport of small molecules	2	2	2	6	6	6	40.301	0.0014818	3.3344	168570000	3	0.848969	0
P50516	V-type proton ATPase catalytic subunit A	Atp6v1a				0.63256	0.160634	26.6487	26.4967	26.7904	26.6763	ATP binding;hydrolase activity;nucleotide binding;proton-transporting ATPase activity, rotational mechanism	ATP hydrolysis coupled proton transport;ATP metabolic process;cellular iron ion homeostasis;cellular response to increased oxygen levels;ion transport;proton transmembrane transport	apical plasma membrane;cytosol;lysosomal membrane;microvillus;mitochondrion;myelin sheath;plasma membrane;proton-transporting V-type ATPase, V1 domain	Immune System;Innate Immune System;Insulin receptor recycling;Ion channel transport;Iron uptake and transport;ROS, RNS production in phagocytes;Signal Transduction;Signaling by Insulin receptor;Signaling by Receptor Tyrosine Kinases;Transferrin endocytosis and recycling;Transport of small molecules	24	24	24	47.3	47.3	47.3	68.325	0	149.31	10284000000	95	0.758865	0.823615
P62814	V-type proton ATPase subunit B, brain isoform	Atp6v1b2				0.192739	0.00825119	26.1272	26.1042	26.114	26.1339	ATP binding;hydrolase activity;protein-containing complex binding;proton transmembrane transporter activity	ATP hydrolysis coupled proton transport;ATP metabolic process;calcium ion homeostasis;excretion;inner ear morphogenesis;ion transport;ossification;pH reduction;proton transmembrane transport;regulation of pH;sensory perception of sound	apical plasma membrane;basolateral plasma membrane;cytoplasm;cytosol;endomembrane system;extrinsic component of synaptic vesicle membrane;integral component of membrane;intracellular membrane-bounded organelle;lateral plasma membrane;melanosome;membrane;microvillus;myelin sheath;plasma membrane;proton-transporting V-type ATPase, V1 domain;ruffle;synaptic vesicle;vacuolar proton-transporting V-typ…	Immune System;Innate Immune System;Insulin receptor recycling;Ion channel transport;Iron uptake and transport;ROS, RNS production in phagocytes;Signal Transduction;Signaling by Insulin receptor;Signaling by Receptor Tyrosine Kinases;Transferrin endocytosis and recycling;Transport of small molecules	20	20	20	48.3	48.3	48.3	56.55	0	138.07	6990500000	72	0.97524	0.0716264
Q9Z1G3	V-type proton ATPase subunit C 1	Atp6v1c1				1.13411	0.54674	21.6037	21.7989	22.371	22.1251	proton transmembrane transporter activity;proton-exporting ATPase activity, phosphorylative mechanism;proton-transporting ATPase activity, rotational mechanism	ATP hydrolysis coupled proton transport;ion transport	apical part of cell;cytoplasm;cytoplasmic vesicle;lysosomal membrane;plasma membrane;proton-transporting V-type ATPase, V1 domain;vacuolar proton-transporting V-type ATPase, V1 domain	Immune System;Innate Immune System;Insulin receptor recycling;Ion channel transport;Iron uptake and transport;ROS, RNS production in phagocytes;Signal Transduction;Signaling by Insulin receptor;Signaling by Receptor Tyrosine Kinases;Transferrin endocytosis and recycling;Transport of small molecules	5	5	5	11.8	11.8	11.8	43.887	0.00027941	6.2943	736280000	10	0.616135	2.12791
P57746	V-type proton ATPase subunit D	Atp6v1d				0.172384	0.180357	23.4167	22.8295	23.5249	23.082	ATPase activity, coupled to transmembrane movement of substances	cell projection organization;cilium assembly;ion transport;protein localization to cilium;transmembrane transport	centrosome;cilium;membrane;proton-transporting V-type ATPase complex	Immune System;Innate Immune System;Insulin receptor recycling;Ion channel transport;Iron uptake and transport;Neutrophil degranulation;ROS, RNS production in phagocytes;Signal Transduction;Signaling by Insulin receptor;Signaling by Receptor Tyrosine Kinases;Transferrin endocytosis and recycling;Transport of small molecules	8	8	8	41.3	41.3	41.3	28.369	0	58.153	1089100000	24	0.892241	0.385554
P50518;A0A0N4SW34;A0A0N4SW07	V-type proton ATPase subunit E 1	Atp6v1e1				0.961305	-0.0613995	25.2413	25.2224	25.1504	25.1905	ATPase binding;hydrolase activity;protein binding;proton-exporting ATPase activity, phosphorylative mechanism;proton-transporting ATPase activity, rotational mechanism	ATP hydrolysis coupled proton transport;ion transport	acrosomal vesicle;apical plasma membrane;cytoplasm;cytosol;endosome;microvillus;mitochondrion;proton-transporting two-sector ATPase complex, catalytic domain	Immune System;Innate Immune System;Insulin receptor recycling;Ion channel transport;Iron uptake and transport;ROS, RNS production in phagocytes;Signal Transduction;Signaling by Insulin receptor;Signaling by Receptor Tyrosine Kinases;Transferrin endocytosis and recycling;Transport of small molecules	8	8	8	35	35	35	26.157	0	31.191	4219000000	28	0.860555	-0.502612
Q9D1K2	V-type proton ATPase subunit F	Atp6v1f				0.407676	0.0870438	24.4356	24.49	24.4744	24.6253	ATPase coupled ion transmembrane transporter activity;proton-transporting ATPase activity, rotational mechanism	ATP hydrolysis coupled proton transport;ion transmembrane transport;ion transport	membrane;proton-transporting V-type ATPase, V1 domain;vacuolar proton-transporting V-type ATPase complex	Immune System;Innate Immune System;Insulin receptor recycling;Ion channel transport;Iron uptake and transport;ROS, RNS production in phagocytes;Signal Transduction;Signaling by Insulin receptor;Signaling by Receptor Tyrosine Kinases;Transferrin endocytosis and recycling;Transport of small molecules	7	7	7	60.5	60.5	60.5	13.37	0	39.88	721490000	27	0.864639	0.483066
Q9CR51	V-type proton ATPase subunit G 1	Atp6v1g1				0.0977881	-0.15615	25.2781	24.5808	25.181	24.3657	ATPase activity;ATPase activity, coupled to transmembrane movement of substances;ATPase binding;protein binding;proton-exporting ATPase activity, phosphorylative mechanism	cellular iron ion homeostasis;cellular response to increased oxygen levels;ion transport;proton transmembrane transport	cytosol;intracellular;lysosomal membrane;plasma membrane;synaptic vesicle;vacuolar proton-transporting V-type ATPase complex	Immune System;Innate Immune System;Insulin receptor recycling;Ion channel transport;Iron uptake and transport;ROS, RNS production in phagocytes;Signal Transduction;Signaling by Insulin receptor;Signaling by Receptor Tyrosine Kinases;Transferrin endocytosis and recycling;Transport of small molecules	4	4	4	37.3	37.3	37.3	13.724	0	155.73	1589100000	25	0.935305	-0.245363
A0A0A6YX18;Q8BVE3;A0A0A6YWP6	V-type proton ATPase subunit H	Atp6v1h				0.114885	-0.0457163	24.4862	24.3347	24.2526	24.4768	proton-transporting ATPase activity, rotational mechanism	ATP hydrolysis coupled proton transport;endocytosis;ion transport;vacuolar acidification	lysosomal membrane;vacuolar proton-transporting V-type ATPase, V1 domain	Immune System;Innate Immune System;Insulin receptor recycling;Ion channel transport;Iron uptake and transport;ROS, RNS production in phagocytes;Signal Transduction;Signaling by Insulin receptor;Signaling by Receptor Tyrosine Kinases;Transferrin endocytosis and recycling;Transport of small molecules	8	8	8	17.6	17.6	17.6	54.108	0	52.293	1262400000	14	0.947368	-0.194316
A2AG68;Q64430	Copper-transporting ATPase 1	Atp7a				0.182736	-0.23596	20.6007	19.6882	19.9093	19.9077	ATP binding;cation-transporting ATPase activity;copper ion binding;copper ion transmembrane transporter activity;copper-dependent protein binding;copper-exporting ATPase activity;copper-transporting ATPase activity;cuprous ion binding;hydrolase activity;metal ion binding;nucleotide binding;protein binding;superoxide dismutase copper chaperone activity	ATP hydrolysis coupled cation transmembrane transport;ATP metabolic process;blood vessel development;blood vessel remodeling;cartilage development;catecholamine metabolic process;cation transport;cellular copper ion homeostasis;cellular response to amino acid stimulus;cellular response to antibiotic;cellular response to cadmium ion;cellular response to cobalt ion;cellular response to copper ion;c…	apical plasma membrane;basolateral plasma membrane;brush border membrane;cell leading edge;cytoplasmic vesicle;cytosol;endoplasmic reticulum;endosome;Golgi apparatus;integral component of membrane;late endosome;membrane;membrane raft;microvillus;neuron projection;neuronal cell body;nucleus;perikaryon;perinuclear region of cytoplasm;plasma membrane;secretory granule;trans-Golgi network;trans-Golgi…	Antimicrobial peptides;Immune System;Innate Immune System;Ion channel transport;Ion influx/efflux at host-pathogen interface;Ion transport by P-type ATPases;Transport of small molecules	3	3	3	2.8	2.8	2.8	162.03	0.00076707	3.9642	55361000	5	0.878368	-0.424203
A0A0M3HEP7;P70704	Phospholipid-transporting ATPase IA	Atp8a1				0.276721	0.144257	23.8948	23.706	23.7787	24.1106	ATP binding;hydrolase activity;magnesium ion binding;metal ion binding;nucleotide binding;phospholipid-translocating ATPase activity;protein binding	aging;axonogenesis;detection of light stimulus involved in visual perception;eating behavior;Golgi vesicle budding;inner ear morphogenesis;involuntary skeletal muscle contraction;learning;lipid transport;neurofilament cytoskeleton organization;neuromuscular process controlling posture;neuron development;neuron projection development;phospholipid translocation;phospholipid transport;positive regul…	cell projection;chromaffin granule membrane;cytoplasmic vesicle;endoplasmic reticulum;endosome;Golgi apparatus;Golgi membrane;integral component of membrane;intracellular membrane-bounded organelle;membrane;nucleoplasm;photoreceptor outer segment;plasma membrane;trans-Golgi network	Immune System;Innate Immune System;Ion channel transport;Ion transport by P-type ATPases;Neutrophil degranulation;Transport of small molecules	15	15	15	14.3	14.3	14.3	131.51	0	48.054	1172400000	43	0.862821	0.495843
H3BLL2;Q811I0;V9GX21;H3BJP9;H3BK16	ATP synthase mitochondrial F1 complex assembly factor 1	Atpaf1	+			0.699028	-0.305463	25.5682	25.2466	25.1215	25.0824	molecular_function	mitochondrial proton-transporting ATP synthase complex assembly;protein-containing complex assembly	mitochondrion	-	13	13	13	38.8	38.8	38.8	38.796	0	123.94	4404100000	44	0.659288	-1.16597
A0A0R4J1C5;Q91YY4	ATP synthase mitochondrial F1 complex assembly factor 2	Atpaf2	+			0.742624	-0.453299	24.4723	24.399	24.2038	23.7609	molecular_function	biological_process;proton-transporting ATP synthase complex assembly	cytosol;mitochondrion;nuclear speck	-	10	10	10	41.3	41.3	41.3	34.287	0	105.66	2104800000	25	0.630578	-1.39709
E9PV44;O35143	ATPase inhibitor, mitochondrial	Atpif1	+			0.123928	-0.172997	25.2777	24.9146	24.4817	25.3646	5-formyltetrahydrofolate cyclo-ligase activity;angiostatin binding;ATPase binding;ATPase inhibitor activity;calmodulin binding;enzyme binding;protein binding;protein homodimerization activity	erythrocyte differentiation;folic acid-containing compound biosynthetic process;heme biosynthetic process;mitochondrial depolarization;negative regulation of ATPase activity;negative regulation of endothelial cell proliferation;negative regulation of hydrolase activity;positive regulation of autophagy of mitochondrion in response to mitochondrial depolarization;positive regulation of mitochondria…	cell surface;mitochondrial proton-transporting ATP synthase complex;mitochondrion	-	6	6	6	51.4	51.4	51.4	8.7887	0	13.745	898040000	29	0.923864	-0.299651
Q61687	Transcriptional regulator ATRX	Atrx				0	NaN	NaN	21.7218	NaN	NaN	ATP binding;chromatin binding;chromo shadow domain binding;DNA binding;DNA translocase activity;helicase activity;histone binding;hydrolase activity;metal ion binding;methylated histone binding;nucleotide binding;protein binding	cellular response to DNA damage stimulus;cellular response to hydroxyurea;chromatin organization;chromatin remodeling;chromosome organization involved in meiotic cell cycle;DNA damage response, signal transduction by p53 class mediator;DNA repair;DNA replication-independent nucleosome assembly;forebrain development;meiotic spindle organization;multicellular organism growth;negative regulation of …	chromosome;chromosome, telomeric region;condensed nuclear chromosome, centromeric region;heterochromatin;nuclear body;nuclear chromosome;nuclear chromosome, telomeric region;nuclear pericentric heterochromatin;nuclear subtelomeric heterochromatin;nucleoplasm;nucleus;pericentric heterochromatin;PML body;SWI/SNF superfamily-type complex;telomeric heterochromatin	-	2	2	2	0.8	0.8	0.8	278.58	0.0052886	2.1737	140670000	6	0.819199	0
P28658	Ataxin-10	Atxn10				0.293282	-0.142513	23.1873	23.3213	22.946	23.2775	identical protein binding;molecular_function;protein binding	biological_process;cilium assembly;nervous system development;neuron projection development;protein homotrimerization	cellular_component;cytoplasm;cytosol;dendrite;neuronal cell body;perinuclear region of cytoplasm;plasma membrane	-	13	13	13	29.7	29.7	29.7	53.706	0	37.859	945910000	23	0.855795	-0.511175
E9QM77;O70305;F6U2C2;F7B6X4	Ataxin-2	Atxn2	+			0.948105	-0.418993	24.8676	24.6617	24.4601	24.2312	DBD domain binding;epidermal growth factor receptor binding;protein C-terminus binding;RNA binding	cerebellar Purkinje cell differentiation;cytoplasmic mRNA processing body assembly;homeostasis of number of cells;negative regulation of multicellular organism growth;negative regulation of receptor internalization;neuromuscular process;neuron projection morphogenesis;regulation of cytoplasmic mRNA processing body assembly;stress granule assembly	cytoplasm;cytoplasmic stress granule;cytosol;Golgi apparatus;perinuclear region of cytoplasm;polysome;ribonucleoprotein complex;trans-Golgi network	-	16	16	16	17.1	17.1	17.1	136.46	0	87.827	1139200000	41	0.606693	-1.64966
Q3TGG2;A0A0U1RPL0;Q7TQH0;E9Q5Q0	Ataxin-2-like protein	Atxn2l				0.946625	-0.254472	23.794	23.9139	23.6715	23.5274	cadherin binding;RNA binding	regulation of cytoplasmic mRNA processing body assembly;stress granule assembly	cytoplasm;cytoplasmic stress granule;cytosol;membrane;nuclear speck;nucleus	-	14	14	14	19	19	19	105.44	0	43.644	711940000	31	0.648075	-1.31365
Z4YK56;Q8K135	Dyslexia-associated protein KIAA0319-like protein	AU040320;Kiaa0319l				0	NaN	20.6465	NaN	NaN	NaN	molecular_function	biological_process	cytoplasmic vesicle;Golgi apparatus;Golgi membrane;integral component of membrane;membrane;plasma membrane	-	2	2	2	2.3	2.3	2.3	119.43	0.0046479	2.3236	73035000	1	0.790876	0
A0A0R4J023;Q9JLZ3;F6RT60;F6R307	Methylglutaconyl-CoA hydratase, mitochondrial	Auh	+			0.555172	-0.135597	27.3968	27.4229	27.3654	27.1832	catalytic activity;enoyl-CoA hydratase activity;itaconyl-CoA hydratase activity;lyase activity;methylglutaconyl-CoA hydratase activity;mRNA 3'-UTR binding;RNA binding	branched-chain amino acid catabolic process;fatty acid beta-oxidation;leucine catabolic process;metabolic process;nuclear-transcribed mRNA catabolic process, deadenylation-dependent decay	mitochondrion	Branched-chain amino acid catabolism;Metabolism;Metabolism of amino acids and derivatives	15	15	15	40.1	40.1	40.1	33.338	0	185.89	18975000000	72	0.801927	-0.706173
Q3U3K9;P70295;A0A0N4SVA6	Ancient ubiquitous protein 1	Aup1				0.478089	0.437194	22.3112	21.721	22.6319	22.2746	ubiquitin binding;ubiquitin-protein transferase activator activity	regulation of catalytic activity;retrograde protein transport, ER to cytosol;ubiquitin-dependent ERAD pathway	cytoplasm;endoplasmic reticulum;endoplasmic reticulum membrane;Hrd1p ubiquitin ligase ERAD-L complex;integral component of endoplasmic reticulum membrane;integral component of membrane;membrane	-	4	4	4	11.8	11.8	11.8	49.35	0	34.907	758880000	13	0.714893	0.98259
Q64726	Zinc-alpha-2-glycoprotein	Azgp1				0	NaN	NaN	NaN	20.7689	NaN	-	cell adhesion;detection of chemical stimulus involved in sensory perception of bitter taste;regulation of multicellular organism growth	extracellular matrix;extracellular region;extracellular space;plasma membrane	Miscellaneous transport and binding events;Transport of small molecules	2	2	2	7.8	7.8	7.8	35.332	0.0014695	3.1765	91756000	3	0.816964	0
P01887	Beta-2-microglobulin	B2m				0.137226	-0.421753	24.3314	23.9759	24.7765	22.6873	identical protein binding;protein binding	antigen processing and presentation of endogenous peptide antigen via MHC class I;antigen processing and presentation of exogenous protein antigen via MHC class Ib, TAP-dependent;antigen processing and presentation of peptide antigen via MHC class I;cellular defense response;cellular response to iron ion;cellular response to iron(III) ion;ferric iron import;immune response;immune system process;i…	cytosol;external side of plasma membrane;extracellular region;extracellular space;Golgi apparatus;HFE-transferrin receptor complex;MHC class I protein complex;phagocytic vesicle membrane;plasma membrane	Adaptive Immune System;Antigen Presentation: Folding, assembly and peptide loading of class I MHC;Antigen processing-Cross presentation;Class I MHC mediated antigen processing & presentation;DAP12 interactions;DAP12 signaling;Endosomal/Vacuolar pathway;ER-Phagosome pathway;Immune System;Immunoregulatory interactions between a Lymphoid and a non-Lymphoid cell;Innate Immune System;Neutrophil degran…	3	3	3	22.7	22.7	22.7	13.779	0.00028662	7.265	1612300000	21	0.899395	-0.363703
Q8BG28	UDP-GalNAc:beta-1,3-N-acetylgalactosaminyltransferase 2	B3galnt2				0.13898	0.217708	22.2123	23.1022	23.182	22.5679	acetylgalactosaminyltransferase activity;acetylglucosaminyltransferase activity;galactosyltransferase activity;transferase activity;transferase activity, transferring glycosyl groups	protein glycosylation;protein O-linked glycosylation;UDP-N-acetylgalactosamine metabolic process	endoplasmic reticulum;Golgi apparatus;Golgi membrane;integral component of membrane;membrane	Metabolism of proteins;O-linked glycosylation;Post-translational protein modification	6	6	6	14.1	14.1	14.1	57.218	0.00028353	6.7379	868330000	8	0.908414	0.339834
Q8BHT6	Beta-1,3-glucosyltransferase	B3galtl				0	0.45253	19.6665	NaN	20.4354	19.8027	molecular_function;transferase activity;transferase activity, transferring glycosyl groups	biological_process;carbohydrate metabolic process;fucose metabolic process;protein glycosylation	cellular_component;endoplasmic reticulum;endoplasmic reticulum membrane;integral component of membrane;membrane	Metabolism of proteins;O-glycosylation of TSR domain-containing proteins;O-linked glycosylation;Post-translational protein modification	2	2	2	4.5	4.5	4.5	55.357	0.0010152	3.8132	92679000	3	0.803611	0
Q3UI43	BRISC and BRCA1-A complex member 1	Babam1				0	NaN	21.0407	NaN	NaN	NaN	molecular_function	cell cycle;cell division;cellular response to DNA damage stimulus;chromatin organization;DNA repair;double-strand break repair;hematopoietic stem cell proliferation;positive regulation of DNA repair;protein K63-linked deubiquitination;response to ionizing radiation;signal transduction involved in G2 DNA damage checkpoint	BRCA1-A complex;BRISC complex;cytoplasm;cytosol;nuclear body;nucleus	Cell Cycle;Cell Cycle Checkpoints;Deubiquitination;DNA Double Strand Break Response;DNA Double-Strand Break Repair;DNA Repair;G2/M Checkpoints;G2/M DNA damage checkpoint;Metabolism of proteins;Metalloprotease DUBs;Nonhomologous End-Joining (NHEJ);Post-translational protein modification;Recruitment and ATM-mediated phosphorylation of repair and signaling proteins at DNA double strand breaks	3	3	3	12.9	12.9	12.9	36.793	0	43.006	65880000	3	0.829305	0
F6TCF9;A0A1L1SRT0;Q60739	BAG family molecular chaperone regulator 1	Bag1				0.149916	0.1205	22.6962	23.2107	23.1824	22.9655	adenyl-nucleotide exchange factor activity;chaperone binding;phosphoprotein binding;protein binding	apoptotic process;chaperone cofactor-dependent protein refolding;negative regulation of apoptotic process;negative regulation of motor neuron apoptotic process;negative regulation of protein phosphorylation;neuron differentiation;positive regulation of neuron apoptotic process;positive regulation of transcription by RNA polymerase II;protein localization to mitochondrion;regulation of catalytic a…	cytoplasm;cytosol;nucleus	Cellular response to heat stress;Cellular responses to external stimuli;Cellular responses to stress;Regulation of HSF1-mediated heat shock response	5	5	5	16.6	16.6	16.6	39.696	0	28.127	958100000	12	0.917206	0.317797
Q91YN9	BAG family molecular chaperone regulator 2	Bag2				0	NaN	NaN	NaN	22.0457	21.6193	adenyl-nucleotide exchange factor activity;chaperone binding;heat shock protein binding;identical protein binding;ion channel binding;tau protein binding;ubiquitin protein ligase binding	negative regulation of protein binding;negative regulation of protein ubiquitination;negative regulation of ubiquitin protein ligase activity;positive regulation of proteasomal protein catabolic process;positive regulation of proteasomal ubiquitin-dependent protein catabolic process;positive regulation of protein processing;protein folding;protein metabolic process;protein stabilization	axon;cellular_component;chaperone complex;dendrite;dendritic microtubule;microtubule	Cellular response to heat stress;Cellular responses to external stimuli;Cellular responses to stress;Regulation of HSF1-mediated heat shock response	3	3	3	17.1	17.1	17.1	23.473	0	8.4617	267940000	5	0.776155	0
Q9JLV1	BAG family molecular chaperone regulator 3	Bag3				0.373671	-0.275575	27.0508	26.5416	26.6267	26.4146	adenyl-nucleotide exchange factor activity;cadherin binding;chaperone binding;protein binding;protein-containing complex binding	apoptotic process;brain development;cellular response to heat;cellular response to mechanical stimulus;extrinsic apoptotic signaling pathway in absence of ligand;extrinsic apoptotic signaling pathway via death domain receptors;negative regulation of striated muscle cell apoptotic process;negative regulation of transcription from RNA polymerase II promoter in response to stress;positive regulation…	cytoplasm;cytosol;neuron projection;nucleus;plasma membrane;Z disc	Cellular response to heat stress;Cellular responses to external stimuli;Cellular responses to stress;Regulation of HSF1-mediated heat shock response	28	28	28	56.3	56.3	56.3	61.859	0	246.36	10569000000	118	0.794015	-0.733267
Q8CI32	BAG family molecular chaperone regulator 5	Bag5				0.130732	-0.117967	20.5485	20.6707	20.7954	20.1879	chaperone binding;protein binding;protein kinase binding;ubiquitin protein ligase binding	Golgi organization;negative regulation of neuron projection development;negative regulation of oxidative stress-induced intrinsic apoptotic signaling pathway;negative regulation of proteasomal ubiquitin-dependent protein catabolic process;negative regulation of protein refolding;negative regulation of protein ubiquitination;negative regulation of ubiquitin-protein transferase activity;neuron deat…	cytosol;inclusion body;mitochondrion;nucleus;perinuclear region of cytoplasm	Cellular response to heat stress;Cellular responses to external stimuli;Cellular responses to stress;Regulation of HSF1-mediated heat shock response	4	4	4	11.6	11.6	11.6	50.942	0	8.4854	178650000	5	0.92749	-0.287813
Q3UF95;Q9Z1R2;G3UYQ2;G3UZT6;A0A1B0GX81	Large proline-rich protein BAG6	Bag6				0.752503	-0.506077	25.914	26.1513	25.743	25.3102	Hsp70 protein binding;identical protein binding;misfolded protein binding;polyubiquitin modification-dependent protein binding;proteasome binding;protein binding;ribosome binding;signaling receptor binding;ubiquitin protein ligase binding;ubiquitin-specific protease binding	antigen processing and presentation of peptide antigen via MHC class I;apoptotic process;brain development;cell differentiation;chromatin organization;embryo development;endoplasmic reticulum stress-induced pre-emptive quality control;ER-associated misfolded protein catabolic process;immune response-activating cell surface receptor signaling pathway;immune system process;internal peptidyl-lysine …	BAT3 complex;cytoplasm;cytosol;extracellular exosome;extracellular region;intracellular membrane-bounded organelle;membrane;nucleoplasm;nucleus	-	27	27	27	31.7	31.7	31.7	119.14	0	190.68	3257500000	75	0.617554	-1.45923
O08734;Q91WX5	Bcl-2 homologous antagonist/killer	Bak1	+			0	NaN	NaN	NaN	NaN	21.1205	identical protein binding;ion channel binding;metal ion binding;protein binding;protein heterodimerization activity;protein homodimerization activity	activation of cysteine-type endopeptidase activity;activation of cysteine-type endopeptidase activity involved in apoptotic process;activation of cysteine-type endopeptidase activity involved in apoptotic process by cytochrome c;aging;animal organ regeneration;apoptotic process;apoptotic process involved in blood vessel morphogenesis;apoptotic signaling pathway;B cell apoptotic process;B cell hom…	BAK complex;cytosol;endoplasmic reticulum;integral component of membrane;integral component of mitochondrial outer membrane;intracellular;membrane;mitochondrial membrane;mitochondrion;pore complex	Activation and oligomerization of BAK protein;Apoptosis;Intrinsic Pathway for Apoptosis;Programmed Cell Death;Release of apoptotic factors from the mitochondria	2	2	2	8.1	8.1	8.1	23.294	0.0088948	1.7801	226280000	2	0.87189	0
O54962	Barrier-to-autointegration factor;Barrier-to-autointegration factor, N-terminally processed	Banf1				0.388756	0.246341	25.5616	25.7481	26.1196	25.6828	DNA binding;enzyme binding;identical protein binding;LEM domain binding;protein C-terminus binding;protein homodimerization activity;protein N-terminus binding	DNA integration;establishment of integrated proviral latency;negative regulation of viral genome replication	chromosome;condensed chromosome;cytoplasm;cytosol;nuclear envelope;nucleoplasm;nucleus	-	5	5	5	50.6	50.6	50.6	10.102	0	19.242	627990000	24	0.795298	0.729949
Q91XV3	Brain acid soluble protein 1	Basp1				0.618881	-0.485947	21.9342	22.2569	21.3635	21.8557	protein binding;protein domain specific binding;transcription corepressor activity;transcription regulatory region DNA binding	glomerular visceral epithelial cell differentiation;negative regulation of transcription, DNA-templated	cell junction;cell projection;COP9 signalosome;cytoplasm;growth cone;membrane;nuclear speck;nucleus;plasma membrane	-	4	4	4	27.9	27.9	27.9	22.086	0	23.279	364510000	12	0.644889	-1.23241
A0A1B0GS13;A0A1B0GT81;A0A1B0GTA4;Q07813	Apoptosis regulator BAX	Bax	+			0	NaN	21.2753	21.2533	NaN	NaN	BH3 domain binding;channel activity;chaperone binding;Hsp70 protein binding;identical protein binding;lipid binding;protein binding;protein heterodimerization activity;protein homodimerization activity	activation of cysteine-type endopeptidase activity involved in apoptotic process;activation of cysteine-type endopeptidase activity involved in apoptotic process by cytochrome c;activation of cysteine-type endopeptidase activity involved in apoptotic signaling pathway;apoptotic mitochondrial changes;apoptotic process;apoptotic process involved in blood vessel morphogenesis;apoptotic process invol…	BAX complex;Bcl-2 family protein complex;cell periphery;cytoplasm;cytosol;endoplasmic reticulum;endoplasmic reticulum membrane;integral component of membrane;intracellular;membrane;mitochondrial membrane;mitochondrial outer membrane;mitochondrial permeability transition pore complex;mitochondrion;nuclear envelope;nucleus;pore complex	Activation, translocation and oligomerization of BAX;Apoptosis;Gene expression (Transcription);Generic Transcription Pathway;Intrinsic Pathway for Apoptosis;Programmed Cell Death;Release of apoptotic factors from the mitochondria;RNA Polymerase II Transcription;TP53 Regulates Transcription of Cell Cycle Genes;TP53 Regulates Transcription of Genes Involved in G2 Cell Cycle Arrest;Transcriptional R…	2	2	2	21.1	21.1	21.1	12.513	0	11.048	773350000	7	0.962876	0
Q9Z277	Tyrosine-protein kinase BAZ1B	Baz1b				0	NaN	NaN	22.1364	NaN	NaN	ATP binding;histone binding;histone kinase activity;kinase activity;metal ion binding;non-membrane spanning protein tyrosine kinase activity;nucleotide binding;protein binding;protein tyrosine kinase activity;transferase activity	cellular response to DNA damage stimulus;chromatin assembly or disassembly;chromatin remodeling;histone phosphorylation;peptidyl-tyrosine phosphorylation;phosphorylation;regulation of transcription, DNA-templated;transcription, DNA-templated	condensed chromosome;nuclear body;nuclear replication fork;nucleus;pericentric heterochromatin	B-WICH complex positively regulates rRNA expression;Epigenetic regulation of gene expression;Gene expression (Transcription);Positive epigenetic regulation of rRNA expression	4	4	4	3.4	3.4	3.4	170.65	0.00027122	5.4275	433950000	4	0.740724	0
J3QMK2	-	Bbip1				0	NaN	NaN	20.9033	NaN	NaN	molecular_function	cilium assembly;eating behavior;receptor localization to non-motile cilium	BBSome;cytoplasm	-	1	1	1	14.9	14.9	14.9	7.5919	0.005274	2.1376	18704000	4	0.875365	0
Q3TYS2;X1WI15;A0A0A0MQK0	Uncharacterized protein C17orf62 homolog	BC017643				0	0.427238	21.3978	NaN	21.8887	21.7614	molecular_function	biological_process	cellular_component;integral component of membrane;membrane	-	2	2	2	11.2	11.2	11.2	20.921	0.0002805	6.3795	362800000	8	0.833291	0
Q9R069	Basal cell adhesion molecule	Bcam				0.203498	-0.0970392	26.1707	25.8306	25.9081	25.8991	laminin binding;laminin receptor activity;protein C-terminus binding	cell adhesion;cell-matrix adhesion	cell surface;extracellular matrix;extracellular region;integral component of membrane;integral component of plasma membrane;membrane;plasma membrane	-	21	21	21	46.9	46.9	46.9	67.669	0	169.15	7839500000	74	0.900244	-0.359274
Q61334	B-cell receptor-associated protein 29	Bcap29				0.657032	0.590443	25.8984	26.2783	26.4025	26.955	-	apoptotic process;ER to Golgi vesicle-mediated transport;intracellular protein transport;protein localization to endoplasmic reticulum exit site;protein transport;vesicle-mediated transport	endoplasmic reticulum;endoplasmic reticulum membrane;integral component of membrane;membrane	-	13	13	13	38.8	38.8	38.8	27.964	0	101.98	9792300000	48	0.657019	1.35653
Q61335	B-cell receptor-associated protein 31	Bcap31				0.652306	0.288562	27.1201	26.8091	27.3087	27.1976	MHC class I protein binding;protein binding;protein-containing complex binding	apoptotic process;calcium-mediated signaling using intracellular calcium source;ER to Golgi vesicle-mediated transport;intracellular protein transport;negative regulation of endoplasmic reticulum calcium ion concentration;positive regulation of cysteine-type endopeptidase activity involved in apoptotic process;positive regulation of cytosolic calcium ion concentration;positive regulation of ER-as…	clathrin-coated vesicle;endoplasmic reticulum;endoplasmic reticulum membrane;endoplasmic reticulum-Golgi intermediate compartment membrane;Golgi cisterna membrane;Golgi membrane;integral component of membrane;integral component of plasma membrane;lipid droplet;membrane;mitochondrion;perinuclear endoplasmic reticulum;Sec61 translocon complex	Adaptive Immune System;Antigen Presentation: Folding, assembly and peptide loading of class I MHC;Apoptosis;Apoptotic cleavage of cellular proteins;Apoptotic execution phase;Class I MHC mediated antigen processing & presentation;Immune System;Programmed Cell Death	21	21	21	52.7	52.7	52.7	27.956	0	188.59	21321000000	121	0.681603	1.08833
B1AR76;F7CPM1;F7C0F2;Q0VF62;B1AR74;Q8CCN5	Breast carcinoma-amplified sequence 3 homolog	Bcas3				0	NaN	NaN	17.9472	NaN	NaN	acetyltransferase activator activity;beta-tubulin binding;chromatin binding;histone acetyltransferase binding;histone binding;nuclear hormone receptor binding;transcription factor binding	activation of GTPase activity;angiogenesis;cellular response to estrogen stimulus;Golgi organization;microtubule organizing center organization;negative regulation of focal adhesion assembly;negative regulation of GTPase activity;positive regulation of actin cytoskeleton reorganization;positive regulation of catalytic activity;positive regulation of endothelial cell migration;positive regulation …	cell leading edge;cell periphery;cytoplasm;cytoplasmic microtubule;cytoskeleton;intermediate filament cytoskeleton;nucleolus;nucleus;transcriptionally active chromatin	-	1	1	1	3.3	3.3	3.3	49.475	0.0052861	2.1624	55048000	1	0.935264	0
O35855;O88374;A0A1B0GX27	Branched-chain-amino-acid aminotransferase, mitochondrial;Branched-chain-amino-acid aminotransferase	Bcat2	+			0.298288	-0.265602	25.0123	25.611	24.9118	25.1803	branched-chain-amino-acid transaminase activity;catalytic activity;L-isoleucine transaminase activity;L-leucine transaminase activity;L-valine transaminase activity;transaminase activity;transferase activity	branched-chain amino acid biosynthetic process;branched-chain amino acid catabolic process;branched-chain amino acid metabolic process;cellular amino acid biosynthetic process;cellular response to leukemia inhibitory factor;isoleucine catabolic process;isoleucine metabolic process;leucine biosynthetic process;leucine metabolic process;metabolic process;regulation of hormone levels;valine biosynth…	mitochondrion	Branched-chain amino acid catabolism;Metabolism;Metabolism of amino acids and derivatives	15	15	15	42.2	42.2	42.2	44.127	0	272.41	7191400000	47	0.817473	-0.620483
Q9CWI3	BRCA2 and CDKN1A-interacting protein	Bccip				0	NaN	NaN	18.0287	NaN	NaN	kinase regulator activity;tubulin binding	cell cycle;cellular response to DNA damage stimulus;DNA repair;establishment of mitotic spindle orientation;microtubule anchoring;microtubule cytoskeleton organization;mitotic spindle assembly;mitotic spindle organization;neuroendocrine cell differentiation;regulation of cyclin-dependent protein serine/threonine kinase activity	centriole;centrosome;cytoplasm;cytoskeleton;cytosol;mitotic spindle pole;nuclear cyclin-dependent protein kinase holoenzyme complex;nucleoplasm;nucleus;spindle pole	-	2	2	2	5.7	5.7	5.7	35.942	0.0089246	1.8059	118940000	4	0.763207	0
Q3U3J1;P50136	2-oxoisovalerate dehydrogenase subunit alpha, mitochondrial	Bckdha	+			0.203767	-0.225036	25.7772	26.1818	25.4164	26.0925	3-methyl-2-oxobutanoate dehydrogenase (2-methylpropanoyl-transferring) activity;alpha-ketoacid dehydrogenase activity;metal ion binding;oxidoreductase activity;oxidoreductase activity, acting on the aldehyde or oxo group of donors, disulfide as acceptor	branched-chain amino acid catabolic process;metabolic process;oxidation-reduction process	mitochondrial alpha-ketoglutarate dehydrogenase complex;mitochondrial matrix;mitochondrion	Branched-chain amino acid catabolism;Glyoxylate metabolism and glycine degradation;Metabolism;Metabolism of amino acids and derivatives	11	11	11	34.3	34.3	34.3	50.773	0	120.96	8228700000	63	0.868138	-0.455551
Q6P3A8	2-oxoisovalerate dehydrogenase subunit beta, mitochondrial	Bckdhb	+			0.214833	-0.306813	23.7495	23.7899	22.9514	23.9744	3-methyl-2-oxobutanoate dehydrogenase (2-methylpropanoyl-transferring) activity;alpha-ketoacid dehydrogenase activity;catalytic activity;oxidoreductase activity	branched-chain amino acid catabolic process;cellular amino acid catabolic process;metabolic process;oxidation-reduction process	mitochondrial alpha-ketoglutarate dehydrogenase complex;mitochondrial inner membrane;mitochondrial matrix;mitochondrion	Branched-chain amino acid catabolism;Glyoxylate metabolism and glycine degradation;Metabolism;Metabolism of amino acids and derivatives	8	8	8	25.6	25.6	25.6	42.88	0	120.14	2675100000	19	0.861205	-0.501429
O55028;A0A0U1RNL7;A0A0U1RPT4;D3Z7R0;A0A0U1RQ97	[3-methyl-2-oxobutanoate dehydrogenase [lipoamide]] kinase, mitochondrial	Bckdk	+			0.557992	0.321238	25.2752	25.5389	25.5561	25.9004	[3-methyl-2-oxobutanoate dehydrogenase (acetyl-transferring)] kinase activity;ATP binding;kinase activity;nucleotide binding;protein kinase activity;protein serine/threonine kinase activity;transferase activity;transferase activity, transferring phosphorus-containing groups	branched-chain amino acid catabolic process;phosphorylation;protein phosphorylation	mitochondrial alpha-ketoglutarate dehydrogenase complex;mitochondrial matrix;mitochondrion	Branched-chain amino acid catabolism;Metabolism;Metabolism of amino acids and derivatives	15	15	15	49.5	49.5	49.5	46.587	0	166.17	7019500000	53	0.697595	1.01382
P59017	Bcl-2-like protein 13	Bcl2l13	+			0.693327	-0.358955	27.3993	27.2593	27.1492	26.7914	molecular_function	apoptotic process;regulation of apoptotic process	integral component of membrane;membrane;mitochondrial membrane;mitochondrion	-	13	13	13	44.5	44.5	44.5	46.719	0	323.31	13831000000	93	0.645628	-1.2289
Q9CZP5	Mitochondrial chaperone BCS1	Bcs1l	+			0.0185655	0.0110931	22.8996	22.9369	23.1157	22.743	ATP binding;nucleotide binding	mitochondrial respiratory chain complex I assembly;mitochondrial respiratory chain complex III assembly;mitochondrial respiratory chain complex IV assembly;mitochondrion organization	integral component of membrane;membrane;mitochondrial inner membrane;mitochondrion	-	9	9	9	28.7	28.7	28.7	47.406	0	44.008	1426300000	16	0.985778	0.0386147
Q80XN0;D3Z2Y8	D-beta-hydroxybutyrate dehydrogenase, mitochondrial	Bdh1	+			0.188443	0.497561	27.5793	26.0443	26.7745	27.8442	3-hydroxybutyrate dehydrogenase activity;catalytic activity;oxidoreductase activity	metabolic process;oxidation-reduction process	matrix side of mitochondrial inner membrane;membrane;mitochondrial inner membrane;mitochondrial matrix;mitochondrion;nucleoplasm	Ketone body metabolism;Metabolism;Metabolism of lipids;Synthesis of Ketone Bodies;Utilization of Ketone Bodies	16	16	16	49.9	49.9	49.9	38.299	0	105.56	19877000000	128	0.86512	0.480519
E9PYD6;O88597	Beclin-1	Becn1				0	NaN	NaN	NaN	NaN	25.2201	GTPase binding;phosphatidylinositol 3-kinase binding;protein binding;protein homodimerization activity;protein kinase binding;ubiquitin protein ligase binding	aging;amyloid-beta metabolic process;angiogenesis;apoptotic process;autophagosome assembly;autophagy;autophagy of mitochondrion;autophagy of nucleus;cell cycle;cell division;cellular response to aluminum ion;cellular response to amino acid starvation;cellular response to copper ion;cellular response to epidermal growth factor stimulus;cellular response to glucose starvation;cellular response to h…	autophagosome;cytoplasm;cytoplasmic vesicle;cytoskeleton;cytosol;dendrite;endoplasmic reticulum;endoplasmic reticulum membrane;endosome;endosome membrane;extrinsic component of membrane;Golgi apparatus;membrane;mitochondrial membrane;mitochondrion;nucleus;phagocytic vesicle;phagophore assembly site;phosphatidylinositol 3-kinase complex, class III;phosphatidylinositol 3-kinase complex, class III, …	Cellular responses to external stimuli;Deubiquitination;Macroautophagy;Metabolism of proteins;Post-translational protein modification;Ub-specific processing proteases	2	2	2	9	9	9	32.104	0.0039738	2.4075	4569200000	3	0.907938	0
O35623	BET1 homolog	Bet1				0.113232	-0.086977	23.6422	23.9906	23.9235	23.5353	syntaxin binding	ER to Golgi vesicle-mediated transport;protein transport;vesicle fusion with Golgi apparatus;vesicle-mediated transport	cis-Golgi network;endoplasmic reticulum;endoplasmic reticulum membrane;Golgi apparatus;Golgi cisterna;Golgi membrane;integral component of membrane;membrane;SNARE complex	Asparagine N-linked glycosylation;COPII-mediated vesicle transport;COPI-mediated anterograde transport;ER to Golgi Anterograde Transport;Membrane Trafficking;Metabolism of proteins;Post-translational protein modification;Transport to the Golgi and subsequent modification;Vesicle-mediated transport	2	2	2	24.6	24.6	24.6	13.274	0	67.543	1057300000	16	0.93413	-0.241054
A0A1B0GR53;A0A1B0GSF3;A0A1B0GS34;A0A1B0GT05;A0A1B0GR52;O35153	BET1-like protein	Bet1l				0	NaN	NaN	20.5824	NaN	NaN	SNAP receptor activity	membrane fusion;protein transport;regulation of retrograde vesicle-mediated transport, Golgi to ER;retrograde transport, endosome to Golgi	cytosol;endosome;Golgi apparatus;Golgi membrane;Golgi stack;integral component of membrane;membrane	Asparagine N-linked glycosylation;COPI-mediated anterograde transport;ER to Golgi Anterograde Transport;Intra-Golgi and retrograde Golgi-to-ER traffic;Intra-Golgi traffic;Membrane Trafficking;Metabolism of proteins;Post-translational protein modification;Transport to the Golgi and subsequent modification;Vesicle-mediated transport	1	1	1	36.2	36.2	36.2	5.2798	0.0012494	3.5377	43462000	2	0.963721	0
P28653	Biglycan	Bgn				0.718718	0.745797	22.1976	22.593	22.8127	23.4695	extracellular matrix binding;glycosaminoglycan binding;protein kinase inhibitor activity	blood vessel remodeling;cytokine-mediated signaling pathway;negative regulation of JAK-STAT cascade;negative regulation of protein kinase activity;peptide cross-linking via chondroitin 4-sulfate glycosaminoglycan	cell surface;cytoplasm;extracellular matrix;extracellular region;extracellular space;intracellular;sarcolemma;transport vesicle	A tetrasaccharide linker sequence is required for GAG synthesis;Chondroitin sulfate biosynthesis;Chondroitin sulfate/dermatan sulfate metabolism;CS/DS degradation;Dermatan sulfate biosynthesis;ECM proteoglycans;Extracellular matrix organization;Glycosaminoglycan metabolism;Heparan sulfate/heparin (HS-GAG) metabolism;Metabolism;Metabolism of carbohydrates	9	8	8	31.2	29	29	41.639	0	42.353	786910000	13	0.602526	1.54307
Q6P1B9;O08539	Myc box-dependent-interacting protein 1	Bin1				0.0393541	0.0202885	30.4322	30.6152	30.6813	30.4067	actin filament binding;chaperone binding;identical protein binding;phospholipid binding;protease binding;protein binding;RNA polymerase binding;tau protein binding	cell chemotaxis;cell differentiation;endocytosis;endosome to lysosome transport;learning;lipid tube assembly;multicellular organism development;muscle cell differentiation;negative regulation of amyloid-beta formation;negative regulation of aspartic-type endopeptidase activity involved in amyloid precursor protein catabolic process;nucleus localization;nucleus organization;phagocytosis, engulfmen…	axon;axon initial segment;cell cortex;cell junction;cell projection;cytoplasm;cytoplasmic vesicle;cytoskeleton;cytosol;I band;leading edge membrane;lipid tube;membrane;microtubule;node of Ranvier;nuclear envelope;nucleus;phagocytic cup;plasma membrane;podosome;synapse;synaptic vesicle;synaptic vesicle membrane;T-tubule;Z disc	Clathrin-mediated endocytosis;Membrane Trafficking;Vesicle-mediated transport	24	24	24	54.3	54.3	54.3	52.763	0	323.31	150930000000	361	0.973384	0.0765671
S4R1L5;S4R2P8;O88738	Baculoviral IAP repeat-containing protein 6	Birc6				0.659417	-0.308259	25.4757	25.2107	25.1482	24.9216	cysteine-type endopeptidase inhibitor activity;peptidase inhibitor activity;protein binding;transferase activity;ubiquitin conjugating enzyme activity;ubiquitin-protein transferase activity	apoptotic process;cell cycle;cell division;labyrinthine layer development;negative regulation of apoptotic process;negative regulation of endopeptidase activity;negative regulation of extrinsic apoptotic signaling pathway;negative regulation of peptidase activity;placenta development;positive regulation of cell proliferation;protein ubiquitination;regulation of cell proliferation;regulation of cy…	cytoplasm;cytoskeleton;endosome;Flemming body;Golgi apparatus;membrane;microtubule organizing center;midbody;spindle pole;trans-Golgi network	-	39	39	39	12	12	12	529.32	0	126.86	1600800000	112	0.668225	-1.12363
Q8R016;E9PY26	Bleomycin hydrolase	Blmh				0.439881	0.0951195	27.4398	27.4607	27.4646	27.6261	aminopeptidase activity;cysteine-type endopeptidase activity;cysteine-type peptidase activity;hydrolase activity;identical protein binding;peptidase activity	homocysteine catabolic process;proteolysis;response to drug;response to toxic substance	cytoplasm	Adaptive Immune System;Antigen processing: Ubiquitination & Proteasome degradation;Class I MHC mediated antigen processing & presentation;Immune System	22	22	22	54.9	54.9	54.9	52.511	0	145.2	17143000000	126	0.849573	0.52427
D3YVM8;O55102	Biogenesis of lysosome-related organelles complex 1 subunit 1	Bloc1s1	+			0.0266314	0.0298376	22.8747	22.8005	22.5153	23.2196	protein binding	aerobic respiration;anterograde axonal transport;anterograde synaptic vesicle transport;endosomal transport;lysosome localization;neuron projection development;peptidyl-lysine acetylation	axon cytoplasm;BLOC-1 complex;BORC complex;cytoplasm;cytosol;early endosome;lysosomal membrane;lysosome;membrane;mitochondrial intermembrane space;mitochondrial matrix;mitochondrion	Clathrin derived vesicle budding;Golgi Associated Vesicle Biogenesis;Lysosome Vesicle Biogenesis;Membrane Trafficking;trans-Golgi Network Vesicle Budding;Vesicle-mediated transport	3	3	3	26.4	26.4	26.4	13.9	0.00026469	4.7658	345640000	9	0.975699	0.0657082
Q5U5M8	Biogenesis of lysosome-related organelles complex 1 subunit 3	Bloc1s3				0	NaN	NaN	17.8451	NaN	NaN	protein binding;protein transmembrane transporter activity	anterograde axonal transport;anterograde synaptic vesicle transport;blood coagulation;developmental pigmentation;endosomal transport;endosome to melanosome transport;eye development;melanosome organization;melanosome transport;neuron projection development;pigmentation;platelet activation;platelet dense granule organization;positive regulation of natural killer cell activation;protein transmembra…	axon cytoplasm;BLOC-1 complex;cytoplasm;cytosol;transport vesicle	Clathrin derived vesicle budding;Golgi Associated Vesicle Biogenesis;Membrane Trafficking;trans-Golgi Network Vesicle Budding;Vesicle-mediated transport	1	1	1	8.2	8.2	8.2	20.398	0.0023883	2.7768	44455000	1	0.822677	0
Q9CY64	Biliverdin reductase A	Blvra				0.0526379	0.0451593	25.4852	25.1567	25.5903	25.1419	biliverdin reductase activity;metal ion binding;nucleotide binding;oxidoreductase activity;zinc ion binding	heme catabolic process;oxidation-reduction process	cytoplasm;cytosol	Heme degradation;Metabolism;Metabolism of porphyrins	15	15	15	57.3	57.3	57.3	33.524	0	138.2	7442400000	44	0.958286	0.119494
Q923D2;E9PZC3;E9PZC4	Flavin reductase (NADPH)	Blvrb				0.900784	0.286736	25.6585	25.509	25.9546	25.7864	biliverdin reductase activity;oxidoreductase activity;riboflavin reductase (NADPH) activity	heme catabolic process;oxidation-reduction process	cytoplasm;cytosol;nucleoplasm;plasma membrane;terminal bouton	Heme degradation;Metabolism;Metabolism of porphyrins	10	10	10	65.5	65.5	65.5	22.197	0	89.052	6477000000	44	0.656105	1.34907
Q6QD59;B8JJI4;F7C279	Vesicle transport protein SEC20	Bnip1				0.431289	0.2957	24.3502	24.0913	24.7396	24.2932	SNAP receptor activity	apoptotic process;autophagy;endoplasmic reticulum membrane fusion;endoplasmic reticulum organization;protein transport;vesicle-mediated transport	cytoplasm;endoplasmic reticulum;endoplasmic reticulum membrane;Golgi apparatus;Golgi membrane;integral component of membrane;intracellular membrane-bounded organelle;membrane;mitochondrion;nuclear envelope;SNARE complex	COPI-dependent Golgi-to-ER retrograde traffic;Golgi-to-ER retrograde transport;Intra-Golgi and retrograde Golgi-to-ER traffic;Membrane Trafficking;Vesicle-mediated transport	8	8	8	39	39	39	26.175	0	38.962	2347800000	29	0.757784	0.825886
A0A1B0GT26;O55003	BCL2/adenovirus E1B 19 kDa protein-interacting protein 3	Bnip3	+		+	1.90701	-0.709682	24.0983	24.2009	23.3789	23.5009	GTPase binding;identical protein binding;protein binding;protein heterodimerization activity;protein homodimerization activity	apoptotic process;autophagic cell death;brown fat cell differentiation;cardiac muscle cell apoptotic process;cell death;cellular response to cobalt ion;cellular response to hydrogen peroxide;cellular response to hypoxia;cellular response to mechanical stimulus;cerebral cortex development;defense response to virus;granzyme-mediated apoptotic signaling pathway;intrinsic apoptotic signaling pathway;…	cytoplasm;dendrite;endoplasmic reticulum;integral component of membrane;integral component of mitochondrial outer membrane;membrane;mitochondrial envelope;mitochondrial membrane;mitochondrial outer membrane;mitochondrion;nuclear envelope;nucleoplasm;nucleus;postsynaptic density	-	5	5	5	29.5	29.5	29.5	19.38	0	13.83	1367900000	14	0.70087	-3.94859
Q5SQY2	Biorientation of chromosomes in cell division protein 1	Bod1				0.167719	0.176575	21.0716	20.828	21.4749	20.7778	protein phosphatase 2A binding;protein phosphatase inhibitor activity	cell cycle;cell division;mitotic metaphase plate congression;mitotic sister chromatid biorientation;mitotic sister chromatid cohesion, centromeric;negative regulation of phosphoprotein phosphatase activity;protein localization to chromosome, centromeric region	centrosome;chromosome;chromosome, centromeric region;condensed chromosome kinetochore;condensed chromosome outer kinetochore;cytoplasm;cytoskeleton;kinetochore;microtubule organizing center;spindle microtubule;spindle pole	-	2	2	1	11	11	5.8	18.363	0.0089226	1.7981	259790000	4	0.896426	0.376329
Q9D8S9	BolA-like protein 1	Bola1	+			0.23941	-0.0827732	26.6722	26.4317	26.5036	26.4347	molecular_function	biological_process	mitochondrion	-	8	8	8	70.1	70.1	70.1	14.379	0	142.13	4875600000	68	0.899652	-0.36772
Q8BGS2	BolA-like protein 2	Bola2				0.266719	0.746597	24.889	26.9213	26.7624	26.5411	molecular_function	[2Fe-2S] cluster assembly;biological_process;protein maturation by iron-sulfur cluster transfer	cellular_component;cytoplasm;nucleus	-	6	6	6	83.7	83.7	83.7	10.214	0	39.605	1216200000	42	0.806212	0.665334
E9Q705;E9PX89;Q8CEI1	BolA-like protein 3	Bola3				0.202901	-0.240164	24.8526	24.0481	24.0823	24.3381	molecular_function	biological_process	mitochondrion	-	4	4	4	46.3	46.3	46.3	10.829	0	12.046	254450000	20	0.867739	-0.459988
P15327;D3Z223	Bisphosphoglycerate mutase;Phosphoglycerate mutase	Bpgm				1.22075	0.351752	26.6806	26.8569	27.1405	27.1004	2,3-bisphosphoglycerate-dependent phosphoglycerate mutase activity;bisphosphoglycerate mutase activity;catalytic activity;hydrolase activity;intramolecular transferase activity, phosphotransferases;isomerase activity;phosphoglycerate mutase activity	gluconeogenesis;glycolytic process;metabolic process;regulation of pentose-phosphate shunt	cytosol	Glucose metabolism;Glycolysis;Metabolism;Metabolism of carbohydrates	14	14	14	47.1	47.1	47.1	29.978	0	115.47	16365000000	80	0.608302	1.84743
Q8R164	Valacyclovir hydrolase	Bphl	+			0.162872	0.15034	26.914	26.7708	27.3076	26.6779	hydrolase activity	-	cytoplasm;mitochondrion	Biological oxidations;Metabolism;Phase I - Functionalization of compounds	17	17	17	60.5	60.5	60.5	32.851	0	122.16	15429000000	105	0.902061	0.355513
A0A1B0GRV0;Q9Z0S1;D3Z0E6	3(2),5-bisphosphate nucleotidase 1	Bpnt1				0.0416222	-0.0396919	25.1349	25.7159	25.4814	25.2901	3'(2'),5'-bisphosphate nucleotidase activity;hydrolase activity;metal ion binding	dephosphorylation;phosphatidylinositol phosphorylation	-	Biological oxidations;Cytosolic sulfonation of small molecules;Metabolism;Phase II - Conjugation of compounds	14	14	14	56.3	56.3	56.3	34.973	0	84.312	8556000000	43	0.963768	-0.097806
A0A0G2JF68;Q99MP8	BRCA1-associated protein	Brap				0	NaN	NaN	NaN	18.5248	NaN	identical protein binding;metal ion binding;nuclear localization sequence binding;nucleic acid binding;protein binding;transferase activity;ubiquitin protein ligase activity;ubiquitin-protein transferase activity;zinc ion binding	MAPK cascade;negative regulation of signal transduction;protein ubiquitination;Ras protein signal transduction	cytoplasm;cytosol;nuclear membrane;ubiquitin ligase complex	MAPK family signaling cascades;MAPK1/MAPK3 signaling;Negative regulation of MAPK pathway;RAF activation;RAF/MAP kinase cascade;Signal Transduction	1	1	1	6.5	6.5	6.5	22.282	0.0039775	2.4347	8027300	1	0.985637	0
[truncated: 3,920 more rows]

## Sheet: proteome_crude_mito_11pm
Majority protein IDs	Protein names	Gene names	Mitocarta	UP (p-value<0.05; dif>1.5)	DOWN (p-value <0.05; dif <-1.5)	-Log10 p-value KO/WT	Log2 Difference KO/WT	Log2_LFQ intensity WT_315	Log2_LFQ intensity WT_339	Log2_LFQ intensity KO_322	Log2_LFQ intensity KO_332	GOMF name	GOBP name	GOCC name	Peptides	Razor + unique peptides	Unique peptides	Sequence coverage [%]	Unique + razor sequence coverage [%]	Unique sequence coverage [%]	Mol. weight [kDa]	Q-value	Score	Intensity	MS/MS Count	q-value KO/WT	Test statistic KO/WT
A0A0R4J1B1	-	-				0.0133182	0.00851059	33.5238	33.7807	33.5085	33.813	-	regulation of muscle contraction;regulation of striated muscle contraction	troponin complex	22	22	0	59.7	59.7	0	29.346	0	323.31	179230000000	1222	0.999658	0.0284471
A0A0R4J083	-	-				0.0387434	-0.0690622	31.4635	30.3948	31.0588	30.6614	acyl-CoA dehydrogenase activity;fatty-acyl-CoA binding;flavin adenine dinucleotide binding;long-chain-acyl-CoA dehydrogenase activity;oxidoreductase activity;oxidoreductase activity, acting on the CH-CH group of donors	fatty acid beta-oxidation using acyl-CoA dehydrogenase;long-chain fatty acid catabolic process;oxidation-reduction process;protein homotetramerization	mitochondrial matrix;mitochondrial membrane;mitochondrion	25	25	2	52.6	52.6	1.9	47.896	0	323.31	30453000000	387	0.992075	-0.103062
[truncated: 2,882 more rows]

## Sheet: proteomes_young_aged_TA_soleus
Majority protein IDs	Protein names	Gene names	Mitocarta	UP_TA_aged (p-value<0.05; dif>1.5)	DOWN_TA_aged (p-value <0.05; dif <-1.5)	-Log10 p-value TA_aged_KO/WT	Log2 Difference TA_aged_KO/WT	Log2_LFQ intensity TA_aged_KO_01	Log2_LFQ intensity TA_aged_KO_02	Log2_LFQ intensity TA_aged_KO_03	Log2_LFQ intensity TA_aged_WT_01	Log2_LFQ intensity TA_aged_WT_02	Log2_LFQ intensity TA_aged_WT_03	UP_TA_young (p-value<0.05; dif>1.5)	DOWN_TA_young (p-value <0.05; dif <-1.5)	-Log10 p-value TA_young_KO/WT	Log2 Difference TA_young_KO/WT	Log2_LFQ intensity TA_young_KO_01	Log2_LFQ intensity TA_young_KO_02	Log2_LFQ intensity TA_young_KO_03	Log2_LFQ intensity TA_young_WT_01	Log2_LFQ intensity TA_young_WT_02	Log2_LFQ intensity TA_young_WT_03	UP_Sol_aged (p-value<0.05; dif>1.5)	DOWN_Sol_aged (p-value <0.05; dif <-1.5)	-Log10 p-value soleus_aged_KO/WT	Log2 Difference soleus_aged_KO/WT	Log2_LFQ intensity soleus_aged_KO_01	Log2_LFQ intensity soleus_aged_KO_02	Log2_LFQ intensity soleus_aged_KO_03	Log2_LFQ intensity soleus_aged_WT_01	Log2_LFQ intensity soleus_aged_WT_02	Log2_LFQ intensity soleus_aged_WT_03	UP_Sol_young (p-value<0.05; dif>1.5)	DOWN_Sol_young (p-value <0.05; dif <-1.5)	-Log10 p-value soleus_young_KO/WT	Log2 Difference soleus_young_KO/WT	Log2_LFQ intensity soleus_young_KO_01	Log2_LFQ intensity soleus_young_KO_02	Log2_LFQ intensity soleus_young_WT_01	Log2_LFQ intensity soleus_young_WT_02	GOMF name	GOBP name	GOCC name	Reactome	Peptides	Razor + unique peptides	Unique peptides	Sequence coverage [%]
[truncated: 6,197 more rows]
[truncated: 15 more columns]
