# Supplementary material for: PERM1 interacts with the MICOS-MIB complex to connect the mitochondria and sarcolemma via ankyrin B
Source: Nat Commun. 2021 Aug 12;12:4900. doi: 10.1038/s41467-021-25185-3 (PMC8361071; doi:10.1038/s41467-021-25185-3)
Supplement: Supplementary file 4 — Supplementary Data 3 [file 41467_2021_25185_MOESM4_ESM.xlsx]

## Sheet: pSILAC_WT_KO_2weeks
Majority protein IDs	Protein names	Gene names	Mitocarta	MICOS-MIB	Ratio H/L TA_KO_330	Incorporation_TA_KO_330	Ratio H/L TA_KO_335	Incorporation_TA_KO_335	Ratio H/L TA_KO_336	Incorporation_TA_KO_336	Incorporation_TA_KO	Ratio H/L TA_WT_329	Incorporation_TA_WT_329	Ratio H/L TA_WT_333	Incorporation_TA_WT_333	Ratio H/L TA_WT_334	Incorporation_TA_WT_334	Incorporation_TA_WT	Incorporation_TA_WT/KO	Incorporation_TA_KO/WT	Ratio H/L Brain_KO_330	Incorporation_brain_KO_330	Ratio H/L Brain_KO_335	Incorporation_brain_KO_335	Ratio H/L Brain_KO_336	Incorporation_brain_KO_336	Incorporation_brain_KO	Ratio H/L Brain_WT_329	Incorporation_brain_WT_329	Ratio H/L Brain_WT_333	Incorporation_brain_WT_333	Ratio H/L Brain_WT_334	Incorporation_brain_WT_334	Incorporation_brain_WT	Incorporation_brain_WT/KO	Incorporation_brain_KO/WT	GOMF name	GOBP name	GOCC name	Reactome	Peptides	Razor + unique peptides	Unique peptides	Sequence coverage [%]	Unique + razor sequence coverage [%]	Unique sequence coverage [%]	Mol. weight [kDa]	Q-value	Score
A0A0G2JFH2	-	-			1.9306	65.8773	1.8969	65.4803	2.0895	67.6323	66.33	2.0686	67.4118	1.9961	66.6233	1.8475	64.8815	66.3055	0.999631	1.00037	0.86579	46.4034	0.9429	48.5305	0.76779	43.4322	46.122	0.96504	49.1105	0.88165	46.8552	0.79075	44.1575	46.7077	1.0127	0.987461	tubulin binding	-	cytoplasm;cytoskeleton;microtubule	-	56	56	43	55.6	55.6	43.9	152.67	0	323.31
A0A0G2JGI1	-	-			NaN		NaN		3.1104	75.6715	75.6715	NaN		2.9123	74.4396	2.5334	71.6986	73.0691	0.96561	1.03561	NaN		NaN		NaN			NaN		NaN		NaN					-	-	-	-	14	1	0	26.6	3	0	70.624	0	6.6081
A0A0J9YKD4	-	-			0.21045	17.3861	0.216	17.7632	0.2362	19.1069	18.0854	0.21824	17.9144	0.22353	18.2693	0.21078	17.4086	17.8641	0.987763	1.01239	NaN		NaN		NaN			NaN		NaN		NaN					ATP binding;catalytic activity;creatine kinase activity;kinase activity;nucleotide binding;transferase activity;transferase activity, transferring phosphorus-containing groups	phosphocreatine biosynthetic process;phosphorylation	-	-	26	1	1	96.2	5.1	5.1	35.108	0	91.476
A0A0J9YUE9;A0A0J9YUN4	-	-			NaN		NaN		NaN			NaN		NaN		NaN					0.65225	39.4765	0.51484	33.9864	0.53151	34.705	36.056	0.70764	41.4396	0.56372	36.0499	0.54881	35.4343	37.6413	1.04397	0.957883	GTP binding;GTPase activity;nucleotide binding	clathrin-dependent endocytosis	-	-	28	2	2	52.1	2.6	2.6	94.032	0	116.35
A0A0J9YUM2	-	-			NaN		NaN		NaN			NaN		NaN		NaN					NaN		0.32559	24.5619	NaN		24.5619	NaN		NaN		NaN					GTPase activator activity	dendrite development;negative regulation of axonogenesis;negative regulation of neuron apoptotic process;negative regulation of Ras protein signal transduction;pattern specification process;positive regulation of GTPase activity;Ras protein signal transduction;receptor clustering;regulation of GTPase activity;regulation of long-term neuronal synaptic plasticity;regulation of MAPK cascade;regulati…	dendritic shaft;intracellular;membrane;plasma membrane;postsynaptic density	-	13	1	1	14.4	1.5	1.5	144.12	0	15.545
A0A0J9YVH8	-	-			NaN		NaN		NaN			NaN		NaN		NaN					NaN		0.32155	24.3313	0.29604	22.8419	23.5866	0.4104	29.0981	0.36187	26.5716	0.32569	24.5676	26.7458	1.13394	0.881881	GTPase activator activity	dendrite development;negative regulation of axonogenesis;negative regulation of neuron apoptotic process;negative regulation of Ras protein signal transduction;pattern specification process;positive regulation of GTPase activity;Ras protein signal transduction;receptor clustering;regulation of GTPase activity;regulation of long-term neuronal synaptic plasticity;regulation of MAPK cascade;regulati…	dendritic shaft;intracellular;membrane;plasma membrane;postsynaptic density	-	14	14	1	14.6	14.6	2	141.06	0	188.1
A0A0M3HEP7	-	-			1.8845	65.3319	2.3934	70.531	2.5189	71.582	69.1483	2.1196	67.9446	2.0739	67.468	1.8378	64.7614	66.7247	0.96495	1.03632	0.61938	38.248	0.55304	35.6102	0.57238	36.4021	36.7534	0.6108	37.919	0.60371	37.6446	0.49087	32.9251	36.1629	0.983933	1.01633	ATP binding;hydrolase activity;magnesium ion binding;nucleotide binding;phospholipid-translocating ATPase activity	learning;phospholipid translocation;phospholipid transport;positive regulation of cell migration;positive regulation of phospholipid translocation	integral component of membrane;membrane	-	12	12	1	13	13	0.9	131.51	0	125.75
A0A0N4SVS6	-	-			2.3478	70.1296	2.3061	69.7529	2.5224	71.6103	70.4976	2.4484	71.001	2.3207	69.8859	2.2468	69.2004	70.0291	0.993355	1.00669	1.4132	58.5612	1.3009	56.5387	NaN		57.55	1.5315	60.4977	1.4029	58.3836	1.5888	61.3721	60.0845	1.04404	0.957818	nucleic acid binding;zinc ion binding	positive regulation of cell proliferation;positive regulation of transcription by RNA polymerase II;positive regulation of transcription, DNA-templated	cytosol;endoplasmic reticulum;nucleus	-	6	6	1	58.5	58.5	11.7	18.799	0	217.43
A0A0N4SWI0	-	-			NaN		NaN		NaN			NaN		NaN		NaN					0.74774	42.7833	NaN		0.76567	43.3643	43.0738	0.78689	44.0368	NaN		NaN		44.0368	1.02236	0.97813	calcium-release channel activity;inositol 1,4,5 trisphosphate binding;inositol 1,4,5-trisphosphate-sensitive calcium-release channel activity;phosphatidylinositol binding	calcium ion transport;endoplasmic reticulum calcium ion homeostasis;epithelial fluid transport;inositol phosphate-mediated signaling;intrinsic apoptotic signaling pathway in response to endoplasmic reticulum stress;post-embryonic development;release of sequestered calcium ion into cytosol;response to hypoxia;voluntary musculoskeletal movement	calcineurin complex;cytoplasm;endoplasmic reticulum;endoplasmic reticulum membrane;membrane;nuclear envelope;nuclear inner membrane;nucleolus;postsynaptic density;protein-containing complex;sarcoplasmic reticulum	-	5	1	1	40	13.5	13.5	24.061	0	159.97
A0A0R4J078	-	-			1.413	58.5578	NaN		NaN		58.5578	NaN		2.262	69.344	NaN		69.344	1.1842	0.844454	1.2718	55.982	NaN		NaN		55.982	1.3662	57.7381	1.1244	52.9279	1.0927	52.2148	54.2936	0.96984	1.0311	-	ubiquitin-dependent ERAD pathway	cytosol;endoplasmic reticulum	-	6	6	1	16	16	2.8	56.459	0	52.487
A0A0R4J0I1	-	-			3.5207	77.8795	3.0698	75.4288	3.681	78.637	77.3151	3.4544	77.5503	3.6043	78.2812	3.0489	75.3019	77.0445	0.996499	1.00351	3.9013	79.5972	3.2668	76.5632	3.925	79.6954	78.6186	3.6836	78.6489	3.7092	78.765	2.298	69.6786	75.6975	0.962844	1.03859	peptidase inhibitor activity;protein binding;serine-type endopeptidase inhibitor activity	negative regulation of endopeptidase activity;negative regulation of peptidase activity;response to cytokine;response to peptide hormone	extracellular region;extracellular space	Hemostasis;Immune System;Innate Immune System;Neutrophil degranulation;Platelet activation, signaling and aggregation;Platelet degranulation;Response to elevated platelet cytosolic Ca2+	14	14	11	49.3	49.3	37.3	46.672	0	323.31
A0A0R4J1A8	-	-			0.26329	20.8416	0.27798	21.7515	0.37345	27.1907	23.2613	0.25448	20.2857	0.31887	24.1775	0.34971	25.91	23.4577	1.00845	0.991624	NaN		NaN		NaN			NaN		NaN		NaN					-	regulation of muscle contraction;regulation of striated muscle contraction	troponin complex	Muscle contraction;Striated Muscle Contraction	27	1	1	81.9	14.6	14.6	30.152	0	323.31
A0A0R4J1B1	-	-			0.34	25.3731	0.35747	26.3335	0.3894	28.0265	26.5777	0.35519	26.2096	0.37735	27.3968	0.3236	24.4485	26.0183	0.978951	1.0215	NaN		NaN		NaN			NaN		NaN		NaN					-	regulation of muscle contraction;regulation of striated muscle contraction	troponin complex	Muscle contraction;Striated Muscle Contraction	28	28	0	81.5	81.5	0	29.346	0	323.31
A0A0U1RP81	-	-			NaN		NaN		NaN			NaN		NaN		NaN					NaN		NaN		NaN			0.75824	43.1249	0.41568	29.3626	NaN		36.2438			-	mitochondrial calcium ion homeostasis	integral component of membrane;membrane;mitochondrial inner membrane;mitochondrion;myelin sheath	-	29	1	1	67.2	5.7	5.7	53.717	0	26.288
A0A0U1RP93	-	-			0.10527	9.52437	0.1074	9.69839	0.15521	13.4357	10.8861	0.10345	9.37514	0.11734	10.5017	0.11879	10.6177	10.1649	0.933744	1.07096	NaN		NaN		NaN			NaN		NaN		NaN					calcium ion binding;structural constituent of muscle	skeletal muscle tissue development	-	-	20	20	2	100	100	7.4	16.881	0	323.31
A0A0U1RPJ4	-	-			NaN		NaN		NaN			NaN		NaN		NaN					NaN		NaN		1.5036	60.0575	60.0575	NaN		NaN		1.419	58.6606	58.6606	0.97674	1.02381	ubiquitin-protein transferase activity	histone monoubiquitination;positive regulation of histone H2B ubiquitination	-	-	7	5	1	8.4	5.8	0.9	102.38	0.00021954	3.3714
A0A140LHH8	-	-			2.2702	69.4208	2.1991	68.7412	3.374	77.1376	71.7666	2.7074	73.0269	2.7157	73.0872	NaN		73.057	1.01798	0.982336	NaN		NaN		NaN			NaN		NaN		NaN					-	-	-	-	23	2	2	21.1	1.7	1.7	199.86	0	17.603
A0A140LHL5	-	-			NaN		NaN		NaN			NaN		NaN		NaN					0.12912	11.4355	0.077144	7.1619	0.22076	18.0838	12.2271	0.10596	9.58082	NaN		0.10446	9.45802	9.51942	0.778553	1.28443	hydrolase activity;metal ion binding;NAD+ binding;NAD-dependent histone deacetylase activity;zinc ion binding	histone deacetylation	-	-	13	1	1	57.3	5.1	5.1	39.425	0	105.19
A0A1B0GRS2	-	-			NaN		NaN		NaN			NaN		NaN		0.25137	20.0876	20.0876			NaN		NaN		NaN			NaN		NaN		NaN					oxidoreductase activity;oxidoreductase activity, acting on the CH-OH group of donors, NAD or NADP as acceptor	carboxylic acid metabolic process;oxidation-reduction process	-	-	9	2	2	98.5	16.2	16.2	7.3387	0.0018892	2.5916
A0A1D5RMM8	-	-			NaN		1.4829	59.7245	NaN		59.7245	NaN		1.6255	61.912	1.4091	58.4907	60.2014	1.00798	0.992079	NaN		NaN		NaN			NaN		NaN		NaN					-	-	-	-	3	2	2	13	9.4	9.4	58.853	0	81.26
A0A1W2P7Y9	-	-			NaN		NaN		NaN			NaN		NaN		NaN					NaN		NaN		0.69945	41.1574	41.1574	NaN		0.67014	40.1248	0.69473	40.9936	40.5592	0.985464	1.01475	-	-	integral component of membrane;membrane	-	19	1	1	27.7	1.5	1.5	125.51	0	13.136
A0A1W2P879	-	-			NaN		NaN		NaN			NaN		NaN		NaN					NaN		0.8997	47.3601	NaN		47.3601	NaN		NaN		NaN					-	regulation of cell shape	membrane	-	4	1	1	44.4	18.5	18.5	15.808	0.0008547	2.8645
C0HK80;C0HK79	-	-			NaN		NaN		NaN			NaN		NaN		NaN					0.74084	42.5565	0.66317	39.8739	0.67851	40.4234	40.9512	0.83875	45.6152	0.70467	41.3376	0.81894	45.0229	43.9919	1.07425	0.930881	molecular_function;peptidase activity	fat cell differentiation;signal peptide processing	endoplasmic reticulum;endoplasmic reticulum membrane;integral component of membrane;membrane;signal peptidase complex	Metabolism of proteins;Peptide hormone metabolism;Synthesis, secretion, and deacylation of Ghrelin	2	2	2	11.1	11.1	11.1	20.146	0	5.6927
C0HKD9;C0HKD8	-	-			NaN		NaN		NaN			NaN		NaN		NaN					1.4542	59.2535	1.4332	58.9019	1.4692	59.5011	59.2188	1.3936	58.2219	1.4936	59.8973	1.7269	63.3283	60.4825	1.02134	0.979106	-	biological_process	microfibril;nucleus	Elastic fibre formation;Extracellular matrix organization;Molecules associated with elastic fibres	5	5	5	18.5	18.5	18.5	51.954	0	114.02
P0DN34	-	-			0.27201	21.3843	0.31932	24.2034	0.33293	24.9773	23.5216	0.2374	19.1854	0.25614	20.391	NaN		19.7882	0.841277	1.18867	0.26896	21.1953	0.22373	18.2826	0.21244	17.5217	18.9999	0.25316	20.2017	0.25563	20.3587	0.22012	18.0408	19.5338	1.0281	0.972669	NADH dehydrogenase activity	mitochondrial respiratory chain complex I assembly;oxidation-reduction process	integral component of membrane;membrane;mitochondrial inner membrane;mitochondrial respiratory chain complex I;mitochondrion;respiratory chain	-	2	2	2	42.1	42.1	42.1	6.954	0	26.523
P0DOV1	-	-			0.5025	33.4443	0.46717	31.8416	2.09	67.6375	44.3078	0.57798	36.6278	1.2612	55.7757	1.7501	63.6377	52.0137	1.17392	0.851848	NaN		NaN		NaN			NaN		NaN		NaN					core promoter binding;double-stranded DNA binding;identical protein binding;molecular_function;protein binding;RNA polymerase II proximal promoter sequence-specific DNA binding;transcription cofactor activity;transcription factor binding;transcriptional repressor activity, RNA polymerase II proximal promoter sequence-specific DNA binding	cellular response to interferon-alpha;cellular response to interferon-beta;inner ear development;intrinsic apoptotic signaling pathway in response to DNA damage by p53 class mediator;multicellular organism development;negative regulation of cell growth;negative regulation of transcription by RNA polymerase II;positive regulation of osteoblast differentiation;regulation of growth;regulation of tra…	cytoplasm;cytosol;nuclear inclusion body;nuclear periphery;nuclear speck;nucleolus;nucleoplasm;nucleus	Immune System;Innate Immune System;Neutrophil degranulation	6	6	2	17.4	17.4	6.1	46.977	0	15.663
Q3TQI7	Uncharacterized protein C9orf78 homolog	-			NaN		NaN		NaN			NaN		NaN		NaN					1.075	51.8072	1.2822	56.1826	1.3449	57.3543	55.1147	1.0375	50.9202	1.4992	59.9872	NaN		55.4537	1.00615	0.993887	molecular_function	biological_process	cytosol;nucleoplasm	-	4	4	4	15.9	15.9	15.9	33.543	0	12.16
Q5EBG8	Uncharacterized protein C1orf50 homolog	-			NaN		NaN		NaN			2.1702	68.4562	NaN		NaN		68.4562			NaN		NaN		NaN			NaN		NaN		NaN					identical protein binding	biological_process	cellular_component	-	2	2	2	18.1	18.1	18.1	21.862	0.00022712	4.0758
Q80UY1	UPF0586 protein C9orf41 homolog	-			0.61866	38.2205	0.5972	37.3904	0.69715	41.0777	38.8962	0.63311	38.7671	0.63219	38.7326	0.5965	37.363	38.2876	0.984353	1.0159	NaN		NaN		NaN			NaN		NaN		NaN					carnosine N-methyltransferase activity;methyltransferase activity;transferase activity	carnosine metabolic process;methylation	cytoplasm;cytosol;nucleus	Histidine catabolism;Histidine, lysine, phenylalanine, tyrosine, proline and tryptophan catabolism;Metabolism;Metabolism of amino acids and derivatives	7	7	7	20.5	20.5	20.5	46.338	0	17.578
Q8BR90	UPF0600 protein C5orf51 homolog	-			NaN		NaN		NaN			NaN		NaN		NaN					NaN		NaN		NaN			NaN		0.61599	38.1184	0.67682	40.3633	39.2409			molecular_function	biological_process	cytosol;nucleoplasm	-	1	1	1	3.7	3.7	3.7	33.471	0	14.441
Q8C3W1	Uncharacterized protein C1orf198 homolog	-			NaN		NaN		NaN			NaN		NaN		NaN					0.84854	45.9033	0.73829	42.4722	0.50918	33.7389	40.7048	0.82702	45.2661	NaN		NaN		45.2661	1.11206	0.899234	molecular_function	biological_process	cytoplasm;cytosol	-	4	4	4	35.1	35.1	35.1	35.316	0	36.531
Q8CAK3	UPF0515 protein C19orf66 homolog	-			NaN		NaN		NaN			NaN		NaN		NaN					0.77758	43.7437	0.68624	40.6965	0.55144	35.5438	39.9947	0.72593	42.0602	0.72417	42.0011	0.69041	40.8428	41.6347	1.04101	0.960609	RNA binding	defense response to virus;negative regulation of viral genome replication;response to interferon-gamma;response to type I interferon;response to type III interferon	cytoplasm;cytosol;nucleoplasm;nucleus	-	2	2	2	9	9	9	33.015	0	49.048
Q91V76;A0A1L1SSF8	Ester hydrolase C11orf54 homolog	-			5.388	84.3456	NaN		3.8305	79.2982	81.8219	3.1104	75.6715	3.9787	79.9144	NaN		77.793	0.950759	1.05179	NaN		NaN		0.67883	40.4347	40.4347	0.59925	37.4707	NaN		0.45799	31.4124	34.4416	0.851782	1.17401	hydrolase activity;hydrolase activity, acting on ester bonds;metal ion binding;zinc ion binding	-	nuclear body;nucleoplasm;nucleus	-	7	7	7	22.2	22.2	22.2	34.995	0	22.327
Q922M7	Ashwin	-			NaN		NaN		NaN			NaN		NaN		NaN					NaN		NaN		NaN			NaN		2.1215	67.9641	1.4685	59.4896	63.7268			molecular_function	biological_process;embryonic morphogenesis	tRNA-splicing ligase complex	-	3	3	3	21.1	21.1	21.1	26.03	0	16.564
Q9CQE8	UPF0568 protein C14orf166 homolog	-			1.0669	51.6184	1.1361	53.1857	1.1891	54.3191	53.0411	1.1886	54.3087	1.1135	52.6851	1.1313	53.0803	53.358	1.00598	0.99406	0.56555	36.1247	0.74137	42.574	0.52033	34.2248	37.6411	0.64583	39.2404	0.69034	40.8403	0.69508	41.0057	40.3621	1.07229	0.932586	identical protein binding;RNA binding;RNA polymerase II core binding	negative regulation of protein kinase activity;positive regulation of transcription by RNA polymerase II;regulation of transcription, DNA-templated;transcription, DNA-templated;tRNA splicing, via endonucleolytic cleavage and ligation	centrosome;cytoplasm;cytoskeleton;cytosol;microtubule organizing center;mitotic spindle;nucleoplasm;nucleus;perinuclear region of cytoplasm;tRNA-splicing ligase complex	-	13	13	13	72.5	72.5	72.5	28.152	0	162.85
Q9CRC3	UPF0235 protein C15orf40 homolog	-			0.5831	36.8328	NaN		NaN		36.8328	NaN		NaN		NaN					NaN		NaN		NaN			NaN		NaN		NaN					molecular_function	biological_process	cellular_component	-	3	3	3	31.7	31.7	31.7	13.189	0	5.3242
Q9CRC6	UPF0693 protein C10orf32 homolog	-			NaN		NaN		NaN			1.1188	52.8035	NaN		NaN		52.8035			1.0834	52.0015	1.0198	50.4901	0.90398	47.4784	49.99	1.1521	53.5338	0.99884	49.971	0.81859	45.0123	49.5057	0.990311	1.00978	molecular_function	biological_process	BORC complex;lysosomal membrane;lysosome;membrane	-	4	4	4	77.1	77.1	77.1	11.546	0	83.897
Q8BHG2;A2A8E2;B7ZC72;B7ZC71	UPF0587 protein C1orf123 homolog	0610037L13Rik			0.49563	33.1385	0.49251	32.9988	0.59593	37.3406	34.4926	0.49754	33.2238	0.54614	35.3228	0.51262	33.8895	34.1454	0.989933	1.01017	0.84698	45.8576	NaN		0.70908	41.489	43.6733	0.78517	43.9829	0.71838	41.8057	0.78974	44.126	43.3048	0.991564	1.00851	molecular_function	biological_process	-	-	5	5	5	43.8	43.8	43.8	18.02	0	79.743
D3Z316;Q9CQF4	Uncharacterized protein C6orf203 homolog	1700021F05Rik	+		0.52869	34.5845	0.59038	37.1219	0.60883	37.843	36.5165	0.46633	31.8025	0.52134	34.2685	0.61384	38.036	34.7023	0.950319	1.05228	0.23188	18.8233	0.24454	19.649	0.30868	23.5871	20.6865	0.18399	15.5398	0.43	30.0699	0.32525	24.5425	23.3841	1.13041	0.884638	molecular_function	biological_process	mitochondrion	-	7	7	7	26.2	26.2	26.2	27.847	0	43.473
Q8K207;A0A0A0MQF7	Uncharacterized protein C1orf21 homolog	1700025G04Rik			NaN		NaN		NaN			NaN		NaN		NaN					NaN		0.76459	43.3296	0.66885	40.0785	41.7041	NaN		NaN		0.75149	42.9058	42.9058	1.02881	0.971992	molecular_function	biological_process	cellular_component	-	2	2	2	21.5	21.5	21.5	13.882	0	89.206
H7BXB9;F8WIU1;Q9D1K7	UPF0687 protein C20orf27 homolog	1700037H04Rik			NaN		NaN		NaN			NaN		NaN		NaN					0.65761	39.6722	0.61979	38.2636	0.63861	38.9727	38.9695	0.62617	38.5058	0.68751	40.7411	0.56452	36.0826	38.4432	0.986494	1.01369	molecular_function	biological_process	cellular_component	-	3	3	3	32.6	32.6	32.6	15.773	0	46.579
G3UWF6;Q3UY96	Cilia- and flagella-associated protein 74	2010015L04Rik;Cfap74			NaN		NaN		NaN			NaN		NaN		NaN					NaN		NaN		NaN			NaN		NaN		0.8422	45.7171	45.7171			molecular_function	axoneme assembly;biological_process	axoneme;cell projection;cellular_component;cilium;cytoplasm;cytoskeleton	-	1	1	1	7.8	7.8	7.8	14.935	0.0059488	1.7317
E9Q3M9	-	2010300C02Rik			NaN		NaN		NaN			NaN		NaN		NaN					NaN		1.1023	52.433	0.9488	48.6864	50.5597	2.4406	70.9353	1.1459	53.3995	0.9659	49.1327	57.8225	1.14365	0.874395	molecular_function	biological_process	cellular_component	-	16	16	4	20.3	20.3	6	125.91	0	236.89
F7B0R9	-	2010300C02Rik			NaN		NaN		NaN			NaN		NaN		NaN					NaN		NaN		NaN			NaN		1.181	54.1495	0.99167	49.7909	51.9702			molecular_function	biological_process	cellular_component	-	13	1	1	29.3	3.7	3.7	69.412	0	149.09
G3X9J4;E9QM90;Q148V7;A0A087WSS1	LisH domain and HEAT repeat-containing protein KIAA1468	2310035C23Rik;Kiaa1468			NaN		NaN		NaN			NaN		NaN		NaN					0.55448	35.6698	0.55257	35.5907	0.54928	35.4539	35.5715	0.62878	38.6044	0.6392	38.9946	0.54052	35.0869	37.5619	1.05596	0.947008	molecular_function	biological_process	cellular_component	-	11	11	11	12.4	12.4	12.4	134.58	0	79.929
B8JJ66;B8JJ69	-	2310061I04Rik	+		NaN		NaN		NaN			NaN		NaN		NaN					NaN		NaN		NaN			0.13619	11.9866	NaN		NaN		11.9866			molecular_function	biological_process	mitochondrion	-	1	1	1	5.6	5.6	5.6	26.69	0.0010659	2.8332
D3Z3S8;Q8R1Y2	Uncharacterized protein C16orf45 homolog	2900011O08Rik			NaN		NaN		NaN			NaN		NaN		NaN					NaN		NaN		NaN			NaN		1.4909	59.8539	0.9136	47.7425	53.7982			protein binding	negative regulation of cell motility involved in cerebral cortex radial glia guided migration;negative regulation of microtubule depolymerization	microtubule cytoskeleton	-	3	3	3	21.4	21.4	21.4	11.524	0.00023321	4.8355
D3Z1D3	-	3425401B19Rik			2.6118	72.313	2.5796	72.0639	2.7202	73.1197	72.4989	2.0902	67.6396	2.2249	68.9913	NaN		68.3155	0.942297	1.06124	NaN		NaN		NaN			NaN		NaN		NaN					molecular_function	biological_process	cellular_component	-	11	11	11	9.1	9.1	9.1	154.48	0	7.4997
A0A1B0GS08;J3QP43;Q0VBF8	Protein stum homolog	6330403A02Rik			NaN		NaN		NaN			NaN		NaN		NaN					NaN		0.49042	32.9048	NaN		32.9048	NaN		0.36577	26.7812	0.50407	33.5137	30.1475	0.916203	1.09146	molecular_function	biological_process	cellular_component;integral component of membrane;membrane	-	1	1	1	23.2	23.2	23.2	14.775	0	33.669
E9QMK9;Q8BH86	UPF0317 protein C14orf159 homolog, mitochondrial	9030617O03Rik	+		0.33552	25.1228	0.32808	24.7033	0.2728	21.4331	23.7531	0.27845	21.7803	0.31356	23.871	0.31082	23.7119	23.1211	0.973393	1.02733	NaN		NaN		NaN			NaN		NaN		NaN					D-glutamate cyclase activity;lyase activity	glutamate metabolic process	mitochondrial matrix;mitochondrion	-	10	10	10	28.4	28.4	28.4	69.921	0	133.81
D3YW20;D3YW19;I1E4X5;Q8BWQ6;H3BJE8	UPF0505 protein C16orf62 homolog	9030624J02Rik			NaN		NaN		NaN			NaN		NaN		0.21925	17.9824	17.9824			NaN		NaN		NaN			NaN		NaN		NaN					molecular_function	Golgi to plasma membrane transport;protein transport;retrograde transport, endosome to Golgi	cytosol;early endosome;endosome;integral component of membrane;membrane;retromer, cargo-selective complex	Immune System;Innate Immune System;Neutrophil degranulation	4	4	4	6.4	6.4	6.4	98.915	0	5.4434
Q19LI2	Alpha-1B-glycoprotein	A1bg			NaN		NaN		4.9204	83.1092	83.1092	3.4625	77.591	NaN		NaN		77.591	0.933603	1.07112	NaN		NaN		NaN			3.6883	78.6703	NaN		NaN		78.6703			molecular_function	biological_process	extracellular matrix;extracellular region	Hemostasis;Immune System;Innate Immune System;Neutrophil degranulation;Platelet activation, signaling and aggregation;Platelet degranulation;Response to elevated platelet cytosolic Ca2+	3	3	3	6.6	6.6	6.6	56.553	0.0024912	2.4363
G3UW55	-	A230065H16Rik			NaN		NaN		NaN			NaN		NaN		NaN					NaN		NaN		NaN			NaN		0.71527	41.7001	0.35477	26.1867	33.9434			molecular_function	biological_process	cellular_component	-	3	3	3	52.6	52.6	52.6	11.426	0	56.53
Q61838	Alpha-2-macroglobulin;Alpha-2-macroglobulin 165 kDa subunit;Alpha-2-macroglobulin 35 kDa subunit	A2m			3.1471	75.8868	2.7982	73.6717	3.5189	77.8707	75.8097	3.2268	76.3414	3.1837	76.0977	2.7895	73.6113	75.3501	0.993938	1.0061	3.2143	76.2713	2.9997	74.9981	3.8374	79.3277	76.8657	3.1781	76.0657	3.1702	76.0203	2.9677	74.7965	75.6275	0.983891	1.01637	brain-derived neurotrophic factor binding;endopeptidase inhibitor activity;nerve growth factor binding;peptidase inhibitor activity;serine-type endopeptidase inhibitor activity	embryo implantation;negative regulation of endopeptidase activity;negative regulation of peptidase activity	extracellular region;extracellular space	-	41	41	41	37.9	37.9	37.9	165.85	0	323.31
G3X9V7;E9QLA8;A0A1D5RL96;Q80TK0	Uncharacterized protein KIAA1107	A830010M20Rik;Kiaa1107			NaN		NaN		NaN			NaN		NaN		NaN					0.82477	45.1986	0.99073	49.7672	1.1556	53.6092	49.525	1.2594	55.7405	1.0599	51.454	0.99743	49.9357	52.3767	1.05758	0.945554	molecular_function	biological_process	cellular_component	-	13	13	13	18.7	18.7	18.7	117.31	0	210.92
Q3UNS8;Q9WVM8	Kynurenine/alpha-aminoadipate aminotransferase, mitochondrial	Aadat	+		NaN		NaN		NaN			NaN		NaN		NaN					NaN		NaN		1.2526	55.6069	55.6069	NaN		NaN		NaN					2-aminoadipate transaminase activity;catalytic activity;kynurenine-oxoglutarate transaminase activity;protein homodimerization activity;pyridoxal phosphate binding;transaminase activity;transferase activity	2-oxoglutarate metabolic process;biosynthetic process;glutamate metabolic process;kynurenine metabolic process;L-kynurenine metabolic process;L-lysine catabolic process to acetyl-CoA via saccharopine;tryptophan catabolic process to kynurenine	mitochondrion	Histidine, lysine, phenylalanine, tyrosine, proline and tryptophan catabolism;Lysine catabolism;Metabolism;Metabolism of amino acids and derivatives;Tryptophan catabolism	4	4	4	18.8	18.8	18.8	48.383	0	18.519
Q3UHJ0	AP2-associated protein kinase 1	Aak1			1.3262	57.0114	NaN		NaN		57.0114	1.3571	57.575	1.4097	58.5011	NaN		58.038	1.01801	0.982312	0.78746	44.0547	0.6142	38.0498	0.73002	42.1972	41.4339	0.80261	44.5249	0.68381	40.6109	0.58874	37.057	40.7309	0.983034	1.01726	AP-2 adaptor complex binding;ATP binding;kinase activity;Notch binding;nucleotide binding;phosphatase regulator activity;protein kinase activity;protein serine/threonine kinase activity;transferase activity	endocytosis;phosphorylation;positive regulation of Notch signaling pathway;protein autophosphorylation;protein phosphorylation;protein stabilization;regulation of bone mineralization;regulation of catalytic activity;regulation of clathrin-dependent endocytosis;regulation of protein localization	cell leading edge;clathrin-coated pit;clathrin-coated vesicle;cytoplasm;extrinsic component of plasma membrane;membrane;nuclear speck;nucleus;plasma membrane;terminal bouton	Cargo recognition for clathrin-mediated endocytosis;Clathrin-mediated endocytosis;Membrane Trafficking;Vesicle-mediated transport	25	25	25	48	48	48	103.35	0	323.31
D3Z442;D3YZD8;Q8R0P4;D3YWY5;D3Z1Q3	Mth938 domain-containing protein	Aamdc			0.32818	24.709	0.32199	24.3565	0.37284	27.1583	25.4079	0.31277	23.8252	0.32124	24.3135	0.30505	23.3746	23.8378	0.938202	1.06587	0.6618	39.8243	NaN		0.64453	39.1924	39.5083	0.65311	39.508	0.70376	41.3063	0.84468	45.7901	42.2014	1.06817	0.936184	molecular_function	negative regulation of apoptotic process;positive regulation of fat cell differentiation;positive regulation of transcription by RNA polymerase II	cytoplasm	-	7	7	7	78.4	78.4	78.4	15.242	0	208.29
Q3TJ22;J3QN89	-	Aamp			NaN		NaN		NaN			3.1088	75.662	2.4717	71.1957	NaN		73.4288			NaN		NaN		NaN			NaN		NaN		NaN					heparin binding;unfolded protein binding	ribosomal large subunit biogenesis	cell surface;cytosol;intercellular bridge;microtubule cytoskeleton;preribosome, large subunit precursor	-	5	5	5	16.3	16.3	16.3	46.894	0	6.9544
Q8BGQ7	Alanine--tRNA ligase, cytoplasmic	Aars			1.266	55.8694	1.3521	57.4848	1.5406	60.6392	57.9978	1.3985	58.3073	1.3788	57.962	1.3099	56.7081	57.6591	0.99416	1.00587	0.99205	49.8005	0.99055	49.7626	0.93181	48.2351	49.2661	1.0779	51.8745	0.96802	49.1875	0.95791	48.9251	49.9957	1.01481	0.985406	alanine-tRNA ligase activity;amino acid binding;aminoacyl-tRNA editing activity;aminoacyl-tRNA ligase activity;ATP binding;ligase activity;metal ion binding;nucleic acid binding;nucleotide binding;protein binding;RNA binding;tRNA binding	alanyl-tRNA aminoacylation;aminoacyl-tRNA metabolism involved in translational fidelity;cerebellar Purkinje cell layer development;negative regulation of neuron apoptotic process;neuromuscular process;neuromuscular process controlling balance;translation;tRNA aminoacylation;tRNA modification	cytoplasm;cytosol;mitochondrion	-	24	24	24	33.4	33.4	33.4	106.91	0	323.31
P61922	4-aminobutyrate aminotransferase, mitochondrial	Abat	+		NaN		NaN		NaN			NaN		NaN		NaN					0.27682	21.6804	0.27951	21.8451	0.27361	21.483	21.6695	0.27795	21.7497	0.28155	21.9695	0.26248	20.7908	21.5033	0.992331	1.00773	(S)-3-amino-2-methylpropionate transaminase activity;4-aminobutyrate transaminase activity;4-aminobutyrate:2-oxoglutarate transaminase activity;catalytic activity;iron-sulfur cluster binding;metal ion binding;protein homodimerization activity;pyridoxal phosphate binding;succinate-semialdehyde dehydrogenase binding;transaminase activity;transferase activity	aging;behavioral response to cocaine;cerebellum development;copulation;exploration behavior;gamma-aminobutyric acid biosynthetic process;gamma-aminobutyric acid metabolic process;locomotory behavior;negative regulation of blood pressure;negative regulation of dopamine secretion;negative regulation of gamma-aminobutyric acid secretion;negative regulation of platelet aggregation;neurotransmitter ca…	4-aminobutyrate transaminase complex;mitochondrial matrix;mitochondrion;neuron projection	Degradation of GABA;GABA synthesis, release, reuptake and degradation;Neuronal System;Neurotransmitter release cycle;Transmission across Chemical Synapses	20	20	20	57.2	57.2	57.2	56.451	0	323.31
P21447;P06795	Multidrug resistance protein 1A;Multidrug resistance protein 1B	Abcb1a;Abcb1b			NaN		NaN		NaN			NaN		NaN		NaN					NaN		NaN		1.7193	63.2258	63.2258	1.5058	60.0926	NaN		NaN		60.0926	0.950444	1.05214	ATP binding;ATPase activity;ATPase activity, coupled;ATPase activity, coupled to transmembrane movement of substances;ceramide-translocating ATPase activity;hydrolase activity;nucleotide binding;phosphatidylcholine-translocating ATPase activity;phosphatidylethanolamine-translocating ATPase activity;xenobiotic transmembrane transporting ATPase activity	ceramide translocation;drug transmembrane transport;drug transport;G2/M transition of mitotic cell cycle;phospholipid translocation;positive regulation of anion channel activity;regulation of chloride transport;regulation of response to osmotic stress;stem cell proliferation;transmembrane transport;xenobiotic transport	apical plasma membrane;cell surface;integral component of membrane;intercellular canaliculus;membrane;mitochondrion;plasma membrane	ABC-family proteins mediated transport;Transport of small molecules	7	7	6	8.3	8.3	7.4	140.64	0	57.796
Q61102	ATP-binding cassette sub-family B member 7, mitochondrial	Abcb7	+		0.52343	34.3587	0.56289	36.016	0.61801	38.1957	36.1901	0.48906	32.8435	0.47528	32.2163	NaN		32.5299	0.898862	1.11252	0.37089	27.0547	NaN		0.19662	16.4313	21.743	0.4797	32.4187	NaN		0.28955	22.4536	27.4362	1.26184	0.792494	ATP binding;ATPase activity;ATPase activity, coupled to transmembrane movement of substances;nucleotide binding	cellular iron ion homeostasis;transmembrane transport	integral component of membrane;membrane;mitochondrial inner membrane;mitochondrion	ABC-family proteins mediated transport;Mitochondrial ABC transporters;Transport of small molecules	10	10	10	20.6	20.6	20.6	82.58	0	56.972
F6ZFC5;Q9CXJ4	ATP-binding cassette sub-family B member 8, mitochondrial	Abcb8	+		NaN		NaN		0.29607	22.8437	22.8437	NaN		NaN		NaN					NaN		NaN		NaN			NaN		NaN		NaN					ATP binding;ATPase activity;ATPase activity, coupled to transmembrane movement of substances;nucleotide binding	transmembrane transport	integral component of membrane;membrane;mitochondrial inner membrane;mitochondrion;nucleolus;nucleus	ABC-family proteins mediated transport;Mitochondrial ABC transporters;Transport of small molecules	1	1	1	9.2	9.2	9.2	14.216	0.0024891	2.4264
Q9JJ59	ATP-binding cassette sub-family B member 9	Abcb9	+		NaN		NaN		NaN			NaN		NaN		NaN					NaN		NaN		NaN			0.42877	30.0097	NaN		NaN		30.0097			ATP binding;ATPase activity;ATPase activity, coupled to transmembrane movement of substances;nucleotide binding;peptide-transporting ATPase activity;protein homodimerization activity;transmembrane transporter activity	peptide transport;protein transport;transmembrane transport	endoplasmic reticulum membrane;integral component of endoplasmic reticulum membrane;integral component of membrane;intracellular membrane-bounded organelle;lysosomal membrane;lysosome;membrane	ABC-family proteins mediated transport;Transport of small molecules	1	1	1	2.4	2.4	2.4	83.962	0	9.3816
E9PUE8;P70170	ATP-binding cassette sub-family C member 9	Abcc9			NaN		NaN		0.67068	40.1441	40.1441	0.63975	39.0151	0.72067	41.8831	0.66494	39.9378	40.2787	1.00335	0.99666	NaN		NaN		NaN			NaN		NaN		NaN					ATP binding;ATPase activity;ATPase activity, coupled to transmembrane movement of substances;ion channel binding;nucleotide binding;potassium channel activity;sulfonylurea receptor activity	defense response to virus;potassium ion transmembrane transport;potassium ion transport;response to drug;signal transduction;transmembrane transport	integral component of membrane;inward rectifying potassium channel;membrane;plasma membrane;sarcolemma;sarcomere;voltage-gated potassium channel complex	ABC-family proteins mediated transport;ATP sensitive Potassium channels;Cardiac conduction;Inwardly rectifying K+ channels;Ion homeostasis;Muscle contraction;Neuronal System;Potassium Channels;Transport of small molecules	5	5	4	3.6	3.6	2.8	172.8	0.00022143	3.5591
A0A0G2JDI9;P55096	ATP-binding cassette sub-family D member 3	Abcd3	+		NaN		NaN		NaN			NaN		NaN		NaN					NaN		NaN		NaN			1.1082	52.5662	NaN		NaN		52.5662			ATP binding;ATPase activity;ATPase activity, coupled to transmembrane movement of substances;long-chain fatty acid transporter activity;nucleotide binding;protein binding;protein homodimerization activity;protein self-association	fatty acid beta-oxidation;fatty acid biosynthetic process;peroxisomal long-chain fatty acid import;peroxisome organization;response to drug;response to organic cyclic compound;transmembrane transport;very long-chain fatty acid catabolic process	integral component of membrane;intracellular membrane-bounded organelle;membrane;mitochondrial inner membrane;mitochondrion;peroxisomal matrix;peroxisomal membrane;peroxisome	ABC transporters in lipid homeostasis;ABC-family proteins mediated transport;Transport of small molecules	3	3	3	10.7	10.7	10.7	62.697	0	5.2458
P61222	ATP-binding cassette sub-family E member 1	Abce1			0.59069	37.1342	0.59727	37.3932	0.66627	39.9857	38.171	0.65782	39.6798	0.57185	36.3807	0.5683	36.2367	37.4324	0.98065	1.01973	1.0491	51.1981	1.5233	60.3694	1.1314	53.0825	54.8833	1.0907	52.1691	NaN		NaN		52.1691	0.950546	1.05203	ATP binding;ATPase activity;endoribonuclease inhibitor activity;iron ion binding;nucleotide binding;ribosomal small subunit binding	negative regulation of endoribonuclease activity;ribosomal subunit export from nucleus;translational initiation;translational termination	cytoplasm;cytosol;eukaryotic translation initiation factor 3 complex;mitochondrion	Cytokine Signaling in Immune system;Immune System;Interferon alpha/beta signaling;Interferon Signaling	13	13	13	24.2	24.2	24.2	67.314	0	163.89
Q99LE6	ATP-binding cassette sub-family F member 2	Abcf2	+		2.4481	70.9985	2.0349	67.05	2.3607	70.2443	69.4309	2.2607	69.3317	2.1733	68.4871	1.2281	55.1187	64.3125	0.92628	1.07959	0.95272	48.7894	NaN		1.7341	63.4249	56.1071	1.4419	59.0483	NaN		NaN		59.0483	1.05242	0.950191	ATP binding;ATPase activity;nucleotide binding	biological_process	mitochondrion	-	11	11	11	25.2	25.2	25.2	71.781	0	35.209
Q6PE15;F6X5P5	Mycophenolic acid acyl-glucuronide esterase, mitochondrial	Abhd10	+		NaN		NaN		NaN			NaN		NaN		NaN					0.3128	23.8269	NaN		0.25299	20.1909	22.0089	0.33408	25.042	NaN		NaN		25.042	1.13781	0.878881	hydrolase activity;hydrolase activity, hydrolyzing O-glycosyl compounds;mycophenolic acid acyl-glucuronide esterase activity	glucuronoside catabolic process	cytosol;mitochondrion	Biological oxidations;Glucuronidation;Metabolism;Phase II - Conjugation of compounds	4	4	4	18.2	18.2	18.2	33.04	0	10.644
Q99LR1	Monoacylglycerol lipase ABHD12	Abhd12			NaN		NaN		NaN			NaN		NaN		NaN					1.2303	55.163	1.1693	53.9022	NaN		54.5326	1.2193	54.9407	1.2283	55.1227	0.98293	49.5696	53.211	0.975766	1.02484	acylglycerol lipase activity;hydrolase activity;lysophospholipase activity;palmitoyl-(protein) hydrolase activity	acylglycerol catabolic process;adult walking behavior;glycerophospholipid catabolic process;monoacylglycerol catabolic process;phosphatidylserine catabolic process;protein depalmitoylation;response to auditory stimulus	AMPA glutamate receptor complex;cytoplasm;dendrite cytoplasm;integral component of membrane;membrane;mitochondrion	Arachidonate production from DAG;Effects of PIP2 hydrolysis;G alpha (q) signalling events;GPCR downstream signalling;Hemostasis;Platelet activation, signaling and aggregation;Signal Transduction;Signaling by GPCR	4	4	4	15.3	15.3	15.3	45.269	0	31.158
E9QN99;A0A087WPF8;A0A087WSR2;A0A1L1SUX1;A0A087WRJ2;Q8VCR7	Alpha/beta hydrolase domain-containing protein 14B	Abhd14b			0.52593	34.4662	NaN		0.40272	28.7099	31.5881	0.43741	30.4304	NaN		0.74151	42.5786	36.5045	1.15564	0.86532	0.4336	30.2455	NaN		0.67958	40.4613	35.3534	NaN		NaN		0.38779	27.943	27.943	0.79039	1.2652	hydrolase activity	positive regulation of transcription by RNA polymerase II	cytoplasm;cytosol;nucleolus;nucleus	Biological oxidations;Cytosolic sulfonation of small molecules;Metabolism;Phase II - Conjugation of compounds	5	5	5	25.7	25.7	25.7	22.45	0	70.966
Q8R2Y0	Monoacylglycerol lipase ABHD6	Abhd6			NaN		NaN		NaN			NaN		NaN		NaN					1.2714	55.9743	1.1789	54.1053	1.147	53.4234	54.501	1.4423	59.055	1.2117	54.7859	0.85316	46.0381	53.293	0.977836	1.02267	acylglycerol lipase activity;catalytic activity;hydrolase activity;phospholipase activity	acylglycerol catabolic process;long term synaptic depression;negative regulation of cell migration;phospholipid catabolic process;positive regulation of lipid biosynthetic process;regulation of endocannabinoid signaling pathway	AMPA glutamate receptor complex;integral component of membrane;membrane;mitochondrion	Arachidonate production from DAG;Effects of PIP2 hydrolysis;G alpha (q) signalling events;GPCR downstream signalling;Hemostasis;Platelet activation, signaling and aggregation;Signal Transduction;Signaling by GPCR	4	4	4	13.4	13.4	13.4	38.204	0	16.277
B7ZCU2;B7ZCU5;B7ZCU4;B7ZCU3;B7ZCU0;J3QNK8;Q8CBW3	Abl interactor 1	Abi1			NaN		NaN		NaN			NaN		NaN		NaN					0.95033	48.7266	0.57333	36.4405	0.98575	49.6412	44.9361	0.64124	39.0705	0.60308	37.6201	0.54516	35.2818	37.3241	0.830604	1.20394	cadherin binding;protein binding;protein tyrosine kinase activator activity;protein-containing complex binding;SH3 domain binding	actin polymerization or depolymerization;dendrite morphogenesis;lamellipodium morphogenesis;megakaryocyte development;peptidyl-tyrosine phosphorylation;positive regulation of protein tyrosine kinase activity;somitogenesis	cell junction;cell leading edge;cell projection;cytoplasm;cytoskeleton;filopodium;filopodium tip;growth cone;intracellular;lamellipodium;membrane;neuron projection;nucleus;plasma membrane;postsynaptic density;postsynaptic membrane;SCAR complex;synapse	Fcgamma receptor (FCGR) dependent phagocytosis;Immune System;Innate Immune System;Regulation of actin dynamics for phagocytic cup formation;RHO GTPase Effectors;RHO GTPases Activate WASPs and WAVEs;Signal Transduction;Signaling by Receptor Tyrosine Kinases;Signaling by Rho GTPases;Signaling by VEGF;VEGFA-VEGFR2 Pathway	5	5	3	14	14	8.4	43.174	0	17.338
A0A087WRS3;A0A087WPP8;Q6AXH6;Q6AXD2;P62484;A0A087WR90;A0A087WNT3	Abl interactor 2	Abi2			NaN		NaN		NaN			NaN		NaN		NaN					NaN		0.54027	35.0763	0.53701	34.9386	35.0075	NaN		0.62461	38.4468	0.54575	35.3065	36.8766	1.05339	0.949313	proline-rich region binding;protein tyrosine kinase activator activity;protein-containing complex binding;Rac GTPase binding;SH3 domain binding;ubiquitin protein ligase binding	actin polymerization or depolymerization;camera-type eye development;cell migration;dendrite development;learning or memory;peptidyl-tyrosine phosphorylation;positive regulation of Arp2/3 complex-mediated actin nucleation;positive regulation of protein tyrosine kinase activity;Rac protein signal transduction	cell projection;cell-cell adherens junction;cytoplasm;cytoskeleton;cytosol;dendrite;filopodium;filopodium tip;lamellipodium;SCAR complex	Fcgamma receptor (FCGR) dependent phagocytosis;Immune System;Innate Immune System;Regulation of actin dynamics for phagocytic cup formation;RHO GTPase Effectors;RHO GTPases Activate WASPs and WAVEs;Signal Transduction;Signaling by Receptor Tyrosine Kinases;Signaling by Rho GTPases;Signaling by VEGF;VEGFA-VEGFR2 Pathway	4	2	2	9.8	5	5	49.358	0	6.5907
E9Q8E3;Q59IW9;Q59IW5;Q59IW6	-	Abi3bp			NaN		NaN		0.75133	42.9005	42.9005	0.51862	34.1507	NaN		NaN		34.1507	0.796045	1.25621	NaN		NaN		NaN			NaN		NaN		NaN					collagen binding;glycosaminoglycan binding;heparin binding	extracellular matrix organization;positive regulation of cell-substrate adhesion	extracellular matrix;extracellular region;interstitial matrix	-	5	5	5	7.7	7.7	7.7	99.766	0.00021915	3.342
B2RQ57;F8VQH0;Q4JIM5	Non-specific protein-tyrosine kinase;Abelson tyrosine-protein kinase 2	Abl2			NaN		NaN		NaN			NaN		NaN		NaN					NaN		NaN		NaN			NaN		NaN		0.58273	36.818	36.818			actin filament binding;ATP binding;DNA binding;ephrin receptor binding;kinase activity;magnesium ion binding;manganese ion binding;metal ion binding;mitogen-activated protein kinase binding;neuropilin binding;non-membrane spanning protein tyrosine kinase activity;nucleotide binding;phosphotyrosine residue binding;proline-rich region binding;protein binding;protein C-terminus binding;protein domai…	actin cytoskeleton organization;actin filament branching;actin filament bundle assembly;actin filament organization;activated T cell proliferation;activation of protein kinase C activity;adult walking behavior;aggressive behavior;alpha-beta T cell differentiation;apoptotic process;auditory behavior;autophagy;B cell proliferation;B cell proliferation involved in immune response;B cell receptor sig…	actin cytoskeleton;cell;cell leading edge;cytoplasm;cytoplasmic vesicle;cytoskeleton;cytosol;dendritic spine;extrinsic component of cytoplasmic side of plasma membrane;lamellipodium;mitochondrion;nuclear body;nucleolus;nucleoplasm;nucleus;perinuclear region of cytoplasm;phagocytic cup;protein-containing complex	Axon guidance;CDO in myogenesis;Cell Cycle;Cell Cycle, Mitotic;Cyclin D associated events in G1;Developmental Biology;DNA Double Strand Break Response;DNA Double-Strand Break Repair;DNA Repair;Fcgamma receptor (FCGR) dependent phagocytosis;G1 Phase;Gene expression (Transcription);Generic Transcription Pathway;HDR through Homologous Recombination (HR) or Single Strand Annealing (SSA);HDR through S…	5	5	5	9.1	9.1	9.1	117.76	0	6.8509
E9Q9C4;E9Q9C0;E9Q9C1;E9Q9C2;E9QK41;Q8K4G5;E9Q9C7;E9Q030;E9Q9Q7;E9Q9D1;E9Q9D2	Actin-binding LIM protein 1	Ablim1			NaN		NaN		NaN			NaN		NaN		NaN					0.68462	40.6394	0.71099	41.5543	0.58672	36.9769	39.7235	0.59469	37.2919	0.60102	37.5398	0.57712	36.5933	37.1417	0.935004	1.06951	actin binding;metal ion binding;protein binding	axon guidance;cilium assembly;cytoskeleton organization;lamellipodium assembly;positive regulation of transcription by RNA polymerase II	actin cytoskeleton;cytoplasm;cytoskeleton;lamellipodium;postsynaptic density;stress fiber	-	8	8	8	16.4	16.4	16.4	77.222	0	87.301
E9Q4K0;Q8BL65	Actin-binding LIM protein 2	Ablim2			0.28645	22.2667	0.35602	26.2548	0.42917	30.0293	26.1836	NaN		0.29343	22.6862	0.33542	25.1172	23.9017	0.91285	1.09547	0.47567	32.2342	0.48497	32.6586	0.41361	29.2591	31.384	0.48045	32.453	0.49178	32.966	0.40945	29.0503	31.4898	1.00337	0.99664	actin binding;metal ion binding;molecular_function	actin cytoskeleton organization;cytoskeleton organization;positive regulation of transcription by RNA polymerase II;transcription, DNA-templated	actin cytoskeleton;cytoplasm;myofibril	-	14	14	2	29.7	29.7	4.8	73.649	0	123.79
Q69ZX8	Actin-binding LIM protein 3	Ablim3			NaN		NaN		NaN			NaN		NaN		NaN					NaN		NaN		0.21132	17.4454	17.4454	NaN		NaN		NaN					actin binding;metal ion binding;molecular_function	actin cytoskeleton organization;cilium assembly;cytoskeleton organization;lamellipodium assembly;positive regulation of protein targeting to mitochondrion;positive regulation of transcription by RNA polymerase II;transcription, DNA-templated	cytoplasm;lamellipodium;stress fiber	-	4	4	4	5.6	5.6	5.6	77.63	0	10.276
E9PUE7;Q5SSL4	Active breakpoint cluster region-related protein	Abr			NaN		NaN		NaN			NaN		NaN		NaN					1.0816	51.96	1.0593	51.4398	1.0804	51.9323	51.7774	1.2464	55.4843	1.0882	52.1119	0.86992	46.5218	51.3727	0.992183	1.00788	GTPase activator activity;guanyl-nucleotide exchange factor activity;Rho guanyl-nucleotide exchange factor activity	actin cytoskeleton organization;brain development;inner ear morphogenesis;intracellular signal transduction;negative regulation of blood vessel remodeling;negative regulation of cell migration;negative regulation of cellular extravasation;negative regulation of inflammatory response;negative regulation of neutrophil degranulation;neuromuscular process controlling balance;positive regulation of GT…	cytosol;plasma membrane	Cell death signalling via NRAGE, NRIF and NADE;Death Receptor Signalling;G alpha (12/13) signalling events;GPCR downstream signalling;NRAGE signals death through JNK;p75 NTR receptor-mediated signalling;Rho GTPase cycle;Signal Transduction;Signaling by GPCR;Signaling by Rho GTPases	14	14	13	24.8	24.8	23.9	92.486	0	39.483
A0A1W2P7X0;E9QMV2;Q4KML4	Costars family protein ABRACL	Abracl			NaN		NaN		NaN			NaN		NaN		NaN					0.59905	37.4629	0.51629	34.0496	0.51051	33.7972	35.1032	0.58764	37.0134	0.60077	37.5301	0.46666	31.8179	35.4538	1.00999	0.990112	molecular_function	biological_process	cellular_component	-	2	2	2	82.5	82.5	82.5	6.4374	0	114.25
H3BKL5;Q921H8;H3BJZ9;Q8VCH0	3-ketoacyl-CoA thiolase A, peroxisomal;3-ketoacyl-CoA thiolase B, peroxisomal	Acaa1a;Acaa1b			1.7595	63.7616	1.7929	64.1949	2.1975	68.7256	65.5607	1.9262	65.826	1.9179	65.7288	2.0868	67.604	66.3863	1.01259	0.987564	1.117	52.7633	NaN		1.0532	51.2955	52.0294	1.1608	53.7208	NaN		0.87713	46.7272	50.224	0.9653	1.03595	acetate CoA-transferase activity;acetyl-CoA C-acetyltransferase activity;acetyl-CoA C-acyltransferase activity;catalytic activity;palmitoyl-CoA oxidase activity;transferase activity;transferase activity, transferring acyl groups;transferase activity, transferring acyl groups other than amino-acyl groups	bile acid metabolic process;fatty acid beta-oxidation;fatty acid metabolic process;lipid metabolic process;metabolic process;very long-chain fatty acid metabolic process	intracellular membrane-bounded organelle;mitochondrion;peroxisome	alpha-linolenic (omega3) and linoleic (omega6) acid metabolism;alpha-linolenic acid (ALA) metabolism;Beta-oxidation of very long chain fatty acids;Fatty acid metabolism;Immune System;Innate Immune System;Metabolism;Metabolism of lipids;Metabolism of proteins;Neutrophil degranulation;Peroxisomal lipid metabolism;Peroxisomal protein import	3	3	3	15.8	15.8	15.8	38.361	0	43.061
Q8BWT1	3-ketoacyl-CoA thiolase, mitochondrial	Acaa2	+		0.30817	23.5573	0.34307	25.5437	0.38766	27.9362	25.6791	0.2186	17.9386	0.26218	20.772	0.33935	25.3369	21.3492	0.831384	1.20281	0.36899	26.9534	0.55767	35.8015	0.31605	24.015	28.9233	0.27587	21.6221	0.33278	24.9689	0.25117	20.0748	22.2219	0.768304	1.30157	acetyl-CoA C-acyltransferase activity;catalytic activity;transferase activity;transferase activity, transferring acyl groups;transferase activity, transferring acyl groups other than amino-acyl groups	cellular response to hypoxia;fatty acid beta-oxidation;fatty acid metabolic process;lipid metabolic process;metabolic process;negative regulation of mitochondrial membrane permeability involved in apoptotic process;negative regulation of mitochondrial outer membrane permeabilization involved in apoptotic signaling pathway	mitochondrial inner membrane;mitochondrion	Fatty acid metabolism;Metabolism;Metabolism of lipids;Mitochondrial Fatty Acid Beta-Oxidation	16	16	16	57.4	57.4	57.4	41.829	0	323.31
E9Q4Z2	Acetyl-CoA carboxylase 2;Biotin carboxylase	Acacb	+		1.7607	63.7773	1.803	64.3239	1.8807	65.2862	64.4625	1.7652	63.8363	1.805	64.3494	1.7364	63.4556	63.8804	0.99097	1.00911	NaN		NaN		NaN			NaN		NaN		NaN					acetyl-CoA carboxylase activity;ATP binding;biotin binding;biotin carboxylase activity;catalytic activity;identical protein binding;ligase activity;metal ion binding;nucleotide binding	acetyl-CoA metabolic process;energy homeostasis;fatty acid biosynthetic process;fatty acid metabolic process;lipid metabolic process;malonyl-CoA biosynthetic process;metabolic process;negative regulation of catalytic activity;negative regulation of fatty acid beta-oxidation;negative regulation of fatty acid oxidation;negative regulation of gene expression;negative regulation of lipid catabolic pr…	endomembrane system;membrane;mitochondrion;nucleus	Biotin transport and metabolism;ChREBP activates metabolic gene expression;Fatty acid metabolism;Import of palmitoyl-CoA into the mitochondrial matrix;Integration of energy metabolism;Metabolism;Metabolism of lipids;Metabolism of vitamins and cofactors;Metabolism of water-soluble vitamins and cofactors	14	14	13	8.3	8.3	7.9	275.75	0	58.953
D3Z7X0;D3Z2B3;Q8K370	Acyl-CoA dehydrogenase family member 10	Acad12;Acad10			0.5024	33.4398	NaN		0.4919	32.9714	33.2056	0.39725	28.4308	0.35193	26.0317	0.43763	30.4411	28.3012	0.852302	1.17329	NaN		NaN		NaN			NaN		NaN		NaN					acyl-CoA dehydrogenase activity;flavin adenine dinucleotide binding;hydrolase activity;oxidoreductase activity;oxidoreductase activity, acting on the CH-CH group of donors	fatty acid beta-oxidation using acyl-CoA dehydrogenase;metabolic process;oxidation-reduction process	mitochondrion	Fatty acid metabolism;Metabolism;Metabolism of lipids;Mitochondrial Fatty Acid Beta-Oxidation	6	6	6	16.4	16.4	16.4	61.389	0	20.091
A0A0R4J0P1;Q9D7B6;D3YTT4	Isobutyryl-CoA dehydrogenase, mitochondrial	Acad8	+		NaN		NaN		NaN			0.36882	26.9444	NaN		NaN		26.9444			0.31708	24.0745	NaN		0.30051	23.1071	23.5908	0.39577	28.355	NaN		NaN		28.355	1.20195	0.831981	acyl-CoA dehydrogenase activity;flavin adenine dinucleotide binding;oxidoreductase activity;oxidoreductase activity, acting on the CH-CH group of donors	branched-chain amino acid catabolic process;lipid metabolic process;oxidation-reduction process;valine catabolic process	mitochondrion	Branched-chain amino acid catabolism;Metabolism;Metabolism of amino acids and derivatives	6	6	6	23.5	23.5	23.5	45.091	0	44.547
Q8JZN5	Acyl-CoA dehydrogenase family member 9, mitochondrial	Acad9	+		0.40294	28.7211	0.40344	28.7465	0.47863	32.3698	29.9458	0.33269	24.9638	0.32567	24.5664	0.40676	28.9147	26.1483	0.873187	1.14523	0.35095	25.978	0.41483	29.3201	0.38917	28.0146	27.7709	0.42814	29.9789	0.3977	28.4539	0.36533	26.7576	28.3968	1.02254	0.977959	acyl-CoA dehydrogenase activity;flavin adenine dinucleotide binding;long-chain-acyl-CoA dehydrogenase activity;medium-chain-acyl-CoA dehydrogenase activity;oxidoreductase activity;oxidoreductase activity, acting on the CH-CH group of donors	long-chain fatty acid metabolic process;medium-chain fatty acid metabolic process;mitochondrial respiratory chain complex I assembly;oxidation-reduction process	dendrite;mitochondrial membrane;mitochondrion;nucleus	Complex I biogenesis;Metabolism;Respiratory electron transport;Respiratory electron transport, ATP synthesis by chemiosmotic coupling, and heat production by uncoupling proteins.;The citric acid (TCA) cycle and respiratory electron transport	19	19	19	42.7	42.7	42.7	68.721	0	200.09
A0A0R4J083;P51174	Long-chain specific acyl-CoA dehydrogenase, mitochondrial	Acadl	+		0.35302	26.0913	0.37053	27.0355	0.38289	27.6877	26.9382	0.25844	20.5365	0.2716	21.3589	0.34938	25.8919	22.5958	0.838802	1.19218	0.27038	21.2834	0.34094	25.4254	0.28406	22.122	22.9436	0.28417	22.1287	0.3389	25.3118	0.27525	21.584	23.0082	1.00281	0.997194	acyl-CoA dehydrogenase activity;fatty-acyl-CoA binding;flavin adenine dinucleotide binding;long-chain-acyl-CoA dehydrogenase activity;oxidoreductase activity;oxidoreductase activity, acting on the CH-CH group of donors;palmitoyl-CoA oxidase activity	carnitine catabolic process;carnitine metabolic process, CoA-linked;cellular lipid catabolic process;fatty acid beta-oxidation using acyl-CoA dehydrogenase;fatty acid catabolic process;fatty acid metabolic process;lipid metabolic process;long-chain fatty acid catabolic process;negative regulation of fatty acid biosynthetic process;negative regulation of fatty acid oxidation;oxidation-reduction pr…	mitochondrial matrix;mitochondrial membrane;mitochondrion	Beta oxidation of lauroyl-CoA to decanoyl-CoA-CoA;Beta oxidation of myristoyl-CoA to lauroyl-CoA;Fatty acid metabolism;Metabolism;Metabolism of lipids;Mitochondrial Fatty Acid Beta-Oxidation;mitochondrial fatty acid beta-oxidation of saturated fatty acids	12	12	12	41.6	41.6	41.6	47.896	0	323.31
P45952	Medium-chain specific acyl-CoA dehydrogenase, mitochondrial	Acadm	+		0.64986	39.3888	0.69033	40.84	0.69064	40.8508	40.3599	0.55239	35.5832	0.59227	37.1966	0.62944	38.6292	37.1363	0.920131	1.0868	1.2139	54.8308	0.75236	42.9341	1.1845	54.2229	50.6626	0.71548	41.7073	0.90787	47.5855	NaN		44.6464	0.881249	1.13475	acyl-CoA dehydrogenase activity;flavin adenine dinucleotide binding;identical protein binding;medium-chain-acyl-CoA dehydrogenase activity;oxidoreductase activity;oxidoreductase activity, acting on the CH-CH group of donors	cardiac muscle cell differentiation;carnitine biosynthetic process;carnitine metabolic process;carnitine metabolic process, CoA-linked;fatty acid beta-oxidation;fatty acid beta-oxidation using acyl-CoA dehydrogenase;fatty acid metabolic process;glycogen biosynthetic process;heart development;lipid metabolic process;liver development;medium-chain fatty acid catabolic process;medium-chain fatty aci…	axon;mitochondrial matrix;mitochondrial membrane;mitochondrion;nuclear speck	Beta oxidation of decanoyl-CoA to octanoyl-CoA-CoA;Beta oxidation of octanoyl-CoA to hexanoyl-CoA;Fatty acid metabolism;Metabolism;Metabolism of lipids;Mitochondrial Fatty Acid Beta-Oxidation;mitochondrial fatty acid beta-oxidation of saturated fatty acids;mitochondrial fatty acid beta-oxidation of unsaturated fatty acids	16	16	16	63.7	63.7	63.7	46.481	0	323.31
Q07417	Short-chain specific acyl-CoA dehydrogenase, mitochondrial	Acads	+		0.4107	29.1132	0.43922	30.5179	0.46931	31.9408	30.524	0.31206	23.784	0.33906	25.3207	0.37979	27.5252	25.5433	0.836827	1.19499	0.67073	40.1459	NaN		0.4636	31.6753	35.9106	0.42409	29.7797	NaN		NaN		29.7797	0.829273	1.20588	acyl-CoA dehydrogenase activity;butyryl-CoA dehydrogenase activity;flavin adenine dinucleotide binding;oxidoreductase activity;oxidoreductase activity, acting on the CH-CH group of donors	fatty acid beta-oxidation using acyl-CoA dehydrogenase;fatty acid metabolic process;lipid metabolic process;oxidation-reduction process	mitochondrial matrix;mitochondrion;nucleoplasm	Beta oxidation of butanoyl-CoA to acetyl-CoA;Beta oxidation of hexanoyl-CoA to butanoyl-CoA;Fatty acid metabolism;Metabolism;Metabolism of lipids;Mitochondrial Fatty Acid Beta-Oxidation;mitochondrial fatty acid beta-oxidation of saturated fatty acids	10	10	10	33.3	33.3	33.3	44.889	0	54.843
Q9DBL1;E9Q5L3	Short/branched chain specific acyl-CoA dehydrogenase, mitochondrial	Acadsb	+		1.3363	57.1973	1.4498	59.1803	1.3474	57.3997	57.9258	1.1827	54.1852	1.2398	55.3532	1.3527	57.4956	55.678	0.961196	1.04037	NaN		NaN		NaN			0.78103	43.8527	NaN		NaN		43.8527			acyl-CoA dehydrogenase activity;flavin adenine dinucleotide binding;oxidoreductase activity;oxidoreductase activity, acting on the CH-CH group of donors;short-branched-chain-acyl-CoA dehydrogenase activity	acyl-CoA metabolic process;fatty acid metabolic process;lipid metabolic process;oxidation-reduction process	integral component of membrane;membrane;mitochondrial matrix;mitochondrion	Branched-chain amino acid catabolism;Metabolism;Metabolism of amino acids and derivatives	5	5	5	18.5	18.5	18.5	47.874	0	174.62
B1AR28;P50544	Very long-chain specific acyl-CoA dehydrogenase, mitochondrial	Acadvl	+		0.48917	32.8485	0.54188	35.1441	0.52722	34.5215	34.1714	0.44256	30.6788	0.42453	29.8014	0.44227	30.6649	30.3817	0.889097	1.12474	0.68402	40.6183	0.65713	39.6547	0.69881	41.1353	40.4694	0.69746	41.0884	0.76238	43.2585	0.61585	38.1131	40.82	1.00866	0.991411	acyl-CoA dehydrogenase activity;flavin adenine dinucleotide binding;long-chain-acyl-CoA dehydrogenase activity;oxidoreductase activity;oxidoreductase activity, acting on the CH-CH group of donors	epithelial cell differentiation;fatty acid beta-oxidation using acyl-CoA dehydrogenase;fatty acid catabolic process;fatty acid metabolic process;lipid metabolic process;negative regulation of fatty acid biosynthetic process;negative regulation of fatty acid oxidation;oxidation-reduction process;regulation of cholesterol metabolic process;response to cold;temperature homeostasis	cytosol;membrane;mitochondrial inner membrane;mitochondrial membrane;mitochondrial nucleoid;mitochondrion;nucleolus;nucleus	Beta oxidation of palmitoyl-CoA to myristoyl-CoA;Fatty acid metabolism;Metabolism;Metabolism of lipids;Mitochondrial Fatty Acid Beta-Oxidation;mitochondrial fatty acid beta-oxidation of saturated fatty acids	22	22	22	49.7	49.7	49.7	68.55	0	323.31
Q6ZQK5	Arf-GAP with coiled-coil, ANK repeat and PH domain-containing protein 2	Acap2			NaN		NaN		NaN			NaN		NaN		NaN					NaN		0.6801	40.4797	0.86101	46.2657	43.3727	1.1526	53.5446	0.91075	47.6645	0.73051	42.2136	47.8075	1.10225	0.907236	GTPase activator activity;metal ion binding;phosphatidylinositol-3,5-bisphosphate binding;protein binding;Rab GTPase binding	actin filament-based process;cellular response to nerve growth factor stimulus;positive regulation of GTPase activity;protein localization to endosome	endosome;endosome membrane;membrane;ruffle	-	6	6	6	10.5	10.5	10.5	87.21	0	34.849
Q8QZT1	Acetyl-CoA acetyltransferase, mitochondrial	Acat1	+		0.40866	29.0105	0.40772	28.9631	0.44575	30.8317	29.6018	0.31088	23.7154	0.32627	24.6006	0.38596	27.8478	25.3879	0.857648	1.16598	0.21948	17.9978	0.2127	17.5394	0.22213	18.1756	17.9043	0.23057	18.7368	0.19295	16.1742	0.21249	17.5251	17.4787	0.976231	1.02435	acetyl-CoA C-acetyltransferase activity;carbon-carbon lyase activity;catalytic activity;coenzyme binding;ligase activity, forming carbon-carbon bonds;metal ion binding;protein homodimerization activity;transferase activity;transferase activity, transferring acyl groups;transferase activity, transferring acyl groups other than amino-acyl groups	acetyl-CoA biosynthetic process;acetyl-CoA catabolic process;adipose tissue development;brain development;coenzyme A biosynthetic process;coenzyme A metabolic process;fatty acid beta-oxidation;isoleucine catabolic process;ketone body catabolic process;liver development;metabolic process;metanephric proximal convoluted tubule development;propionyl-CoA biosynthetic process;protein homooligomerizati…	mitochondrial inner membrane;mitochondrial matrix;mitochondrion	Branched-chain amino acid catabolism;Ketone body metabolism;Metabolism;Metabolism of amino acids and derivatives;Metabolism of lipids;Synthesis of Ketone Bodies;Utilization of Ketone Bodies	16	16	16	49.8	49.8	49.8	44.816	0	323.31
Q8CAY6;G3XA25;Q80X81;F2Z459	Acetyl-CoA acetyltransferase, cytosolic	Acat2;Acat3			NaN		NaN		NaN			NaN		NaN		0.81154	44.7983	44.7983			0.52898	34.5969	0.51092	33.8152	0.48046	32.4534	33.6218	0.52915	34.6042	0.50805	33.6892	0.47039	31.9908	33.4281	0.994237	1.0058	acetyl-CoA C-acetyltransferase activity;catalytic activity;transferase activity;transferase activity, transferring acyl groups;transferase activity, transferring acyl groups other than amino-acyl groups	fatty acid beta-oxidation;metabolic process;positive regulation of intestinal cholesterol absorption	cytoplasm;cytosol;mitochondrion;nucleolus;nucleus	Cholesterol biosynthesis;Metabolism;Metabolism of lipids;Metabolism of steroids	10	10	10	43.1	43.1	43.1	41.297	0	187.54
A0A0R4J079;Q8BMP6	Golgi resident protein GCP60	Acbd3			NaN		NaN		NaN			NaN		NaN		NaN					1.2837	56.2114	NaN		1.0925	52.2103	54.2108	1.4241	58.7476	NaN		1.163	53.7679	56.2577	1.03776	0.963616	fatty-acyl-CoA binding;protein kinase A regulatory subunit binding	lipid metabolic process;steroid biosynthetic process	Golgi apparatus;Golgi membrane;membrane;mitochondrion	Clathrin derived vesicle budding;Golgi Associated Vesicle Biogenesis;Membrane Trafficking;trans-Golgi Network Vesicle Budding;Vesicle-mediated transport	4	4	4	11.6	11.6	11.6	60.181	0	29.916
Q9D061	Acyl-CoA-binding domain-containing protein 6	Acbd6			NaN		NaN		NaN			NaN		NaN		NaN					NaN		NaN		0.98159	49.5355	49.5355	NaN		NaN		NaN					fatty-acyl-CoA binding;lipid binding;molecular_function	biological_process	cytoplasm	Fatty acid metabolism;Metabolism;Metabolism of lipids;Mitochondrial Fatty Acid Beta-Oxidation	3	3	3	20.2	20.2	20.2	30.887	0	24.673
Q9D258	Acyl-CoA-binding domain-containing protein 7	Acbd7			NaN		NaN		NaN			NaN		NaN		NaN					NaN		NaN		NaN			NaN		0.93592	48.345	NaN		48.345			fatty-acyl-CoA binding;lipid binding;molecular_function	biological_process	cellular_component	Fatty acid metabolism;Metabolism;Metabolism of lipids;Mitochondrial Fatty Acid Beta-Oxidation	2	2	2	27.3	27.3	27.3	10.01	0	39.025
F6QCP8;P09470	Angiotensin-converting enzyme;Angiotensin-converting enzyme, soluble form	Ace			NaN		NaN		1.8227	64.5729	64.5729	1.5009	60.0144	1.8406	64.7962	1.6315	61.9989	62.2698	0.964333	1.03699	NaN		NaN		NaN			NaN		NaN		NaN					actin binding;bradykinin receptor binding;carboxypeptidase activity;chloride ion binding;drug binding;endopeptidase activity;exopeptidase activity;hydrolase activity;metal ion binding;metallodipeptidase activity;metallopeptidase activity;mitogen-activated protein kinase binding;mitogen-activated protein kinase kinase binding;peptidase activity;peptidyl-dipeptidase activity;protein binding;tripept…	amyloid-beta metabolic process;arachidonic acid secretion;cell proliferation in bone marrow;heart contraction;hormone catabolic process;kidney development;negative regulation of gap junction assembly;negative regulation of gene expression;negative regulation of protein binding;neutrophil mediated immunity;peptide catabolic process;positive regulation of peptidyl-cysteine S-nitrosylation;positive …	cytoplasm;endosome;external side of plasma membrane;extracellular exosome;extracellular region;extracellular space;integral component of membrane;lysosome;membrane;plasma membrane	Metabolism of Angiotensinogen to Angiotensins;Metabolism of proteins;Peptide hormone metabolism	3	3	3	5.2	5.2	5.2	117.51	0	18.783
F6RJ39;Q9JIX8	Apoptotic chromatin condensation inducer in the nucleus	Acin1			2.793	73.6356	2.2675	69.3956	2.5019	71.4441	71.4918	NaN		2.7301	73.1911	2.7654	73.4424	73.3167	1.02553	0.975108	0.88938	47.0726	1.1594	53.6908	0.85881	46.2021	48.9885	0.97397	49.3407	1.2731	56.0072	0.99259	49.8141	51.7206	1.05577	0.947175	nucleic acid binding	apoptotic chromosome condensation;apoptotic process;erythrocyte differentiation;mRNA processing;negative regulation of mRNA splicing, via spliceosome;positive regulation of apoptotic process;positive regulation of monocyte differentiation;RNA splicing	ASAP complex;cytosol;exon-exon junction complex;nuclear speck;nucleolus;nucleoplasm;nucleus;plasma membrane	Apoptosis;Apoptotic cleavage of cellular proteins;Apoptotic execution phase;Programmed Cell Death	13	13	10	15.2	15.2	12.3	143.54	0	91.218
Q3V117;Q91V92	ATP-citrate synthase	Acly	+		NaN		NaN		1.2791	56.123	56.123	1.2263	55.0824	NaN		2.45	71.0145	63.0485	1.1234	0.890157	0.74682	42.7531	0.55232	35.5803	0.67159	40.1767	39.5034	0.76772	43.43	0.66877	40.0756	0.59056	37.1291	40.2115	1.01793	0.982389	ATP binding;ATP citrate synthase activity;catalytic activity;cofactor binding;metal ion binding;nucleotide binding;protein binding;transferase activity;transferase activity, transferring acyl groups, acyl groups converted into alkyl on transfer	acetyl-CoA biosynthetic process;citrate metabolic process;fatty acid biosynthetic process;lipid biosynthetic process;lipid metabolic process;metabolic process;oxaloacetate metabolic process	citrate lyase complex;cytoplasm;cytosol;mitochondrion;nucleoplasm;plasma membrane	ChREBP activates metabolic gene expression;Fatty acid metabolism;Fatty acyl-CoA biosynthesis;Immune System;Innate Immune System;Integration of energy metabolism;Metabolism;Metabolism of lipids;Neutrophil degranulation	20	20	20	23.6	23.6	23.6	120.79	0	319.83
P28271	Cytoplasmic aconitate hydratase	Aco1	+		0.36227	26.5931	0.36838	26.9209	0.46785	31.8731	28.4624	0.39033	28.0746	0.42138	29.6458	0.47774	32.3291	30.0165	1.0546	0.948224	0.5863	36.9602	0.66547	39.9569	0.64524	39.2186	38.7119	0.6247	38.4502	0.69942	41.1564	0.51357	33.931	37.8459	0.977629	1.02288	3 iron, 4 sulfur cluster binding;4 iron, 4 sulfur cluster binding;aconitate hydratase activity;iron-responsive element binding;iron-sulfur cluster binding;lyase activity;metal ion binding;RNA binding	cellular iron ion homeostasis;citrate metabolic process;intestinal absorption;metabolic process;post-embryonic development;regulation of gene expression;regulation of translation;response to iron(II) ion;tricarboxylic acid cycle	cytoplasm;cytosol;endoplasmic reticulum;Golgi apparatus;mitochondrion	Iron uptake and transport;Transport of small molecules	20	20	20	26.1	26.1	26.1	98.124	0	127.33
Q99KI0	Aconitate hydratase, mitochondrial	Aco2	+		0.35876	26.4035	0.37667	27.361	0.40294	28.7211	27.4952	0.28351	22.0886	0.30018	23.0876	0.32735	24.6619	23.2794	0.846671	1.1811	0.2264	18.4605	0.23941	19.3164	0.21397	17.6256	18.4675	0.22641	18.4612	0.2308	18.752	0.22651	18.4678	18.5604	1.00503	0.994999	3 iron, 4 sulfur cluster binding;4 iron, 4 sulfur cluster binding;aconitate hydratase activity;iron ion binding;iron-sulfur cluster binding;lyase activity;metal ion binding	citrate metabolic process;isocitrate metabolic process;liver development;metabolic process;response to isolation stress;tricarboxylic acid cycle	mitochondrion;myelin sheath	Citric acid cycle (TCA cycle);Metabolism;Pyruvate metabolism and Citric Acid (TCA) cycle;The citric acid (TCA) cycle and respiratory electron transport	37	37	37	66	66	66	85.462	0	323.31
O55137	Acyl-coenzyme A thioesterase 1	Acot1			NaN		NaN		NaN			NaN		NaN		NaN					0.15672	13.5487	NaN		NaN		13.5487	NaN		NaN		NaN					acyl-CoA hydrolase activity;carboxylic ester hydrolase activity;hydrolase activity;myristoyl-CoA hydrolase activity;palmitoyl-CoA hydrolase activity;thiolester hydrolase activity	acyl-CoA metabolic process;long-chain fatty acid metabolic process	cytoplasm;mitochondrion	Fatty acid metabolism;Metabolism;Metabolism of lipids;Metabolism of proteins;Mitochondrial Fatty Acid Beta-Oxidation;Peroxisomal protein import	5	1	1	17.2	3.3	3.3	46.135	0	8.7595
A2AVR6;Q8VHQ9	Acyl-coenzyme A thioesterase 11	Acot11			NaN		NaN		NaN			NaN		NaN		NaN					0.65633	39.6256	NaN		0.64329	39.1465	39.386	0.78496	43.9763	NaN		NaN		43.9763	1.11655	0.895618	acyl-CoA hydrolase activity;carboxylic ester hydrolase activity;hydrolase activity;lipid binding	acyl-CoA metabolic process;fatty acid metabolic process;intracellular signal transduction;response to cold;response to temperature stimulus	cytoplasm;cytosol	Fatty acid metabolism;Metabolism;Metabolism of lipids;Mitochondrial Fatty Acid Beta-Oxidation	4	4	4	9	9	9	69.377	0	27.05
Q9CQR4	Acyl-coenzyme A thioesterase 13;Acyl-coenzyme A thioesterase 13, N-terminally processed	Acot13	+		0.38219	27.651	0.42308	29.7299	0.46108	31.5575	29.6461	0.30938	23.628	0.33608	25.1542	0.37159	27.0919	25.2914	0.853108	1.17218	0.26808	21.1406	0.28142	21.9616	0.26057	20.6708	21.2577	0.27603	21.6319	0.27216	21.3935	0.238	19.2246	20.75	0.976119	1.02447	acyl-CoA hydrolase activity;hydrolase activity	protein homotetramerization	cytoplasm;cytoskeleton;cytosol;mitochondrion;nucleus;spindle	Fatty acid metabolism;Metabolism;Metabolism of lipids;Mitochondrial Fatty Acid Beta-Oxidation	8	8	8	60	60	60	15.183	0	181.99
Q9QYR9	Acyl-coenzyme A thioesterase 2, mitochondrial	Acot2	+		0.40214	28.6804	0.46082	31.5453	0.28224	22.0115	27.4124	0.37481	27.2627	0.26786	21.1269	0.42967	30.0538	26.1478	0.953867	1.04836	NaN		NaN		0.44833	30.955	30.955	0.30771	23.5304	0.41463	29.3101	0.34732	25.7786	26.2064	0.846597	1.1812	acyl-CoA hydrolase activity;carboxylic ester hydrolase activity;hydrolase activity;myristoyl-CoA hydrolase activity;palmitoyl-CoA hydrolase activity;signaling receptor binding;thiolester hydrolase activity	acyl-CoA metabolic process;fatty acid metabolic process;long-chain fatty acid metabolic process;very long-chain fatty acid metabolic process	mitochondrial matrix;mitochondrion	Fatty acid metabolism;Metabolism;Metabolism of lipids;Metabolism of proteins;Mitochondrial Fatty Acid Beta-Oxidation;Peroxisomal protein import	6	6	2	16.8	16.8	4	49.656	0	71.743
E9PYH2;Q91V12	Cytosolic acyl coenzyme A thioester hydrolase	Acot7			NaN		NaN		NaN			NaN		NaN		NaN					0.82732	45.275	0.83807	45.5951	0.73658	42.4156	44.4286	0.8517	45.9956	0.8227	45.1363	0.81479	44.8972	45.343	1.02058	0.979832	acyl-CoA hydrolase activity;carboxylic ester hydrolase activity;fatty-acyl-CoA binding;hydrolase activity;identical protein binding;long-chain fatty acyl-CoA binding;myristoyl-CoA hydrolase activity;palmitoyl-CoA hydrolase activity;protein homodimerization activity	acyl-CoA metabolic process;coenzyme A biosynthetic process;fatty acid catabolic process;long-chain fatty-acyl-CoA catabolic process;medium-chain fatty acid biosynthetic process;medium-chain fatty-acyl-CoA catabolic process;palmitic acid biosynthetic process	cell body;cytoplasm;cytosol;neuron projection;nucleoplasm	Fatty acid metabolism;Metabolism;Metabolism of lipids;Mitochondrial Fatty Acid Beta-Oxidation	12	12	12	39.3	39.3	39.3	42.826	0	316.37
Q9R0X4	Acyl-coenzyme A thioesterase 9, mitochondrial	Acot9	+		0.47253	32.0897	0.43475	30.3014	0.47954	32.4114	31.6008	0.29607	22.8437	0.33165	24.9052	0.45253	31.1546	26.3012	0.832293	1.2015	0.20276	16.8579	0.17302	14.75	0.1848	15.5976	15.7351	0.21741	17.8584	0.21049	17.3888	0.18535	15.6367	16.9613	1.07793	0.927707	acetyl-CoA hydrolase activity;acyl-CoA hydrolase activity;carboxylic ester hydrolase activity;hydrolase activity;protein binding	acyl-CoA metabolic process	mitochondrion	Fatty acid metabolism;Metabolism;Metabolism of lipids;Mitochondrial Fatty Acid Beta-Oxidation	12	12	12	37.6	37.6	37.6	50.56	0	101.04
A2A848;Q9R0H0	Peroxisomal acyl-coenzyme A oxidase 1	Acox1	+		2.0855	67.5903	1.9236	65.7956	2.6598	72.6761	68.6873	2.9513	74.6919	NaN		2.9203	74.4917	74.5918	1.08596	0.920843	NaN		NaN		1.5421	60.6624	60.6624	NaN		NaN		NaN					acyl-CoA dehydrogenase activity;acyl-CoA oxidase activity;FAD binding;flavin adenine dinucleotide binding;oxidoreductase activity;oxidoreductase activity, acting on the CH-CH group of donors;palmitoyl-CoA oxidase activity;PDZ domain binding;protein N-terminus binding;signaling receptor binding	cholesterol homeostasis;fatty acid beta-oxidation;fatty acid beta-oxidation using acyl-CoA dehydrogenase;fatty acid beta-oxidation using acyl-CoA oxidase;fatty acid metabolic process;fatty acid oxidation;generation of precursor metabolites and energy;lipid homeostasis;lipid metabolic process;oxidation-reduction process;peroxisome fission;prostaglandin metabolic process;spermatogenesis;very long-c…	cytoplasm;intracellular membrane-bounded organelle;mitochondrion;nucleolus;nucleoplasm;nucleus;peroxisomal membrane;peroxisome;plasma membrane	alpha-linolenic (omega3) and linoleic (omega6) acid metabolism;alpha-linolenic acid (ALA) metabolism;Beta-oxidation of very long chain fatty acids;Fatty acid metabolism;Metabolism;Metabolism of lipids;Metabolism of proteins;Peroxisomal lipid metabolism;Peroxisomal protein import	8	8	8	14.4	14.4	14.4	70.03	0	65.663
Q561M1;Q9D358	Low molecular weight phosphotyrosine protein phosphatase	Acp1			0.34834	25.8347	NaN		0.20575	17.0641	21.4494	0.23088	18.7573	NaN		NaN		18.7573	0.874491	1.14352	0.28834	22.3807	NaN		NaN		22.3807	0.36056	26.5009	NaN		0.2626	20.7984	23.6496	1.05669	0.946347	acid phosphatase activity;hydrolase activity;non-membrane spanning protein tyrosine phosphatase activity;phosphatase activity;phosphoprotein phosphatase activity;protein tyrosine phosphatase activity	peptidyl-tyrosine dephosphorylation;protein dephosphorylation	cytoplasm;cytoplasmic side of plasma membrane;cytosol;sarcolemma	-	3	3	3	22.8	22.8	22.8	17.922	0	57.541
Q8BP40	Lysophosphatidic acid phosphatase type 6	Acp6	+		0.3728	27.1562	NaN		0.39836	28.4877	27.8219	0.3616	26.557	0.28224	22.0115	0.41345	29.2511	25.9399	0.932354	1.07255	NaN		NaN		NaN			NaN		NaN		NaN					acid phosphatase activity;hydrolase activity;lysophosphatidic acid phosphatase activity	dephosphorylation;hematopoietic progenitor cell differentiation;lipid metabolic process;lysobisphosphatidic acid metabolic process;phospholipid metabolic process	cytoplasm;mitochondrion	Glycerophospholipid biosynthesis;Metabolism;Metabolism of lipids;Phospholipid metabolism;Synthesis of PA	5	5	5	17.2	17.2	17.2	47.624	0	29.082
Q99PU5	Long-chain-fatty-acid--CoA ligase ACSBG1	Acsbg1			NaN		NaN		NaN			NaN		NaN		NaN					1.1637	53.7829	1.2006	54.5578	1.1256	52.9545	53.7651	1.2697	55.9413	1.2671	55.8908	1.0992	52.3628	54.7316	1.01798	0.98234	ATP binding;catalytic activity;decanoate-CoA ligase activity;ligase activity;long-chain fatty acid-CoA ligase activity;nucleotide binding;very long-chain fatty acid-CoA ligase activity	fatty acid metabolic process;lipid metabolic process;long-chain fatty acid metabolic process;metabolic process;response to glucocorticoid;very long-chain fatty acid metabolic process	cytoplasm;cytoplasmic vesicle;endoplasmic reticulum;Golgi apparatus;intracellular membrane-bounded organelle;peroxisome	Fatty acid metabolism;Fatty acyl-CoA biosynthesis;Metabolism;Metabolism of lipids;Synthesis of very long-chain fatty acyl-CoAs	12	12	12	25.7	25.7	25.7	80.425	0	163.28
Q8VCW8	Acyl-CoA synthetase family member 2, mitochondrial	Acsf2	+		NaN		NaN		NaN			NaN		NaN		NaN					0.351	25.9808	0.41633	29.395	0.41791	29.4737	28.2831	0.39599	28.3662	NaN		0.41058	29.1072	28.7367	1.01604	0.984216	ATP binding;catalytic activity;ligase activity;molecular_function;nucleotide binding	biological_process;fatty acid metabolic process;lipid metabolic process;metabolic process	mitochondrion	Fatty acid metabolism;Metabolism;Metabolism of lipids;Mitochondrial Fatty Acid Beta-Oxidation	7	7	7	19.7	19.7	19.7	67.95	0	83.773
Q3URE1;A0A1D5RMC8	Acyl-CoA synthetase family member 3, mitochondrial	Acsf3	+		NaN		NaN		NaN			NaN		NaN		NaN					NaN		NaN		0.63362	38.7863	38.7863	NaN		NaN		NaN					acid-thiol ligase activity;ATP binding;catalytic activity;ligase activity;malonyl-CoA synthetase activity;nucleotide binding;very long-chain fatty acid-CoA ligase activity	fatty acid biosynthetic process;fatty acid metabolic process;lipid metabolic process;malonate catabolic process;metabolic process	mitochondrion	Fatty acid metabolism;Fatty acyl-CoA biosynthesis;Metabolism;Metabolism of lipids;Synthesis of very long-chain fatty acyl-CoAs	5	5	5	13.7	13.7	13.7	65.076	0	8.5192
D3Z041;P41216	Long-chain-fatty-acid--CoA ligase 1	Acsl1	+		0.38821	27.9648	0.45453	31.2493	0.43106	30.1217	29.7786	0.27579	21.6172	0.31885	24.1764	0.41743	29.4498	25.0811	0.842253	1.18729	NaN		NaN		NaN			0.78894	44.101	NaN		0.6489	39.3535	41.7272			ATP binding;catalytic activity;decanoate-CoA ligase activity;ligase activity;long-chain fatty acid-CoA ligase activity;nucleotide binding	adiponectin-activated signaling pathway;fatty acid metabolic process;fatty acid transport;lipid biosynthetic process;lipid metabolic process;long-chain fatty acid import;long-chain fatty acid metabolic process;metabolic process;positive regulation of protein serine/threonine kinase activity;regulation of extrinsic apoptotic signaling pathway;response to drug;response to nutrient;response to oleic…	endoplasmic reticulum;endoplasmic reticulum membrane;integral component of membrane;intracellular membrane-bounded organelle;membrane;mitochondrial inner membrane;mitochondrial outer membrane;mitochondrion;nucleolus;nucleus;organelle membrane;peroxisomal membrane;peroxisome;plasma membrane	alpha-linolenic (omega3) and linoleic (omega6) acid metabolism;alpha-linolenic acid (ALA) metabolism;Fatty acid metabolism;Fatty acyl-CoA biosynthesis;Linoleic acid (LA) metabolism;Metabolism;Metabolism of lipids;Synthesis of very long-chain fatty acyl-CoAs	23	23	23	44.1	44.1	44.1	78.034	0	323.31
Q9CZW4;E9PUC2	Long-chain-fatty-acid--CoA ligase 3	Acsl3			NaN		0.63343	38.7791	NaN		38.7791	NaN		NaN		NaN					1.3463	57.3797	1.2088	54.7265	1.2261	55.0784	55.7282	1.5815	61.2628	NaN		NaN		61.2628	1.09931	0.909658	ATP binding;catalytic activity;decanoate-CoA ligase activity;ligase activity;long-chain fatty acid-CoA ligase activity;nucleotide binding;protein domain specific binding;protein kinase binding	brain development;fatty acid biosynthetic process;fatty acid metabolic process;lipid metabolic process;long-chain fatty acid import;long-chain fatty acid metabolic process;metabolic process;positive regulation of Golgi to plasma membrane protein transport;positive regulation of phosphatidylcholine biosynthetic process;positive regulation of secretion;response to nutrient;response to organic cycli…	endoplasmic reticulum;endoplasmic reticulum membrane;Golgi apparatus;integral component of membrane;intracellular membrane-bounded organelle;lipid droplet;membrane;mitochondrial outer membrane;mitochondrion;organelle membrane;perinuclear region of cytoplasm;peroxisomal membrane;peroxisome	Fatty acid metabolism;Fatty acyl-CoA biosynthesis;Metabolism;Metabolism of lipids;Synthesis of very long-chain fatty acyl-CoAs	6	6	5	12.1	12.1	10.6	80.491	0	48.555
Q9QUJ7	Long-chain-fatty-acid--CoA ligase 4	Acsl4	+		NaN		NaN		NaN			NaN		NaN		NaN					NaN		1.2332	55.2212	NaN		55.2212	1.4808	59.6904	NaN		NaN		59.6904	1.08093	0.925127	arachidonate-CoA ligase activity;ATP binding;catalytic activity;decanoate-CoA ligase activity;ligase activity;long-chain fatty acid-CoA ligase activity;nucleotide binding;very long-chain fatty acid-CoA ligase activity	dendritic spine development;embryonic process involved in female pregnancy;fatty acid metabolic process;fatty acid transport;lipid biosynthetic process;lipid metabolic process;long-chain fatty acid metabolic process;metabolic process;negative regulation of prostaglandin secretion;neuron differentiation;positive regulation of cell growth;regulation of fatty acid metabolic process;response to inter…	cytoplasm;endoplasmic reticulum;endoplasmic reticulum membrane;ER-mitochondrion membrane contact site;integral component of membrane;intracellular membrane-bounded organelle;lipid droplet;membrane;mitochondrial membrane;mitochondrial outer membrane;mitochondrion;neuronal cell body;organelle membrane;peroxisomal membrane;peroxisome	Fatty acid metabolism;Fatty acyl-CoA biosynthesis;Metabolism;Metabolism of lipids;Synthesis of very long-chain fatty acyl-CoAs	6	5	5	9.1	7.6	7.6	79.076	0	9.3735
Q5F2C5;Q5ICG5;Q8R1X1;Q91WC3	Long-chain-fatty-acid--CoA ligase 6	Acsl6	+		0.64095	39.0597	NaN		0.48952	32.8643	35.962	NaN		0.41917	29.5363	0.49517	33.118	31.3271	0.871118	1.14795	0.71772	41.7833	0.75637	43.0644	0.69813	41.1117	41.9865	0.78652	44.0253	0.79997	44.4435	0.76086	43.2096	43.8928	1.0454	0.956569	ATP binding;catalytic activity;decanoate-CoA ligase activity;enzyme binding;ligase activity;long-chain fatty acid-CoA ligase activity;nucleotide binding;protein binding;protein homodimerization activity	fatty acid metabolic process;lipid metabolic process;long-chain fatty acid metabolic process;metabolic process;neuroblast proliferation	endoplasmic reticulum;endoplasmic reticulum membrane;integral component of membrane;intracellular membrane-bounded organelle;membrane;mitochondrial outer membrane;mitochondrion;organelle membrane;peroxisomal membrane;peroxisome	Fatty acid metabolism;Fatty acyl-CoA biosynthesis;Metabolism;Metabolism of lipids;Synthesis of very long-chain fatty acyl-CoAs	21	21	21	42.8	42.8	42.8	69.57	0	306.24
Q8K0L3;F6V4U2	Acyl-coenzyme A synthetase ACSM2, mitochondrial	Acsm2	+		NaN		NaN		NaN			NaN		NaN		NaN					1.0448	51.0955	NaN		1.277	56.0826	53.589	NaN		NaN		NaN					acyl-CoA ligase activity;ATP binding;butyrate-CoA ligase activity;catalytic activity;fatty acid ligase activity;fatty-acyl-CoA synthase activity;ligase activity;metal ion binding;nucleotide binding	acyl-CoA metabolic process;fatty acid biosynthetic process;fatty acid metabolic process;lipid metabolic process;medium-chain fatty-acyl-CoA metabolic process;metabolic process	mitochondrial matrix;mitochondrion	Amino Acid conjugation;Biological oxidations;Conjugation of benzoate with glycine;Conjugation of carboxylic acids;Conjugation of phenylacetate with glutamine;Conjugation of salicylate with glycine;Metabolism;Phase II - Conjugation of compounds	3	3	3	11.1	11.1	11.1	64.268	0	31.442
Q99NB1	Acetyl-coenzyme A synthetase 2-like, mitochondrial	Acss1	+		NaN		NaN		NaN			NaN		NaN		NaN					NaN		NaN		1.054	51.3145	51.3145	0.55214	35.5728	NaN		NaN		35.5728	0.693231	1.44252	acetate-CoA ligase activity;AMP binding;ATP binding;catalytic activity;ligase activity;nucleotide binding	acetate biosynthetic process;acetyl-CoA biosynthetic process;acetyl-CoA biosynthetic process from acetate;metabolic process;propionate biosynthetic process	mitochondrial matrix;mitochondrion	Biological oxidations;Ethanol oxidation;Metabolism;Phase I - Functionalization of compounds	4	4	4	11	11	11	74.622	0	21.102
A2AQN4;A2AQN5;Q9QXG4	Acetyl-coenzyme A synthetase, cytoplasmic	Acss2			1.7351	63.4383	1.8069	64.3735	2.0111	66.7895	64.8671	NaN		1.9189	65.7405	2.0309	67.0065	66.3735	1.02322	0.977304	NaN		NaN		0.86231	46.3032	46.3032	NaN		NaN		NaN					acetate-CoA ligase activity;AMP binding;ATP binding;catalytic activity;ligase activity;nucleotide binding	acetate biosynthetic process;acetyl-CoA biosynthetic process;acetyl-CoA biosynthetic process from acetate;lipid biosynthetic process;metabolic process;propionate biosynthetic process	cytoplasm;cytosol;integral component of membrane;intracellular membrane-bounded organelle;membrane;nucleoplasm	Biological oxidations;Ethanol oxidation;Metabolism;Mitochondrial biogenesis;Organelle biogenesis and maintenance;Phase I - Functionalization of compounds;Transcriptional activation of mitochondrial biogenesis	7	7	7	13.7	13.7	13.7	80.386	0	22.042
P68134	Actin, alpha skeletal muscle	Acta1			0.069769	6.52188	0.085212	7.85211	0.10682	9.65107	8.00835	0.078832	7.30716	0.095794	8.74197	0.09247	8.46431	8.17115	1.02033	0.980077	0.31742	24.0941	0.30473	23.3558	0.27061	21.2976	22.9158	0.3392	25.3286	0.31772	24.1113	0.29345	22.6874	24.0424	1.04916	0.953141	ATP binding;nucleotide binding;protein binding	cellular response to organonitrogen compound;mesenchyme migration;positive regulation of gene expression;response to extracellular stimulus;response to lithium ion;response to mechanical stimulus;response to steroid hormone;skeletal muscle fiber adaptation;skeletal muscle fiber development;skeletal muscle thin filament assembly	actin cytoskeleton;actin filament;cell body;cytoplasm;cytoskeleton;filopodium;lamellipodium;protein-containing complex;sarcomere;stress fiber;striated muscle thin filament	Muscle contraction;Striated Muscle Contraction	18	18	2	61.3	61.3	12.5	42.051	0	323.31
P62737;P63268;D3YZY0	Actin, aortic smooth muscle;Actin, gamma-enteric smooth muscle	Acta2;Actg2			NaN		NaN		NaN			NaN		NaN		NaN					0.2447	19.6594	0.30193	23.191	0.29519	22.7913	21.8805	0.2784	21.7772	0.27571	21.6123	0.2749	21.5625	21.6507	0.989495	1.01062	ATP binding;nucleotide binding;protein binding;protein kinase binding	glomerular mesangial cell development;mesenchyme migration;positive regulation of gene expression;regulation of blood pressure;response to virus;vascular smooth muscle contraction	actin cytoskeleton;cell body;cell periphery;cytoplasm;cytoskeleton;filopodium;lamellipodium;myosin filament;protein-containing complex;smooth muscle contractile fiber	Muscle contraction;Smooth Muscle Contraction	18	1	1	61.3	7.7	7.7	42.009	0	137.66
P60710;E9Q1F2;E9Q5F4	Actin, cytoplasmic 1;Actin, cytoplasmic 1, N-terminally processed	Actb			0.66582	39.9695	0.70863	41.4736	0.83918	45.6279	42.357	0.83408	45.4768	0.81711	44.9676	0.91013	47.6475	46.0306	1.08673	0.920192	0.33056	24.8437	0.30944	23.6315	0.28896	22.4181	23.6311	0.35489	26.1933	0.34973	25.9111	0.30077	23.1225	25.0756	1.06113	0.942393	ATP binding;identical protein binding;kinesin binding;nitric-oxide synthase binding;nucleotide binding;protein binding;protein kinase binding;structural constituent of postsynaptic actin cytoskeleton;Tat protein binding	cell motility;cellular response to cytochalasin B;negative regulation of cyclin-dependent protein kinase activity;negative regulation of protein binding;postsynaptic actin cytoskeleton organization	actin cytoskeleton;cortical cytoskeleton;cytoplasm;cytoplasmic ribonucleoprotein granule;cytoskeleton;cytosol;dense body;focal adhesion;myelin sheath;NuA4 histone acetyltransferase complex;nucleus;plasma membrane;protein-containing complex	Adherens junctions interactions;Axon guidance;B-WICH complex positively regulates rRNA expression;Cell junction organization;Cell-Cell communication;Cell-cell junction organization;Cell-extracellular matrix interactions;Clathrin-mediated endocytosis;Deubiquitination;Developmental Biology;DNA Damage Recognition in GG-NER;DNA Repair;EPHB-mediated forward signaling;EPH-Ephrin signaling;Epigenetic re…	18	9	1	61.9	42.9	4.5	41.736	0	323.31
Q8BFZ3	Beta-actin-like protein 2	Actbl2			0.074552	6.93796	NaN		NaN		6.93796	0.21093	17.4188	NaN		NaN		17.4188	2.51066	0.398302	NaN		NaN		NaN			NaN		NaN		NaN					ATP binding;molecular_function;nucleotide binding	biological_process	cytoplasm;cytoskeleton	-	7	2	2	23.1	10.6	10.6	42.004	0.00021944	3.3695
P68033	Actin, alpha cardiac muscle 1	Actc1			0.069193	6.47152	0.070218	6.56109	0.11747	10.5121	7.84825	0.079133	7.33302	0.083304	7.68981	0.0758	7.04592	7.35625	0.937311	1.06688	NaN		NaN		0.40626	28.8894	28.8894	0.26806	21.1394	NaN		0.34296	25.5376	23.3385	0.807857	1.23784	ATP binding;ATPase activity;myosin binding;nucleotide binding;protein binding	actin filament-based movement;actin-mediated cell contraction;actin-myosin filament sliding;actomyosin structure organization;cardiac muscle contraction;cardiac muscle tissue morphogenesis;cardiac myofibril assembly;heart contraction;mesenchyme migration;negative regulation of apoptotic process;positive regulation of gene expression;response to drug;response to ethanol;skeletal muscle thin filame…	actin filament;actomyosin, actin portion;cell body;cytoplasm;cytoskeleton;filopodium;I band;lamellipodium;sarcomere	Muscle contraction;Striated Muscle Contraction	18	2	0	61.3	12.5	0	42.019	0	146.89
P63260;B1ATY1	Actin, cytoplasmic 2;Actin, cytoplasmic 2, N-terminally processed	Actg1			NaN		NaN		NaN			NaN		NaN		NaN					NaN		NaN		NaN			0.3946	28.2949	NaN		0.35487	26.1922	27.2435			ATP binding;identical protein binding;nucleotide binding;profilin binding;protein binding;structural constituent of cytoskeleton;ubiquitin protein ligase binding	cellular response to interferon-gamma;response to calcium ion;response to mechanical stimulus;sarcomere organization	actin cytoskeleton;actin filament;costamere;cytoplasm;cytoskeleton;cytosol;dense body;extracellular exosome;filamentous actin;focal adhesion;myelin sheath;myofibril;phagocytic vesicle;plasma membrane	Adherens junctions interactions;Axon guidance;Cell junction organization;Cell-Cell communication;Cell-cell junction organization;Cell-extracellular matrix interactions;Clathrin-mediated endocytosis;Developmental Biology;EPHB-mediated forward signaling;EPH-Ephrin signaling;Fcgamma receptor (FCGR) dependent phagocytosis;Formation of annular gap junctions;Gap junction degradation;Gap junction traffi…	18	1	1	61.9	4.5	4.5	41.792	0	46.091
Q99MR0	Actin-like protein 6B	Actl6b			NaN		NaN		NaN			NaN		NaN		NaN					NaN		NaN		0.81817	44.9996	44.9996	0.92453	48.0393	1.2218	54.9914	1.2696	55.9394	52.99	1.17757	0.84921	protein binding	chromatin assembly or disassembly;chromatin organization;chromatin remodeling;nervous system development;regulation of transcription, DNA-templated;spinal cord development;transcription, DNA-templated	nBAF complex;nucleolus;nucleus;SWI/SNF complex	Chromatin modifying enzymes;Chromatin organization;Gene expression (Transcription);Generic Transcription Pathway;RMTs methylate histone arginines;RNA Polymerase II Transcription;RUNX1 interacts with co-factors whose precise effect on RUNX1 targets is not known;Transcriptional regulation by RUNX1	3	3	2	9.9	9.9	8	46.891	0	23.006
A1BN54	-	Actn1			0.22997	18.6972	0.22554	18.4033	0.25346	20.2208	19.1071	0.22305	18.2372	0.24621	19.7567	0.28076	21.9214	19.9718	1.04525	0.956707	0.50724	33.6536	0.22191	18.1609	0.43863	30.4894	27.4346	0.45607	31.322	0.26126	20.7142	0.23639	19.1194	23.7185	0.864547	1.15668	actin binding;actin filament binding;calcium ion binding;integrin binding;protein homodimerization activity;vinculin binding	actin crosslink formation;actin filament bundle assembly	brush border;fascia adherens;intracellular;sarcomere;stress fiber;Z disc	-	35	35	2	61.3	61.3	2.4	102.72	0	323.31
Q7TPR4	Alpha-actinin-1	Actn1			NaN		NaN		NaN			NaN		NaN		NaN					NaN		0.35057	25.9572	NaN		25.9572	NaN		0.4341	30.2699	0.36395	26.6835	28.4767	1.09706	0.911524	actin binding;actin filament binding;calcium ion binding;double-stranded RNA binding;integrin binding;ion channel binding;ligand-dependent nuclear receptor transcription coactivator activity;metal ion binding;protein binding;protein homodimerization activity;vinculin binding	actin crosslink formation;actin filament bundle assembly;actin filament network formation;actin filament organization;cortical cytoskeleton organization;focal adhesion assembly;negative regulation of cellular component movement;platelet formation;platelet morphogenesis;regulation of nucleic acid-templated transcription	actin filament;brush border;cell junction;cell projection;cell-cell junction;cortical cytoskeleton;cytoplasm;cytoskeleton;dense core granule membrane;fascia adherens;focal adhesion;intracellular;membrane;plasma membrane;ruffle;sarcomere;secretory granule;stress fiber;Z disc	Cell junction organization;Cell-Cell communication;Cell-extracellular matrix interactions;Hemostasis;Platelet activation, signaling and aggregation;Platelet degranulation;Regulation of cytoskeletal remodeling and cell spreading by IPP complex components;Response to elevated platelet cytosolic Ca2+	34	1	1	62.1	3.5	3.5	103.07	0	20.334
Q9JI91	Alpha-actinin-2	Actn2			0.14756	12.8586	0.21306	17.5638	0.14681	12.8016	14.408	0.15539	13.4491	0.21448	17.6602	0.22188	18.1589	16.4228	1.13984	0.87732	NaN		0.19594	16.3838	NaN		16.3838	NaN		0.288	22.3602	0.21609	17.7692	20.0647	1.22467	0.816545	actin binding;actin filament binding;calcium ion binding;cytoskeletal protein binding;FATZ binding;identical protein binding;ion channel binding;ligand-dependent nuclear receptor transcription coactivator activity;LIM domain binding;metal ion binding;phosphatidylinositol-4,5-bisphosphate binding;protein binding;protein binding, bridging;protein dimerization activity;protein domain specific bindin…	actin filament uncapping;cardiac muscle cell development;focal adhesion assembly;microspike assembly;muscle contraction;negative regulation of potassium ion transmembrane transporter activity;negative regulation of potassium ion transport;negative regulation of protein localization to cell surface;phospholipase C-activating angiotensin-activated signaling pathway;positive regulation of cation cha…	cortical actin cytoskeleton;cytoplasm;filopodium;focal adhesion;plasma membrane;sarcomere;striated muscle thin filament;Z disc	Activation of NMDA receptor and postsynaptic events;CREB phosphorylation through the activation of CaMKII;CREB phosphorylation through the activation of Ras;Hemostasis;MAPK family signaling cascades;MAPK1/MAPK3 signaling;Muscle contraction;Neuronal System;Neurotransmitter receptors and postsynaptic signal transmission;Platelet activation, signaling and aggregation;Platelet degranulation;Post NMDA…	29	24	22	49.3	42.6	39.4	103.83	0	323.31
O88990	Alpha-actinin-3	Actn3			0.22117	18.1113	0.21255	17.5292	0.27145	21.3496	18.9967	0.20701	17.1506	0.23453	18.9975	0.24214	19.4938	18.5473	0.976343	1.02423	NaN		NaN		NaN			NaN		NaN		NaN					actin binding;actin filament binding;calcium ion binding;metal ion binding;protein binding;protein binding, bridging;protein homodimerization activity	bone morphogenesis;muscle contraction;negative regulation of calcineurin-NFAT signaling cascade;negative regulation of glycolytic process;negative regulation of oxidative phosphorylation;negative regulation of relaxation of muscle;osteoblast differentiation;positive regulation of bone mineralization involved in bone maturation;positive regulation of fast-twitch skeletal muscle fiber contraction;p…	brush border;intracellular;sarcomere;striated muscle thin filament;Z disc	Muscle contraction;Striated Muscle Contraction	27	21	21	47.4	40.8	40.8	103.04	0	323.31
A0A1L1SV25;P57780	Alpha-actinin-4	Actn4			1.0102	50.2537	1.0328	50.8068	1.0943	52.2513	51.1039	1.1192	52.8124	1.0259	50.6392	1.2612	55.7757	53.0758	1.03858	0.962849	0.73681	42.4232	0.4729	32.1067	0.62583	38.493	37.6743	0.73629	42.4059	0.56545	36.1206	0.48795	32.7934	37.1067	0.984933	1.0153	actin binding;actin filament binding;calcium ion binding;chromatin DNA binding;ion channel binding;ligand-dependent nuclear receptor transcription coactivator activity;metal ion binding;nuclear hormone receptor binding;nucleoside binding;protein binding;protein homodimerization activity;retinoic acid receptor binding;RNA polymerase II regulatory region sequence-specific DNA binding	actin filament bundle assembly;bicellular tight junction assembly;negative regulation of cellular component movement;negative regulation of substrate adhesion-dependent cell spreading;peroxisome proliferator activated receptor signaling pathway;positive regulation of cell migration;positive regulation of cellular component movement;positive regulation of NIK/NF-kappaB signaling;positive regulatio…	actin cytoskeleton;brush border;cell junction;cell-cell junction;cortical cytoskeleton;cytoplasm;cytosol;intracellular;neuron projection;nuclear body;nucleus;perinuclear region of cytoplasm;protein-containing complex;pseudopodium;ribonucleoprotein complex;stress fiber;Z disc	Hemostasis;Platelet activation, signaling and aggregation;Platelet degranulation;Response to elevated platelet cytosolic Ca2+	33	25	16	49.2	38.1	23.4	107.11	0	323.31
E9Q2W9	-	Actn4			NaN		NaN		NaN			NaN		NaN		NaN					0.49819	33.2528	0.43118	30.1276	0.65314	39.5091	34.2965	0.61481	38.0732	0.48877	32.8305	0.45268	31.1617	34.0218	0.991991	1.00807	actin binding;actin filament binding	actin filament bundle assembly;bicellular tight junction assembly;negative regulation of cellular component movement;positive regulation of cellular component movement;positive regulation of pinocytosis;protein localization to bicellular tight junction	brush border;cell-cell junction;cortical cytoskeleton;cytoplasm;intracellular;pseudopodium;stress fiber;Z disc	-	17	1	1	46.1	3.1	3.1	59.897	0	48.1
Q9QZB7	Actin-related protein 10	Actr10			NaN		NaN		NaN			0.81982	45.0495	NaN		NaN		45.0495			NaN		NaN		NaN			0.86105	46.2669	0.82087	45.0812	0.77367	43.6197	44.9893			protein binding	microtubule-based movement	cytoplasm;cytoskeleton;dynactin complex	Adaptive Immune System;Asparagine N-linked glycosylation;Cellular responses to external stimuli;Cellular responses to stress;COPI-independent Golgi-to-ER retrograde traffic;COPI-mediated anterograde transport;ER to Golgi Anterograde Transport;Golgi-to-ER retrograde transport;HSP90 chaperone cycle for steroid hormone receptors (SHR);Immune System;Innate Immune System;Intra-Golgi and retrograde Gol…	7	7	7	21.6	21.6	21.6	46.207	0	27.752
P61164	Alpha-centractin	Actr1a			NaN		0.92765	48.1234	0.86303	46.324	47.2237	NaN		NaN		0.86624	46.4163	46.4163	0.982904	1.01739	0.82207	45.1174	0.87173	46.5735	0.76622	43.3819	45.0243	0.84548	45.8136	0.84193	45.7091	0.86444	46.3646	45.9624	1.02084	0.979588	ATP binding;nucleotide binding	spermatogenesis	cell cortex;cell cortex region;centriole;centrosome;COPI-coated vesicle;cytoplasm;cytoskeleton;dynactin complex;manchette;microtubule cytoskeleton;microtubule organizing center;myelin sheath	Adaptive Immune System;Anchoring of the basal body to the plasma membrane;Asparagine N-linked glycosylation;AURKA Activation by TPX2;Cell Cycle;Cell Cycle, Mitotic;Cellular responses to external stimuli;Cellular responses to stress;Centrosome maturation;Cilium Assembly;COPI-independent Golgi-to-ER retrograde traffic;COPI-mediated anterograde transport;ER to Golgi Anterograde Transport;G2/M Transi…	13	13	7	47.9	47.9	33	42.613	0	304.25
Q8R5C5	Beta-centractin	Actr1b			0.74611	42.7298	NaN		NaN		42.7298	0.76379	43.3039	0.84094	45.6799	0.74278	42.6204	43.8681	1.02664	0.974053	0.8591	46.2105	0.93805	48.4017	0.78534	43.9883	46.2002	0.9011	47.3989	0.85191	46.0017	0.87079	46.5466	46.6491	1.00972	0.990377	ATP binding;molecular_function;nucleotide binding	biological_process	centrosome;cytoplasm;cytoskeleton;dynactin complex;microtubule cytoskeleton;microtubule organizing center	Adaptive Immune System;Immune System;Innate Immune System;MHC class II antigen presentation;Neutrophil degranulation	10	4	4	39.4	21.3	21.3	42.281	0	187.19
P61161	Actin-related protein 2	Actr2			0.51716	34.0874	0.6228	38.3781	0.66327	39.8775	37.4477	0.55712	35.7789	0.52592	34.4658	0.69985	41.1713	37.1386	0.991748	1.00832	0.37206	27.1169	0.36174	26.5645	0.32645	24.6108	26.0974	0.38688	27.8957	0.42203	29.678	0.38018	27.5457	28.3731	1.0872	0.919793	actin binding;actin filament binding;ATP binding;cytoskeletal protein binding;nucleotide binding;structural constituent of cytoskeleton	actin cytoskeleton organization;actin filament organization;Arp2/3 complex-mediated actin nucleation;associative learning;asymmetric cell division;cellular response to interferon-gamma;cellular response to trichostatin A;cilium assembly;cytosolic transport;establishment or maintenance of cell polarity;meiotic cell cycle;meiotic chromosome movement towards spindle pole;meiotic cytokinesis;positive…	actin cap;Arp2/3 protein complex;cell cortex;cell projection;cytoplasm;cytoskeleton;cytosol;invadopodium;lamellipodium;podosome core;postsynaptic density	Axon guidance;Clathrin-mediated endocytosis;Developmental Biology;EPHB-mediated forward signaling;EPH-Ephrin signaling;Fcgamma receptor (FCGR) dependent phagocytosis;Immune System;Innate Immune System;Membrane Trafficking;Neutrophil degranulation;Regulation of actin dynamics for phagocytic cup formation;RHO GTPase Effectors;RHO GTPases Activate WASPs and WAVEs;Signal Transduction;Signaling by Rho…	17	17	17	50.3	50.3	50.3	44.76	0	230.75
Q99JY9	Actin-related protein 3	Actr3			0.55629	35.7446	0.90504	47.5077	1.9334	65.9099	49.7207	0.6052	37.7025	0.54302	35.192	0.66996	40.1183	37.6709	0.757651	1.31987	0.22565	18.4106	0.30569	23.4121	0.20048	16.7	19.5076	0.26255	20.7952	0.26689	21.0665	0.24589	19.7361	20.5326	1.05255	0.950078	actin binding;actin filament binding;ATP binding;nucleotide binding;protein binding;structural constituent of cytoskeleton	actin filament organization;Arp2/3 complex-mediated actin nucleation;asymmetric cell division;cell projection organization;cellular response to interferon-gamma;cilium assembly;establishment or maintenance of cell polarity;meiotic cell cycle;meiotic chromosome movement towards spindle pole;meiotic cytokinesis;spindle localization	Arp2/3 protein complex;brush border;cell projection;cell-cell junction;cytoplasm;cytoskeleton;lamellipodium	Axon guidance;Clathrin-mediated endocytosis;Developmental Biology;EPHB-mediated forward signaling;EPH-Ephrin signaling;Fcgamma receptor (FCGR) dependent phagocytosis;Immune System;Innate Immune System;Membrane Trafficking;Regulation of actin dynamics for phagocytic cup formation;RHO GTPase Effectors;RHO GTPases Activate WASPs and WAVEs;Signal Transduction;Signaling by Rho GTPases;Vesicle-mediated…	12	12	12	37.8	37.8	37.8	47.357	0	213.92
Q641P0	Actin-related protein 3B	Actr3b			NaN		NaN		NaN			NaN		NaN		NaN					NaN		0.22372	18.282	0.23186	18.8219	18.552	0.35492	26.1949	NaN		0.34679	25.7494	25.9721	1.39997	0.714302	actin binding;ATP binding;molecular_function;nucleotide binding	actin filament organization;Arp2/3 complex-mediated actin nucleation;biological_process	Arp2/3 protein complex;cell projection;cytoplasm;cytoskeleton	-	8	8	8	31.6	31.6	31.6	47.579	0	28.706
A0A0R4J050;Q99JW2;A0A1L1SS90;A0A087WPX1;A0A1L1SRC1;A0A1L1SSU4;A0A1L1SRW7	Aminoacylase-1	Acy1			0.61616	38.1249	NaN		0.33163	24.9041	31.5145	0.68566	40.6761	NaN		0.49773	33.2323	36.9542	1.17261	0.8528	0.48204	32.5254	NaN		0.49491	33.1063	32.8159	0.45889	31.4547	0.50986	33.7687	NaN		32.6117	0.993778	1.00626	aminoacylase activity;hydrolase activity;identical protein binding;metal ion binding;metallopeptidase activity	cellular amino acid metabolic process;metabolic process;proteolysis	cytoplasm;extracellular exosome	Aflatoxin activation and detoxification;Biological oxidations;Metabolism	8	8	8	26.7	26.7	26.7	45.794	0	49.985
P56376;E9QJT5	Acylphosphatase-1;Acylphosphatase	Acyp1			0.28392	22.1135	0.39992	28.5673	0.41	29.078	26.5863	0.39164	28.1423	0.33588	25.143	0.45004	31.0364	28.1072	1.05721	0.945888	0.50169	33.4084	0.50961	33.7577	0.45564	31.3017	32.8226	0.52359	34.3655	0.51321	33.9153	0.46385	31.687	33.3226	1.01523	0.984994	acylphosphatase activity;hydrolase activity	biological_process	-	-	6	6	6	76.8	76.8	76.8	11.241	0	127.73
P56375	Acylphosphatase-2	Acyp2	+		0.30048	23.1053	0.31323	23.8519	0.28161	21.9731	22.9768	0.2992	23.0296	0.31125	23.7369	0.28161	21.9731	22.9132	0.997233	1.00277	0.52314	34.3462	0.51477	33.9834	0.47648	32.2713	33.5336	0.58039	36.7245	0.54791	35.3968	0.49124	32.9417	35.021	1.04435	0.95753	acylphosphatase activity;hydrolase activity;identical protein binding	biological_process	mitochondrion	-	8	8	8	73.6	73.6	73.6	11.877	0	323.31
Q7TQG7;Q9R1V4	Disintegrin and metalloproteinase domain-containing protein 11	Adam11			NaN		NaN		NaN			NaN		NaN		NaN					NaN		NaN		NaN			0.24647	19.7734	NaN		NaN		19.7734			metalloendopeptidase activity;metallopeptidase activity;protein binding	integrin-mediated signaling pathway;proteolysis	integral component of membrane;membrane	Developmental Biology;LGI-ADAM interactions	2	2	2	5.3	5.3	5.3	84.821	0	10.374
Q9R1V6	Disintegrin and metalloproteinase domain-containing protein 22	Adam22			NaN		NaN		NaN			NaN		NaN		NaN					0.22951	18.6668	0.26395	20.8829	0.25249	20.159	19.9029	0.22698	18.4991	0.30834	23.5673	0.27441	21.5323	21.1996	1.06515	0.938837	metalloendopeptidase activity;metallopeptidase activity;protein binding	adult locomotory behavior;gliogenesis;myelination in peripheral nervous system;proteolysis;Schwann cell differentiation	axon;cell projection;integral component of membrane;membrane	Developmental Biology;LGI-ADAM interactions	15	15	0	25	25	0	99.714	0	219.24
Q9R1V7	Disintegrin and metalloproteinase domain-containing protein 23	Adam23			NaN		NaN		NaN			NaN		NaN		NaN					0.35847	26.3878	0.32805	24.7016	0.37751	27.4052	26.1649	0.27223	21.3979	0.32946	24.7815	0.33305	24.9841	23.7211	0.906602	1.10302	metalloendopeptidase activity;metallopeptidase activity;protein binding	cell adhesion;cellular response to leukemia inhibitory factor;proteolysis	extracellular region;integral component of membrane;membrane;plasma membrane	Developmental Biology;LGI-ADAM interactions	8	8	8	12.8	12.8	12.8	91.547	0	189.78
E9PY16	-	Adap1			NaN		NaN		NaN			NaN		NaN		NaN					0.46019	31.5158	0.5002	33.3422	0.42237	29.6948	31.5176	0.47752	32.319	0.50639	33.6161	0.51064	33.8029	33.246	1.05484	0.948011	GTPase activator activity;metal ion binding;phosphatidylinositol bisphosphate binding	positive regulation of GTPase activity;regulation of GTPase activity	cytoplasm;cytosol;nucleus;plasma membrane	-	11	11	11	48.4	48.4	48.4	43.37	0	210.54
Q99MU3	Double-stranded RNA-specific adenosine deaminase	Adar			NaN		NaN		NaN			NaN		NaN		NaN					1.1768	54.061	NaN		NaN		54.061	NaN		NaN		1.3598	57.6235	57.6235	1.0659	0.938176	adenosine deaminase activity;DNA binding;double-stranded RNA adenosine deaminase activity;hydrolase activity;left-handed Z-DNA binding;metal ion binding;protein binding;RNA binding	adenosine to inosine editing;base conversion or substitution editing;cellular response to virus;defense response to virus;definitive hemopoiesis;erythrocyte differentiation;gene silencing by RNA;hematopoietic progenitor cell differentiation;hematopoietic stem cell homeostasis;immune system process;in utero embryonic development;innate immune response;miRNA loading onto RISC involved in gene silen…	cytoplasm;nucleolus;nucleoplasm;nucleus;supraspliceosomal complex	C6 deamination of adenosine;Formation of editosomes by ADAR proteins;Metabolism of RNA;mRNA Editing;mRNA Editing: A to I Conversion	4	4	4	4	4	4	130.45	0.0024845	2.3964
Q60936;F7B1B6	Atypical kinase ADCK3, mitochondrial	Adck3	+		1.6162	61.7766	1.642	62.1499	1.689	62.8115	62.246	1.583	61.2853	1.3998	58.3299	1.4175	58.635	59.4167	0.954547	1.04762	NaN		NaN		NaN			NaN		NaN		NaN					ADP binding;ATP binding;kinase activity;nucleotide binding;protein kinase activity;transferase activity	phosphorylation;protein phosphorylation;ubiquinone biosynthetic process	integral component of membrane;membrane;mitochondrion	-	11	11	11	27.4	27.4	27.4	71.742	0	105.3
P84309	Adenylate cyclase type 5	Adcy5			NaN		NaN		NaN			NaN		NaN		NaN					NaN		NaN		NaN			NaN		0.43157	30.1466	NaN		30.1466			adenylate cyclase activity;adenylate cyclase binding;ATP binding;guanylate cyclase activity;lyase activity;metal ion binding;nucleotide binding;phosphorus-oxygen lyase activity;protein binding;protein heterodimerization activity;scaffold protein binding	adenosine receptor signaling pathway;adenylate cyclase-activating dopamine receptor signaling pathway;adenylate cyclase-activating G-protein coupled receptor signaling pathway;adenylate cyclase-inhibiting dopamine receptor signaling pathway;cAMP biosynthetic process;cellular response to forskolin;cGMP biosynthetic process;cyclic nucleotide biosynthetic process;intracellular signal transduction;lo…	cell projection;cilium;guanylate cyclase complex, soluble;integral component of membrane;intermediate filament cytoskeleton;membrane;plasma membrane	Activation of GABAB receptors;Adenylate cyclase activating pathway;Adenylate cyclase inhibitory pathway;Adrenaline,noradrenaline inhibits insulin secretion;Aquaporin-mediated transport;Ca-dependent events;Calmodulin induced events;CaM pathway;DAG and IP3 signaling;G alpha (i) signalling events;G alpha (s) signalling events;G alpha (z) signalling events;GABA B receptor activation;GABA receptor act…	3	3	3	5.2	5.2	5.2	139.12	0	51.996
P97490	Adenylate cyclase type 8	Adcy8			NaN		NaN		NaN			NaN		NaN		NaN					NaN		NaN		0.42932	30.0367	30.0367	0.47381	32.1486	NaN		NaN		32.1486	1.07031	0.934306	adenylate cyclase activity;ATP binding;guanylate cyclase activity;lyase activity;metal ion binding;nucleotide binding;phosphorus-oxygen lyase activity	cAMP biosynthetic process;cGMP biosynthetic process;cyclic nucleotide biosynthetic process;intracellular signal transduction;long-term memory;signal transduction	guanylate cyclase complex, soluble;integral component of membrane;membrane;plasma membrane	Activation of GABAB receptors;Activation of NMDA receptor and postsynaptic events;Adenylate cyclase activating pathway;Adenylate cyclase inhibitory pathway;Aquaporin-mediated transport;Ca-dependent events;Calmodulin induced events;CaM pathway;CREB phosphorylation through the activation of Adenylate Cyclase;DAG and IP3 signaling;G alpha (i) signalling events;G alpha (s) signalling events;G alpha (…	3	3	3	2.4	2.4	2.4	140.09	0	7.7936
E9Q706;P51830	Adenylate cyclase type 9	Adcy9			NaN		NaN		NaN			NaN		NaN		NaN					NaN		0.54283	35.184	NaN		35.184	NaN		NaN		0.51351	33.9284	33.9284	0.964313	1.03701	adenylate cyclase activity;ATP binding;guanylate cyclase activity;lyase activity;metal ion binding;nucleotide binding;phosphorus-oxygen lyase activity	adenylate cyclase-activating adrenergic receptor signaling pathway;adenylate cyclase-activating G-protein coupled receptor signaling pathway;cAMP biosynthetic process;cGMP biosynthetic process;cyclic nucleotide biosynthetic process;intracellular signal transduction	axon;dendrite;guanylate cyclase complex, soluble;integral component of membrane;integral component of plasma membrane;intracellular;membrane;plasma membrane	Activation of GABAB receptors;Adenylate cyclase activating pathway;Adenylate cyclase inhibitory pathway;Aquaporin-mediated transport;Ca-dependent events;Calmodulin induced events;CaM pathway;DAG and IP3 signaling;G alpha (i) signalling events;G alpha (s) signalling events;G alpha (z) signalling events;GABA B receptor activation;GABA receptor activation;Glucagon signaling in metabolic regulation;G…	4	4	4	3.3	3.3	3.3	124.39	0.00022805	4.1775
Q9QYC0	Alpha-adducin	Add1			1.0078	50.1942	0.25512	20.3263	0.94693	48.6371	39.7192	1.1449	53.3778	1.0243	50.6002	0.89813	47.3166	50.4315	1.2697	0.787587	0.37284	27.1583	0.41592	29.3745	0.43033	30.0861	28.873	0.41044	29.1001	0.38538	27.8176	0.41785	29.4707	28.7962	0.997339	1.00267	actin binding;actin filament binding;cadherin binding;calmodulin binding;protein heterodimerization activity;protein homodimerization activity;spectrin binding;structural molecule activity;transcription factor binding	actin filament bundle assembly;barbed-end actin filament capping;cell morphogenesis;cell volume homeostasis;cellular response to calcium ion;erythrocyte differentiation;hemoglobin metabolic process;homeostasis of number of cells within a tissue;in utero embryonic development;multicellular organism growth;positive regulation of adherens junction organization;positive regulation of establishment of…	cell-cell adherens junction;cytoplasm;cytoskeleton;F-actin capping protein complex;membrane;nuclear body;nucleoplasm;nucleus;plasma membrane	Apoptosis;Apoptotic cleavage of cellular proteins;Apoptotic execution phase;Caspase-mediated cleavage of cytoskeletal proteins;Miscellaneous transport and binding events;Programmed Cell Death;Transport of small molecules	16	15	0	43.9	42.9	0	80.646	0	323.31
Q9QYB8	Beta-adducin	Add2			NaN		NaN		NaN			NaN		NaN		NaN					0.28189	21.9902	0.35961	26.4495	0.30743	23.5141	23.9846	0.30624	23.4444	0.35049	25.9528	0.33722	25.218	24.8717	1.03699	0.964331	actin binding;actin filament binding;calmodulin binding;protein heterodimerization activity;protein homodimerization activity;protein kinase binding;spectrin binding;structural molecule activity	actin filament bundle assembly;barbed-end actin filament capping;hemopoiesis;leukocyte migration;leukocyte tethering or rolling;positive regulation of protein binding;protein-containing complex assembly	cytoplasm;cytoplasmic vesicle;cytoskeleton;F-actin capping protein complex;membrane;plasma membrane;plasma membrane raft;postsynaptic density	Miscellaneous transport and binding events;Transport of small molecules	20	20	19	44.8	44.8	43.7	80.641	0	323.31
Q9QYB5	Gamma-adducin	Add3			1.8777	65.25	1.5689	61.0728	NaN		63.1614	1.254	55.6344	1.8349	64.7254	2.2656	69.3778	63.2459	1.00134	0.998665	0.52594	34.4666	0.52013	34.2162	0.5039	33.5062	34.063	0.58779	37.0194	0.58048	36.7281	0.53385	34.8046	36.184	1.06227	0.941383	actin binding;calmodulin binding;structural molecule activity	-	brush border;cell cortex;cell-cell junction;condensed nuclear chromosome;cytoplasm;cytoskeleton;membrane;nucleoplasm;plasma membrane;postsynaptic density	Miscellaneous transport and binding events;Transport of small molecules	14	13	13	35.4	34.3	34.3	78.776	0	323.31
A0A087WPX2;E9Q4H5;Q3UHD1	Brain-specific angiogenesis inhibitor 1	Adgrb1;Bai1			NaN		NaN		NaN			NaN		NaN		NaN					NaN		1.1203	52.8369	NaN		52.8369	NaN		1.239	55.3372	1.125	52.9412	54.1392	1.02465	0.975945	G-protein coupled receptor activity;lipopolysaccharide binding;PDZ domain binding;phosphatidylserine binding;protein binding;signal transducer activity;signaling receptor activity;transmembrane signaling receptor activity	apoptotic cell clearance;cell surface receptor signaling pathway;defense response to Gram-negative bacterium;engulfment of apoptotic cell;G-protein coupled receptor signaling pathway;immune system process;innate immune response;muscle organ development;negative regulation of angiogenesis;negative regulation of endothelial cell migration;negative regulation of protein catabolic process;negative re…	cell junction;cell projection;dendrite;dendritic spine;extracellular region;extracellular space;focal adhesion;integral component of membrane;membrane;perinuclear region of cytoplasm;phagocytic cup;plasma membrane;postsynaptic density;postsynaptic membrane;synapse	-	7	7	7	16.8	16.8	16.8	56.808	0	29.852
Q8BJ13;Q68FL1;Q80ZF8	Brain-specific angiogenesis inhibitor 3	Adgrb3;Bai3			NaN		NaN		NaN			NaN		NaN		NaN					NaN		0.98259	49.5609	NaN		49.5609	NaN		NaN		0.98453	49.6102	49.6102	1.00099	0.999006	G-protein coupled receptor activity;GTPase activator activity;protein binding;signal transducer activity;transmembrane signaling receptor activity	cell surface receptor signaling pathway;G-protein coupled receptor signaling pathway;maintenance of synapse structure;motor learning;myoblast fusion;negative regulation of angiogenesis;neuron remodeling;positive regulation of GTPase activity;positive regulation of synapse assembly;regulation of dendrite morphogenesis;signal transduction	integral component of membrane;membrane;plasma membrane;postsynapse;synaptic cleft	-	4	4	4	8.1	8.1	8.1	73.242	0	17.093
H7BX15;E9Q9Q9;E9Q3V9;Q80TR1	Latrophilin-1	Adgrl1;Lphn1			NaN		NaN		NaN			NaN		NaN		NaN					0.91668	47.8264	0.92804	48.1339	0.81282	44.8373	46.9325	1.1915	54.3692	0.89679	47.2794	0.89775	47.306	49.6515	1.05793	0.945239	carbohydrate binding;cell adhesion molecule binding;G-protein coupled receptor activity;latrotoxin receptor activity;signal transducer activity;transmembrane signaling receptor activity	calcium-mediated signaling using intracellular calcium source;cell surface receptor signaling pathway;G-protein coupled receptor signaling pathway;heterophilic cell-cell adhesion via plasma membrane cell adhesion molecules;positive regulation of synapse assembly;positive regulation of synapse maturation;signal transduction	axon;cell junction;cell projection;growth cone;integral component of membrane;intracellular;membrane;neuron projection;plasma membrane;presynaptic membrane;synapse	-	7	7	7	11.7	11.7	11.7	162.28	0	154.64
D3Z634;D3Z593;D3Z3G4;D3YTW7;K3W4M8;D3YVT9;D3Z4S7;D3Z5M6;Q80TS3;D3YU23;D3Z6J2;D3YWR3;D3Z4V0;D3YWB1;D3Z6H9;D3Z3X6;D3Z6H7;F6WMY5	Latrophilin-3	Adgrl3;Lphn3			NaN		NaN		NaN			NaN		NaN		NaN					1.1053	52.5008	NaN		0.9521	48.7731	50.637	1.0802	51.9277	0.96718	49.1658	0.71779	41.7857	47.6264	0.940546	1.06321	calcium ion binding;carbohydrate binding;G-protein coupled receptor activity;metal ion binding;protein binding;signal transducer activity;transmembrane signaling receptor activity	cell surface receptor signaling pathway;cell-cell adhesion via plasma-membrane adhesion molecules;G-protein coupled receptor signaling pathway;locomotion involved in locomotory behavior;neuron migration;positive regulation of synapse assembly;response to cocaine;signal transduction;synapse assembly	axon;cell junction;cell projection;cell-cell junction;integral component of membrane;integral component of plasma membrane;membrane;plasma membrane	-	7	7	7	9.5	9.5	9.5	163.02	0	65.686
P00329	Alcohol dehydrogenase 1	Adh1			0.64163	39.0849	0.61828	38.206	0.51511	33.9982	37.0964	0.64454	39.1927	0.76687	43.4027	1.0223	50.5514	44.3823	1.1964	0.835838	NaN		NaN		NaN			NaN		NaN		NaN					alcohol dehydrogenase (NAD) activity;alcohol dehydrogenase activity, zinc-dependent;aldehyde oxidase activity;ethanol binding;metal ion binding;oxidoreductase activity;protein homodimerization activity;receptor antagonist activity;retinol binding;retinol dehydrogenase activity;zinc ion binding	behavioral response to ethanol;ethanol catabolic process;ethanol oxidation;extracellular negative regulation of signal transduction;fatty acid omega-oxidation;oxidation-reduction process;response to bacterium;response to ethanol;response to retinoic acid;response to steroid hormone;response to testosterone;retinoic acid metabolic process;retinoid metabolic process;retinol metabolic process	cytoplasm;cytosol;extracellular region;intracellular;mitochondrion;nucleoplasm;plasma membrane	Abacavir metabolism;Abacavir transport and metabolism;Biological oxidations;Ethanol oxidation;Metabolism;Phase I - Functionalization of compounds;RA biosynthesis pathway;Signal Transduction;Signaling by Nuclear Receptors;Signaling by Retinoic Acid	11	10	10	36	34.1	34.1	39.771	0	112.54
P28474	Alcohol dehydrogenase class-3	Adh5			0.25874	20.5555	0.25982	20.6236	0.27731	21.7105	20.9632	0.26163	20.7375	0.2724	21.4084	0.28227	22.0133	21.3864	1.02019	0.980212	0.42407	29.7787	0.46308	31.651	0.43542	30.334	30.5879	0.44271	30.686	0.48671	32.7374	0.43882	30.4986	31.3073	1.02352	0.977021	alcohol dehydrogenase (NAD) activity;fatty acid binding;formaldehyde dehydrogenase activity;metal ion binding;oxidoreductase activity;protein homodimerization activity;S-(hydroxymethyl)glutathione dehydrogenase activity;zinc ion binding	ethanol oxidation;formaldehyde catabolic process;oxidation-reduction process;peptidyl-cysteine S-nitrosylation;positive regulation of blood pressure;respiratory system process;response to lipopolysaccharide;response to nitrosative stress;response to redox state;retinoid metabolic process	cytoplasm;mitochondrion	Biological oxidations;Ethanol oxidation;Metabolism;Phase I - Functionalization of compounds	20	20	19	74.9	74.9	73	39.547	0	323.31
A0A087WRE7;Q8R0N6	Hydroxyacid-oxoacid transhydrogenase, mitochondrial	Adhfe1	+		NaN		NaN		NaN			NaN		NaN		0.93699	48.3735	48.3735			NaN		NaN		NaN			NaN		NaN		NaN					alcohol dehydrogenase (NAD) activity;hydroxyacid-oxoacid transhydrogenase activity;metal ion binding;oxidoreductase activity	glutamate catabolic process via 2-oxoglutarate;oxidation-reduction process	cytosol;mitochondrion	Interconversion of 2-oxoglutarate and 2-hydroxyglutarate;Metabolism;Pyruvate metabolism and Citric Acid (TCA) cycle;The citric acid (TCA) cycle and respiratory electron transport	2	2	2	7.7	7.7	7.7	49.039	0	8.8731
Q99JT9;F7ARY2	1,2-dihydroxy-3-keto-5-methylthiopentene dioxygenase	Adi1			NaN		NaN		NaN			NaN		NaN		NaN					NaN		NaN		1.7414	63.5223	63.5223	NaN		NaN		NaN					acireductone dioxygenase [iron(II)-requiring] activity;dioxygenase activity;metal ion binding;oxidoreductase activity	cellular amino acid biosynthetic process;L-methionine salvage from methylthioadenosine;methionine biosynthetic process;methionine metabolic process;oxidation-reduction process	cytoplasm;membrane;nucleus;plasma membrane	Metabolism;Metabolism of amino acids and derivatives;Metabolism of polyamines;Methionine salvage pathway;Sulfur amino acid metabolism	3	3	3	22.9	22.9	22.9	21.523	0	5.0137
Q60994	Adiponectin	Adipoq			0.76278	43.2714	0.73732	42.4401	0.63711	38.9167	41.5428	0.81764	44.9836	0.61285	37.998	0.7834	43.9273	42.303	1.0183	0.982029	NaN		NaN		NaN			NaN		NaN		NaN					hormone activity;identical protein binding;protein binding;protein homodimerization activity;sialic acid binding;signaling receptor binding	adiponectin-activated signaling pathway;brown fat cell differentiation;cellular response to cAMP;cellular response to drug;cellular response to epinephrine stimulus;cellular response to insulin stimulus;circadian rhythm;detection of oxidative stress;fatty acid beta-oxidation;fatty acid oxidation;glucose homeostasis;glucose metabolic process;low-density lipoprotein particle clearance;membrane depo…	cell periphery;cell surface;collagen trimer;endoplasmic reticulum;extracellular region;extracellular space;perinuclear region of cytoplasm;protein-containing complex	AMPK inhibits chREBP transcriptional activation activity;Integration of energy metabolism;Metabolism	2	2	2	10.9	10.9	10.9	26.809	0	92.553
P55264	Adenosine kinase	Adk			0.89063	47.1076	0.94209	48.5091	1.0646	51.5645	49.0604	0.98578	49.642	0.99855	49.9637	0.94606	48.6141	49.4066	1.00706	0.992992	0.66318	39.8742	0.67109	40.1588	0.60344	37.6341	39.2224	0.7478	42.7852	0.75306	42.9569	0.66916	40.0896	41.9439	1.06939	0.935115	adenosine kinase activity;ATP binding;carbohydrate kinase activity;kinase activity;metal ion binding;nucleotide binding;phosphotransferase activity, alcohol group as acceptor;transferase activity	adenosine salvage;AMP salvage;carbohydrate phosphorylation;dATP biosynthetic process;phosphorylation;purine ribonucleoside salvage	cytoplasm;cytosol;nucleoplasm;nucleus	Metabolism;Metabolism of nucleotides;Nucleotide salvage;Purine salvage	11	11	11	32.1	32.1	32.1	40.148	0	157.41
Q6PDY2	2-aminoethanethiol dioxygenase	Ado			NaN		NaN		0.70054	41.1951	41.1951	0.5405	35.086	NaN		NaN		35.086	0.851702	1.17412	0.60169	37.5659	0.5671	36.1879	NaN		36.8769	0.60476	37.6854	0.59647	37.3618	NaN		37.5236	1.01754	0.982766	cysteamine dioxygenase activity;dioxygenase activity;metal ion binding;oxidoreductase activity;oxidoreductase activity, acting on single donors with incorporation of molecular oxygen, incorporation of two atoms of oxygen;protein binding	oxidation-reduction process	mitochondrion	Degradation of cysteine and homocysteine;Metabolism;Metabolism of amino acids and derivatives;Sulfur amino acid metabolism	1	1	1	6.6	6.6	6.6	28.372	0	36.331
P54923	[Protein ADP-ribosylarginine] hydrolase	Adprh			0.41628	29.3925	0.26322	20.8372	NaN		25.1149	0.55129	35.5375	0.6444	39.1875	0.5252	34.4348	36.3866	1.44881	0.690222	0.94164	48.4971	1.3144	56.7923	1.1979	54.502	53.2638	1.0961	52.2924	1.2417	55.391	1.1262	52.9677	53.5504	1.00538	0.994649	ADP-ribosylarginine hydrolase activity;GTPase activator activity;hydrolase activity;magnesium ion binding;metal ion binding;potassium ion binding;Rab GTPase binding	activation of GTPase activity;cellular protein modification process;intracellular protein transport;protein de-ADP-ribosylation;regulation of vesicle fusion	endomembrane system;intracellular	-	7	7	7	17.1	17.1	17.1	40.068	0	64.838
Q8BGK2;E9Q4C0;A0A0N4SVK8	[Protein ADP-ribosylarginine] hydrolase-like protein 1	Adprhl1			0.18677	15.7377	0.18053	15.2923	0.20041	16.6951	15.9084	0.17325	14.7667	0.20572	17.062	0.24053	19.3893	17.0727	1.07319	0.931804	NaN		NaN		NaN			NaN		NaN		NaN					ADP-ribosylarginine hydrolase activity;GTPase activator activity;hydrolase activity;magnesium ion binding;Rab GTPase binding	activation of GTPase activity;intracellular protein transport;protein de-ADP-ribosylation;regulation of vesicle fusion	endomembrane system;intracellular	-	2	2	2	9.1	9.1	9.1	39.885	0	56.57
Q8CG72	Poly(ADP-ribose) glycohydrolase ARH3	Adprhl2			NaN		NaN		NaN			NaN		NaN		NaN					NaN		NaN		0.34486	25.6428	25.6428	0.35692	26.3037	NaN		NaN		26.3037	1.02577	0.974875	hydrolase activity;metal ion binding;molecular_function;poly(ADP-ribose) glycohydrolase activity	cellular response to superoxide	cytoplasm;mitochondrial matrix;mitochondrion;nuclear body;nucleoplasm;nucleus	Base Excision Repair;DNA Repair;POLB-Dependent Long Patch Base Excision Repair;Resolution of Abasic Sites (AP sites);Resolution of AP sites via the multiple-nucleotide patch replacement pathway	4	4	4	13	13	13	39.414	0	7.554
Q99MK8;Q7TS64;E9Q419;E9PW16	Beta-adrenergic receptor kinase 1	Adrbk1			NaN		NaN		NaN			NaN		NaN		NaN					0.93286	48.2632	NaN		0.99994	49.9985	49.1308	1.1538	53.5704	NaN		0.90311	47.4544	50.5124	1.02812	0.972649	ATP binding;beta-adrenergic receptor kinase activity;Edg-2 lysophosphatidic acid receptor binding;G-protein coupled receptor kinase activity;kinase activity;nucleotide binding;protein binding;protein kinase activity;protein serine/threonine kinase activity;transferase activity	cardiac muscle contraction;desensitization of G-protein coupled receptor protein signaling pathway;G-protein coupled receptor signaling pathway;heart development;negative regulation of striated muscle contraction;negative regulation of the force of heart contraction by chemical signal;peptidyl-serine phosphorylation;peptidyl-threonine phosphorylation;phosphorylation;protein phosphorylation;recept…	cilium;cytoplasm;membrane;plasma membrane	Activation of SMO;Ca-dependent events;Calmodulin induced events;CaM pathway;DAG and IP3 signaling;G alpha (i) signalling events;G alpha (q) signalling events;G alpha (s) signalling events;GPCR downstream signalling;G-protein mediated events;Hedgehog 'on' state;Intracellular signaling by second messengers;Opioid Signalling;PLC beta mediated events;Signal Transduction;Signaling by GPCR;Signaling by…	8	8	8	16.4	16.4	16.4	79.638	0	26.567
E9Q242;P54822;E9Q3T7;A0A140LHU1	Adenylosuccinate lyase	Adsl			0.3619	26.5732	0.387	27.9019	0.42243	29.6978	28.0576	0.36712	26.8535	0.38558	27.8281	0.35592	26.2493	26.977	0.961484	1.04006	0.40501	28.8261	NaN		0.32402	24.4724	26.6493	0.4644	31.7126	NaN		NaN		31.7126	1.19	0.840336	(S)-2-(5-amino-1-(5-phospho-D-ribosyl)imidazole-4-carboxamido)succinate AMP-lyase (fumarate-forming) activity;catalytic activity;lyase activity;N6-(1,2-dicarboxyethyl)AMP AMP-lyase (fumarate-forming) activity	aerobic respiration;AMP biosynthetic process;'de novo' AMP biosynthetic process;'de novo' IMP biosynthetic process;protein tetramerization;purine nucleotide biosynthetic process;purine nucleotide metabolic process;purine ribonucleotide biosynthetic process;response to hypoxia;response to muscle activity;response to nutrient;response to starvation;ribonucleoside monophosphate biosynthetic process	cytosol;mitochondrion	Metabolism;Metabolism of nucleotides;Nucleobase biosynthesis;Purine ribonucleoside monophosphate biosynthesis	10	10	10	28.8	28.8	28.8	53.13	0	323.31
P46664	Adenylosuccinate synthetase isozyme 2	Adss			NaN		NaN		NaN			NaN		NaN		NaN					0.75528	43.029	0.84361	45.7586	0.73316	42.3019	43.6965	0.76522	43.3498	0.73637	42.4086	0.76236	43.2579	43.0054	0.984185	1.01607	adenylosuccinate synthase activity;GTP binding;ligase activity;metal ion binding;nucleotide binding	AMP biosynthetic process;aspartate metabolic process;cellular response to electrical stimulus;'de novo' AMP biosynthetic process;IMP metabolic process;purine nucleotide biosynthetic process;response to ammonium ion;response to purine-containing compound	cytoplasm;cytosol;plasma membrane	Metabolism;Metabolism of nucleotides;Nucleobase biosynthesis;Purine ribonucleoside monophosphate biosynthesis	11	10	10	39	37.1	37.1	50.02	0	119.13
P28650;J3QN31	Adenylosuccinate synthetase isozyme 1	Adssl1			0.67297	40.2261	0.69575	41.029	0.68367	40.6059	40.6203	0.69228	40.9081	0.69197	40.8973	0.60514	37.7001	39.8352	0.980671	1.01971	0.37003	27.0089	NaN		0.3175	24.0987	25.5538	0.41937	29.5462	0.43492	30.3097	0.56995	36.3037	32.0532	1.25434	0.79723	actin filament binding;adenylosuccinate synthase activity;GTP binding;GTPase activity;ligase activity;magnesium ion binding;metal ion binding;nucleotide binding;protein binding;protein homodimerization activity	AMP biosynthetic process;aspartate metabolic process;cellular response to drug;cellular response to electrical stimulus;'de novo' AMP biosynthetic process;glutamine metabolic process;IMP metabolic process;purine nucleotide biosynthetic process;purine nucleotide metabolic process;purine ribonucleoside monophosphate biosynthetic process;response to muscle activity;response to starvation	cytoplasm;membrane	Metabolism;Metabolism of nucleotides;Nucleobase biosynthesis;Purine ribonucleoside monophosphate biosynthesis	16	16	15	62.6	62.6	60.6	50.254	0	323.31
Q640N1	Adipocyte enhancer-binding protein 1	Aebp1			NaN		NaN		3.0769	75.4716	75.4716	2.4353	70.8905	NaN		7.3322	87.9984	79.4444	1.05264	0.949992	NaN		NaN		NaN			NaN		NaN		NaN					calmodulin binding;carboxypeptidase activity;DNA binding;metallocarboxypeptidase activity;RNA polymerase II regulatory region sequence-specific DNA binding;serine-type carboxypeptidase activity;transcription corepressor activity;transcriptional repressor activity, RNA polymerase II transcription regulatory region sequence-specific DNA binding;zinc ion binding	negative regulation of transcription by RNA polymerase II;peptide metabolic process;protein processing;proteolysis;regulation of transcription, DNA-templated;transcription, DNA-templated	cytoplasm;extracellular matrix;extracellular region;extracellular space;nucleus	-	2	2	2	2.2	2.2	2.2	128.36	0.00022401	3.7954
Q8JZQ2	AFG3-like protein 2	Afg3l2	+		0.6604	39.7735	0.70987	41.516	0.73239	42.2763	41.1886	0.64612	39.2511	0.62463	38.4475	0.64949	39.3752	39.0246	0.947461	1.05545	0.30828	23.5638	0.31673	24.0543	0.3531	26.0956	24.5712	0.31732	24.0883	0.45237	31.147	0.21457	17.6663	24.3006	0.988984	1.01114	ATP binding;hydrolase activity;metal ion binding;metalloendopeptidase activity;metallopeptidase activity;nucleotide binding;peptidase activity;protein binding;zinc ion binding	axonogenesis;calcium import into the mitochondrion;cristae formation;mitochondrial calcium ion homeostasis;mitochondrial fusion;mitochondrial protein processing;mitochondrion organization;muscle fiber development;myelination;nerve development;neuromuscular junction development;protein autoprocessing;protein processing;proteolysis;regulation of multicellular organism growth;righting reflex	integral component of membrane;m-AAA complex;membrane;mitochondrial inner membrane;mitochondrion	Mitochondrial calcium ion transport;Processing of SMDT1;Transport of small molecules	17	16	16	25.9	24.9	24.9	89.518	0	139.15
O89020	Afamin	Afm			3.514	77.8467	3.02	75.1244	3.7409	78.907	77.2927	3.6439	78.4664	3.68	78.6325	3.2758	76.6126	77.9038	1.00791	0.992155	3.432	77.4368	NaN		NaN		77.4368	NaN		NaN		NaN					vitamin E binding	protein stabilization;protein transport;protein transport within extracellular region;vitamin transport	extracellular region;extracellular space	-	10	10	10	23.8	23.8	23.8	69.378	0	85.111
B7ZNK6;Q64191	N(4)-(beta-N-acetylglucosaminyl)-L-asparaginase;Glycosylasparaginase alpha chain;Glycosylasparaginase beta chain	Aga			2.7485	73.3227	NaN		NaN		73.3227	NaN		4.4442	81.6318	NaN		81.6318	1.11332	0.898212	NaN		NaN		NaN			NaN		NaN		NaN					hydrolase activity;N4-(beta-N-acetylglucosaminyl)-L-asparaginase activity;peptidase activity;protein self-association	protein deglycosylation;protein maturation;proteolysis	endoplasmic reticulum;extracellular space;lysosome	Immune System;Innate Immune System;Neutrophil degranulation	1	1	1	4.5	4.5	4.5	35.925	0	17.55
Q3UHD9	Arf-GAP with GTPase, ANK repeat and PH domain-containing protein 2	Agap2			NaN		NaN		NaN			NaN		NaN		NaN					NaN		0.71048	41.5369	NaN		41.5369	0.77025	43.5108	NaN		0.61842	38.2113	40.8611	0.98373	1.01654	ATP binding;GTP binding;GTPase activator activity;GTPase activity;metal ion binding;nucleotide binding;phosphatidylinositol 3-kinase regulator activity;protein binding;protein kinase activator activity;protein kinase binding	actin cytoskeleton organization;activation of protein kinase activity;endosomal transport;mammary gland alveolus development;negative regulation of apoptotic process;negative regulation of extrinsic apoptotic signaling pathway in absence of ligand;negative regulation of neuron apoptotic process;negative regulation of protein catabolic process;positive regulation of GTPase activity;positive regula…	cytoplasm;endosome;mitochondrion;nucleolus;nucleus	-	8	8	8	14.2	14.2	14.2	124.51	0	102.19
F8VQE9;Q8VHH5;A0A1D5RMG4;A0A0G2JER6;A0A0G2JDW1	Arf-GAP with GTPase, ANK repeat and PH domain-containing protein 3	Agap3			NaN		NaN		NaN			NaN		NaN		NaN					0.81763	44.9833	NaN		0.76492	43.3402	44.1618	0.88192	46.8628	NaN		0.70253	41.2639	44.0633	0.997771	1.00223	GTP binding;GTPase activator activity;GTPase activity;metal ion binding;nucleotide binding;polyubiquitin modification-dependent protein binding	cellular response to reactive oxygen species;positive regulation of GTPase activity;proteasome-mediated ubiquitin-dependent protein catabolic process;protein import into nucleus, translocation;signal transduction	cell periphery;cytoplasm;membrane;nucleus	-	2	2	1	2.3	2.3	1.2	97.694	0	8.1691
A0A087WNV1;A0A087WSR7;A0A087WR52;Q8K2K6;A0A087WRL1	Arf-GAP domain and FG repeat-containing protein 1	Agfg1			1.3691	57.7899	1.6431	62.1656	1.7004	62.9684	60.9747	1.537	60.5834	1.5523	60.8197	NaN		60.7015	0.99552	1.0045	0.73455	42.3482	0.63652	38.8947	0.76432	43.3209	41.5213	0.70763	41.4393	0.69211	40.9022	0.67169	40.1803	40.8406	0.983606	1.01667	DNA binding;GTPase activator activity;metal ion binding	acrosome assembly;cell differentiation;intermediate filament organization;multicellular organism development;positive regulation of GTPase activity;spermatid nucleus differentiation;spermatogenesis	cell projection;cytoplasmic vesicle;intracellular membrane-bounded organelle;neuronal cell body;nucleus	Cargo recognition for clathrin-mediated endocytosis;Clathrin-mediated endocytosis;Membrane Trafficking;Vesicle-mediated transport	9	9	9	34.4	34.4	34.4	53.974	0	323.31
Q9ESW4	Acylglycerol kinase, mitochondrial	Agk	+		NaN		NaN		NaN			NaN		NaN		NaN					NaN		0.35293	26.0863	0.3041	23.3188	24.7026	0.31227	23.7962	NaN		0.33169	24.9074	24.3518	0.985801	1.0144	acylglycerol kinase activity;ATP binding;ceramide kinase activity;diacylglycerol kinase activity;kinase activity;lipid kinase activity;NAD+ kinase activity;nucleotide binding;transferase activity	ceramide biosynthetic process;glycerolipid metabolic process;lipid phosphorylation;metabolic process;phosphorylation;protein import into mitochondrial inner membrane	integral component of mitochondrial inner membrane;intracellular membrane-bounded organelle;membrane;mitochondrial inner membrane;mitochondrial inner membrane protein insertion complex;mitochondrial intermembrane space;mitochondrion	Glycerophospholipid biosynthesis;Metabolism;Metabolism of lipids;Phospholipid metabolism	8	8	8	26.6	26.6	26.6	46.975	0	124.52
F8VPN4;A0A0G2JGI9;F6XXE6	-	Agl			0.46659	31.8146	0.49498	33.1095	0.53994	35.0624	33.3288	0.45487	31.2653	0.47371	32.144	0.45708	31.3696	31.593	0.947918	1.05494	0.52075	34.243	0.34321	25.5515	0.3942	28.2743	29.3562	0.5415	35.1281	0.48676	32.7396	0.37212	27.1201	31.6626	1.07856	0.927158	4-alpha-glucanotransferase activity;amylo-alpha-1,6-glucosidase activity;carbohydrate binding;catalytic activity;glycogen debranching enzyme activity;polysaccharide binding;polyubiquitin modification-dependent protein binding;protein binding	glycogen biosynthetic process;glycogen catabolic process;glycogen metabolic process;response to glucocorticoid;response to hormone;response to nutrient	cytoplasm;inclusion body;nucleus;sarcoplasmic reticulum	Glycogen breakdown (glycogenolysis);Glycogen metabolism;Immune System;Innate Immune System;Metabolism;Metabolism of carbohydrates;Neutrophil degranulation	35	35	35	35.8	35.8	35.8	174.29	0	323.31
Q8CJG0	Protein argonaute-2	Ago2			0.22496	18.3647	0.19832	16.5498	0.22723	18.5157	17.8101	0.24542	19.7058	0.27179	21.3707	0.2182	17.9117	19.6627	1.10402	0.905779	NaN		NaN		0.30045	23.1035	23.1035	0.58994	37.1045	NaN		NaN		37.1045	1.60601	0.622661	core promoter binding;double-stranded RNA binding;endonuclease activity;endoribonuclease activity;endoribonuclease activity, cleaving miRNA-paired mRNA;endoribonuclease activity, cleaving siRNA-paired mRNA;hydrolase activity;metal ion binding;miRNA binding;mRNA binding;mRNA cap binding;nuclease activity;nucleic acid binding;protein binding;protein C-terminus binding;RNA 7-methylguanosine cap bind…	cell differentiation;gene silencing by RNA;miRNA loading onto RISC involved in gene silencing by miRNA;miRNA mediated inhibition of translation;miRNA metabolic process;mRNA cleavage involved in gene silencing by miRNA;mRNA cleavage involved in gene silencing by siRNA;multicellular organism development;negative regulation of translational initiation;positive regulation of angiogenesis;positive reg…	cell junction;cytoplasm;cytosol;dendrite;extracellular exosome;micro-ribonucleoprotein complex;mRNA cap binding complex;nucleoplasm;nucleus;P-body;polysome;ribonucleoprotein complex;RISC complex;RISC-loading complex	Gene expression (Transcription);Gene Silencing by RNA;MicroRNA (miRNA) biogenesis;Post-transcriptional silencing by small RNAs;Small interfering RNA (siRNA) biogenesis;Transcriptional regulation by small RNAs	15	15	11	23.1	23.1	17.3	97.303	0	59.352
Q9D517	1-acyl-sn-glycerol-3-phosphate acyltransferase gamma	Agpat3			NaN		NaN		NaN			0.30355	23.2864	NaN		NaN		23.2864			0.8988	47.3352	0.9494	48.7022	0.76696	43.4056	46.481	0.91238	47.7091	NaN		0.89957	47.3565	47.5328	1.02263	0.977871	1-acylglycerol-3-phosphate O-acyltransferase activity;lysophosphatidic acid acyltransferase activity;transferase activity;transferase activity, transferring acyl groups	CDP-diacylglycerol biosynthetic process;lipid metabolic process;metabolic process;phospholipid biosynthetic process	endoplasmic reticulum;endoplasmic reticulum membrane;integral component of membrane;membrane;nuclear envelope;nucleus	COPI-independent Golgi-to-ER retrograde traffic;Glycerophospholipid biosynthesis;Golgi-to-ER retrograde transport;Intra-Golgi and retrograde Golgi-to-ER traffic;Membrane Trafficking;Metabolism;Metabolism of lipids;Phospholipid metabolism;Synthesis of PA;Vesicle-mediated transport	4	4	4	10.1	10.1	10.1	43.295	0	16.119
Q8K4X7;E9Q6S5	1-acyl-sn-glycerol-3-phosphate acyltransferase delta	Agpat4			NaN		NaN		NaN			NaN		NaN		NaN					NaN		NaN		0.75964	43.1702	43.1702	NaN		NaN		NaN					1-acylglycerol-3-phosphate O-acyltransferase activity;transferase activity;transferase activity, transferring acyl groups	CDP-diacylglycerol biosynthetic process;lipid metabolic process;metabolic process;phospholipid biosynthetic process	integral component of membrane;membrane	Glycerophospholipid biosynthesis;Metabolism;Metabolism of lipids;Phospholipid metabolism;Synthesis of PA	2	2	2	5	5	5	43.81	0.00021877	3.3015
Q9D1E8;F8WGD9	1-acyl-sn-glycerol-3-phosphate acyltransferase epsilon	Agpat5	+		NaN		NaN		NaN			NaN		NaN		NaN					NaN		NaN		0.43709	30.4149	30.4149	0.491	32.9309	NaN		NaN		32.9309	1.08272	0.923598	1-acylglycerol-3-phosphate O-acyltransferase activity;transferase activity;transferase activity, transferring acyl groups	acylglycerol metabolic process;CDP-diacylglycerol biosynthetic process;hematopoietic progenitor cell differentiation;lipid metabolic process;metabolic process;phospholipid biosynthetic process	endoplasmic reticulum;endoplasmic reticulum membrane;integral component of membrane;membrane;mitochondrion;nuclear envelope;nucleus	Glycerophospholipid biosynthesis;Metabolism;Metabolism of lipids;Phospholipid metabolism;Synthesis of PA	5	5	5	17.3	17.3	17.3	42.202	0	10.947
M0QWP1;Z4YK85;A2ASQ1;Z4YJS5	Agrin;Agrin N-terminal 110 kDa subunit;Agrin C-terminal 110 kDa subunit;Agrin C-terminal 90 kDa fragment;Agrin C-terminal 22 kDa fragment	Agrn			0.37904	27.4858	0.40428	28.7891	0.51486	33.9873	30.0874	0.46954	31.9515	0.43825	30.4711	NaN		31.2113	1.03735	0.963992	0.29519	22.7913	NaN		NaN		22.7913	0.17069	14.5803	0.19606	16.3922	NaN		15.4862	0.679481	1.47171	acetylcholine receptor regulator activity;ATPase inhibitor activity;calcium ion binding;chondroitin sulfate binding;dystroglycan binding;heparan sulfate proteoglycan binding;ion channel binding;laminin binding;protein binding;sialic acid binding	cell differentiation;chemical synaptic transmission;G-protein coupled acetylcholine receptor signaling pathway;multicellular organism development;negative regulation of sodium ion export across plasma membrane;negative regulation of sodium:potassium-exchanging ATPase activity;neuromuscular junction development;neurotransmitter receptor metabolic process;plasma membrane organization;positive regul…	basal lamina;basement membrane;cell junction;cell surface;cytosol;extracellular matrix;extracellular region;extracellular space;Golgi lumen;integral component of membrane;membrane;plasma membrane;sarcolemma;synapse;synaptic cleft	A tetrasaccharide linker sequence is required for GAG synthesis;Chondroitin sulfate/dermatan sulfate metabolism;ECM proteoglycans;Extracellular matrix organization;G alpha (i) signalling events;Glycosaminoglycan metabolism;GPCR downstream signalling;Heparan sulfate/heparin (HS-GAG) metabolism;HS-GAG biosynthesis;HS-GAG degradation;Metabolism;Metabolism of carbohydrates;Metabolism of fat-soluble v…	7	7	7	4.8	4.8	4.8	216.65	0	24.001
Q3UTR7;P11859	Angiotensinogen;Angiotensin-1;Angiotensin-2;Angiotensin-3;Angiotensin-4;Angiotensin 1-9;Angiotensin 1-7;Angiotensin 1-5;Angiotensin 1-4	Agt			NaN		NaN		1.6475	62.2285	62.2285	NaN		NaN		NaN					NaN		NaN		NaN			NaN		NaN		NaN					angiotensin receptor binding;hormone activity;serine-type endopeptidase inhibitor activity;type 1 angiotensin receptor binding;type 2 angiotensin receptor binding	activation of NF-kappaB-inducing kinase activity;activation of phospholipase C activity;aging;angiotensin-mediated drinking behavior;angiotensin-mediated vasoconstriction involved in regulation of systemic arterial blood pressure;artery smooth muscle contraction;astrocyte activation;blood vessel development;brain renin-angiotensin system;branching involved in ureteric bud morphogenesis;cell growt…	cytoplasm;extracellular region;extracellular space;intracellular	Class A/1 (Rhodopsin-like receptors);G alpha (i) signalling events;G alpha (q) signalling events;GPCR downstream signalling;GPCR ligand binding;Metabolism of Angiotensinogen to Angiotensins;Metabolism of proteins;Peptide hormone metabolism;Peptide ligand-binding receptors;Signal Transduction;Signaling by GPCR	1	1	1	2.5	2.5	2.5	52.67	0.0024943	2.447
P50247	Adenosylhomocysteinase	Ahcy			0.25003	20.0019	0.26087	20.6897	0.27137	21.3447	20.6788	0.24799	19.8712	0.28315	22.0668	0.32644	24.6102	22.1827	1.07273	0.932201	0.36336	26.6518	0.39788	28.4631	0.36939	26.9748	27.3632	0.36924	26.9668	0.39439	28.2841	0.3619	26.5732	27.2747	0.996764	1.00325	adenosylhomocysteinase activity;copper ion binding;hydrolase activity;NAD binding;protein binding;protein self-association	one-carbon metabolic process;S-adenosylhomocysteine catabolic process;S-adenosylmethionine cycle	cytoplasm;cytosol;melanosome	Biological oxidations;Metabolism;Metabolism of amino acids and derivatives;Methylation;Phase II - Conjugation of compounds;Sulfur amino acid metabolism	19	19	19	55.3	55.3	55.3	47.688	0	264.2
Q80SW1	Putative adenosylhomocysteinase 2	Ahcyl1			NaN		NaN		NaN			NaN		NaN		NaN					0.36216	26.5872	0.44349	30.7235	0.33928	25.333	27.5479	0.37019	27.0174	0.4638	31.6847	0.42925	30.0332	29.5784	1.07371	0.93135	adenosylhomocysteinase activity;identical protein binding;protein binding;RNA binding	angiotensin-activated signaling pathway;epithelial fluid transport;mRNA polyadenylation;one-carbon metabolic process;positive regulation of sodium ion transport;protein export from nucleus;regulation of anion transport;regulation of ion transmembrane transporter activity;regulation of mRNA 3'-end processing;response to calcium ion;S-adenosylmethionine cycle	apical plasma membrane;cytoplasm;cytosol;endoplasmic reticulum;intracellular membrane-bounded organelle;membrane;plasma membrane	Cardiac conduction;Ion homeostasis;Muscle contraction	19	12	12	45.3	30.4	30.4	58.951	0	323.31
F8WGT1;Q68FL4;F8WI65;H3BKT5	Adenosylhomocysteinase;Putative adenosylhomocysteinase 3	Ahcyl2			NaN		NaN		NaN			NaN		NaN		NaN					0.37887	27.4768	0.57444	36.4854	0.40152	28.6489	30.8704	0.40905	29.0302	0.48154	32.5027	0.48071	32.4648	31.3326	1.01497	0.985249	adenosylhomocysteinase activity;hydrolase activity	one-carbon metabolic process;S-adenosylmethionine cycle	cytoplasm;cytosol;endoplasmic reticulum;intracellular membrane-bounded organelle;neuron projection	Bicarbonate transporters;SLC-mediated transmembrane transport;Transport of inorganic cations/anions and amino acids/oligopeptides;Transport of small molecules	20	20	13	40.5	40.5	27.6	66.771	0	323.31
E9Q616	-	Ahnak			2.1172	67.9199	2.0567	67.285	2.3092	69.7812	68.3287	2.286	69.5679	2.1946	68.6972	2.0624	67.3459	68.537	1.00305	0.996961	2.0428	67.1355	2.0001	66.6678	2.1217	67.9662	67.2565	2.529	71.6634	2.0727	67.4553	1.8417	64.8098	67.9762	1.0107	0.989413	cadherin binding;S100 protein binding;structural molecule activity conferring elasticity	protein complex oligomerization;regulation of RNA splicing;regulation of voltage-gated calcium channel activity	actin cytoskeleton;cell-cell contact zone;cell-cell junction;costamere;cytoplasm;cytosol;extracellular exosome;membrane raft;nucleus;plasma membrane;sarcolemma;T-tubule;vesicle	-	209	209	209	71.3	71.3	71.3	604.25	0	323.31
E9PYB0	-	Ahnak2			NaN		NaN		1.6064	61.6329	61.6329	2.2459	69.1919	NaN		1.9669	66.2948	67.7433	1.09914	0.9098	0.59938	37.4758	NaN		NaN		37.4758	NaN		NaN		NaN					molecular_function	plasma membrane repair	costamere;cytoplasmic vesicle membrane;cytosol;plasma membrane;T-tubule;Z disc	-	19	5	3	51.3	7.2	3.5	182.61	0	17.94
F7DBB3	-	Ahnak2			1.6062	61.63	1.3529	57.4993	1.6719	62.5734	60.5676	1.8249	64.6005	1.5304	60.4806	1.7544	63.6945	62.9252	1.03893	0.962533	0.66033	39.771	NaN		NaN		39.771	0.77256	43.5844	NaN		NaN		43.5844	1.09588	0.912505	molecular_function	-	cytosol;plasma membrane	-	20	20	6	32.2	32.2	5.5	166.49	0	227.8
Q8BK64	Activator of 90 kDa heat shock protein ATPase homolog 1	Ahsa1			1.4595	59.3413	1.3309	57.0981	1.6895	62.8184	59.7526	NaN		1.7276	63.3377	1.5498	60.7812	62.0595	1.03861	0.962828	0.92669	48.0975	0.90504	47.5077	0.7687	43.4613	46.3555	0.83527	45.5121	1.1207	52.8458	0.84588	45.8253	48.0611	1.03679	0.964513	ATPase activator activity;cadherin binding;chaperone binding;Hsp90 protein binding;protein binding	positive regulation of ATPase activity;protein folding;response to stress	cytoplasm;cytosol;endoplasmic reticulum	-	10	10	10	60.4	60.4	60.4	38.117	0	199.69
F6S1R2;Q8N9S3;A2AF82;A2AF81	Activator of 90 kDa heat shock protein ATPase homolog 2	Ahsa2			NaN		NaN		NaN			NaN		NaN		NaN					NaN		NaN		NaN			1.2739	56.0227	NaN		NaN		56.0227			ATPase activator activity;chaperone binding;molecular_function	biological_process;positive regulation of ATPase activity;response to stress	cellular_component	-	2	2	2	6.9	6.9	6.9	35.523	0.00022262	3.6851
P29699	Alpha-2-HS-glycoprotein	Ahsg			3.9034	79.606	3.4282	77.4175	4.2024	80.7781	79.2672	4.0393	80.156	3.8632	79.4374	3.7941	79.141	79.5781	1.00392	0.996092	NaN		NaN		NaN			NaN		NaN		NaN					cysteine-type endopeptidase inhibitor activity;endopeptidase inhibitor activity	acute-phase response;negative regulation of bone mineralization;negative regulation of endopeptidase activity;ossification;positive regulation of phagocytosis;regulation of inflammatory response	blood microparticle;extracellular matrix;extracellular region;extracellular space;Golgi apparatus	Hemostasis;Immune System;Innate Immune System;Metabolism of proteins;Neutrophil degranulation;Platelet activation, signaling and aggregation;Platelet degranulation;Post-translational protein modification;Post-translational protein phosphorylation;Regulation of Insulin-like Growth Factor (IGF) transport and uptake by Insulin-like Growth Factor Binding Proteins (IGFBPs);Response to elevated platele…	4	4	3	18	18	15.9	37.325	0	161.19
E9QNR6;Q8VD62	UPF0696 protein C11orf68 homolog	AI837181;Bles03			NaN		NaN		NaN			NaN		NaN		NaN					0.7734	43.6111	NaN		0.78009	43.8231	43.7171	0.82045	45.0685	0.75444	43.0018	0.79176	44.189	44.0864	1.00845	0.991623	-	biological_process	cellular_component	-	2	2	2	10.4	10.4	10.4	31.845	0	13.56
Q8C4Q6	Axin interactor, dorsalization-associated protein	Aida			NaN		NaN		NaN			NaN		NaN		NaN					NaN		NaN		NaN			NaN		0.32187	24.3496	NaN		24.3496			phosphatidylinositol binding;protein binding;protein domain specific binding	determination of ventral identity;dorsal/ventral pattern formation;multicellular organism development;negative regulation of determination of dorsal identity;negative regulation of JNK cascade;negative regulation of JUN kinase activity;negative regulation of Wnt signaling pathway;regulation of protein homodimerization activity	cytoplasm;membrane	-	2	2	2	10.2	10.2	10.2	34.888	0	67.209
A0A0A6YWH2;Q9EQX4	Allograft inflammatory factor 1-like	Aif1l			NaN		NaN		NaN			NaN		NaN		NaN					NaN		NaN		NaN			NaN		1.2593	55.7385	NaN		55.7385			actin binding;actin filament binding;calcium ion binding;metal ion binding	biological_process	actin cytoskeleton;actin filament;cell projection;cytoplasm;cytoskeleton;focal adhesion;membrane;plasma membrane;protein-containing complex;ruffle membrane	-	3	3	3	30.9	30.9	30.9	15.311	0.00022852	4.2525
B1AU25;Q9Z0X1	Apoptosis-inducing factor 1, mitochondrial	Aifm1	+		0.23403	18.9647	0.2562	20.3948	0.29027	22.4968	20.6188	0.19084	16.0257	0.21618	17.7753	0.25792	20.5037	18.1016	0.877916	1.13906	0.34335	25.5592	0.41796	29.4761	0.24442	19.6413	24.8922	0.20872	17.2679	0.22337	18.2586	0.26628	21.0285	18.8517	0.757331	1.32043	DNA binding;electron-transferring-flavoprotein dehydrogenase activity;FAD binding;flavin adenine dinucleotide binding;NAD(P)H oxidase activity;oxidoreductase activity;oxidoreductase activity, acting on NAD(P)H;protein binding;protein dimerization activity	activation of cysteine-type endopeptidase activity involved in apoptotic process;apoptotic mitochondrial changes;apoptotic process;cellular response to aldosterone;cellular response to estradiol stimulus;cellular response to hydrogen peroxide;cellular response to nitric oxide;cellular response to oxygen-glucose deprivation;intrinsic apoptotic signaling pathway in response to endoplasmic reticulum…	cytoplasm;cytosol;integral component of membrane;membrane;mitochondrial inner membrane;mitochondrial intermembrane space;mitochondrial outer membrane;mitochondrion;nucleus;perinuclear region of cytoplasm	-	16	16	16	35	35	35	66.113	0	323.31
Q3TY86	Apoptosis-inducing factor 3	Aifm3	+		NaN		NaN		NaN			NaN		NaN		NaN					0.29384	22.7107	0.37169	27.0972	0.62491	38.4581	29.422	0.41056	29.1062	NaN		NaN		29.1062	0.989265	1.01085	2 iron, 2 sulfur cluster binding;flavin adenine dinucleotide binding;iron-sulfur cluster binding;metal ion binding;oxidoreductase activity	apoptotic process;execution phase of apoptosis;oxidation-reduction process	cytosol;endoplasmic reticulum;mitochondrial inner membrane;mitochondrion	-	5	5	5	9.1	9.1	9.1	66.791	0	6.7965
Q3UZG4;P31230	Aminoacyl tRNA synthase complex-interacting multifunctional protein 1;Endothelial monocyte-activating polypeptide 2	Aimp1			1.261	55.7718	1.2293	55.1429	1.4215	58.7033	56.5393	1.2609	55.7698	1.4681	59.483	1.1251	52.9434	56.0654	0.991618	1.00845	0.89748	47.2985	0.97189	49.2872	0.88743	47.0179	47.8679	1.0021	50.0524	0.91223	47.705	0.91025	47.6508	48.4694	1.01257	0.987589	cytokine activity;GTPase binding;protein homodimerization activity;RNA binding;tRNA binding	angiogenesis;apoptotic process;blood vessel morphogenesis;cell adhesion;cell-cell signaling;defense response to virus;inflammatory response;leukocyte migration;negative regulation of endothelial cell proliferation;positive regulation of glucagon secretion;regulation of signaling receptor activity;translation;tRNA aminoacylation for protein translation	aminoacyl-tRNA synthetase multienzyme complex;cell surface;cytoplasm;cytosol;endoplasmic reticulum;extracellular region;extracellular space;Golgi apparatus;methionyl glutamyl tRNA synthetase complex;nucleus	-	5	5	5	24.1	24.1	24.1	35.166	0	59.653
O08915;D3YW40	AH receptor-interacting protein	Aip			NaN		NaN		2.0969	67.7096	67.7096	2.3987	70.577	NaN		NaN		70.577	1.04235	0.959373	1.2389	55.3352	1.122	52.8746	1.1713	53.9446	54.0515	1.3131	56.768	1.1806	54.1411	1.0661	51.5996	54.1696	1.00218	0.997821	aryl hydrocarbon receptor binding;GAF domain binding;protein binding;transcription cofactor activity;unfolded protein binding	negative regulation of cyclic-nucleotide phosphodiesterase activity;protein maturation by protein folding;protein targeting to mitochondrion;regulation of nucleic acid-templated transcription;regulation of protein kinase A signaling;xenobiotic metabolic process	aryl hydrocarbon receptor complex;cytoplasm;cytosol;membrane;plasma membrane	Aryl hydrocarbon receptor signalling;Biological oxidations;Metabolism;Phase I - Functionalization of compounds	4	4	4	18.5	18.5	18.5	37.605	0	49.646
Q9R0Y5;Z4YN97	Adenylate kinase isoenzyme 1	Ak1			0.18328	15.4891	0.19258	16.1482	0.21017	17.367	16.3348	0.18878	15.8801	0.20036	16.6917	0.18486	15.6018	16.0579	0.983049	1.01724	0.44876	30.9755	0.51386	33.9437	0.40852	29.0035	31.3075	0.47683	32.2874	0.56626	36.1536	0.45525	31.2833	33.2414	1.06177	0.941823	adenylate kinase activity;ATP binding;kinase activity;nucleobase-containing compound kinase activity;nucleoside diphosphate kinase activity;nucleotide binding;transferase activity	ATP metabolic process;cell cycle arrest;nucleobase-containing compound metabolic process;nucleoside diphosphate phosphorylation;nucleoside triphosphate biosynthetic process;phosphorylation	cytoplasm;cytosol;outer dense fiber;plasma membrane;sperm flagellum	Interconversion of nucleotide di- and triphosphates;Metabolism;Metabolism of nucleotides	19	19	19	93.3	93.3	93.3	21.539	0	323.31
I3ITR1;Q9D924	Iron-sulfur cluster assembly 1 homolog, mitochondrial	AK157302;Isca1			NaN		NaN		NaN			NaN		NaN		NaN					NaN		NaN		1.0927	52.2148	52.2148	1.0991	52.3605	1.1659	53.8298	1.042	51.0284	52.4063	1.00367	0.996348	2 iron, 2 sulfur cluster binding;ferrous iron binding;iron-sulfur cluster binding;metal ion binding;structural molecule activity	iron-sulfur cluster assembly;protein maturation by iron-sulfur cluster transfer	mitochondrial matrix;mitochondrion	Metabolism;Mitochondrial iron-sulfur cluster biogenesis	5	5	5	54.3	54.3	54.3	14.218	0	25.148
Q9WTP6	Adenylate kinase 2, mitochondrial;Adenylate kinase 2, mitochondrial, N-terminally processed	Ak2	+		0.25819	20.5207	0.2596	20.6097	0.35969	26.4538	22.5281	0.21489	17.688	0.23003	18.7012	0.36921	26.9652	21.1181	0.937413	1.06677	0.30341	23.2782	0.30235	23.2157	0.3129	23.8327	23.4422	0.30347	23.2817	0.34504	25.6528	0.30063	23.1142	24.0162	1.02449	0.976099	adenylate kinase activity;ATP binding;kinase activity;nucleobase-containing compound kinase activity;nucleotide binding;phosphotransferase activity, phosphate group as acceptor;transferase activity	ADP biosynthetic process;nucleobase-containing compound metabolic process;nucleotide phosphorylation;phosphorylation	mitochondrial inner membrane;mitochondrial intermembrane space;mitochondrion;sperm flagellum;sperm mitochondrial sheath	Interconversion of nucleotide di- and triphosphates;Metabolism;Metabolism of nucleotides	12	12	12	74.9	74.9	74.9	26.468	0	152.61
Q9WTP7	GTP:AMP phosphotransferase AK3, mitochondrial	Ak3	+		0.55498	35.6905	0.57784	36.6222	0.66603	39.9771	37.4299	0.48946	32.8616	0.53315	34.7748	0.66455	39.9237	35.8534	0.95788	1.04397	0.47134	32.0347	0.3999	28.5663	0.46192	31.5968	30.7326	0.50068	33.3635	0.42391	29.7708	0.37759	27.4095	30.1813	0.98206	1.01827	adenylate kinase activity;ATP binding;GTP binding;kinase activity;nucleobase-containing compound kinase activity;nucleoside triphosphate adenylate kinase activity;nucleotide binding;phosphotransferase activity, phosphate group as acceptor;transferase activity	AMP metabolic process;GTP metabolic process;ITP metabolic process;nucleobase-containing compound metabolic process;nucleotide phosphorylation;phosphorylation;UTP metabolic process	mitochondrial matrix;mitochondrion	Factors involved in megakaryocyte development and platelet production;Hemostasis	13	13	13	74.9	74.9	74.9	25.426	0	300.14
Q9WUR9;F6TEU8	Adenylate kinase 4, mitochondrial	Ak4	+		NaN		NaN		NaN			NaN		NaN		NaN					0.1708	14.5883	0.22001	18.0335	0.31729	24.0866	18.9028	0.25825	20.5245	0.18105	15.3296	0.23616	19.1043	18.3195	0.969142	1.03184	adenylate kinase activity;ATP binding;GTP binding;kinase activity;nucleobase-containing compound kinase activity;nucleoside diphosphate kinase activity;nucleoside triphosphate adenylate kinase activity;nucleotide binding;phosphotransferase activity, phosphate group as acceptor;transferase activity	AMP metabolic process;ATP metabolic process;brain development;GTP metabolic process;liver development;nucleobase-containing compound metabolic process;nucleoside diphosphate phosphorylation;nucleoside triphosphate biosynthetic process;nucleotide phosphorylation;phosphorylation;response to drug	mitochondrial matrix;mitochondrion	Interconversion of nucleotide di- and triphosphates;Metabolism;Metabolism of nucleotides	5	5	5	26.5	26.5	26.5	25.061	0	16.755
Q920P5	Adenylate kinase isoenzyme 5	Ak5			0.18168	15.3747	0.17372	14.8008	0.20233	16.8282	15.6679	0.16754	14.3498	0.19763	16.5018	0.1796	15.2255	15.359	0.980287	1.02011	1.3955	58.2551	1.3302	57.0852	1.375	57.8947	57.745	1.4587	59.3281	1.303	56.5784	1.2906	56.3433	57.4166	0.994313	1.00572	adenylate kinase activity;ATP binding;kinase activity;nucleobase-containing compound kinase activity;nucleoside diphosphate kinase activity;nucleoside kinase activity;nucleotide binding;transferase activity	ATP metabolic process;nucleobase-containing compound metabolic process;nucleoside diphosphate phosphorylation;nucleoside triphosphate biosynthetic process;nucleotide biosynthetic process;phosphorylation	cytoplasm;cytosol;microtubule organizing center	Interconversion of nucleotide di- and triphosphates;Metabolism;Metabolism of nucleotides	6	6	6	17.3	17.3	17.3	63.322	0	99.656
Q8VCP8;A0A087WRI5	Adenylate kinase isoenzyme 6	Ak6			1.8217	64.5604	1.477	59.6286	2.0426	67.1334	63.7741	1.9348	65.9261	1.6681	62.5201	1.5854	61.3213	63.2558	0.991873	1.00819	NaN		NaN		NaN			NaN		NaN		NaN					adenylate kinase activity;ATP binding;dephospho-CoA kinase activity;kinase activity;nucleotide binding;transferase activity	coenzyme A biosynthetic process;nucleotide phosphorylation;phosphorylation	Cajal body;cytoplasm;cytosol;nucleolus;nucleoplasm;nucleus	Gene expression (Transcription);Generic Transcription Pathway;Regulation of TP53 Activity;Regulation of TP53 Activity through Phosphorylation;RNA Polymerase II Pre-transcription Events;RNA Polymerase II Promoter Escape;RNA polymerase II transcribes snRNA genes;RNA Polymerase II Transcription;RNA Polymerase II Transcription Initiation;RNA Polymerase II Transcription Initiation And Promoter Clearan…	3	3	3	27.3	27.3	27.3	19.947	0	68.527
O08715	A-kinase anchor protein 1, mitochondrial	Akap1	+		NaN		1.0348	50.8551	NaN		50.8551	NaN		NaN		NaN					NaN		NaN		NaN			NaN		NaN		NaN					nucleic acid binding;protein binding;protein kinase A regulatory subunit binding;RNA binding	regulation of protein kinase A signaling	endoplasmic reticulum;integral component of membrane;membrane;mitochondrial outer membrane;mitochondrion	Factors involved in megakaryocyte development and platelet production;Hemostasis	2	2	2	3.2	3.2	3.2	92.194	0.0070992	1.6453
O88845	A-kinase anchor protein 10, mitochondrial	Akap10	+		NaN		NaN		NaN			NaN		NaN		NaN					0.50828	33.6993	NaN		NaN		33.6993	0.96844	49.1983	NaN		NaN		49.1983	1.45992	0.684968	protein kinase A binding	protein localization	cytoplasm;cytosol;membrane;mitochondrion;plasma membrane;protein-containing complex	Factors involved in megakaryocyte development and platelet production;Hemostasis	2	2	2	5.3	5.3	5.3	73.631	0	8.0726
Q9WTQ5	A-kinase anchor protein 12	Akap12			1.3464	57.3815	1.4863	59.7796	1.4736	59.5731	58.9114	1.3557	57.5498	1.3776	57.9408	1.2914	56.3586	57.283	0.972359	1.02843	0.69657	41.0575	0.658	39.6864	0.61964	38.2579	39.6673	0.77093	43.5325	0.70738	41.4307	0.73523	42.3708	42.4447	1.07002	0.934564	adenylate cyclase binding;protein kinase A binding;receptor signaling complex scaffold activity	adenylate cyclase-inhibiting G-protein coupled receptor signaling pathway;positive regulation of protein kinase A signaling;protein targeting;regulation of protein kinase A signaling;regulation of protein kinase C signaling;signal transduction	cytoplasm;cytoskeleton;cytosol;membrane;plasma membrane	-	35	35	35	35.2	35.2	35.2	180.69	0	323.31
H3BIV5;D3YVF0	A-kinase anchor protein 5	Akap5			NaN		NaN		NaN			NaN		NaN		NaN					0.41559	29.3581	0.38514	27.8051	0.46083	31.5458	29.5697	0.45829	31.4265	0.36174	26.5645	0.39287	28.2058	28.7323	0.971681	1.02914	adenylate cyclase binding;calmodulin binding;glutamate receptor binding;protein binding;protein kinase A regulatory subunit binding;protein phosphatase 2B binding;scaffold protein binding;SH3 domain binding	adenylate cyclase-inhibiting G-protein coupled receptor signaling pathway;amylase secretion;positive regulation of protein localization to plasma membrane;protein targeting;regulation of protein kinase A signaling;signal transduction	cytoplasmic side of plasma membrane;cytoskeleton;membrane;plasma membrane	Axon guidance;Developmental Biology;Glutamate binding, activation of AMPA receptors and synaptic plasticity;Neuronal System;Neurotransmitter receptors and postsynaptic signal transmission;ROBO receptors bind AKAP5;Signaling by ROBO receptors;Trafficking of AMPA receptors;Transmission across Chemical Synapses	23	23	23	57.4	57.4	57.4	80.202	0	323.31
O55074;Q7TN79	A-kinase anchor protein 7 isoform alpha;A-kinase anchor protein 7 isoform gamma	Akap7			NaN		NaN		NaN			NaN		NaN		NaN					0.39991	28.5668	0.24922	19.95	0.41697	29.4269	25.9813	0.4086	29.0075	0.24427	19.6316	0.22953	18.6681	22.4357	0.863536	1.15803	nucleotide binding;protein binding;protein kinase A binding;protein kinase A regulatory subunit binding;protein kinase binding	biological_process;cellular response to cAMP;positive regulation of delayed rectifier potassium channel activity;positive regulation of potassium ion transmembrane transport;protein localization;regulation of membrane repolarization;regulation of protein kinase A signaling;transmembrane receptor protein serine/threonine kinase signaling pathway	apical plasma membrane;cytoplasm;cytosol;lateral plasma membrane;membrane;nucleus;plasma membrane;protein-containing complex	-	3	3	3	44.4	44.4	44.4	9.169	0	82.021
Q9DBR0	A-kinase anchor protein 8	Akap8			NaN		NaN		2.4796	71.2611	71.2611	NaN		NaN		NaN					NaN		NaN		0.77343	43.6121	43.6121	0.43768	30.4435	1.2226	55.0076	0.48831	32.8097	39.4203	0.903884	1.10634	chromatin binding;DEAD/H-box RNA helicase binding;DNA binding;double-stranded DNA binding;histone deacetylase binding;metal ion binding;NF-kappaB binding;protein binding;protein kinase A regulatory subunit binding;zinc ion binding	cell cycle G2/M phase transition;cellular response to lipopolysaccharide;cellular response to prostaglandin E stimulus;immune system process;innate immune response;mitotic chromosome condensation;negative regulation of tumor necrosis factor production;positive regulation of histone deacetylation;protein transport;regulation of histone phosphorylation;regulation of transcription, DNA-templated;tra…	condensed chromosome;cytoplasm;female pronucleus;Golgi apparatus;mitochondrion;nuclear chromatin;nuclear matrix;nucleolus;nucleoplasm;nucleus	-	6	6	6	14.6	14.6	14.6	76.293	0	19.914
Q5RL57;Q9R0L7	A-kinase anchor protein 8-like	Akap8l			NaN		NaN		NaN			NaN		NaN		NaN					NaN		NaN		NaN			NaN		NaN		2.1321	68.0725	68.0725			DEAD/H-box RNA helicase binding;DNA binding;histone deacetylase binding;kinase activity;lamin binding;metal ion binding;protein kinase A regulatory subunit binding	cell cycle G2/M phase transition;mitotic cell cycle;mitotic chromosome condensation;mRNA processing;nuclear envelope disassembly;phosphorylation;positive regulation of histone deacetylation;positive regulation of transcription by RNA polymerase II;regulation of histone phosphorylation;regulation of mRNA export from nucleus;regulation of transcription, DNA-templated;transcription, DNA-templated	chromatin;cytoplasm;nuclear matrix;nuclear speck;nucleus;PML body;ribonucleoprotein complex	-	3	3	3	8.1	8.1	8.1	71.3	0	5.8697
Q9JII6;B1AXW3	Alcohol dehydrogenase [NADP(+)]	Akr1a1			0.32104	24.3021	0.24426	19.6309	0.34134	25.4477	23.1269	0.31028	23.6804	0.34452	25.624	0.33849	25.2889	24.8645	1.07513	0.930119	0.45186	31.1228	0.48639	32.7229	0.43247	30.1905	31.3454	0.44037	30.5734	0.45298	31.1759	0.41598	29.3775	30.3756	0.969061	1.03193	alcohol dehydrogenase (NADP+) activity;alditol:NADP+ 1-oxidoreductase activity;L-glucuronate reductase activity;oxidoreductase activity	aldehyde catabolic process;D-glucuronate catabolic process;L-ascorbic acid biosynthetic process;oxidation-reduction process	apical plasma membrane;cytosol	Biological oxidations;Catabolism of glucuronate to xylulose-5-phosphate;Glutathione conjugation;Metabolism;Metabolism of carbohydrates;Phase II - Conjugation of compounds	11	11	11	55.4	55.4	55.4	36.586	0	323.31
P45376	Aldose reductase	Akr1b1			0.17918	15.1953	0.18589	15.6751	0.18881	15.8823	15.5842	0.18271	15.4484	0.1898	15.9523	0.17516	14.9052	15.4353	0.990443	1.00965	0.43739	30.4295	0.40893	29.0242	0.4048	28.8155	29.423	0.43128	30.1325	0.42051	29.6027	0.39184	28.1527	29.296	0.995681	1.00434	alditol:NADP+ 1-oxidoreductase activity;glyceraldehyde oxidoreductase activity;oxidoreductase activity	cellular hyperosmotic salinity response;cellular response to methylglyoxal;cellular response to peptide;daunorubicin metabolic process;doxorubicin metabolic process;inner medullary collecting duct development;maternal process involved in female pregnancy;monosaccharide metabolic process;naphthalene metabolic process;negative regulation of apoptotic process;norepinephrine metabolic process;oxidati…	cytoplasm;cytosol;extracellular space;mast cell granule;nucleoplasm;paranodal junction;perinuclear region of cytoplasm;plasma membrane bounded cell projection cytoplasm;Schmidt-Lanterman incisure;Schwann cell microvillus	Fructose biosynthesis;Fructose metabolism;Metabolism;Metabolism of carbohydrates;Metabolism of lipids;Metabolism of steroid hormones;Metabolism of steroids;Pregnenolone biosynthesis	18	18	18	57	57	57	35.732	0	323.31
G5E895;D3Z494;S4R2G9	-	Akr1b10	+		0.3296	24.7894	0.35038	25.9468	0.42575	29.8615	26.8659	0.326	24.5852	0.31082	23.7119	0.32923	24.7685	24.3552	0.906547	1.10309	0.37062	27.0403	NaN		0.3708	27.0499	27.0451	0.38468	27.7811	NaN		NaN		27.7811	1.02722	0.973506	oxidoreductase activity	oxidation-reduction process	mitochondrion	Estrogen biosynthesis;G alpha (i) signalling events;GPCR downstream signalling;Metabolism;Metabolism of fat-soluble vitamins;Metabolism of lipids;Metabolism of steroid hormones;Metabolism of steroids;Metabolism of vitamins and cofactors;Retinoid metabolism and transport;Signal Transduction;Signaling by GPCR;Visual phototransduction	12	12	6	55.4	55.4	40.2	35.848	0	177.59
P45377	Aldose reductase-related protein 2	Akr1b8			NaN		NaN		NaN			NaN		NaN		NaN					NaN		NaN		NaN			0.49174	32.9642	NaN		NaN		32.9642			alditol:NADP+ 1-oxidoreductase activity;geranylgeranyl reductase activity;indanol dehydrogenase activity;oxidoreductase activity;retinal dehydrogenase activity	daunorubicin metabolic process;doxorubicin metabolic process;farnesol catabolic process;oxidation-reduction process	cytoplasm	Estrogen biosynthesis;G alpha (i) signalling events;GPCR downstream signalling;Metabolism;Metabolism of fat-soluble vitamins;Metabolism of lipids;Metabolism of steroid hormones;Metabolism of steroids;Metabolism of vitamins and cofactors;Retinoid metabolism and transport;Signal Transduction;Signaling by GPCR;Visual phototransduction	6	2	2	22.2	7	7	36.12	0	5.6588
Q9DCT1;Q8CEB6	1,5-anhydro-D-fructose reductase	Akr1e2;Akr1e1			0.33845	25.2867	0.30156	23.1691	0.40874	29.0146	25.8235	0.34493	25.6467	0.42926	30.0337	0.38342	27.7154	27.7986	1.07649	0.928949	0.87132	46.5618	NaN		0.7686	43.4581	45.0099	0.75969	43.1718	NaN		NaN		43.1718	0.959162	1.04258	1,5-anhydro-D-fructose reductase activity;oxidoreductase activity	oxidation-reduction process	cytoplasm;cytosol;Golgi apparatus;nucleoplasm	-	9	9	9	40.2	40.2	40.2	34.46	0	43.141
Q8CG76	Aflatoxin B1 aldehyde reductase member 2	Akr7a2			0.27865	21.7925	NaN		0.31754	24.101	22.9467	0.29492	22.7752	0.2326	18.8707	0.37214	27.1211	22.9223	0.998936	1.00107	0.3248	24.5169	0.34616	25.7146	0.30609	23.4356	24.5557	0.33938	25.3386	NaN		NaN		25.3386	1.03188	0.969103	oxidoreductase activity;phenanthrene-9,10-epoxide hydrolase activity	daunorubicin metabolic process;doxorubicin metabolic process;oxidation-reduction process	cytoplasm;cytosol;Golgi apparatus;mitochondrion	Aflatoxin activation and detoxification;Biological oxidations;Metabolism	3	3	3	17.4	17.4	17.4	40.612	0	87.896
P31750;D3Z783	RAC-alpha serine/threonine-protein kinase	Akt1			NaN		NaN		NaN			NaN		NaN		NaN					NaN		NaN		1.3807	57.9955	57.9955	1.1964	54.471	NaN		NaN		54.471	0.939226	1.06471	14-3-3 protein binding;ATP binding;enzyme binding;identical protein binding;kinase activity;nitric-oxide synthase regulator activity;nucleotide binding;phosphatidylinositol-3,4,5-trisphosphate binding;phosphatidylinositol-3,4-bisphosphate binding;protein binding;protein homodimerization activity;protein kinase activity;protein kinase binding;protein serine/threonine kinase activity;protein serine…	activation-induced cell death of T cells;aging;apoptotic mitochondrial changes;apoptotic process;carbohydrate metabolic process;carbohydrate transport;cell projection organization;cellular response to cadmium ion;cellular response to decreased oxygen levels;cellular response to DNA damage stimulus;cellular response to epidermal growth factor stimulus;cellular response to granulocyte macrophage co…	cell-cell junction;ciliary basal body;cytoplasm;cytosol;membrane;microtubule cytoskeleton;mitochondrion;nucleoplasm;nucleus;plasma membrane;protein-containing complex;spindle;vesicle	Adaptive Immune System;AKT phosphorylates targets in the cytosol;AKT phosphorylates targets in the nucleus;AKT-mediated inactivation of FOXO1A;Butyrate Response Factor 1 (BRF1) binds and destabilizes mRNA;CD28 co-stimulation;CD28 dependent PI3K/Akt signaling;Cell Cycle;Cell Cycle, Mitotic;Costimulation by the CD28 family;CTLA4 inhibitory signaling;Cyclin A:Cdk2-associated events at S phase entry;…	4	3	3	9	7.3	7.3	55.707	0	6.2808
Q60823;F8WHG5;D3YXM7;D3Z3N2	RAC-beta serine/threonine-protein kinase	Akt2			NaN		NaN		NaN			NaN		NaN		NaN					NaN		NaN		NaN			1.2809	56.1577	NaN		NaN		56.1577			ATP binding;kinase activity;metal ion binding;nucleotide binding;protein binding;protein kinase activity;protein serine/threonine kinase activity;transferase activity	activation of GTPase activity;apoptotic process;carbohydrate metabolic process;carbohydrate transport;cellular response to high light intensity;cellular response to insulin stimulus;glucose metabolic process;glycogen biosynthetic process;glycogen metabolic process;insulin receptor signaling pathway;intracellular protein transmembrane transport;intracellular signal transduction;multicellular organ…	cell cortex;cytoplasm;cytosol;early endosome;endosome;intracellular membrane-bounded organelle;membrane;nucleus;plasma membrane;protein-containing complex;ruffle membrane	Activation of AKT2;Adaptive Immune System;AKT phosphorylates targets in the cytosol;AKT phosphorylates targets in the nucleus;AKT-mediated inactivation of FOXO1A;CD28 co-stimulation;CD28 dependent PI3K/Akt signaling;Cell Cycle;Cell Cycle, Mitotic;Costimulation by the CD28 family;CTLA4 inhibitory signaling;Cyclin A:Cdk2-associated events at S phase entry;Cyclin E associated events during G1/S tran…	5	3	3	9.1	6	6	55.741	0.00022619	3.973
Q9WUA6	RAC-gamma serine/threonine-protein kinase	Akt3			NaN		NaN		NaN			NaN		NaN		NaN					NaN		0.78916	44.1078	0.95805	48.9288	46.5183	0.81927	45.0329	0.8915	47.1319	0.72063	41.8818	44.6822	0.960529	1.04109	androgen receptor binding;ATP binding;cadherin binding;calcium channel regulator activity;chloride channel regulator activity;chromatin binding;GTP-Rho binding;histone binding;histone deacetylase binding;histone kinase activity (H3-T11 specific);kinase activity;ligand-dependent nuclear receptor transcription coactivator activity;nucleotide binding;phosphatidylinositol binding;potassium channel re…	apical junction assembly;apoptotic process;B cell apoptotic process;B cell homeostasis;brain morphogenesis;cell adhesion;cell cycle;cell division;cell projection organization;cellular response to insulin stimulus;chromatin organization;epithelial cell migration;histone H3-T11 phosphorylation;homeostasis of number of cells within a tissue;hyperosmotic response;intracellular signal transduction;mit…	apical junction complex;cell junction;cell projection;centrosome;cleavage furrow;cytoplasm;cytoplasmic vesicle;cytoskeleton;cytosol;early endosome;endosome;intermediate filament cytoskeleton;intracellular;lamellipodium;membrane;midbody;nuclear body;nucleoplasm;nucleus;perinuclear region of cytoplasm;plasma membrane;protein-containing complex;recycling endosome	Activated PKN1 stimulates transcription of AR (androgen receptor) regulated genes KLK2 and KLK3;Adaptive Immune System;AKT phosphorylates targets in the cytosol;AKT phosphorylates targets in the nucleus;AKT-mediated inactivation of FOXO1A;CD28 co-stimulation;CD28 dependent PI3K/Akt signaling;Cell Cycle;Cell Cycle, Mitotic;Costimulation by the CD28 family;CTLA4 inhibitory signaling;Cyclin A:Cdk2-a…	9	9	7	20.7	20.7	17.5	55.714	0	6.5716
P10518	Delta-aminolevulinic acid dehydratase	Alad			0.44657	30.871	NaN		0.5798	36.7008	33.7859	0.41575	29.3661	NaN		0.5428	35.1828	32.2744	0.955263	1.04683	NaN		NaN		NaN			NaN		NaN		NaN					catalytic activity;identical protein binding;lyase activity;metal ion binding;porphobilinogen synthase activity;proteasome core complex binding;zinc ion binding	cellular response to interleukin-4;cellular response to lead ion;heme biosynthetic process;metabolic process;negative regulation of proteasomal protein catabolic process;porphyrin-containing compound biosynthetic process;protein homooligomerization;protoporphyrinogen IX biosynthetic process;response to activity;response to aluminum ion;response to amino acid;response to arsenic-containing substan…	cytosol;extracellular space;proteasome core complex	Heme biosynthesis;Immune System;Innate Immune System;Metabolism;Metabolism of porphyrins;Neutrophil degranulation	2	2	2	13	13	13	36.023	0	31.741
P07724	Serum albumin	Alb			2.787	73.5939	2.3123	69.8095	2.7392	73.2563	72.2199	2.5791	72.06	2.5917	72.158	2.2452	69.1853	71.1344	0.98497	1.01526	2.827	73.8699	2.3686	70.3141	2.7501	73.334	72.506	2.6858	72.8688	2.6739	72.781	2.322	69.8977	71.8492	0.990941	1.00914	chaperone binding;DNA binding;drug binding;fatty acid binding;identical protein binding;lipid binding;metal ion binding;oxygen binding;pyridoxal phosphate binding;toxic substance binding	cellular response to starvation;hemolysis by symbiont of host erythrocytes;maintenance of mitochondrion location;negative regulation of apoptotic process	cytoplasm;endoplasmic reticulum;extracellular exosome;extracellular region;extracellular space;Golgi apparatus;myelin sheath;protein-containing complex	Bile acid and bile salt metabolism;Binding and Uptake of Ligands by Scavenger Receptors;HDL remodeling;Hemostasis;Metabolism;Metabolism of lipids;Metabolism of proteins;Metabolism of steroids;Plasma lipoprotein assembly, remodeling, and clearance;Plasma lipoprotein remodeling;Platelet activation, signaling and aggregation;Platelet degranulation;Post-translational protein modification;Post-transla…	45	45	42	82.7	82.7	81.6	68.692	0	323.31
E9Q3Q6;Q61490;E9Q4G8;F6QH25	CD166 antigen	Alcam			NaN		NaN		NaN			NaN		NaN		NaN					0.69761	41.0937	0.54187	35.1437	0.66061	39.7812	38.6728	0.76872	43.4619	0.6102	37.8959	0.58977	37.0978	39.4852	1.02101	0.979426	identical protein binding;protein binding	adaptive immune response;axon extension involved in axon guidance;axon guidance;cell adhesion;heterophilic cell-cell adhesion via plasma membrane cell adhesion molecules;immune system process;motor neuron axon guidance;neuron projection extension;retinal ganglion cell axon guidance	axon;cell projection;dendrite;external side of plasma membrane;immunological synapse;integral component of membrane;integral component of plasma membrane;intrinsic component of plasma membrane;membrane;neuronal cell body;plasma membrane;T cell receptor complex	-	16	16	16	38.2	38.2	38.2	63.668	0	298.06
Q9Z110	Delta-1-pyrroline-5-carboxylate synthase;Glutamate 5-kinase;Gamma-glutamyl phosphate reductase	Aldh18a1	+		NaN		NaN		NaN			NaN		NaN		NaN					0.47193	32.062	0.21281	17.5469	0.49152	32.9543	27.521	0.4901	32.8904	NaN		NaN		32.8904	1.1951	0.83675	ATP binding;catalytic activity;delta1-pyrroline-5-carboxylate synthetase activity;glutamate 5-kinase activity;glutamate-5-semialdehyde dehydrogenase activity;identical protein binding;kinase activity;nucleotide binding;oxidoreductase activity;oxidoreductase activity, acting on the aldehyde or oxo group of donors, NAD or NADP as acceptor;transferase activity	cellular amino acid biosynthetic process;citrulline biosynthetic process;glutamate metabolic process;L-proline biosynthetic process;metabolic process;ornithine biosynthetic process;oxidation-reduction process;phosphorylation;proline biosynthetic process	cytoplasm;cytosol;membrane;mitochondrial inner membrane;mitochondrion	Amino acid synthesis and interconversion (transamination);Metabolism;Metabolism of amino acids and derivatives	8	8	8	16.4	16.4	16.4	87.265	0	110.31
P24549	Retinal dehydrogenase 1	Aldh1a1			0.4624	31.6193	0.49291	33.0167	0.51639	34.0539	32.8966	0.42629	29.888	0.55164	35.5521	0.60507	37.6974	34.3792	1.04507	0.956877	0.49658	33.181	0.42573	29.8605	0.44375	30.7359	31.2591	0.50521	33.5641	0.3759	27.3203	0.55215	35.5732	32.1525	1.02858	0.972214	3-chloroallyl aldehyde dehydrogenase activity;aldehyde dehydrogenase (NAD) activity;benzaldehyde dehydrogenase (NAD+) activity;NAD binding;oxidoreductase activity;oxidoreductase activity, acting on the aldehyde or oxo group of donors, NAD or NADP as acceptor;retinal dehydrogenase activity	9-cis-retinoic acid biosynthetic process;embryonic eye morphogenesis;metabolic process;optic cup morphogenesis involved in camera-type eye development;oxidation-reduction process;positive regulation of apoptotic process;response to drug;retinoic acid metabolic process;retinol metabolic process	cytoplasm;cytosol	Biological oxidations;Ethanol oxidation;Fructose catabolism;Fructose metabolism;Metabolism;Metabolism of carbohydrates;Phase I - Functionalization of compounds;RA biosynthesis pathway;Signal Transduction;Signaling by Nuclear Receptors;Signaling by Retinoic Acid	24	24	16	57.9	57.9	38.3	54.467	0	323.31
Q62148	Retinal dehydrogenase 2	Aldh1a2			NaN		NaN		NaN			NaN		NaN		NaN					NaN		NaN		NaN			2.1241	67.9908	NaN		NaN		67.9908			3-chloroallyl aldehyde dehydrogenase activity;aldehyde dehydrogenase (NAD) activity;oxidoreductase activity;oxidoreductase activity, acting on the aldehyde or oxo group of donors, NAD or NADP as acceptor;retinal binding;retinal dehydrogenase activity	9-cis-retinoic acid biosynthetic process;anterior/posterior pattern specification;blood vessel development;camera-type eye development;cardiac muscle tissue development;cellular response to retinoic acid;determination of bilateral symmetry;embryonic camera-type eye development;embryonic digestive tract development;embryonic forelimb morphogenesis;embryonic limb morphogenesis;face development;fore…	cytoplasm;cytosol;perinuclear region of cytoplasm	RA biosynthesis pathway;Signal Transduction;Signaling by Nuclear Receptors;Signaling by Retinoic Acid	2	1	1	4.1	2.3	2.3	56.625	0.00064795	3.0413
O35945	Aldehyde dehydrogenase, cytosolic 1	Aldh1a7	+		NaN		NaN		0.42968	30.0543	30.0543	NaN		NaN		NaN					NaN		NaN		NaN			NaN		NaN		NaN					aldehyde dehydrogenase (NAD) activity;benzaldehyde dehydrogenase (NAD+) activity;oxidoreductase activity;oxidoreductase activity, acting on the aldehyde or oxo group of donors, NAD or NADP as acceptor	ethanol catabolic process;metabolic process;oxidation-reduction process;retinoic acid metabolic process	cytoplasm	Biological oxidations;Ethanol oxidation;Fructose catabolism;Fructose metabolism;Metabolism;Metabolism of carbohydrates;Phase I - Functionalization of compounds;RA biosynthesis pathway;Signal Transduction;Signaling by Nuclear Receptors;Signaling by Retinoic Acid	9	1	1	22.4	2.8	2.8	54.587	0	14.716
Q9CZS1	Aldehyde dehydrogenase X, mitochondrial	Aldh1b1	+		NaN		NaN		NaN			NaN		NaN		NaN					NaN		0.17615	14.9768	NaN		14.9768	NaN		0.45257	31.1565	NaN		31.1565	2.08031	0.480697	aldehyde dehydrogenase (NAD) activity;oxidoreductase activity;oxidoreductase activity, acting on the aldehyde or oxo group of donors, NAD or NADP as acceptor	ethanol catabolic process;metabolic process;oxidation-reduction process	intracellular membrane-bounded organelle;mitochondrial matrix;mitochondrion;nucleoplasm	Biological oxidations;Ethanol oxidation;Metabolism;Phase I - Functionalization of compounds	9	8	8	27.7	26	26	57.552	0	19.589
Q8R0Y6	Cytosolic 10-formyltetrahydrofolate dehydrogenase	Aldh1l1	+		0.61399	38.0417	0.52916	34.6046	NaN		36.3232	0.8192	45.0308	0.91372	47.7458	1.5143	60.2275	51.0013	1.4041	0.712201	0.63671	38.9018	0.50063	33.3613	0.56764	36.2098	36.1577	0.6166	38.1418	0.57626	36.5587	0.47102	32.02	35.5735	0.983843	1.01642	aldehyde dehydrogenase (NAD) activity;catalytic activity;formyltetrahydrofolate dehydrogenase activity;hydroxymethyl-, formyl- and related transferase activity;oxidoreductase activity;oxidoreductase activity, acting on the aldehyde or oxo group of donors, NAD or NADP as acceptor;protein binding	10-formyltetrahydrofolate catabolic process;biosynthetic process;metabolic process;one-carbon metabolic process;oxidation-reduction process	cytoplasm;cytosol;mitochondrion;nucleus	Metabolism;Metabolism of folate and pterines;Metabolism of vitamins and cofactors;Metabolism of water-soluble vitamins and cofactors	23	23	23	35.4	35.4	35.4	98.708	0	259.09
P47738;A0A0G2JEU1	Aldehyde dehydrogenase, mitochondrial	Aldh2	+		1.2927	56.3833	1.2108	54.7675	1.4504	59.1903	56.7804	1.1209	52.8502	1.2184	54.9225	1.3475	57.4015	55.0581	0.969667	1.03128	0.84105	45.6832	0.83504	45.5053	0.82758	45.2828	45.4904	0.82902	45.3259	0.78479	43.971	0.69083	40.8574	43.3848	0.953712	1.04853	aldehyde dehydrogenase (NAD) activity;NAD binding;oxidoreductase activity;oxidoreductase activity, acting on the aldehyde or oxo group of donors, NAD or NADP as acceptor;protein binding	ethanol catabolic process;metabolic process;oxidation-reduction process	mitochondrial matrix;mitochondrion	Biological oxidations;Ethanol oxidation;Metabolism;Metabolism of serotonin;Neuronal System;Neurotransmitter clearance;Phase I - Functionalization of compounds;Serotonin clearance from the synaptic cleft;Transmission across Chemical Synapses	16	15	15	46.6	44.9	44.9	56.537	0	323.31
B1AV77;B1ATI0;P47740	Aldehyde dehydrogenase;Fatty aldehyde dehydrogenase	Aldh3a2	+		NaN		NaN		NaN			NaN		NaN		NaN					0.69416	40.9737	NaN		0.51908	34.1707	37.5722	0.70435	41.3266	0.7651	43.346	0.81438	44.8848	43.1858	1.14941	0.870013	3-chloroallyl aldehyde dehydrogenase activity;alcohol dehydrogenase (NADP+) activity;aldehyde dehydrogenase (NAD) activity;aldehyde dehydrogenase [NAD(P)+] activity;benzaldehyde dehydrogenase (NAD+) activity;long-chain-alcohol oxidase activity;long-chain-aldehyde dehydrogenase activity;medium-chain-aldehyde dehydrogenase activity;oxidoreductase activity;oxidoreductase activity, acting on the alde…	aging;cellular aldehyde metabolic process;central nervous system development;epidermis development;metabolic process;oxidation-reduction process;peripheral nervous system development;phytol metabolic process;positive regulation of cell proliferation;response to cAMP;response to drug;response to glucocorticoid;response to hypoxia;response to nutrient;response to organic cyclic compound;sesquiterpe…	cytoplasm;cytosol;endoplasmic reticulum;endoplasmic reticulum membrane;integral component of membrane;intracellular membrane-bounded organelle;membrane;mitochondrial inner membrane;mitochondrion;peroxisome;plasma membrane	Alpha-oxidation of phytanate;Biological oxidations;Fatty acid metabolism;Metabolism;Metabolism of lipids;Peroxisomal lipid metabolism;Phase I - Functionalization of compounds;Sphingolipid de novo biosynthesis;Sphingolipid metabolism	10	10	10	35.3	35.3	35.3	54.33	0	77.068
Q8CHT0	Delta-1-pyrroline-5-carboxylate dehydrogenase, mitochondrial	Aldh4a1	+		0.3684	26.922	0.35563	26.2336	0.46478	31.7304	28.2953	0.31481	23.9434	0.31574	23.9971	0.35565	26.2346	24.7251	0.873822	1.1444	0.54178	35.1399	NaN		0.67522	40.3063	37.7231	0.54444	35.2516	0.80103	44.4762	0.33755	25.2364	34.9881	0.927497	1.07817	1-pyrroline-5-carboxylate dehydrogenase activity;aldehyde dehydrogenase (NAD) activity;identical protein binding;oxidoreductase activity;oxidoreductase activity, acting on the aldehyde or oxo group of donors, NAD or NADP as acceptor	metabolic process;oxidation-reduction process;proline catabolic process to glutamate;proline metabolic process	mitochondrial matrix;mitochondrion	Glyoxylate metabolism and glycine degradation;Histidine, lysine, phenylalanine, tyrosine, proline and tryptophan catabolism;Metabolism;Metabolism of amino acids and derivatives;Proline catabolism	16	16	16	44.1	44.1	44.1	61.84	0	323.31
Q8BWF0	Succinate-semialdehyde dehydrogenase, mitochondrial	Aldh5a1	+		0.33683	25.1962	0.39066	28.0917	0.42189	29.6711	27.653	0.24171	19.4659	0.30131	23.1544	0.30324	23.2682	21.9628	0.794229	1.25908	0.20427	16.9621	0.21012	17.3636	0.19445	16.2795	16.8684	0.19668	16.4355	0.20551	17.0476	0.20352	16.9104	16.7978	0.995816	1.0042	NAD binding;oxidoreductase activity;oxidoreductase activity, acting on the aldehyde or oxo group of donors, NAD or NADP as acceptor;succinate-semialdehyde dehydrogenase (NAD+) activity;succinate-semialdehyde dehydrogenase [NAD(P)+] activity	acetate metabolic process;central nervous system development;galactosylceramide metabolic process;gamma-aminobutyric acid catabolic process;gamma-aminobutyric acid metabolic process;glucose metabolic process;glucosylceramide metabolic process;glutamate decarboxylation to succinate;glutamate metabolic process;glutamine metabolic process;glutathione metabolic process;glycerophospholipid metabolic p…	mitochondrion	Degradation of GABA;GABA synthesis, release, reuptake and degradation;Neuronal System;Neurotransmitter release cycle;Transmission across Chemical Synapses	15	15	15	40.3	40.3	40.3	55.968	0	323.31
Q9EQ20	Methylmalonate-semialdehyde dehydrogenase [acylating], mitochondrial	Aldh6a1	+		0.46807	31.8834	0.45839	31.4312	0.55581	35.7248	33.0131	0.39266	28.195	0.40693	28.9233	0.46685	31.8267	29.6483	0.898076	1.11349	0.39018	28.0669	0.43199	30.1671	0.40108	28.6265	28.9535	0.36497	26.7383	0.39716	28.4262	0.31601	24.0127	26.3924	0.911546	1.09704	malonate-semialdehyde dehydrogenase (acetylating) activity;methylmalonate-semialdehyde dehydrogenase (acylating) activity;oxidoreductase activity;oxidoreductase activity, acting on the aldehyde or oxo group of donors, NAD or NADP as acceptor	brown fat cell differentiation;metabolic process;oxidation-reduction process;thymine catabolic process;valine catabolic process	mitochondrion;nucleoplasm	Branched-chain amino acid catabolism;Metabolism;Metabolism of amino acids and derivatives	25	25	25	77.6	77.6	77.6	57.915	0	323.31
Q9DBF1;G3UYR8	Alpha-aminoadipic semialdehyde dehydrogenase	Aldh7a1	+		0.28288	22.0504	0.31276	23.8246	0.3335	25.0094	23.6281	0.28448	22.1475	0.32003	24.2441	0.34117	25.4382	23.9433	1.01334	0.986837	0.43595	30.3597	0.42706	29.9259	0.42662	29.9042	30.0633	0.42343	29.7472	0.45492	31.2677	0.40074	28.6092	29.8747	0.993727	1.00631	aldehyde dehydrogenase (NAD) activity;betaine-aldehyde dehydrogenase activity;L-aminoadipate-semialdehyde dehydrogenase activity;oxidoreductase activity;oxidoreductase activity, acting on the aldehyde or oxo group of donors, NAD or NADP as acceptor	glycine betaine biosynthetic process from choline;metabolic process;oxidation-reduction process	cytoplasm;cytosol;mitochondrion;nucleus	Choline catabolism;Histidine, lysine, phenylalanine, tyrosine, proline and tryptophan catabolism;Lysine catabolism;Metabolism;Metabolism of amino acids and derivatives	16	16	16	38.4	38.4	38.4	58.861	0	323.31
Q9JLJ2;Q3U367	4-trimethylaminobutyraldehyde dehydrogenase	Aldh9a1	+		NaN		NaN		0.6857	40.6775	40.6775	NaN		NaN		1.1438	53.3539	53.3539	1.31163	0.762409	0.46981	31.964	0.442	30.6519	0.4541	31.2289	31.2816	0.40853	29.004	0.40926	29.0408	0.3918	28.1506	28.7318	0.918488	1.08875	3-chloroallyl aldehyde dehydrogenase activity;4-trimethylammoniobutyraldehyde dehydrogenase activity;aldehyde dehydrogenase (NAD) activity;aminobutyraldehyde dehydrogenase activity;oxidoreductase activity;oxidoreductase activity, acting on the aldehyde or oxo group of donors, NAD or NADP as acceptor	carnitine biosynthetic process;carnitine metabolic process;cellular aldehyde metabolic process;metabolic process;neurotransmitter biosynthetic process;oxidation-reduction process	cytoplasm;cytosol;mitochondrion	Branched-chain amino acid catabolism;Carnitine synthesis;Metabolism;Metabolism of amino acids and derivatives	13	13	13	39.1	39.1	39.1	53.514	0	250.45
P05064;Q9CPQ9;A6ZI46;D3YWI1;A0A0U1RPN8	Fructose-bisphosphate aldolase A;Fructose-bisphosphate aldolase	Aldoa;Aldoart1			0.43688	30.4048	0.48334	32.5846	0.4699	31.9682	31.6525	0.42794	29.969	0.45455	31.2502	0.45188	31.1238	30.781	0.972467	1.02831	0.80561	44.6171	0.75424	42.9953	0.74419	42.6668	43.4264	0.82008	45.0574	0.78274	43.9066	0.72038	41.8733	43.6124	1.00428	0.995734	cadherin binding;catalytic activity;cytoskeletal protein binding;fructose binding;fructose-bisphosphate aldolase activity;identical protein binding;lyase activity;molecular_function;protease binding	ATP biosynthetic process;binding of sperm to zona pellucida;biological_process;fructose 1,6-bisphosphate metabolic process;fructose metabolic process;glycolytic process;glycolytic process through fructose-6-phosphate;muscle cell cellular homeostasis;positive regulation of cell migration;protein homotetramerization;regulation of cell shape;striated muscle contraction	actin cytoskeleton;cellular_component;cytoplasm;cytosol;extracellular exosome;extracellular space;I band;M band;membrane;myelin sheath;protein-containing complex;sperm fibrous sheath;sperm head;Z disc	Gluconeogenesis;Glucose metabolism;Glycolysis;Hemostasis;Immune System;Innate Immune System;Metabolism;Metabolism of carbohydrates;Neutrophil degranulation;Platelet activation, signaling and aggregation;Platelet degranulation;Response to elevated platelet cytosolic Ca2+	26	26	2	60.2	60.2	3.6	39.355	0	323.31
Q91Y97	Fructose-bisphosphate aldolase B	Aldob			NaN		NaN		NaN			NaN		NaN		2.0796	67.5283	67.5283			2.096	67.7003	2.891	74.2997	2.9037	74.3833	72.1277	2.7138	73.0734	NaN		NaN		73.0734	1.01311	0.987059	ATPase binding;catalytic activity;cytoskeletal protein binding;fructose binding;fructose-1-phosphate aldolase activity;fructose-bisphosphate aldolase activity;identical protein binding;lyase activity	fructose 1,6-bisphosphate metabolic process;fructose catabolic process to hydroxyacetone phosphate and glyceraldehyde-3-phosphate;fructose metabolic process;glycolytic process;glycolytic process through fructose-1-phosphate;glycolytic process through fructose-6-phosphate;NADH oxidation;positive regulation of ATPase activity;vacuolar proton-transporting V-type ATPase complex assembly	centriolar satellite;cytoplasm;cytoskeleton;microtubule organizing center	Fructose catabolism;Fructose metabolism;Gluconeogenesis;Glucose metabolism;Glycolysis;Metabolism;Metabolism of carbohydrates	6	5	5	28.8	26.9	26.9	39.507	0	143.02
P05063	Fructose-bisphosphate aldolase C	Aldoc			NaN		NaN		NaN			NaN		NaN		NaN					0.9915	49.7866	0.89752	47.2996	0.90334	47.4608	48.1823	1.0086	50.2141	0.9475	48.6521	0.89756	47.3007	48.7223	1.01121	0.988917	catalytic activity;cytoskeletal protein binding;fructose-bisphosphate aldolase activity;lyase activity	epithelial cell differentiation;fructose 1,6-bisphosphate metabolic process;glycolytic process	mitochondrion	Gluconeogenesis;Glucose metabolism;Glycolysis;Immune System;Innate Immune System;Metabolism;Metabolism of carbohydrates;Neutrophil degranulation	21	15	15	62.5	54.8	54.8	39.394	0	323.31
Q9D8C3;E9PX10;Q8BML3	Putative bifunctional UDP-N-acetylglucosamine transferase and deubiquitinase ALG13	Alg13;Glt28d2			NaN		NaN		NaN			1.4369	58.9643	NaN		NaN		58.9643			NaN		NaN		NaN			NaN		NaN		NaN					catalytic activity;cysteine-type peptidase activity;hydrolase activity;N-acetylglucosaminyldiphosphodolichol N-acetylglucosaminyltransferase activity;peptidase activity;thiol-dependent ubiquitinyl hydrolase activity;transferase activity;transferase activity, transferring glycosyl groups;transferase activity, transferring hexosyl groups	dolichol-linked oligosaccharide biosynthetic process;metabolic process;proteolysis	endoplasmic reticulum;UDP-N-acetylglucosamine transferase complex	-	2	2	2	3.4	3.4	3.4	128.66	0.00023234	4.7335
Q9DBE8;F6RBY3	Alpha-1,3/1,6-mannosyltransferase ALG2	Alg2			NaN		NaN		NaN			NaN		NaN		NaN					1.1831	54.1936	1.001	50.025	1.2307	55.171	53.1299	1.2313	55.1831	1.1952	54.4461	0.93006	48.1881	52.6058	0.990135	1.00996	alpha-1,3-mannosyltransferase activity;calcium-dependent protein binding;GDP-Man:Man1GlcNAc2-PP-Dol alpha-1,3-mannosyltransferase activity;GDP-Man:Man2GlcNAc2-PP-dolichol alpha-1,6-mannosyltransferase activity;protein heterodimerization activity;protein N-terminus binding;transferase activity;transferase activity, transferring glycosyl groups	dolichol-linked oligosaccharide biosynthetic process;mannosylation;oligosaccharide-lipid intermediate biosynthetic process;protein glycosylation;protein glycosylation in endoplasmic reticulum;response to calcium ion	actin cytoskeleton;cytoplasm;cytosol;endoplasmic reticulum membrane;integral component of membrane;membrane;nucleus;perinuclear region of cytoplasm	Asparagine N-linked glycosylation;Biosynthesis of the N-glycan precursor (dolichol lipid-linked oligosaccharide, LLO) and transfer to a nascent protein;Metabolism of proteins;Post-translational protein modification	4	4	4	17.1	17.1	17.1	47.404	0	70.14
D3YUT2;Q924C5	Alpha-protein kinase 3	Alpk3			1.7015	62.9835	1.7615	63.7878	1.8922	65.4242	64.0652	2.0184	66.8699	1.7759	63.9756	1.5578	60.9039	63.9165	0.997679	1.00233	NaN		NaN		NaN			NaN		NaN		NaN					ATP binding;kinase activity;molecular_function;protein serine/threonine kinase activity;transferase activity	cardiac muscle cell development;heart development;multicellular organism development;phosphorylation;protein phosphorylation	nucleus	-	13	13	13	10.8	10.8	10.8	180.11	0	67.16
P09242;E9Q7P8	Alkaline phosphatase, tissue-nonspecific isozyme;Alkaline phosphatase	Alpl			0.8177	44.9854	0.81666	44.9539	0.82255	45.1318	45.0237	0.85754	46.1654	0.92174	47.9638	0.79581	44.3148	46.148	1.02497	0.975638	NaN		NaN		NaN			NaN		0.86379	46.3459	1.8299	64.6631	55.5045			alkaline phosphatase activity;catalytic activity;hydrolase activity;metal ion binding;phosphatase activity;protein binding;pyrophosphatase activity	cellular response to organic cyclic compound;cementum mineralization;dephosphorylation;developmental process involved in reproduction;endochondral ossification;metabolic process;response to antibiotic;response to glucocorticoid;response to lipopolysaccharide;response to vitamin D	anchored component of membrane;extracellular matrix;extracellular membrane-bounded organelle;extracellular space;membrane;plasma membrane	Metabolism of proteins;Post-translational modification: synthesis of GPI-anchored proteins;Post-translational protein modification	9	9	9	25.8	25.8	25.8	57.514	0	58.906
O08583	THO complex subunit 4	Alyref			1.1289	53.0274	NaN		NaN		53.0274	NaN		NaN		NaN					0.32474	24.5135	0.58972	37.0958	0.31167	23.7613	28.4569	0.45866	31.4439	0.55384	35.6433	0.52388	34.378	33.8218	1.18853	0.841378	nucleic acid binding;RNA binding;single-stranded DNA binding	mRNA processing;mRNA transport;RNA splicing	cellular_component;cytoplasm;nuclear speck;nucleus;spliceosomal complex	-	9	9	9	45.1	45.1	45.1	26.94	0	323.31
P0DMN7;D3Z6H8	S-adenosylmethionine decarboxylase proenzyme 1;S-adenosylmethionine decarboxylase 1 alpha chain;S-adenosylmethionine decarboxylase 1 beta chain;S-adenosylmethionine decarboxylase proenzyme 2;S-adenosylmethionine decarboxylase 2 alpha chain;S-adenosylmethionine decarboxylase 2 beta chain	Amd1;Amd2			3.2427	76.4301	0.82741	45.2777	2.894	74.3195	65.3424	3.0425	75.2628	2.4241	70.7952	2.7974	73.6662	73.2414	1.12089	0.892151	NaN		NaN		NaN			NaN		NaN		NaN					adenosylmethionine decarboxylase activity;carboxy-lyase activity;lyase activity;protein binding;putrescine binding	in utero embryonic development;polyamine biosynthetic process;S-adenosylmethioninamine biosynthetic process;spermidine biosynthetic process;spermine biosynthetic process	cytosol	-	4	4	4	10.5	10.5	10.5	38.272	0	17.355
A0A0R4J030;Q8CCJ4	APC membrane recruitment protein 2	Amer2			NaN		NaN		NaN			NaN		NaN		NaN					0.51708	34.0839	0.59455	37.2864	0.56227	35.9906	35.787	0.75845	43.1317	0.75736	43.0965	NaN		43.1141	1.20474	0.830052	beta-catenin binding;lipid binding;phosphatidylinositol-4,5-bisphosphate binding;protein binding	anatomical structure development;ectoderm development;negative regulation of canonical Wnt signaling pathway;regulation of canonical Wnt signaling pathway;Wnt signaling pathway	membrane;plasma membrane	-	3	3	3	5.2	5.2	5.2	66.432	0	18.328
Q80ZD8	Amphoterin-induced protein 1	Amigo1			NaN		NaN		NaN			NaN		NaN		NaN					NaN		0.59593	37.3406	NaN		37.3406	NaN		NaN		NaN					potassium channel regulator activity;protein binding	axonal fasciculation;axonogenesis;cell adhesion;cell differentiation;heterophilic cell-cell adhesion via plasma membrane cell adhesion molecules;homophilic cell adhesion via plasma membrane adhesion molecules;multicellular organism development;myelination;nervous system development;positive regulation of axonogenesis;positive regulation of potassium ion transmembrane transport;positive regulation…	cell projection;dendrite;integral component of membrane;integral component of plasma membrane;membrane;neuronal cell body membrane;perikaryon;plasma membrane;voltage-gated potassium channel complex	-	4	4	4	10.2	10.2	10.2	55.343	0.00064336	2.9102
H3BLC7	-	Ampd1			0.74251	42.6115	NaN		1.0836	52.0061	47.3088	0.37154	27.0893	0.59078	37.1378	0.48908	32.8444	32.3572	0.683956	1.46208	NaN		NaN		NaN			NaN		NaN		NaN					AMP deaminase activity	IMP salvage	-	-	5	1	1	30.3	7.9	7.9	20.503	0	15.955
Q3V1D3;A0A0G2JFD4	AMP deaminase 1	Ampd1			0.51082	33.8108	0.4879	32.7912	0.65316	39.5098	35.3706	0.48871	32.8278	0.50322	33.4761	0.4614	31.5725	32.6255	0.922389	1.08414	NaN		NaN		NaN			NaN		NaN		NaN					AMP deaminase activity;deaminase activity;hydrolase activity;metal ion binding;myosin heavy chain binding	IMP salvage;nucleotide metabolic process;purine ribonucleoside monophosphate biosynthetic process;response to organic substance	cellular_component	Metabolism;Metabolism of nucleotides;Nucleotide salvage;Purine salvage	26	26	19	50.3	50.3	40.1	86.104	0	323.31
A2AE27;Q9DBT5	AMP deaminase 2	Ampd2			NaN		NaN		NaN			NaN		NaN		NaN					NaN		NaN		0.55893	35.8534	35.8534	0.63067	38.6755	NaN		0.59527	37.3147	37.9951	1.05973	0.943633	AMP deaminase activity;deaminase activity;hydrolase activity;metal ion binding	AMP metabolic process;ATP metabolic process;cholesterol homeostasis;cyclic purine nucleotide metabolic process;energy homeostasis;glomerular visceral epithelial cell development;GTP metabolic process;IMP biosynthetic process;IMP salvage;nucleotide metabolic process;purine ribonucleoside monophosphate biosynthetic process	cytosol	Metabolism;Metabolism of nucleotides;Nucleotide salvage;Purine salvage	9	8	8	14.6	13.7	13.7	94.695	0	18.766
A0A1L1SRX2;O08739	AMP deaminase 3	Ampd3			NaN		NaN		NaN			NaN		NaN		NaN					NaN		NaN		NaN			0.91942	47.9009	NaN		NaN		47.9009			AMP deaminase activity;deaminase activity;hydrolase activity;metal ion binding	ADP metabolic process;AMP metabolic process;ATP metabolic process;energy homeostasis;erythrocyte homeostasis;GTP metabolic process;IMP biosynthetic process;IMP salvage;nucleotide metabolic process;purine ribonucleoside monophosphate biosynthetic process	cellular_component	Immune System;Innate Immune System;Metabolism;Metabolism of nucleotides;Neutrophil degranulation;Nucleotide salvage;Purine salvage	7	4	4	13.2	8.5	8.5	89.567	0	6.4703
A0A0G2JEG8;Q7TQF7	Amphiphysin	Amph			NaN		NaN		NaN			NaN		NaN		NaN					0.3501	25.9314	0.23731	19.1795	0.27987	21.8671	22.326	0.38546	27.8218	0.26986	21.2512	0.26169	20.7412	23.2714	1.04235	0.959375	phospholipid binding;protein binding	learning;synaptic vesicle endocytosis	cell junction;cytoplasm;cytoplasmic vesicle;cytoskeleton;leading edge membrane;membrane;synapse;synaptic vesicle;synaptic vesicle membrane	Clathrin-mediated endocytosis;Membrane Trafficking;Vesicle-mediated transport	22	22	22	35.8	35.8	35.8	75.339	0	323.31
Q8R1Q3	Angiopoietin-related protein 7	Angptl7			1.9651	66.2743	2.7279	73.1752	2.0465	67.1754	68.875	1.9194	65.7464	2.7356	73.2305	NaN		69.4885	1.00891	0.991172	NaN		NaN		NaN			NaN		NaN		NaN					-	-	cellular_component;extracellular region	-	4	4	4	13.6	13.6	13.6	39.014	0.00022599	3.9563
A0A0R4J1N7;E9QNT8;D3Z5M4;Q02357;G5E8J2;B7ZW98;D3YTV8	Ankyrin-1	Ank1			0.29163	22.5784	0.29222	22.6138	0.34018	25.3832	23.5251	0.28404	22.1208	0.27194	21.3799	0.24561	19.718	21.0729	0.895762	1.11637	0.46386	31.6875	0.27649	21.6602	0.45656	31.3451	28.2309	0.47177	32.0546	0.28004	21.8774	0.25688	20.4379	24.79	0.878115	1.1388	ATPase binding;cytoskeletal adaptor activity;enzyme binding;spectrin binding	ER to Golgi vesicle-mediated transport;erythrocyte development;iron ion homeostasis;monovalent inorganic cation transport;porphyrin-containing compound biosynthetic process;positive regulation of organelle organization;protein localization to plasma membrane;signal transduction	A band;axolemma;cortical cytoskeleton;cytoplasm;cytoskeleton;M band;membrane;neuron projection;nucleus;plasma membrane;postsynaptic membrane;sarcolemma;sarcoplasmic reticulum;spectrin-associated cytoskeleton;Z disc	Asparagine N-linked glycosylation;Axon guidance;COPI-mediated anterograde transport;Developmental Biology;ER to Golgi Anterograde Transport;Interaction between L1 and Ankyrins;L1CAM interactions;Membrane Trafficking;Metabolism of proteins;Neurofascin interactions;Post-translational protein modification;Transport to the Golgi and subsequent modification;Vesicle-mediated transport	34	32	2	30.1	29.5	2.4	209.52	0	323.31
G3UXF4	-	Ank1			0.26408	20.8911	0.27041	21.2853	0.30567	23.411	21.8624	0.25075	20.048	0.25582	20.3708	0.21132	17.4454	19.2881	0.882246	1.13347	NaN		NaN		NaN			NaN		NaN		NaN					-	-	-	-	5	5	5	65.1	65.1	65.1	12.441	0	166.71
Q0VGY9;G8JL84;G3UY11;F7D1P5	-	Ank1			0.344	25.5952	0.37575	27.3124	0.34095	25.426	26.1112	0.36825	26.9139	0.33517	25.1032	0.23061	18.7395	23.5855	0.903272	1.10709	NaN		NaN		NaN			NaN		NaN		NaN					-	signal transduction	-	-	33	1	1	28.9	0.9	0.9	206.86	0	6.3961
S4R2F3;Q8C8R3	Ankyrin-2	Ank2			0.69136	40.876	0.74707	42.7613	NaN		41.8186	NaN		0.64854	39.3403	NaN		39.3403	0.940735	1.063	0.49175	32.9646	0.48682	32.7424	0.49125	32.9422	32.8831	0.53886	35.0168	0.53115	34.6896	0.4885	32.8183	34.1749	1.03929	0.962199	ATPase binding;ion channel binding;potassium channel regulator activity;protein binding;protein binding, bridging;spectrin binding	atrial cardiac muscle cell action potential;atrial cardiac muscle cell to AV node cell communication;cardiac muscle contraction;cellular calcium ion homeostasis;cellular protein localization;endocytosis;positive regulation of calcium ion transmembrane transporter activity;positive regulation of calcium ion transport;positive regulation of cation channel activity;positive regulation of gene expres…	A band;apical plasma membrane;cell junction;costamere;cytoplasm;cytoskeleton;early endosome;endosome;integral component of plasma membrane;intercalated disc;intracellular;lysosome;M band;membrane;mitochondrion;perinuclear region of cytoplasm;plasma membrane;postsynaptic density;postsynaptic membrane;recycling endosome;sarcolemma;synapse;T-tubule;Z disc	Asparagine N-linked glycosylation;Axon guidance;COPI-mediated anterograde transport;Developmental Biology;ER to Golgi Anterograde Transport;Interaction between L1 and Ankyrins;L1CAM interactions;Membrane Trafficking;Metabolism of proteins;Post-translational protein modification;Transport to the Golgi and subsequent modification;Vesicle-mediated transport	92	3	2	35.6	1.1	0.9	429.1	0	110.19
S4R2R5	-	Ank2			NaN		0.93698	48.3732	0.6896	40.8144	44.5938	0.58136	36.7633	0.47189	32.0601	NaN		34.4117	0.77167	1.29589	0.66893	40.0814	0.59263	37.2108	0.61362	38.0275	38.4399	0.67627	40.3437	0.62357	38.4073	0.59256	37.208	38.653	1.00554	0.994486	enzyme binding;ion channel binding;protein kinase binding;spectrin binding;structural constituent of cytoskeleton	atrial cardiac muscle cell action potential;atrial septum development;cellular protein localization;cytoskeleton organization;nervous system development;paranodal junction assembly;positive regulation of gene expression;protein localization to endoplasmic reticulum;protein localization to organelle;protein localization to plasma membrane;regulation of atrial cardiac muscle cell action potential;r…	basolateral plasma membrane;cytoskeleton;intracellular;membrane raft;neuron projection;plasma membrane	-	92	92	1	36.5	36.5	0.6	426.43	0	323.31
A0A087WNU5	-	Ank3			NaN		NaN		0.14764	12.8647	12.8647	NaN		NaN		NaN					1.3901	58.1607	1.0571	51.3879	1.3067	56.648	55.3989	1.2612	55.7757	1.1986	54.5165	1.0834	52.0015	54.0979	0.976516	1.02405	-	signal transduction	-	-	26	13	13	12.9	6.1	6.1	315.42	0	22.428
S4R2K9;A0A1W2P812;S4R1S2;G5E8K2;G5E8K3;S4R2S8;G5E8K5	Ankyrin-3	Ank3			0.58292	36.8256	0.83709	45.5661	0.74319	42.6339	41.6752	0.78541	43.9905	0.73992	42.5261	0.76126	43.2225	43.2463	1.0377	0.96367	0.55466	35.6773	0.41778	29.4672	0.43459	30.2937	31.8127	0.5529	35.6044	0.53503	34.8547	0.43487	30.3073	33.5888	1.05583	0.947123	cadherin binding;cytoskeletal protein binding;ion channel binding;protein binding;protein binding, bridging;spectrin binding;structural constituent of cytoskeleton	axon guidance;axonogenesis;cellular response to magnesium ion;cytoskeleton organization;establishment of protein localization;Golgi to plasma membrane protein transport;magnesium ion homeostasis;maintenance of protein location in plasma membrane;membrane assembly;mitotic cytokinesis;negative regulation of delayed rectifier potassium channel activity;neuromuscular junction development;neuronal act…	axon;axon initial segment;basal plasma membrane;basolateral plasma membrane;bicellular tight junction;cell junction;cell projection;cell surface;costamere;cytoplasm;cytoskeleton;dendrite;intercalated disc;lateral plasma membrane;lysosome;membrane;neuromuscular junction;node of Ranvier;paranode region of axon;plasma membrane;postsynaptic membrane;sarcolemma;sarcoplasmic reticulum;spectrin-associat…	Asparagine N-linked glycosylation;Axon guidance;COPI-mediated anterograde transport;Developmental Biology;ER to Golgi Anterograde Transport;Interaction between L1 and Ankyrins;L1CAM interactions;Membrane Trafficking;Metabolism of proteins;Post-translational protein modification;Transport to the Golgi and subsequent modification;Vesicle-mediated transport	36	30	12	18.7	17.1	7.1	284.64	0	323.31
Q810B6	Rabankyrin-5	Ankfy1			NaN		NaN		NaN			NaN		NaN		NaN					NaN		NaN		0.83579	45.5275	45.5275	0.65635	39.6263	NaN		NaN		39.6263	0.870381	1.14892	metal ion binding;phosphatidylinositol phosphate binding;Rab GTPase binding	endocytosis;endosomal transport;endosomal vesicle fusion;Golgi to lysosome transport;positive regulation of pinocytosis;retrograde transport, endosome to Golgi	cytoplasm;cytoplasmic vesicle;cytosol;early endosome;endosome;endosome membrane;intracellular membrane-bounded organelle;macropinosome;membrane;retromer complex	-	4	4	4	6.5	6.5	6.5	128.65	0	19.566
Q9WV06	Ankyrin repeat domain-containing protein 2	Ankrd2			0.42252	29.7022	1.0639	51.548	0.44498	30.7949	37.3484	0.56122	35.9475	0.80027	44.4528	0.87116	46.5572	42.3192	1.13309	0.88254	NaN		NaN		NaN			NaN		NaN		NaN					chromatin binding;protein binding;protein kinase B binding;RNA polymerase II sequence-specific DNA binding transcription factor binding;titin binding;transcription cofactor activity	negative regulation of myoblast differentiation;negative regulation of myotube differentiation;negative regulation of transcription by RNA polymerase II;regulation of cytokine production;regulation of intrinsic apoptotic signaling pathway by p53 class mediator;regulation of myoblast proliferation;regulation of transcription by RNA polymerase II;regulation of transcription from RNA polymerase II p…	cytoplasm;cytosol;euchromatin;I band;intracellular membrane-bounded organelle;myofibril;nucleus;PML body;sarcomere	-	5	5	5	21.6	21.6	21.6	36.706	0	123.45
D3YVV3;D3YTU5	-	Ankrd29			NaN		NaN		NaN			NaN		NaN		NaN					0.16246	13.9755	NaN		0.218	17.8982	15.9369	0.12537	11.1403	NaN		NaN		11.1403	0.699029	1.43056	molecular_function	biological_process	cellular_component	-	6	6	6	19.7	19.7	19.7	33.176	0	23.494
S4R286;Q8BIZ1;S4R2H3;A0A0R4J2A6;S4R1H2;A0A0R4J2A8;S4R1Q0;S4R2Q2;S4R2I2;S4R2H2;S4R2N9;A0A140T8U6;S4R2E3;S4R2H8;A0A0R4J2A2;E9QPP6	Ankyrin repeat and sterile alpha motif domain-containing protein 1B	Anks1b			NaN		NaN		NaN			NaN		NaN		NaN					NaN		0.31193	23.7764	0.56932	36.2781	30.0273	NaN		0.46023	31.5176	0.30444	23.3388	27.4282	0.913443	1.09476	ephrin receptor binding;protein binding	receptor localization to synapse;regulation of synaptic plasticity by receptor localization to synapse	cell junction;cell projection;cytoplasm;cytosol;dendritic spine;intracellular membrane-bounded organelle;membrane;nucleus;plasma membrane;postsynaptic density;postsynaptic membrane;synapse	-	7	7	7	8.7	8.7	8.7	139.02	0	39.964
Q8K298	Actin-binding protein anillin	Anln			NaN		NaN		NaN			NaN		NaN		NaN					0.38918	28.0151	0.68072	40.5017	0.41606	29.3815	32.6328	0.38557	27.8275	0.52777	34.5451	NaN		31.1863	0.955675	1.04638	actin binding;cadherin binding	cell cycle;cell division;glomerular visceral epithelial cell migration;hematopoietic progenitor cell differentiation;mitotic cytokinesis;positive regulation of bleb assembly	actin cytoskeleton;actomyosin contractile ring;bleb;cell cortex;cell cortex region;cell projection;cytoplasm;cytoskeleton;midbody;nucleoplasm;nucleus	-	15	15	11	14.6	14.6	10.8	122.79	0	67.538
Q8BH79;A0A1L1SR14;A0A1L1SS60	Anoctamin-10	Ano10			0.22669	18.4798	0.2187	17.9454	0.31777	24.1142	20.1798	0.26101	20.6985	0.30252	23.2257	0.27244	21.4108	21.7784	1.07922	0.926599	NaN		NaN		NaN			NaN		NaN		NaN					calcium activated cation channel activity;intracellular calcium activated chloride channel activity	cation transport;chloride transport;ion transmembrane transport	integral component of membrane;intracellular;membrane;plasma membrane	Ion channel transport;Stimuli-sensing channels;Transport of small molecules	3	3	3	5.9	5.9	5.9	76.187	0	17.07
O35381;D3Z7M9;D3YYE1;F6UFG6	Acidic leucine-rich nuclear phosphoprotein 32 family member A	Anp32a			0.96044	48.991	1.0538	51.3098	1.1231	52.8991	51.0666	1.0642	51.5551	1.0593	51.4398	1.0072	50.1794	51.0581	0.999833	1.00017	0.54907	35.4451	0.84907	45.9188	0.50418	33.5186	38.2942	0.60507	37.6974	0.76311	43.282	0.82161	45.1035	42.0277	1.0975	0.911166	histone binding;protein binding	histone exchange;nucleocytoplasmic transport;nucleosome assembly;regulation of apoptotic process;regulation of transcription, DNA-templated;transcription, DNA-templated	cytoplasm;endoplasmic reticulum;nuclear matrix;nucleus;perinuclear region of cytoplasm	HuR (ELAVL1) binds and stabilizes mRNA;Metabolism of RNA;Regulation of mRNA stability by proteins that bind AU-rich elements	9	9	9	57.9	57.9	57.9	28.537	0	199.62
P97822;E9Q5H2;E9PZF5	Acidic leucine-rich nuclear phosphoprotein 32 family member E	Anp32e			1.7944	64.2141	1.9761	66.399	2.1169	67.9168	66.1767	NaN		1.956	66.1705	1.7269	63.3283	64.7494	0.978433	1.02204	0.94496	48.5851	1.2463	55.4823	0.86604	46.4106	50.1593	1.0393	50.9636	1.1318	53.0913	1.2297	55.1509	53.0686	1.058	0.945179	histone binding;phosphatase inhibitor activity	chromatin organization;histone exchange;negative regulation of catalytic activity;nucleocytoplasmic transport;nucleosome assembly;regulation of apoptotic process	cytoplasm;cytoplasmic vesicle;nucleus;Swr1 complex	-	6	6	6	31.9	31.9	31.9	29.622	0	105.77
P97449	Aminopeptidase N	Anpep			0.62526	38.4714	0.67924	40.4493	0.62519	38.4687	39.1298	0.64649	39.2647	0.65271	39.4933	0.66919	40.0907	39.6163	1.01243	0.987721	0.51484	33.9864	0.45387	31.2181	0.43435	30.282	31.8288	0.62355	38.4066	0.57987	36.7037	0.38362	27.7258	34.2787	1.07697	0.928531	aminopeptidase activity;hydrolase activity;metal ion binding;metalloaminopeptidase activity;metallopeptidase activity;peptidase activity;peptide binding;zinc ion binding	angiogenesis;cell differentiation;cell-cell signaling;multicellular organism development;peptide catabolic process;proteolysis;regulation of blood pressure;signal transduction	cytoplasm;endoplasmic reticulum-Golgi intermediate compartment;external side of plasma membrane;extracellular exosome;extracellular space;integral component of membrane;membrane;plasma membrane	Immune System;Innate Immune System;Neutrophil degranulation	10	10	10	17.9	17.9	17.9	109.65	0	96.361
P10107	Annexin A1	Anxa1			1.7982	64.2627	1.7839	64.0792	1.8836	65.3211	64.5543	1.9769	66.408	1.8139	64.4621	1.7234	63.2812	64.7171	1.00252	0.997485	NaN		NaN		NaN			NaN		NaN		NaN					annealing helicase activity;cadherin binding involved in cell-cell adhesion;calcium ion binding;calcium-dependent phospholipid binding;calcium-dependent protein binding;double-stranded DNA-dependent ATPase activity;helicase activity;metal ion binding;phospholipase A2 inhibitor activity;phospholipase inhibitor activity;phospholipid binding;protein binding;protein binding, bridging;protein homodime…	actin cytoskeleton reorganization;adaptive immune response;alpha-beta T cell differentiation;arachidonic acid secretion;cell surface receptor signaling pathway;cell-cell adhesion;cellular response to glucocorticoid stimulus;cellular response to hydrogen peroxide;cellular response to vascular endothelial growth factor stimulus;DNA duplex unwinding;DNA rewinding;DNA strand renaturation;endocrine pa…	actin filament;apical plasma membrane;basolateral plasma membrane;cell projection;cell surface;cell-cell adherens junction;cilium;cornified envelope;cytoplasm;cytoplasmic vesicle;cytoplasmic vesicle membrane;cytosol;early endosome;early endosome membrane;endosome;endosome membrane;extracellular exosome;extracellular region;extracellular space;extrinsic component of endosome membrane;extrinsic com…	Class A/1 (Rhodopsin-like receptors);Formyl peptide receptors bind formyl peptides and many other ligands;G alpha (i) signalling events;G alpha (q) signalling events;GPCR downstream signalling;GPCR ligand binding;Peptide ligand-binding receptors;Signal Transduction;Signaling by GPCR	18	18	18	62.1	62.1	62.1	38.734	0	182.23
P97384;D3Z7U0	Annexin A11;Annexin	Anxa11			0.80186	44.5018	0.84084	45.677	0.82312	45.149	45.1092	0.82245	45.1288	0.82231	45.1246	0.79927	44.4219	44.8918	0.995179	1.00484	NaN		1.0437	51.0691	1.1068	52.5346	51.8019	NaN		0.90129	47.4041	NaN		47.4041	0.915104	1.09277	calcium ion binding;calcium-dependent phospholipid binding;calcium-dependent protein binding;phosphatidylethanolamine binding;S100 protein binding	cell cycle;cell division;cytokinetic process;phagocytosis;response to calcium ion	azurophil granule;cytoplasm;cytoskeleton;cytosol;melanosome;midbody;nuclear envelope;nucleoplasm;nucleus;phagocytic vesicle;specific granule;spindle	-	9	9	9	26.2	26.2	26.2	54.079	0	296.98
P07356;B0V2N5;B0V2N8;B0V2N7	Annexin A2;Annexin	Anxa2			0.29449	22.7495	0.3396	25.3509	0.35138	26.0016	24.7006	0.32133	24.3187	0.36332	26.6496	0.39212	28.1671	26.3785	1.06793	0.936394	0.91207	47.7007	0.72026	41.8693	0.6591	39.7264	43.0988	0.94812	48.6685	0.77991	43.8174	0.58566	36.9348	43.1402	1.00096	0.999039	cadherin binding involved in cell-cell adhesion;calcium ion binding;calcium-dependent phospholipid binding;calcium-dependent protein binding;cytoskeletal protein binding;identical protein binding;molecular function regulator;phosphatidylinositol-4,5-bisphosphate binding;phospholipase A2 inhibitor activity;phospholipase inhibitor activity;protease binding;protein binding;S100 protein binding	angiogenesis;body fluid secretion;catabolism by host of symbiont protein;cell-cell adhesion;collagen fibril organization;fibrinolysis;membrane raft assembly;negative regulation by host of symbiont molecular function;negative regulation of catalytic activity;negative regulation of development of symbiont involved in interaction with host;negative regulation of low-density lipoprotein particle rece…	basement membrane;basolateral plasma membrane;cell cortex;cell surface;cell-cell adherens junction;cytoplasm;cytosol;early endosome;endosome;extracellular exosome;extracellular matrix;extracellular region;extracellular space;extrinsic component of plasma membrane;late endosome membrane;lipid droplet;lysosomal membrane;macropinosome;melanosome;membrane raft;midbody;myelin sheath adaxonal region;PC…	Dissolution of Fibrin Clot;Hemostasis;Immune System;Innate Immune System;Neutrophil degranulation	18	18	18	68.7	68.7	68.7	38.676	0	323.31
O35639;Q3TET3	Annexin A3;Annexin	Anxa3			0.76616	43.38	0.69163	40.8854	0.77203	43.5675	42.611	0.81537	44.9148	0.76028	43.1909	0.91671	47.8273	45.311	1.06336	0.940412	0.94788	48.6621	0.67793	40.4028	0.73608	42.399	43.8213	0.85508	46.094	0.70692	41.4149	0.76288	43.2746	43.5945	0.994825	1.0052	calcium ion binding;calcium-dependent phospholipid binding;calcium-dependent protein binding;phospholipase A2 inhibitor activity;phospholipase inhibitor activity	animal organ regeneration;defense response to bacterium;hippocampus development;negative regulation of catalytic activity;neutrophil degranulation;phagocytosis;positive regulation of angiogenesis;positive regulation of DNA binding transcription factor activity;positive regulation of DNA metabolic process;positive regulation of endothelial cell migration;response to glucocorticoid;response to grow…	axon;cytoplasm;cytosol;dendrite;membrane;neuronal cell body;phagocytic vesicle membrane;plasma membrane;specific granule	-	13	13	13	53.6	53.6	53.6	36.384	0	167.63
P97429;F7ANV6;D3Z0S1;A0A0N4SV57;A0A0N4SW89	Annexin A4;Annexin	Anxa4			0.5445	35.2541	0.41041	29.0986	0.68447	40.6341	34.9956	0.51882	34.1594	0.51672	34.0683	0.67413	40.2675	36.165	1.03342	0.967665	0.75186	42.9178	NaN		0.66357	39.8883	41.4031	0.73781	42.4563	0.88227	46.8727	NaN		44.6645	1.07877	0.92698	calcium ion binding;calcium-dependent phospholipid binding;calcium-dependent protein binding;identical protein binding;NF-kappaB binding	epithelial cell differentiation;kidney development;negative regulation of interleukin-8 secretion;negative regulation of NF-kappaB transcription factor activity;Notch signaling pathway;regulation of transcription by RNA polymerase II	apical plasma membrane;cell surface;cytoplasm;nuclear membrane;nucleus;perinuclear region of cytoplasm;plasma membrane;vesicle membrane	-	9	9	9	34.5	34.5	34.5	35.915	0	69.764
P48036	Annexin A5	Anxa5			0.68032	40.4875	0.72636	42.0747	0.77269	43.5886	42.0502	0.76661	43.3944	0.76302	43.2791	0.8198	45.0489	43.9075	1.04417	0.957701	0.47624	32.2603	0.49912	33.2942	0.42447	29.7985	31.7843	0.47731	32.3094	0.54473	35.2638	0.45968	31.4918	33.0217	1.03893	0.96253	calcium ion binding;calcium-dependent phospholipid binding;protein binding	blood coagulation;hemostasis;negative regulation of coagulation;response to organic substance	endothelial microparticle;external side of plasma membrane;intracellular	Hemostasis;Platelet activation, signaling and aggregation;Platelet degranulation;Response to elevated platelet cytosolic Ca2+	15	15	15	69.3	69.3	69.3	35.752	0	323.31
F8WIT2;P14824	Annexin;Annexin A6	Anxa6			0.27887	21.806	0.30556	23.4045	0.32289	24.4079	23.2061	0.28465	22.1578	0.31552	23.9844	0.31393	23.8924	23.3449	1.00598	0.994056	0.69322	40.9409	0.82155	45.1017	0.64317	39.142	41.7282	0.76706	43.4088	0.83376	45.4672	0.73568	42.3857	43.7539	1.04855	0.953702	calcium ion binding;calcium-dependent phospholipid binding;calcium-dependent protein binding;cholesterol binding;GTP binding;ligand-gated ion channel activity;lipid binding;protein homodimerization activity	apoptotic signaling pathway;calcium ion transport;ion transmembrane transport;mitochondrial calcium ion homeostasis;protein homooligomerization;regulation of muscle contraction	cytoplasm;cytosol;late endosome membrane;lysosomal membrane;melanosome;mitochondrion;perinuclear region of cytoplasm	-	36	36	36	65.7	65.7	65.7	75.288	0	323.31
Q07076	Annexin A7	Anxa7			0.72239	41.9411	0.71058	41.5403	0.64141	39.0768	40.8527	0.66587	39.9713	0.71365	41.645	0.73419	42.3362	41.3175	1.01138	0.988751	0.7735	43.6143	0.7975	44.3672	0.70417	41.3204	43.1006	0.81579	44.9276	0.75306	42.9569	0.71663	41.7463	43.2103	1.00254	0.997463	calcium ion binding;calcium-dependent phospholipid binding;calcium-dependent protein binding;integrin binding;protein binding	autophagy;cell proliferation;cellular calcium ion homeostasis;cellular water homeostasis;epithelial cell differentiation;hemostasis;membrane fusion;negative regulation of gene expression;regulation of cell shape;response to calcium ion;response to organic cyclic compound;response to salt stress;social behavior	chromaffin granule membrane;cytosol;endoplasmic reticulum membrane;nuclear envelope;nucleus;plasma membrane;vesicle	-	5	5	5	22.9	22.9	22.9	49.925	0	158.55
O70423;A2A4I8	Membrane primary amine oxidase	Aoc3			0.24215	19.4944	0.31575	23.9977	0.26169	20.7412	21.4111	0.45921	31.4698	0.25632	20.4024	0.3184	24.1505	25.3409	1.18354	0.844924	NaN		NaN		NaN			NaN		NaN		NaN					aliphatic-amine oxidase activity;aminoacetone:oxygen oxidoreductase(deaminating) activity;calcium ion binding;copper ion binding;metal ion binding;oxidoreductase activity;phenethylamine:oxygen oxidoreductase (deaminating) activity;primary amine oxidase activity;protein heterodimerization activity;quinone binding;tryptamine:oxygen oxidoreductase (deaminating) activity	amine metabolic process;catecholamine metabolic process;cell adhesion;negative regulation of primary amine oxidase activity;oxidation-reduction process;response to antibiotic;visual perception	cell surface;cellular_component;cytoplasm;early endosome;endoplasmic reticulum;Golgi apparatus;integral component of membrane;membrane;microvillus;plasma membrane	Biological oxidations;Metabolism;Phase I - Functionalization of compounds	3	3	3	6.4	6.4	6.4	84.533	0	71.355
O35643;Q5SVG5;Q5SVG4	AP-1 complex subunit beta-1	Ap1b1			0.78481	43.9716	0.98548	49.6343	0.96326	49.0643	47.5568	0.87609	46.6977	0.92682	48.101	0.83615	45.5382	46.779	0.983645	1.01663	0.43272	30.2027	0.34219	25.4949	0.3686	26.9326	27.5434	0.44089	30.5984	0.38489	27.7921	0.34209	25.4893	27.96	1.01512	0.985102	clathrin binding;protein binding;protein kinase binding	determination of left/right symmetry;heart development;intracellular protein transport;protein transport;vesicle-mediated transport	clathrin adaptor complex;clathrin-coated vesicle membrane;cytoplasm;cytoplasmic vesicle;cytosol;Golgi apparatus;intracellular membrane-bounded organelle;membrane;membrane coat;trans-Golgi network	Adaptive Immune System;Clathrin derived vesicle budding;Golgi Associated Vesicle Biogenesis;Immune System;Lysosome Vesicle Biogenesis;Membrane Trafficking;MHC class II antigen presentation;trans-Golgi Network Vesicle Budding;Vesicle-mediated transport	30	30	16	39.9	39.9	24.2	103.93	0	323.31
Q8CBB7;P22892	AP-1 complex subunit gamma-1	Ap1g1			NaN		NaN		NaN			NaN		NaN		NaN					NaN		NaN		NaN			0.68177	40.5388	NaN		NaN		40.5388			GTP-dependent protein binding;kinesin binding;protein binding;Rab GTPase binding	endosome to melanosome transport;Golgi to lysosome transport;intracellular protein transport;positive regulation of natural killer cell degranulation;positive regulation of natural killer cell mediated cytotoxicity;protein transport;vesicle-mediated transport	AP-1 adaptor complex;clathrin adaptor complex;clathrin-coated vesicle;clathrin-coated vesicle membrane;cytoplasm;cytoplasmic vesicle;cytosol;Golgi apparatus;intracellular membrane-bounded organelle;membrane;membrane coat;perinuclear region of cytoplasm;recycling endosome;trans-Golgi network	Adaptive Immune System;Clathrin derived vesicle budding;Golgi Associated Vesicle Biogenesis;Immune System;Lysosome Vesicle Biogenesis;Membrane Trafficking;MHC class II antigen presentation;trans-Golgi Network Vesicle Budding;Vesicle-mediated transport	4	4	4	8.5	8.5	8.5	91.721	0	12.218
P35585	AP-1 complex subunit mu-1	Ap1m1			NaN		NaN		NaN			NaN		NaN		NaN					0.52037	34.2265	0.62712	38.5417	0.60259	37.601	36.7898	0.67438	40.2764	0.58776	37.0182	0.50514	33.561	36.9519	1.00441	0.995613	protein binding	endosome to melanosome transport;intracellular protein transport;melanosome organization;protein transport;vesicle-mediated transport	clathrin adaptor complex;clathrin-coated vesicle membrane;cytoplasmic vesicle;Golgi apparatus;membrane;trans-Golgi network	Adaptive Immune System;Clathrin derived vesicle budding;Golgi Associated Vesicle Biogenesis;Immune System;Innate Immune System;Lysosome Vesicle Biogenesis;Membrane Trafficking;MHC class II antigen presentation;Neutrophil degranulation;trans-Golgi Network Vesicle Budding;Vesicle-mediated transport	11	11	11	38.3	38.3	38.3	48.542	0	86.049
Q9DB50	AP-1 complex subunit sigma-2	Ap1s2			NaN		NaN		NaN			NaN		NaN		NaN					1.1872	54.2794	NaN		NaN		54.2794	NaN		NaN		NaN					protein binding	adipose tissue development;fat cell differentiation;intracellular protein transport;neuromuscular process controlling balance;protein transport;synaptic vesicle recycling;vesicle-mediated transport;visual learning	clathrin-coated pit;cytoplasmic vesicle;cytoplasmic vesicle membrane;Golgi apparatus;intracellular membrane-bounded organelle;membrane;membrane coat;presynapse	Adaptive Immune System;Clathrin derived vesicle budding;Golgi Associated Vesicle Biogenesis;Immune System;Lysosome Vesicle Biogenesis;Membrane Trafficking;MHC class II antigen presentation;trans-Golgi Network Vesicle Budding;Vesicle-mediated transport	3	3	3	22.5	22.5	22.5	18.929	0	17.692
P17426	AP-2 complex subunit alpha-1	Ap2a1			NaN		NaN		NaN			NaN		NaN		NaN					0.40155	28.6504	0.27959	21.85	0.37654	27.3541	25.9515	0.44067	30.5879	0.34551	25.6787	0.30318	23.2646	26.5104	1.02154	0.978917	clathrin adaptor activity;disordered domain specific binding;low-density lipoprotein particle receptor binding;protein binding;protein domain specific binding;protein kinase binding	clathrin-dependent endocytosis;endocytosis;intracellular protein transport;negative regulation of hyaluronan biosynthetic process;positive regulation of neuron projection development;positive regulation of receptor-mediated endocytosis;protein transport;vesicle-mediated transport	apical plasma membrane;basolateral plasma membrane;clathrin adaptor complex;clathrin-coated pit;clathrin-coated vesicle;cytoplasmic vesicle;filopodium tip;membrane;membrane coat;plasma membrane;protein-containing complex;secretory granule	Adaptive Immune System;Axon guidance;Beta-catenin independent WNT signaling;Cargo recognition for clathrin-mediated endocytosis;Clathrin-mediated endocytosis;Developmental Biology;Glutamate binding, activation of AMPA receptors and synaptic plasticity;Immune System;L1CAM interactions;LDL clearance;Membrane Trafficking;MHC class II antigen presentation;Neuronal System;Neurotransmitter receptors an…	19	16	16	28.9	25.5	25.5	107.66	0	323.31
P17427	AP-2 complex subunit alpha-2	Ap2a2			0.96474	49.1027	1.0569	51.3831	1.0891	52.1325	50.8728	1.1566	53.6307	1.1534	53.5618	0.9634	49.0679	52.0868	1.02386	0.976692	0.41887	29.5214	0.30647	23.4579	0.36198	26.5775	26.5189	0.44268	30.6846	0.3562	26.2646	0.32451	24.5004	27.1498	1.02379	0.976761	clathrin adaptor activity;disordered domain specific binding;lipid binding;protein binding;protein domain specific binding;protein kinase binding	clathrin-dependent endocytosis;endocytosis;intracellular protein transport;protein transport;regulation of hematopoietic stem cell differentiation;vesicle-mediated transport	clathrin adaptor complex;clathrin-coated pit;cytoplasmic vesicle;membrane;membrane coat;plasma membrane;secretory granule	Adaptive Immune System;Axon guidance;Beta-catenin independent WNT signaling;Cargo recognition for clathrin-mediated endocytosis;Clathrin-mediated endocytosis;Developmental Biology;Glutamate binding, activation of AMPA receptors and synaptic plasticity;Immune System;Innate Immune System;L1CAM interactions;LDL clearance;Membrane Trafficking;MHC class II antigen presentation;Neuronal System;Neurotra…	19	19	16	24.9	24.9	21.4	104.02	0	323.31
H3BIY9;Q9DBG3;H3BKM0	AP complex subunit beta;AP-2 complex subunit beta	Ap2b1			NaN		0.64837	39.334	0.97952	49.4827	44.4084	0.79784	44.3777	0.57708	36.5917	NaN		40.4847	0.911646	1.09692	0.39243	28.1831	0.29184	22.591	0.31493	23.9503	24.9082	0.40252	28.6998	0.34432	25.6129	0.33046	24.838	26.3836	1.05923	0.944078	clathrin binding;protein binding;protein-containing complex binding	aorta development;cardiac septum development;clathrin coat assembly;coronary vasculature development;endocytosis;heart development;intracellular protein transport;negative regulation of neuron death;neurotransmitter receptor internalization;positive regulation of endocytosis;positive regulation of protein localization to membrane;protein transport;ventricular septum development;vesicle-mediated t…	AP-2 adaptor complex;clathrin adaptor complex;clathrin coat;clathrin-coated pit;cytoplasm;membrane;membrane coat;plasma membrane;trans-Golgi network	Adaptive Immune System;Axon guidance;Beta-catenin independent WNT signaling;Cargo recognition for clathrin-mediated endocytosis;Clathrin-mediated endocytosis;Developmental Biology;Glutamate binding, activation of AMPA receptors and synaptic plasticity;Immune System;L1CAM interactions;LDL clearance;Membrane Trafficking;MHC class II antigen presentation;Neuronal System;Neurotransmitter receptors an…	29	15	15	32	17.1	17.1	104.83	0	167.02
Q3TWV4;P84091	AP-2 complex subunit mu	Ap2m1			NaN		NaN		0.88232	46.8741	46.8741	0.65778	39.6784	NaN		1.2837	56.2114	47.9449	1.02284	0.977666	0.39023	28.0695	0.30968	23.6455	0.34196	25.4821	25.7324	0.4325	30.192	0.36078	26.5127	0.32719	24.6528	27.1192	1.05389	0.948862	disordered domain specific binding;ion channel binding;lipid binding;low-density lipoprotein particle receptor binding;protein binding;signal sequence binding	endocytosis;intracellular protein transport;negative regulation of protein localization to plasma membrane;positive regulation of receptor internalization;positive regulation of synaptic vesicle endocytosis;protein transport;protein-containing complex assembly;receptor internalization;regulation of vesicle size;vesicle organization;vesicle-mediated transport	AP-2 adaptor complex;clathrin adaptor complex;clathrin-coated pit;membrane;mitochondrion;plasma membrane;secretory granule	Adaptive Immune System;Axon guidance;Beta-catenin independent WNT signaling;Cargo recognition for clathrin-mediated endocytosis;Clathrin-mediated endocytosis;Developmental Biology;Formation of annular gap junctions;Gap junction degradation;Gap junction trafficking;Gap junction trafficking and regulation;Glutamate binding, activation of AMPA receptors and synaptic plasticity;Immune System;L1CAM in…	13	13	13	42	42	42	49.389	0	323.31
P62743	AP-2 complex subunit sigma	Ap2s1			0.72978	42.1892	NaN		NaN		42.1892	NaN		NaN		0.58082	36.7417	36.7417	0.870879	1.14826	0.3492	25.882	0.26608	21.016	0.28842	22.3856	23.0945	0.40544	28.8479	0.35405	26.1475	0.29327	22.6766	25.8907	1.12107	0.892002	protein binding;protein transporter activity	endocytosis;intracellular protein transport;protein transport;vesicle-mediated transport	AP-2 adaptor complex;clathrin-coated pit;membrane;membrane coat;plasma membrane	Adaptive Immune System;Axon guidance;Beta-catenin independent WNT signaling;Cargo recognition for clathrin-mediated endocytosis;Clathrin-mediated endocytosis;Developmental Biology;Glutamate binding, activation of AMPA receptors and synaptic plasticity;Immune System;L1CAM interactions;LDL clearance;Membrane Trafficking;MHC class II antigen presentation;Neuronal System;Neurotransmitter receptors an…	5	5	5	46.5	46.5	46.5	17.018	0	121.04
Q9JME5	AP-3 complex subunit beta-2	Ap3b2			NaN		NaN		NaN			NaN		NaN		NaN					0.70119	41.2176	0.59974	37.4898	0.59318	37.2325	38.6466	0.71827	41.8019	0.66578	39.9681	0.64195	39.0968	40.2889	1.0425	0.959237	-	anterograde axonal transport;anterograde synaptic vesicle transport;intracellular protein transport;protein transport;vesicle-mediated transport	AP-3 adaptor complex;axon cytoplasm;clathrin-coated vesicle membrane;cytoplasmic vesicle;Golgi apparatus;membrane;membrane coat;trans-Golgi network	-	22	22	20	26	26	24.6	119.19	0	233.43
O54774	AP-3 complex subunit delta-1	Ap3d1			NaN		NaN		NaN			NaN		NaN		NaN					0.63516	38.8439	0.58063	36.7341	0.60331	37.629	37.7357	0.73274	42.2879	0.64695	39.2817	0.55796	35.8135	39.1277	1.03689	0.964423	-	anterograde axonal transport;anterograde synaptic vesicle transport;antigen processing and presentation;antigen processing and presentation, exogenous lipid antigen via MHC class Ib;endosome to melanosome transport;intracellular protein transport;neurotransmitter receptor transport, postsynaptic endosome to lysosome;positive regulation of NK T cell differentiation;protein localization to membrane…	AP-3 adaptor complex;axon;axon cytoplasm;cytoplasm;endosome membrane;Golgi apparatus;Golgi membrane;membrane;membrane coat;plasma membrane;postsynapse;presynaptic endosome;terminal bouton;trans-Golgi network	-	16	16	16	17.7	17.7	17.7	135.08	0	113.71
H7BWY2;Q9JKC8	AP-3 complex subunit mu-1	Ap3m1			NaN		NaN		NaN			NaN		NaN		NaN					1.0181	50.4484	NaN		0.75333	42.9657	46.7071	0.86805	46.4682	NaN		NaN		46.4682	0.994887	1.00514	Rab GTPase binding	anterograde axonal transport;anterograde synaptic vesicle transport;intracellular protein transport;protein transport;vesicle-mediated transport	axon cytoplasm;clathrin adaptor complex;cytoplasmic vesicle;cytoplasmic vesicle membrane;Golgi apparatus;membrane	-	6	4	4	24.5	19	19	41.023	0	10.388
Q8R2R9	AP-3 complex subunit mu-2	Ap3m2			NaN		NaN		NaN			NaN		NaN		NaN					0.61191	37.9618	0.63871	38.9764	0.67257	40.2118	39.05	0.72064	41.8821	0.71065	41.5427	0.61348	38.0222	40.4823	1.03668	0.964618	-	anterograde axonal transport;anterograde synaptic vesicle transport;intracellular protein transport;protein transport;vesicle-mediated transport	axon cytoplasm;clathrin adaptor complex;cytoplasmic vesicle;cytoplasmic vesicle membrane;Golgi apparatus;membrane	-	9	9	7	34.7	34.7	29.9	46.916	0	223.6
Q9DCR2	AP-3 complex subunit sigma-1	Ap3s1			NaN		NaN		NaN			NaN		NaN		NaN					NaN		NaN		0.41782	29.4692	29.4692	0.48566	32.6898	NaN		0.73534	42.3744	37.5321	1.27361	0.785172	-	anterograde axonal transport;anterograde synaptic vesicle transport;intracellular protein transport;protein transport;vesicle-mediated transport	AP-3 adaptor complex;axon cytoplasm;cytoplasmic vesicle;cytoplasmic vesicle membrane;Golgi apparatus;intracellular membrane-bounded organelle;membrane;membrane coat;trans-Golgi network	Clathrin derived vesicle budding;Golgi Associated Vesicle Biogenesis;Membrane Trafficking;trans-Golgi Network Vesicle Budding;Vesicle-mediated transport	4	4	4	28	28	28	21.732	0	44.708
Q8BSZ2	AP-3 complex subunit sigma-2	Ap3s2			NaN		NaN		NaN			NaN		NaN		NaN					0.74726	42.7675	NaN		NaN		42.7675	1.128	53.0075	0.87768	46.7428	0.79142	44.1784	47.9762	1.12179	0.891432	-	anterograde axonal transport;anterograde synaptic vesicle transport;intracellular protein transport;protein transport;vesicle-mediated transport	AP-3 adaptor complex;axon cytoplasm;cytoplasmic vesicle;cytoplasmic vesicle membrane;Golgi apparatus;intracellular membrane-bounded organelle;membrane;membrane coat;trans-Golgi network	-	2	2	2	18.7	18.7	18.7	22.017	0	59.759
B2RUJ5	Amyloid beta A4 precursor protein-binding family A member 1	Apba1			NaN		NaN		NaN			NaN		NaN		NaN					NaN		NaN		NaN			1.2396	55.3492	NaN		NaN		55.3492			amyloid-beta binding;protein binding	chemical synaptic transmission;gamma-aminobutyric acid secretion;glutamate secretion;in utero embryonic development;intracellular protein transport;locomotory behavior;multicellular organism growth;protein transport;protein-containing complex assembly;regulation of gene expression	cytoplasm;Golgi apparatus;membrane;nucleus;perinuclear region of cytoplasm;synaptic vesicle	Dopamine Neurotransmitter Release Cycle;Neuronal System;Neurotransmitter release cycle;Transmission across Chemical Synapses	2	2	2	2.9	2.9	2.9	92.908	0.0014824	2.7357
E9QLQ9;B2RUG9;Q61315	Adenomatous polyposis coli protein	Apc			NaN		NaN		NaN			NaN		NaN		NaN					NaN		NaN		NaN			NaN		NaN		1.2119	54.79	54.79			beta-catenin binding;dynein complex binding;gamma-catenin binding;identical protein binding;microtubule binding;microtubule plus-end binding;protease binding;protein binding;protein kinase binding;protein kinase regulator activity;ubiquitin protein ligase binding	anterior/posterior pattern specification;axis specification;axonogenesis;canonical Wnt signaling pathway;canonical Wnt signaling pathway involved in negative regulation of apoptotic process;canonical Wnt signaling pathway involved in positive regulation of apoptotic process;cell cycle arrest;cell migration;cellular response to DNA damage stimulus;chromosome organization;cytoplasmic microtubule or…	adherens junction;axon;axonal growth cone;beta-catenin destruction complex;bicellular tight junction;catenin complex;cell junction;cell projection;cell projection membrane;cell-cell adherens junction;centrosome;cytoplasm;cytoplasmic microtubule;cytoskeleton;growth cone;kinetochore;lamellipodium;lateral plasma membrane;membrane;microtubule;microtubule plus-end;nucleus;perinuclear region of cytopla…	Apoptosis;Apoptotic cleavage of cellular proteins;Apoptotic execution phase;Beta-catenin phosphorylation cascade;Deactivation of the beta-catenin transactivating complex;Degradation of beta-catenin by the destruction complex;Deubiquitination;Disassembly of the destruction complex and recruitment of AXIN to the membrane;Metabolism of proteins;Ovarian tumor domain proteases;Post-translational prote…	3	3	3	2	2	2	307.46	0.00022795	4.1751
A0A0R4J107;Q8R146	Acylamino-acid-releasing enzyme	Apeh			0.41838	29.497	0.46879	31.9167	0.48534	32.6753	31.363	0.42087	29.6206	0.4255	29.8492	0.42533	29.8408	29.7702	0.949212	1.0535	0.53868	35.0092	NaN		0.59456	37.2868	36.148	0.48813	32.8016	0.32844	24.7237	0.44747	30.9139	29.4797	0.815529	1.2262	hydrolase activity;identical protein binding;omega peptidase activity;serine-type endopeptidase activity;serine-type peptidase activity	amyloid-beta metabolic process;proteolysis	cytoplasm;cytosol;nuclear membrane	Eukaryotic Translation Termination;Immune System;Innate Immune System;Metabolism of proteins;Neutrophil degranulation;Translation	11	11	11	24	24	24	79.704	0	60.446
F6QA74;P28352;D3Z124	DNA-(apurinic or apyrimidinic site) lyase;DNA-(apurinic or apyrimidinic site) lyase, mitochondrial	Apex1			NaN		NaN		NaN			NaN		0.82406	45.1772	0.76311	43.282	44.2296			0.31087	23.7148	NaN		NaN		23.7148	0.30665	23.4684	NaN		0.72415	42.0004	32.7344	1.38034	0.72446	3'-5' exonuclease activity;chromatin DNA binding;class I DNA-(apurinic or apyrimidinic site) endonuclease activity;damaged DNA binding;DNA binding;DNA-(apurinic or apyrimidinic site) endonuclease activity;double-stranded DNA 3'-5' exodeoxyribonuclease activity;double-stranded DNA exodeoxyribonuclease activity;double-stranded telomeric DNA binding;endonuclease activity;endoribonuclease activity;ex…	aging;base-excision repair;cell redox homeostasis;cellular response to cAMP;cellular response to DNA damage stimulus;cellular response to hydrogen peroxide;cellular response to organonitrogen compound;cellular response to peptide hormone stimulus;DNA demethylation;DNA recombination;DNA repair;negative regulation of smooth muscle cell migration;nucleic acid phosphodiester bond hydrolysis;oxidation…	centrosome;cytoplasm;endoplasmic reticulum;intracellular;mitochondrion;nuclear speck;nucleolus;nucleoplasm;nucleus;perinuclear region of cytoplasm;transcription factor complex	Abasic sugar-phosphate removal via the single-nucleotide replacement pathway;Base Excision Repair;Displacement of DNA glycosylase by APEX1;DNA Repair;PCNA-Dependent Long Patch Base Excision Repair;POLB-Dependent Long Patch Base Excision Repair;Resolution of Abasic Sites (AP sites);Resolution of AP sites via the multiple-nucleotide patch replacement pathway;Resolution of AP sites via the single-nu…	7	7	7	38.4	38.4	38.4	32.318	0	100.17
O35841	Apoptosis inhibitor 5	Api5			1.9108	65.6452	1.6167	61.7839	1.8959	65.4684	64.2992	1.8039	64.3354	NaN		1.7565	63.7221	64.0288	0.995794	1.00422	0.85498	46.0911	1.1951	54.444	0.78855	44.0888	48.2079	0.92572	48.0714	1.1318	53.0913	1.1431	53.3386	51.5004	1.0683	0.936069	fibroblast growth factor binding	apoptotic process;negative regulation of apoptotic process;negative regulation of fibroblast apoptotic process	cytoplasm;nuclear speck;nucleus;spliceosomal complex	-	12	12	12	29.8	29.8	29.8	56.784	0	311.01
Q9WVQ5	Methylthioribulose-1-phosphate dehydratase	Apip			0.6562	39.6208	0.71165	41.5768	0.75671	43.0754	41.4244	0.67288	40.2228	0.61977	38.2628	0.67218	40.1978	39.5612	0.955022	1.0471	0.60877	37.8407	NaN		0.60259	37.601	37.7209	0.69895	41.1401	NaN		0.79984	44.4395	42.7898	1.13438	0.881538	identical protein binding;lyase activity;metal ion binding;methylthioribulose 1-phosphate dehydratase activity;zinc ion binding	apoptotic process;cellular amino acid biosynthetic process;L-methionine salvage from methylthioadenosine;methionine biosynthetic process;negative regulation of apoptotic process;protein homotetramerization;pyroptosis;regulation of ERK1 and ERK2 cascade	cytoplasm	-	6	6	6	38.2	38.2	38.2	26.949	0	99.33
A0A0R4IZZ1;Q03157	Amyloid-like protein 1;C30	Aplp1			NaN		NaN		NaN			NaN		NaN		NaN					NaN		1.6155	61.7664	NaN		61.7664	NaN		1.608	61.6564	1.5864	61.3362	61.4963	0.995628	1.00439	alpha-2A adrenergic receptor binding;alpha-2B adrenergic receptor binding;alpha-2C adrenergic receptor binding;heparin binding;identical protein binding;metal ion binding;protein binding;transition metal ion binding	apoptotic process;cell adhesion;cellular response to norepinephrine stimulus;endocytosis;extracellular matrix organization;forebrain development;mRNA polyadenylation;negative regulation of adenylate cyclase-activating G-protein coupled receptor signaling pathway;regulation of translation	cytoplasm;Golgi apparatus;integral component of membrane;membrane;perinuclear region of cytoplasm;plasma membrane	-	2	2	2	4.4	4.4	4.4	72.847	0	56.727
Q60709;Q06335;A0A1L1SS44	Amyloid-like protein 2	Aplp2			NaN		NaN		NaN			NaN		NaN		NaN					1.6272	61.9367	1.7612	63.7839	1.7251	63.3041	63.0082	1.7758	63.9743	1.7493	63.6271	1.7574	63.734	63.7785	1.01222	0.987923	DNA binding;heparin binding;identical protein binding;protein binding;serine-type endopeptidase inhibitor activity;transition metal ion binding	cellular copper ion homeostasis;cholesterol metabolic process;extracellular matrix organization;forebrain development;locomotory behavior;mating behavior;midbrain development;negative regulation of endopeptidase activity;neuromuscular process controlling balance;regulation of epidermal growth factor-activated receptor activity;regulation of protein binding;suckling behavior	integral component of membrane;membrane;nucleus;plasma membrane	Hemostasis;Metabolism of proteins;Platelet activation, signaling and aggregation;Platelet degranulation;Post-translational protein modification;Post-translational protein phosphorylation;Regulation of Insulin-like Growth Factor (IGF) transport and uptake by Insulin-like Growth Factor Binding Proteins (IGFBPs);Response to elevated platelet cytosolic Ca2+	7	7	7	12.1	12.1	12.1	85.247	0	41.67
Q9D7N9	Adipocyte plasma membrane-associated protein	Apmap			0.3466	25.7389	0.34989	25.9199	0.37764	27.4121	26.357	0.24185	19.475	0.29914	23.026	0.30335	23.2746	21.9252	0.831856	1.20213	0.74138	42.5743	NaN		0.66938	40.0975	41.3359	0.80789	44.6869	NaN		0.89761	47.3021	45.9945	1.1127	0.898714	arylesterase activity;hydrolase activity, acting on ester bonds;strictosidine synthase activity	biosynthetic process	cell surface;endoplasmic reticulum;integral component of membrane;membrane	-	6	6	6	13.3	13.3	13.3	46.434	0	18.099
Q00623	Apolipoprotein A-I;Proapolipoprotein A-I;Truncated apolipoprotein A-I	Apoa1			4.3706	81.3801	3.7878	79.1136	4.5033	81.8291	80.7743	4.3191	81.1998	4.4276	81.5757	4.1108	80.4336	81.0697	1.00366	0.996356	4.4292	81.5811	3.7433	78.9176	4.7459	82.5963	81.0317	4.4077	81.5078	4.2216	80.8488	4.1195	80.4668	80.9412	0.998883	1.00112	amyloid-beta binding;apolipoprotein A-I receptor binding;apolipoprotein receptor binding;chemorepellent activity;cholesterol binding;cholesterol transporter activity;enzyme binding;heat shock protein binding;high-density lipoprotein particle binding;high-density lipoprotein particle receptor binding;identical protein binding;lipid binding;lipid transporter activity;lipoprotein particle binding;ph…	adrenal gland development;axon regeneration;blood vessel endothelial cell migration;cholesterol biosynthetic process;cholesterol efflux;cholesterol homeostasis;cholesterol import;cholesterol metabolic process;cholesterol transport;endothelial cell proliferation;glucocorticoid metabolic process;G-protein coupled receptor signaling pathway;high-density lipoprotein particle assembly;high-density lip…	blood microparticle;chylomicron;cytoplasmic vesicle;cytosol;endocytic vesicle;extracellular matrix;extracellular region;extracellular space;high-density lipoprotein particle;spherical high-density lipoprotein particle;very-low-density lipoprotein particle	ABC transporters in lipid homeostasis;ABC-family proteins mediated transport;Binding and Uptake of Ligands by Scavenger Receptors;Chylomicron assembly;Chylomicron remodeling;G alpha (i) signalling events;GPCR downstream signalling;HDL assembly;HDL clearance;HDL remodeling;Hemostasis;Metabolism;Metabolism of fat-soluble vitamins;Metabolism of proteins;Metabolism of vitamins and cofactors;Plasma li…	11	11	9	38.3	38.3	34.5	30.615	0	323.31
Q8K4Z3	NAD(P)H-hydrate epimerase	Apoa1bp	+		0.23834	19.2467	0.20202	16.8067	0.23194	18.8272	18.2936	0.23421	18.9765	0.22021	18.0469	0.2163	17.7834	18.2689	0.998655	1.00135	0.26197	20.7588	0.41646	29.4015	0.30982	23.6536	24.6046	0.3202	24.2539	0.2826	22.0334	0.36743	26.8701	24.3858	0.991106	1.00897	isomerase activity;metal ion binding;NADHX epimerase activity;NADPHX epimerase activity;nucleotide binding;protein homodimerization activity	NADH metabolic process;NADP metabolic process;nicotinamide nucleotide metabolic process;protein homotetramerization	cell body;cilium;cytosol;extracellular region;extracellular space;intracellular membrane-bounded organelle;mitochondrion;nucleoplasm;nucleus	Metabolism;Metabolism of vitamins and cofactors;Metabolism of water-soluble vitamins and cofactors;Nicotinamide salvaging;Nicotinate metabolism	10	10	10	54.6	54.6	54.6	30.972	0	323.31
P09813	Apolipoprotein A-II;Proapolipoprotein A-II	Apoa2			NaN		NaN		NaN			3.9717	79.8862	3.5761	78.1473	4.1805	80.6968	79.5768			NaN		NaN		NaN			2.028	66.9749	1.6792	62.6754	NaN		64.8252			apolipoprotein receptor binding;cholesterol binding;cholesterol transporter activity;heat shock protein binding;high-density lipoprotein particle binding;high-density lipoprotein particle receptor binding;lipase inhibitor activity;lipid binding;lipid transporter activity;phosphatidylcholine binding;phosphatidylcholine-sterol O-acyltransferase activator activity;phospholipid binding;protein hetero…	beta-glucoside transport;cholesterol efflux;cholesterol homeostasis;cholesterol metabolic process;diacylglycerol catabolic process;fatty acid metabolic process;high-density lipoprotein particle assembly;high-density lipoprotein particle clearance;high-density lipoprotein particle remodeling;lipid transport;lipoprotein metabolic process;low-density lipoprotein particle remodeling;negative regulati…	blood microparticle;chylomicron;cytosol;extracellular region;extracellular space;high-density lipoprotein particle;spherical high-density lipoprotein particle;very-low-density lipoprotein particle	Chylomicron assembly;Chylomicron remodeling;G alpha (i) signalling events;GPCR downstream signalling;Metabolism;Metabolism of fat-soluble vitamins;Metabolism of proteins;Metabolism of vitamins and cofactors;Plasma lipoprotein assembly;Plasma lipoprotein assembly, remodeling, and clearance;Plasma lipoprotein remodeling;Post-translational protein modification;Post-translational protein phosphorylat…	3	3	3	60.8	60.8	60.8	11.309	0	139.19
P06728	Apolipoprotein A-IV	Apoa4			5.8232	85.3441	5.202	83.8762	6.21	86.1304	85.1169	5.8029	85.3004	4.7406	82.5802	6.2051	86.1209	84.6672	0.994717	1.00531	5.4637	84.529	3.5113	77.8334	5.8778	85.4605	82.6076	6.2634	86.2323	4.3581	81.3367	6.9861	87.4782	85.0158	1.02915	0.971674	antioxidant activity;cholesterol binding;cholesterol transporter activity;copper ion binding;identical protein binding;lipid binding;phosphatidylcholine binding;phosphatidylcholine-sterol O-acyltransferase activator activity;protein homodimerization activity	cholesterol biosynthetic process;cholesterol efflux;cholesterol homeostasis;cholesterol metabolic process;high-density lipoprotein particle assembly;hydrogen peroxide catabolic process;innate immune response in mucosa;leukocyte cell-cell adhesion;lipid catabolic process;lipid homeostasis;lipid transport;lipoprotein metabolic process;negative regulation of plasma lipoprotein oxidation;neuron proje…	blood microparticle;cell surface;chylomicron;cytosol;extracellular matrix;extracellular region;extracellular space;high-density lipoprotein particle;very-low-density lipoprotein particle	Chylomicron assembly;Chylomicron remodeling;G alpha (i) signalling events;GPCR downstream signalling;Metabolism;Metabolism of fat-soluble vitamins;Metabolism of vitamins and cofactors;Plasma lipoprotein assembly;Plasma lipoprotein assembly, remodeling, and clearance;Plasma lipoprotein remodeling;Retinoid metabolism and transport;Signal Transduction;Signaling by GPCR;Transport of small molecules;V…	22	22	22	82.8	82.8	82.8	45.029	0	323.31
Q9WV35	Probable C->U-editing enzyme APOBEC-2	Apobec2			0.36108	26.5289	0.36486	26.7324	0.36392	26.6819	26.6478	0.31456	23.9289	0.35003	25.9276	0.30849	23.576	24.4775	0.918558	1.08866	NaN		NaN		NaN			NaN		NaN		NaN					catalytic activity;cytidine deaminase activity;hydrolase activity;hydrolase activity, acting on carbon-nitrogen (but not peptide) bonds, in cyclic amidines;identical protein binding;metal ion binding;zinc ion binding	cytidine deamination;cytidine to uridine editing;DNA demethylation;mRNA modification;mRNA processing	-	Formation of the Editosome;Metabolism of RNA;mRNA Editing;mRNA Editing: C to U Conversion	9	9	9	77.7	77.7	77.7	25.66	0	323.31
P34928	Apolipoprotein C-I;Truncated apolipoprotein C-I	Apoc1			NaN		NaN		NaN			NaN		NaN		NaN					4.8796	82.992	4.1125	80.4401	5.6319	84.9214	82.7845	5.3913	84.3537	3.8558	79.4061	NaN		81.8799	0.989073	1.01105	fatty acid binding;lipase inhibitor activity;phospholipase inhibitor activity	cholesterol efflux;cholesterol metabolic process;chylomicron remnant clearance;lipid transport;lipoprotein metabolic process;negative regulation of cholesterol transport;negative regulation of fatty acid biosynthetic process;negative regulation of lipid catabolic process;negative regulation of lipid metabolic process;negative regulation of lipoprotein lipase activity;negative regulation of phosph…	endoplasmic reticulum;extracellular region;high-density lipoprotein particle;very-low-density lipoprotein particle	Plasma lipoprotein assembly;Plasma lipoprotein assembly, remodeling, and clearance;Plasma lipoprotein clearance;Transport of small molecules;VLDL assembly;VLDL clearance	3	3	3	33	33	33	9.6963	0	5.5991
A0A0R4J1N3;E9QP56;P33622	Apolipoprotein C-III	Apoc3			4.2664	81.0117	3.1982	76.1803	3.5499	78.0215	78.4045	4.5996	82.1416	NaN		NaN		82.1416	1.04766	0.954504	4.763	82.6479	NaN		4.874	82.9758	82.8119	5.2055	83.8853	NaN		NaN		83.8853	1.01296	0.987204	high-density lipoprotein particle receptor binding;lipase inhibitor activity;lipid binding;phospholipid binding	cholesterol homeostasis;cholesterol metabolic process;lipid catabolic process;lipid metabolic process;lipid transport;lipoprotein metabolic process;negative regulation of high-density lipoprotein particle clearance;negative regulation of lipoprotein lipase activity;negative regulation of low-density lipoprotein particle clearance;negative regulation of triglyceride catabolic process;negative regu…	chylomicron;cytosol;extracellular region;intermediate-density lipoprotein particle;spherical high-density lipoprotein particle;very-low-density lipoprotein particle	Chylomicron assembly;Chylomicron remodeling;G alpha (i) signalling events;GPCR downstream signalling;HDL remodeling;Metabolism;Metabolism of fat-soluble vitamins;Metabolism of vitamins and cofactors;Plasma lipoprotein assembly;Plasma lipoprotein assembly, remodeling, and clearance;Plasma lipoprotein remodeling;Retinoid metabolism and transport;Signal Transduction;Signaling by GPCR;Transport of sm…	2	2	2	49.5	49.5	49.5	10.922	0	70.448
P51910	Apolipoprotein D	Apod			NaN		NaN		2.3777	70.3941	70.3941	3.1232	75.747	NaN		1.2205	54.9651	65.356	0.928431	1.07709	1.5908	61.4019	1.3132	56.7698	1.4656	59.4419	59.2045	1.8368	64.749	1.6693	62.537	1.1709	53.9362	60.4074	1.02032	0.980088	cholesterol binding;lipid binding	aging;brain development;glucose metabolic process;lipid metabolic process;lipid transport;negative regulation of cytokine production involved in inflammatory response;negative regulation of focal adhesion assembly;negative regulation of lipoprotein lipid oxidation;negative regulation of monocyte chemotactic protein-1 production;negative regulation of platelet-derived growth factor receptor signal…	cytosolic ribosome;dendrite;endoplasmic reticulum;extracellular region;extracellular space;intracellular;neuronal cell body;perinuclear region of cytoplasm	SLC-mediated transmembrane transport;Transport of fatty acids;Transport of small molecules;Transport of vitamins, nucleosides, and related molecules	7	7	7	36	36	36	21.53	0	28.107
P08226	Apolipoprotein E	Apoe			3.2478	76.4584	3.1543	75.9286	3.6615	78.5477	76.9782	3.5388	77.9677	3.1342	75.8115	4.0397	80.1575	77.9789	1.013	0.987167	1.8874	65.3668	1.5937	61.445	1.9977	66.6411	64.4843	2.1226	67.9754	1.7515	63.6562	1.7434	63.5489	65.0602	1.00893	0.991149	amyloid-beta binding;antioxidant activity;cholesterol binding;cholesterol transporter activity;heparin binding;identical protein binding;lipid binding;lipid transporter activity;lipoprotein particle binding;low-density lipoprotein particle receptor binding;metal chelating activity;phosphatidylcholine-sterol O-acyltransferase activator activity;phospholipid binding;protein binding;protein dimeriza…	AMPA glutamate receptor clustering;amyloid precursor protein metabolic process;artery morphogenesis;axon regeneration;cardiovascular system development;cellular calcium ion homeostasis;cellular oxidant detoxification;cGMP-mediated signaling;cholesterol biosynthetic process;cholesterol catabolic process;cholesterol efflux;cholesterol homeostasis;cholesterol metabolic process;chylomicron remnant cl…	amyloid-beta complex;blood microparticle;cell;chylomicron;cytosol;endoplasmic reticulum;extracellular matrix;extracellular region;extracellular space;Golgi apparatus;high-density lipoprotein particle;intermediate-density lipoprotein particle;lipoprotein particle;low-density lipoprotein particle;plasma membrane;very-low-density lipoprotein particle	Binding and Uptake of Ligands by Scavenger Receptors;Chylomicron assembly;Chylomicron clearance;Chylomicron remodeling;G alpha (i) signalling events;GPCR downstream signalling;HDL remodeling;Metabolism;Metabolism of fat-soluble vitamins;Metabolism of proteins;Metabolism of vitamins and cofactors;Plasma lipoprotein assembly;Plasma lipoprotein assembly, remodeling, and clearance;Plasma lipoprotein …	5	5	5	28.6	28.6	28.6	35.866	0	144.11
Q01339	Beta-2-glycoprotein 1	Apoh			3.67	78.5867	3.6183	78.347	4.8496	82.9048	79.9462	3.5935	78.2301	3.611	78.3127	4.3186	81.1981	79.247	0.991254	1.00882	NaN		NaN		NaN			NaN		NaN		NaN					heparin binding;identical protein binding;lipid binding;lipoprotein lipase activator activity;phospholipid binding	blood coagulation, intrinsic pathway;negative regulation of angiogenesis;negative regulation of blood coagulation;negative regulation of endothelial cell migration;negative regulation of endothelial cell proliferation;negative regulation of fibrinolysis;negative regulation of myeloid cell apoptotic process;negative regulation of smooth muscle cell apoptotic process;plasminogen activation;positive…	cell surface;chylomicron;extracellular matrix;extracellular region;extracellular space;high-density lipoprotein particle;very-low-density lipoprotein particle	Hemostasis;Platelet activation, signaling and aggregation;Platelet degranulation;Response to elevated platelet cytosolic Ca2+	7	7	7	28.1	28.1	28.1	38.618	0	39.143
Q9DCZ4	Apolipoprotein O	Apoo	+	+	0.32257	24.3896	NaN		0.38392	27.7415	26.0656	0.28349	22.0874	0.28297	22.0559	0.36135	26.5435	23.5623	0.903962	1.10624	NaN		0.40281	28.7145	NaN		28.7145	NaN		NaN		0.39625	28.3796	28.3796	0.988336	1.0118	molecular_function	cristae formation	cytosol;endoplasmic reticulum;endoplasmic reticulum membrane;extracellular region;Golgi apparatus;Golgi membrane;integral component of membrane;integral component of mitochondrial inner membrane;membrane;MICOS complex;mitochondrial inner membrane;mitochondrion	-	3	3	3	18.2	18.2	18.2	22.604	0	57.488
Q78IK4;B1AV14	MICOS complex subunit Mic27	Apool	+	+	0.26002	20.6362	0.31088	23.7154	0.33232	24.943	23.0982	0.22676	18.4845	0.24029	19.3737	0.28373	22.102	19.9867	0.865295	1.15568	0.21352	17.5951	0.2241	18.3073	0.21045	17.3861	17.7628	0.22464	18.3433	0.20586	17.0716	0.17684	15.0267	16.8139	0.946577	1.05644	molecular_function	biological_process;cristae formation	integral component of membrane;membrane;MICOS complex;mitochondrial inner membrane;mitochondrion	Hemostasis;Platelet activation, signaling and aggregation;Platelet degranulation;Response to elevated platelet cytosolic Ca2+	14	14	14	58.5	58.5	58.5	29.26	0	155.71
P12023	Amyloid beta A4 protein;N-APP;Soluble APP-alpha;Soluble APP-beta;C99;Beta-amyloid protein 42;Beta-amyloid protein 40;C83;P3(42);P3(40);C80;Gamma-secretase C-terminal fragment 59;Gamma-secretase C-terminal fragment 57;Gamma-secretase C-terminal fragment 50;C31	App			NaN		2.0859	67.5945	NaN		67.5945	NaN		NaN		NaN					1.6432	62.1671	1.5605	60.9451	1.7188	63.2191	62.1104	1.8456	64.858	1.5804	61.2463	1.6344	62.0407	62.715	1.00973	0.99036	DNA binding;enzyme binding;heparin binding;identical protein binding;low-density lipoprotein particle receptor binding;metal ion binding;peptidase activator activity;peptidase inhibitor activity;protein binding;PTB domain binding;serine-type endopeptidase inhibitor activity;signaling receptor binding;transition metal ion binding	adult locomotory behavior;amyloid fibril formation;apoptotic process;astrocyte activation;astrocyte activation involved in immune response;axo-dendritic transport;axon midline choice point recognition;axonogenesis;cell adhesion;cellular copper ion homeostasis;cellular process;cellular response to amyloid-beta;cellular response to cAMP;cellular response to nerve growth factor stimulus;cellular res…	apical part of cell;astrocyte projection;axon;cell surface;cell-cell junction;ciliary rootlet;clathrin-coated pit;COPII-coated ER to Golgi transport vesicle;cytoplasm;cytoplasmic vesicle;dendritic shaft;dendritic spine;endosome;extracellular space;Golgi apparatus;growth cone;growth cone filopodium;growth cone lamellipodium;integral component of membrane;main axon;membrane;membrane raft;neuromuscu…	Advanced glycosylation endproduct receptor signaling;Class A/1 (Rhodopsin-like receptors);Clathrin derived vesicle budding;Cytokine Signaling in Immune system;Cytosolic sensors of pathogen-associated DNA;DDX58/IFIH1-mediated induction of interferon-alpha/beta;DEx/H-box helicases activate type I IFN and inflammatory cytokines production;ECM proteoglycans;Extracellular matrix organization;Formyl pe…	12	12	12	20.8	20.8	20.8	86.721	0	188.99
Q8K3H0	DCC-interacting protein 13-alpha	Appl1			0.75836	43.1288	0.7206	41.8807	0.6866	40.7091	41.9062	0.70447	41.3307	0.62942	38.6285	0.65754	39.6696	39.8763	0.95156	1.05091	0.61538	38.0951	0.63551	38.857	0.69109	40.8665	39.2729	0.83235	45.4253	0.75893	43.1473	0.67323	40.2354	42.936	1.09327	0.914685	identical protein binding;protein binding;protein kinase B binding	cell cycle;cell proliferation;insulin receptor signaling pathway;regulation of glucose import;regulation of protein localization to plasma membrane	cytosol;early endosome;early endosome membrane;endosome;endosome membrane;membrane;nucleus;NuRD complex;vesicle membrane	Apoptosis;Caspase activation via extrinsic apoptotic signalling pathway;Ligand-independent caspase activation via DCC;Programmed Cell Death	8	8	8	13	13	13	79.327	0	143.79
P08030	Adenine phosphoribosyltransferase	Aprt			NaN		NaN		NaN			0.33641	25.1727	0.32542	24.5522	NaN		24.8624			NaN		NaN		NaN			NaN		NaN		NaN					adenine binding;adenine phosphoribosyltransferase activity;AMP binding;transferase activity;transferase activity, transferring glycosyl groups	adenine metabolic process;adenine salvage;AMP salvage;cellular response to insulin stimulus;grooming behavior;lactation;nucleoside metabolic process;purine ribonucleoside salvage	cytoplasm;cytosol;nucleoplasm	Immune System;Innate Immune System;Metabolism;Metabolism of nucleotides;Neutrophil degranulation;Nucleotide salvage;Purine salvage	3	3	3	27.8	27.8	27.8	19.724	0	56.21
Q02013	Aquaporin-1	Aqp1			NaN		NaN		0.34697	25.7593	25.7593	NaN		NaN		NaN					0.37301	27.1673	NaN		NaN		27.1673	NaN		NaN		NaN					ammonium transmembrane transporter activity;carbon dioxide transmembrane transporter activity;channel activity;ephrin receptor binding;glycerol transmembrane transporter activity;identical protein binding;intracellular cGMP activated cation channel activity;nitric oxide transmembrane transporter activity;potassium channel activity;potassium ion transmembrane transporter activity;transmembrane tra…	ammonium transmembrane transport;ammonium transport;camera-type eye morphogenesis;carbon dioxide transmembrane transport;carbon dioxide transport;cell volume homeostasis;cellular homeostasis;cellular hyperosmotic response;cellular response to cAMP;cellular response to copper ion;cellular response to dexamethasone stimulus;cellular response to hydrogen peroxide;cellular response to hypoxia;cellula…	apical part of cell;apical plasma membrane;axon;axon terminus;basal plasma membrane;basolateral plasma membrane;brush border;brush border membrane;caveola;cytoplasm;dense core granule membrane;extracellular exosome;integral component of membrane;integral component of plasma membrane;membrane;neuron projection;neuronal cell body membrane;nuclear membrane;nucleus;plasma membrane;sarcolemma;symbiont…	Aquaporin-mediated transport;Erythrocytes take up carbon dioxide and release oxygen;Erythrocytes take up oxygen and release carbon dioxide;O2/CO2 exchange in erythrocytes;Passive transport by Aquaporins;Transport of small molecules;Vasopressin regulates renal water homeostasis via Aquaporins	1	1	1	9.7	9.7	9.7	28.793	0	24.563
A0A0R4J0Z3;P55088	Aquaporin-4	Aqp4			NaN		NaN		NaN			NaN		NaN		NaN					0.22773	18.5489	0.21668	17.8091	0.1324	11.692	16.0167	0.11863	10.6049	0.23766	19.2024	0.14863	12.9398	14.249	0.889638	1.12405	channel activity;identical protein binding;porin activity;protein binding;water channel activity	cellular response to interferon-gamma;ion transmembrane transport;multicellular organismal water homeostasis;renal water absorption;sensory perception of sound;transmembrane transport;water homeostasis;water transport	basolateral plasma membrane;cell-cell junction;cytoplasm;external side of plasma membrane;integral component of membrane;integral component of plasma membrane;membrane;plasma membrane;pore complex	Aquaporin-mediated transport;Passive transport by Aquaporins;Transport of small molecules;Vasopressin regulates renal water homeostasis via Aquaporins	6	6	6	18	18	18	34.535	0	323.31
P04627;Q8CAD1;B1AUN8	Serine/threonine-protein kinase A-Raf	Araf			NaN		NaN		NaN			NaN		NaN		NaN					1.0686	51.6581	NaN		NaN		51.6581	NaN		NaN		0.92644	48.0908	48.0908	0.930943	1.07418	ATP binding;kinase activity;MAP kinase kinase kinase activity;metal ion binding;mitogen-activated protein kinase kinase binding;nucleotide binding;protein binding;protein kinase activity;protein serine/threonine kinase activity;signal transducer activity, downstream of receptor;transferase activity	activation of MAPKK activity;cell differentiation;immortalization of host cell;intracellular signal transduction;MAPK cascade;multicellular organism development;negative regulation of apoptotic process;negative regulation of signal transduction;phosphorylation;positive regulation of ERK1 and ERK2 cascade;positive regulation of peptidyl-serine phosphorylation;protein phosphorylation;regulation of …	cytosol;mitochondrion	MAP2K and MAPK activation;MAPK family signaling cascades;MAPK1/MAPK3 signaling;Negative regulation of MAPK pathway;RAF activation;RAF/MAP kinase cascade;Signal Transduction	2	2	1	4.8	4.8	3.6	67.581	0	7.1905
Q9WV31	Activity-regulated cytoskeleton-associated protein	Arc			NaN		NaN		NaN			NaN		NaN		NaN					NaN		0.73454	42.3478	NaN		42.3478	NaN		0.47502	32.2043	NaN		32.2043	0.760471	1.31497	actin binding;mRNA binding;protein binding;RNA binding	anterior/posterior pattern specification;cell migration;cytoskeleton organization;endocytosis;endoderm development;learning;long-term memory;mRNA transport;multicellular organism development;positive regulation of AMPA receptor activity;protein homooligomerization;regulation of cell morphogenesis;regulation of dendritic spine morphogenesis;regulation of long term synaptic depression;regulation of…	acrosomal vesicle;actin cytoskeleton;cell cortex;cell junction;cell projection;cytoplasm;cytoplasmic vesicle;cytoskeleton;dendrite;dendritic spine;early endosome membrane;endosome;extracellular vesicle;membrane;membrane raft;plasma membrane;postsynaptic density;postsynaptic membrane;synapse	-	2	2	2	7.8	7.8	7.8	45.32	0.00022457	3.8448
Q5XJY5	Coatomer subunit delta	Arcn1			NaN		NaN		2.1594	68.3484	68.3484	NaN		NaN		NaN					NaN		NaN		1.1657	53.8256	53.8256	1.4497	59.1787	1.0962	52.2946	0.69851	41.1249	50.8661	0.945017	1.05818	-	adult locomotory behavior;cerebellar Purkinje cell layer maturation;Golgi vesicle transport;pigmentation;protein transport;retrograde vesicle-mediated transport, Golgi to ER;vesicle-mediated transport	COPI vesicle coat;COPI-coated vesicle;COPI-coated vesicle membrane;cytoplasm;cytoplasmic vesicle;endoplasmic reticulum;Golgi apparatus;Golgi membrane;membrane	Asparagine N-linked glycosylation;COPI-dependent Golgi-to-ER retrograde traffic;COPI-mediated anterograde transport;ER to Golgi Anterograde Transport;Golgi-to-ER retrograde transport;Intra-Golgi and retrograde Golgi-to-ER traffic;Membrane Trafficking;Metabolism of proteins;Post-translational protein modification;Transport to the Golgi and subsequent modification;Vesicle-mediated transport	10	10	10	21.3	21.3	21.3	57.229	0	13.206
Q8BSL7;P84078;P61205	ADP-ribosylation factor 2;ADP-ribosylation factor 1;ADP-ribosylation factor 3	Arf2;Arf1;Arf3			1.1576	53.6522	1.5028	60.0447	1.104	52.4715	55.3895	1.3172	56.8445	1.1636	53.7807	1.3078	56.6687	55.7646	1.00677	0.993273	0.57929	36.6804	0.6518	39.46	0.56159	35.9627	37.3677	0.64445	39.1894	0.70219	41.2522	0.66209	39.8348	40.0921	1.07291	0.932046	GDP binding;GTP binding;magnesium ion binding;nucleotide binding;phospholipase D activator activity;protein binding;protein domain specific binding;protein heterodimerization activity	actin filament organization;cellular copper ion homeostasis;cellular response to virus;dendritic spine organization;Golgi to transport vesicle transport;long term synaptic depression;lysosomal membrane organization;mitotic cleavage furrow ingression;positive regulation of calcium ion-dependent exocytosis;positive regulation of catalytic activity;positive regulation of dendritic spine development;…	cell junction;cell leading edge;COPI-coated vesicle;cytoplasm;cytosol;endomembrane system;Golgi apparatus;Golgi membrane;intracellular;late endosome;membrane;neuron projection;perinuclear region of cytoplasm;peroxisomal membrane;plasma membrane;postsynaptic density;postsynaptic membrane;protein-containing complex;sarcomere;synapse;trans-Golgi network	Adaptive Immune System;Asparagine N-linked glycosylation;Clathrin derived vesicle budding;COPI-dependent Golgi-to-ER retrograde traffic;COPI-mediated anterograde transport;ER to Golgi Anterograde Transport;Golgi Associated Vesicle Biogenesis;Golgi-to-ER retrograde transport;Immune System;Intra-Golgi and retrograde Golgi-to-ER traffic;Intra-Golgi traffic;Lysosome Vesicle Biogenesis;Membrane Traffi…	4	3	3	35.4	23.8	23.8	20.746	0	75.812
P84084	ADP-ribosylation factor 5	Arf5	+		NaN		NaN		NaN			NaN		NaN		NaN					0.6153	38.092	0.70198	41.2449	0.61194	37.963	39.0999	0.63048	38.6684	0.71923	41.8344	0.66307	39.8702	40.1243	1.0262	0.97447	GTP binding;nucleotide binding;protein binding	protein transport;retrograde vesicle-mediated transport, Golgi to ER;vesicle-mediated transport	cytoplasm;Golgi apparatus;intracellular;membrane;perinuclear region of cytoplasm;plasma membrane	Asparagine N-linked glycosylation;COPI-dependent Golgi-to-ER retrograde traffic;COPI-mediated anterograde transport;ER to Golgi Anterograde Transport;Golgi-to-ER retrograde transport;Intra-Golgi and retrograde Golgi-to-ER traffic;Membrane Trafficking;Metabolism of proteins;Post-translational protein modification;Transport to the Golgi and subsequent modification;Vesicle-mediated transport	5	5	3	57.8	57.8	38.3	20.529	0	131.08
P62331	ADP-ribosylation factor 6	Arf6			NaN		NaN		NaN			NaN		NaN		NaN					0.30695	23.486	0.18196	15.3948	0.25987	20.6267	19.8358	0.38174	27.6275	0.28527	22.1953	0.26458	20.9224	23.5817	1.18885	0.841152	GTP binding;GTPase activity;nucleotide binding;protein binding;protein N-terminus binding;thioesterase binding	cell cycle;cell differentiation;cell division;cortical actin cytoskeleton organization;endocytic recycling;establishment of epithelial cell polarity;hepatocyte apoptotic process;liver development;myeloid cell apoptotic process;negative regulation of dendrite development;negative regulation of protein localization to cell surface;nervous system development;positive regulation of actin filament pol…	cell cortex;cell projection;cleavage furrow;cytoplasm;cytosol;early endosome;endocytic vesicle;endosome;endosome membrane;filopodium membrane;Flemming body;Golgi apparatus;intracellular;membrane;myelin sheath;plasma membrane;recycling endosome;recycling endosome membrane;ruffle	Membrane Trafficking;MET receptor recycling;Rab regulation of trafficking;Signal Transduction;Signaling by MET;Signaling by Receptor Tyrosine Kinases;TBC/RABGAPs;Vesicle-mediated transport	4	4	4	34.9	34.9	34.9	20.082	0	60.947
V9GXM1;V9GWV1	-	Arfgap1			NaN		1.5032	60.0511	1.742	63.5303	61.7907	NaN		1.5022	60.0352	NaN		60.0352	0.971589	1.02924	0.48415	32.6214	0.46096	31.5519	0.45489	31.2663	31.8132	0.5342	34.8194	0.49575	33.1439	0.41706	29.4314	32.4649	1.02049	0.979925	GTPase activator activity;metal ion binding	positive regulation of GTPase activity	-	-	13	13	1	49.1	49.1	5.7	46.539	0	323.31
Q99K28	ADP-ribosylation factor GTPase-activating protein 2	Arfgap2			NaN		2.1546	68.3003	2.8743	74.1889	71.2446	NaN		NaN		1.5831	61.2868	61.2868	0.860232	1.16248	1.2805	56.15	1.3067	56.648	NaN		56.399	NaN		1.2372	55.3013	1.428	58.8138	57.0576	1.01168	0.988458	GTPase activator activity;metal ion binding	positive regulation of GTPase activity;protein transport;vesicle-mediated transport	cytoplasm;cytosol;Golgi apparatus;Golgi membrane;membrane;plasma membrane	Asparagine N-linked glycosylation;COPI-dependent Golgi-to-ER retrograde traffic;COPI-mediated anterograde transport;ER to Golgi Anterograde Transport;Golgi-to-ER retrograde transport;Intra-Golgi and retrograde Golgi-to-ER traffic;Membrane Trafficking;Metabolism of proteins;Post-translational protein modification;Transport to the Golgi and subsequent modification;Vesicle-mediated transport	4	4	4	11	11	11	56.598	0	58.125
A0A0R4J0T8;Q9D8S3	ADP-ribosylation factor GTPase-activating protein 3	Arfgap3			NaN		NaN		NaN			NaN		NaN		NaN					NaN		NaN		NaN			1.2157	54.8675	NaN		NaN		54.8675			GTPase activator activity;metal ion binding	positive regulation of GTPase activity;protein secretion;protein transport;vesicle-mediated transport	cytoplasm;cytosol;Golgi apparatus;Golgi membrane;membrane	Asparagine N-linked glycosylation;COPI-dependent Golgi-to-ER retrograde traffic;COPI-mediated anterograde transport;ER to Golgi Anterograde Transport;Golgi-to-ER retrograde transport;Intra-Golgi and retrograde Golgi-to-ER traffic;Membrane Trafficking;Metabolism of proteins;Post-translational protein modification;Transport to the Golgi and subsequent modification;Vesicle-mediated transport	1	1	1	3.6	3.6	3.6	57.542	0	29.716
A2A5R2	Brefeldin A-inhibited guanine nucleotide-exchange protein 2	Arfgef2			NaN		NaN		NaN			NaN		NaN		NaN					0.84336	45.7512	NaN		0.82766	45.2852	45.5182	0.91146	47.684	NaN		0.95338	48.8067	48.2453	1.05991	0.943474	ARF guanyl-nucleotide exchange factor activity;GABA receptor binding;guanyl-nucleotide exchange factor activity;myosin binding;protein kinase A regulatory subunit binding	endomembrane system organization;endosome organization;exocytosis;Golgi to plasma membrane transport;intracellular signal transduction;positive regulation of tumor necrosis factor production;protein transport;receptor recycling;regulation of ARF protein signal transduction;vesicle-mediated transport	asymmetric synapse;axonemal microtubule;cell junction;cell projection;cytoplasm;cytoplasmic vesicle;cytoskeleton;cytosol;dendrite;dendritic spine;endosome;Golgi apparatus;Golgi membrane;membrane;microtubule organizing center;perinuclear region of cytoplasm;recycling endosome;symmetric synapse;synapse;trans-Golgi network	-	10	10	5	7.3	7.3	4	202.24	0	23.753
A0A1N9M5I8;Q3UGY8	Brefeldin A-inhibited guanine nucleotide-exchange protein 3	Arfgef3			NaN		NaN		NaN			NaN		NaN		NaN					NaN		NaN		1.4622	59.3859	59.3859	1.6018	61.5651	NaN		NaN		61.5651	1.03669	0.964604	ARF guanyl-nucleotide exchange factor activity;guanyl-nucleotide exchange factor activity	negative regulation of phosphatase activity;regulation of ARF protein signal transduction	cytoplasmic vesicle;integral component of membrane;membrane;transport vesicle;transport vesicle membrane	-	5	5	5	4	4	4	188.13	0	4.9349
A2RSX9;E9Q3G5;G5E8V9;E9QAY5	-	Arfip1			NaN		NaN		1.7199	63.2339	63.2339	NaN		NaN		1.7366	63.4583	63.4583	1.00355	0.996464	0.67266	40.215	0.63743	38.9287	0.59022	37.1156	38.7531	0.88574	46.9704	0.76788	43.4351	0.50711	33.6478	41.3511	1.06704	0.937172	cadherin binding;identical protein binding;phosphatidylinositol-4-phosphate binding;protein domain specific binding	intracellular protein transport;regulation of Arp2/3 complex-mediated actin nucleation;regulation of protein secretion	cytoplasm;cytosol;Golgi membrane;trans-Golgi network membrane	-	9	9	9	40.5	40.5	40.5	38.416	0	323.31
A0A1B0GS63;Q8K221;A0A1B0GSM3	Arfaptin-2	Arfip2			NaN		NaN		NaN			NaN		NaN		NaN					0.66342	39.8829	0.47537	32.2204	0.76209	43.2492	38.4508	NaN		0.5587	35.844	0.49214	32.9822	34.4131	0.894989	1.11733	cadherin binding;GTP-dependent protein binding;identical protein binding;phosphatidylinositol-4-phosphate binding;protein binding;protein domain specific binding	actin cytoskeleton organization;regulation of Arp2/3 complex-mediated actin nucleation;ruffle organization	cell cortex;cytoplasm;ruffle;trans-Golgi network membrane	Intra-Golgi and retrograde Golgi-to-ER traffic;Membrane Trafficking;Retrograde transport at the Trans-Golgi-Network;Vesicle-mediated transport	6	6	6	23.4	23.4	23.4	37.288	0	151.58
Q61176	Arginase-1	Arg1			NaN		NaN		NaN			NaN		NaN		1.7856	64.1011	64.1011			NaN		NaN		NaN			NaN		NaN		NaN					arginase activity;hydrolase activity;hydrolase activity, acting on carbon-nitrogen (but not peptide) bonds, in linear amidines;manganese ion binding;metal ion binding	adaptive immune response;aging;arginine catabolic process to ornithine;arginine metabolic process;cellular response to dexamethasone stimulus;cellular response to glucagon stimulus;cellular response to hydrogen peroxide;cellular response to interleukin-4;cellular response to lipopolysaccharide;cellular response to transforming growth factor beta stimulus;collagen biosynthetic process;defense resp…	cytoplasm;extracellular space;mitochondrial outer membrane;neuron projection;neuronal cell body	Immune System;Innate Immune System;Metabolism;Metabolism of amino acids and derivatives;Metabolism of polyamines;Neutrophil degranulation;Urea cycle	3	3	3	15.8	15.8	15.8	34.807	0	7.7829
Q3UL36	Arginine and glutamate-rich protein 1	Arglu1			NaN		2.0389	67.0934	2.7978	73.669	70.3812	NaN		NaN		NaN					0.85836	46.1891	1.235	55.2573	0.89745	47.2977	49.5814	0.83421	45.4806	1.2122	54.7961	1.1722	53.9637	51.4135	1.03695	0.964365	cadherin binding	-	mitochondrion;nucleoplasm	-	11	11	11	46.5	46.5	46.5	32.887	0	57.053
A2AH25;Q5FWK3	Rho GTPase-activating protein 1	Arhgap1			NaN		NaN		NaN			NaN		NaN		NaN					NaN		0.44218	30.6605	0.52316	34.347	32.5038	0.65509	39.5803	0.50374	33.4991	0.41585	29.371	34.1502	1.05065	0.951789	cadherin binding;GTPase activator activity;protein binding;Rab GTPase binding;SH3 domain binding	endosomal transport;ferric iron import across plasma membrane;negative regulation of endocytic recycling;positive regulation of GTPase activity;regulation of GTPase activity;signal transduction;small GTPase mediated signal transduction;transferrin transport	cell leading edge;cytoplasm;endosome membrane;perinuclear region of cytoplasm;plasma membrane;ruffle;sorting endosome	Rho GTPase cycle;Signal Transduction;Signaling by Rho GTPases	9	9	9	28.2	28.2	28.2	54.437	0	118.75
E9QAJ9;Q3UIA2;A0A0U1RNM6	Rho GTPase-activating protein 17	Arhgap17			NaN		NaN		NaN			NaN		1.1505	53.4992	NaN		53.4992			NaN		NaN		NaN			NaN		NaN		NaN					GTPase activator activity;molecular_function;SH3 domain binding	actin filament organization;calcium ion regulated exocytosis;positive regulation of GTPase activity;signal transduction	bicellular tight junction;cell junction;cytoplasm;cytosol;membrane;nucleus;plasma membrane	Rho GTPase cycle;Signal Transduction;Signaling by Rho GTPases	2	2	2	2.9	2.9	2.9	88.924	0.0080156	1.5483
Q6DFV3;G3UWM5;B7ZCJ0;A0A0A0MQE8;B7ZCJ1	Rho GTPase-activating protein 21	Arhgap21			NaN		NaN		NaN			NaN		NaN		NaN					0.55644	35.7508	0.66891	40.0807	NaN		37.9157	0.81094	44.7801	NaN		0.43961	30.5367	37.6584	0.993213	1.00683	GTPase activator activity	establishment of Golgi localization;Golgi localization;Golgi organization;maintenance of Golgi location;organelle transport along microtubule;positive regulation of GTPase activity;regulation of endocytosis;signal transduction	actin cytoskeleton;cell junction;cytoplasm;cytoplasmic vesicle;cytoplasmic vesicle membrane;cytoskeleton;Golgi apparatus;Golgi membrane;membrane;plasma membrane	Rho GTPase cycle;Signal Transduction;Signaling by Rho GTPases	5	5	5	4	4	4	215.74	0	31.605
Q8BYW1	Rho GTPase-activating protein 25	Arhgap25			NaN		NaN		NaN			NaN		NaN		NaN					NaN		0.51662	34.0639	NaN		34.0639	NaN		NaN		NaN					GTPase activator activity;molecular_function	actin filament organization;negative regulation of small GTPase mediated signal transduction;phagocytosis, engulfment;positive regulation of GTPase activity;signal transduction	phagocytic cup	Rho GTPase cycle;Signal Transduction;Signaling by Rho GTPases	1	1	1	1.5	1.5	1.5	73.382	0.00023111	4.5883
E9QAQ3;Q6ZQ82	Rho GTPase-activating protein 26	Arhgap26			NaN		NaN		NaN			NaN		NaN		NaN					0.90382	47.474	1.0317	50.7801	0.97194	49.2885	49.1809	0.96905	49.2141	0.98029	49.5023	0.96931	49.2208	49.3124	1.00267	0.997333	GTPase activator activity;phospholipid binding;protein binding	actin cytoskeleton organization;positive regulation of GTPase activity;regulation of small GTPase mediated signal transduction;signal transduction	cell junction;cytoplasm;cytoskeleton;focal adhesion	Rho GTPase cycle;Signal Transduction;Signaling by Rho GTPases	9	9	9	14.1	14.1	14.1	85.951	0	75.66
Q811P8	Rho GTPase-activating protein 32	Arhgap32			NaN		NaN		NaN			NaN		NaN		NaN					NaN		1.1541	53.5769	1.3534	57.5083	55.5426	NaN		1.1055	52.5053	0.89933	47.3499	49.9276	0.898907	1.11246	GTPase activator activity;phosphatidylinositol binding;protein binding	positive regulation of GTPase activity;Rho protein signal transduction;signal transduction;small GTPase mediated signal transduction	actin cytoskeleton;cell cortex;cell junction;cell projection;cytoplasm;dendritic spine;endoplasmic reticulum;endoplasmic reticulum membrane;endosome;endosome membrane;fibrillar center;Golgi apparatus;Golgi membrane;membrane;nucleoplasm;plasma membrane;postsynaptic density;postsynaptic membrane;synapse	Rho GTPase cycle;Signal Transduction;Signaling by Rho GTPases	8	8	8	6.9	6.9	6.9	229.72	0	75.392
Q91YM2	Rho GTPase-activating protein 35	Arhgap35			NaN		NaN		NaN			NaN		NaN		NaN					NaN		0.92398	48.0244	0.88723	47.0123	47.5183	0.97895	49.4682	0.91989	47.9137	0.9024	47.4348	48.2722	1.01586	0.984383	DNA binding;GTP binding;GTPase activator activity;GTPase activity;lipid binding;nucleotide binding;phospholipid binding;RNA polymerase II regulatory region sequence-specific DNA binding;transcriptional repressor activity, RNA polymerase II transcription regulatory region sequence-specific DNA binding	axon guidance;axonal fasciculation;camera-type eye development;cell migration;cellular response to extracellular stimulus;central nervous system neuron axonogenesis;establishment or maintenance of actin cytoskeleton polarity;forebrain development;integrin-mediated signaling pathway;mammary gland development;negative regulation of Rho protein signal transduction;negative regulation of transcriptio…	actin cytoskeleton;cell projection;ciliary basal body;cytoplasm;cytoskeleton;membrane;nucleus;plasma membrane	Axon guidance;Developmental Biology;PTK6 Regulates RHO GTPases, RAS GTPase and MAP kinases;Rho GTPase cycle;Sema4D in semaphorin signaling;Sema4D mediated inhibition of cell attachment and migration;Semaphorin interactions;Signal Transduction;Signaling by Non-Receptor Tyrosine Kinases;Signaling by PTK6;Signaling by Rho GTPases	7	7	7	6.3	6.3	6.3	170.39	0	25.84
Q5SSM3;F6T1Y2	Rho GTPase-activating protein 44	Arhgap44			NaN		NaN		NaN			NaN		NaN		NaN					NaN		0.51851	34.146	0.65242	39.4827	36.8143	0.8165	44.9491	0.70397	41.3135	0.66473	39.9302	42.0643	1.14261	0.875193	GTPase activator activity;phospholipid binding;Rac GTPase binding	modification of dendritic spine;negative regulation of Rac protein signal transduction;neurotransmitter receptor transport, endosome to postsynaptic membrane;positive regulation of GTPase activity;regulation of actin cytoskeleton organization;regulation of dendritic spine morphogenesis;regulation of GTPase activity;signal transduction	cell junction;cell projection;cytoplasm;dendritic spine;endosome;leading edge membrane;recycling endosome;synapse	Rho GTPase cycle;Signal Transduction;Signaling by Rho GTPases	3	3	3	5.3	5.3	5.3	88.993	0	30.931
E9PYT0;P97393	Rho GTPase-activating protein 5	Arhgap5			NaN		NaN		NaN			NaN		NaN		NaN					1.2401	55.3591	NaN		1.3136	56.7773	56.0682	1.2323	55.2032	1.098	52.3356	1.0858	52.0568	53.1985	0.948817	1.05394	GTP binding;GTPase activator activity;GTPase activity;SH2 domain binding	mammary gland development;positive regulation of cell migration;positive regulation of GTPase activity;positive regulation of mesenchymal cell proliferation;regulation of cell size;signal transduction	cytoplasm;cytosol;endoplasmic reticulum;membrane;plasma membrane	Rho GTPase cycle;Signal Transduction;Signaling by Rho GTPases	16	16	16	15.7	15.7	15.7	172.47	0	172
Q99PT1	Rho GDP-dissociation inhibitor 1	Arhgdia			0.3273	24.6591	0.34124	25.4421	0.37853	27.459	25.8534	0.36418	26.6959	0.38133	27.606	0.37885	27.4758	27.2592	1.05438	0.948427	0.41791	29.4737	0.44355	30.7263	0.38736	27.9207	29.3736	0.43171	30.1535	0.45074	31.0697	0.4197	29.5626	30.2619	1.03024	0.970645	fatty acid binding;GTPase activator activity;Hsp90 protein binding;protein binding;protein kinase binding;Rho GDP-dissociation inhibitor activity	cellular response to mechanical stimulus;cellular response to organic cyclic compound;cellular response to redox state;negative regulation of cell migration;positive regulation of GTPase activity;regulation of actin cytoskeleton reorganization;regulation of catalytic activity;regulation of cell shape;regulation of protein localization;regulation of Rho protein signal transduction;Rho protein sign…	cytoplasm;cytosol;extracellular space;immunological synapse;membrane;nucleus	Axonal growth inhibition (RHOA activation);Axonal growth stimulation;Death Receptor Signalling;p75 NTR receptor-mediated signalling;p75NTR regulates axonogenesis;Rho GTPase cycle;Signal Transduction;Signaling by Rho GTPases	14	14	14	72.5	72.5	72.5	23.407	0	323.31
Q61599;D3YWL7	Rho GDP-dissociation inhibitor 2	Arhgdib			1.0372	50.913	1.3359	57.1899	1.0445	51.0883	53.0638	0.94555	48.6007	0.89047	47.1031	1.0091	50.2265	48.6434	0.916698	1.09087	0.91605	47.8093	0.44355	30.7263	0.7594	43.1624	40.566	0.91554	47.7954	0.5261	34.4735	0.50602	33.5998	38.6229	0.9521	1.05031	GTPase activator activity;GTPase activity;Rac GTPase binding;Rho GDP-dissociation inhibitor activity	cellular response to redox state;negative regulation of trophoblast cell migration;positive regulation of GTPase activity;regulation of actin cytoskeleton reorganization;regulation of catalytic activity;regulation of Rho protein signal transduction	cytoplasm;cytosol;membrane	Rho GTPase cycle;Signal Transduction;Signaling by Rho GTPases	6	6	6	47.5	47.5	47.5	22.851	0	81.401
F6S3V7;A2AWP6;A2AWP8	Rho guanine nucleotide exchange factor 10-like protein	Arhgef10l			NaN		NaN		NaN			NaN		3.082	75.5022	NaN		75.5022			NaN		NaN		NaN			NaN		NaN		NaN					GTPase activator activity;guanyl-nucleotide exchange factor activity;Rho guanyl-nucleotide exchange factor activity	positive regulation of GTPase activity;positive regulation of stress fiber assembly;regulation of Rho protein signal transduction;SREBP signaling pathway	cytoplasm;cytosol	Cell death signalling via NRAGE, NRIF and NADE;Death Receptor Signalling;G alpha (12/13) signalling events;GPCR downstream signalling;NRAGE signals death through JNK;p75 NTR receptor-mediated signalling;Rho GTPase cycle;Signal Transduction;Signaling by GPCR;Signaling by Rho GTPases	2	2	2	4.1	4.1	4.1	66.811	0.008572	1.491
E9Q0A3;Q68FM7	-	Arhgef11			NaN		NaN		NaN			NaN		NaN		NaN					NaN		NaN		0.79021	44.1406	44.1406	NaN		NaN		0.75058	42.8761	42.8761	0.971352	1.02949	G-protein coupled receptor binding;guanyl-nucleotide exchange factor activity;protein binding;Rho guanyl-nucleotide exchange factor activity	G-protein coupled receptor signaling pathway;intracellular signal transduction;positive regulation of transcription, DNA-templated;regulation of Rho protein signal transduction;Rho protein signal transduction	cytoplasm	Axon guidance;Cell death signalling via NRAGE, NRIF and NADE;Death Receptor Signalling;Developmental Biology;G alpha (12/13) signalling events;GPCR downstream signalling;NRAGE signals death through JNK;p75 NTR receptor-mediated signalling;Rho GTPase cycle;Sema4D in semaphorin signaling;Sema4D induced cell migration and growth-cone collapse;Semaphorin interactions;Signal Transduction;Signaling by …	3	3	3	2.6	2.6	2.6	163.51	0.0024758	2.3211
F8VQN6;Q8R4H2	Rho guanine nucleotide exchange factor 12	Arhgef12			NaN		NaN		NaN			NaN		NaN		NaN					1.1014	52.4127	0.7539	42.9842	NaN		47.6984	1.0734	51.77	NaN		1.093	52.2217	51.9959	1.0901	0.917351	G-protein coupled receptor binding;GTPase activator activity;guanyl-nucleotide exchange factor activity;protein binding;Rho guanyl-nucleotide exchange factor activity	G-protein coupled receptor signaling pathway;intracellular signal transduction;positive regulation of GTPase activity;regulation of Rho protein signal transduction;Rho protein signal transduction	cytoplasm;membrane	Axon guidance;Cell death signalling via NRAGE, NRIF and NADE;Death Receptor Signalling;Developmental Biology;G alpha (12/13) signalling events;GPCR downstream signalling;NRAGE signals death through JNK;p75 NTR receptor-mediated signalling;Rho GTPase cycle;Sema4D in semaphorin signaling;Sema4D induced cell migration and growth-cone collapse;Semaphorin interactions;Signal Transduction;Signaling by …	8	8	8	8.4	8.4	8.4	172.47	0	43.099
H3BJU7;H3BJX8;H3BJ45;H3BJ40;H3BKH9;Q60875	Rho guanine nucleotide exchange factor 2	Arhgef2			NaN		NaN		NaN			NaN		NaN		NaN					NaN		0.8191	45.0278	NaN		45.0278	1.0058	50.1446	0.86536	46.391	0.79695	44.3501	46.9619	1.04295	0.958814	guanyl-nucleotide exchange factor activity;metal ion binding;microtubule binding;protein binding;Rac GTPase binding;Rac guanyl-nucleotide exchange factor activity;Rho GTPase binding;Rho guanyl-nucleotide exchange factor activity	actin filament organization;asymmetric neuroblast division;cell cycle;cell differentiation;cell division;cell morphogenesis;cellular response to muramyl dipeptide;establishment of mitotic spindle orientation;immune system process;innate immune response;intracellular signal transduction;multicellular organism development;negative regulation of microtubule depolymerization;negative regulation of ne…	bicellular tight junction;cell junction;cytoplasm;cytoplasmic vesicle;cytoskeleton;dendritic shaft;Golgi apparatus;intracellular;microtubule;neuronal cell body;podosome;postsynaptic density;protein-containing complex;ruffle membrane;spindle;vesicle	Cell death signalling via NRAGE, NRIF and NADE;Death Receptor Signalling;G alpha (12/13) signalling events;GPCR downstream signalling;NRAGE signals death through JNK;p75 NTR receptor-mediated signalling;Rho GTPase cycle;Signal Transduction;Signaling by GPCR;Signaling by Rho GTPases	5	5	5	6	6	6	108.59	0	32.745
Q8BW86	Rho guanine nucleotide exchange factor 33	Arhgef33			NaN		NaN		NaN			NaN		NaN		NaN					0.43407	30.2684	NaN		0.47752	32.319	31.2937	0.52075	34.243	NaN		NaN		34.243	1.09424	0.913872	guanyl-nucleotide exchange factor activity;molecular_function;Rho guanyl-nucleotide exchange factor activity	biological_process;regulation of Rho protein signal transduction	cellular_component	Cell death signalling via NRAGE, NRIF and NADE;Death Receptor Signalling;G alpha (12/13) signalling events;GPCR downstream signalling;NRAGE signals death through JNK;p75 NTR receptor-mediated signalling;Rho GTPase cycle;Signal Transduction;Signaling by GPCR;Signaling by Rho GTPases	7	7	7	13.1	13.1	13.1	94.757	0	188.45
Q9ES28	Rho guanine nucleotide exchange factor 7	Arhgef7			NaN		NaN		NaN			2.0618	67.3395	NaN		NaN		67.3395			0.69199	40.898	0.55664	35.7591	0.70638	41.3964	39.3512	0.82593	45.2334	0.69935	41.154	0.61272	37.993	41.4601	1.05359	0.949133	guanyl-nucleotide exchange factor activity;protein binding;protein kinase binding;Rho guanyl-nucleotide exchange factor activity	Golgi organization;hematopoietic progenitor cell differentiation;intracellular signal transduction;lamellipodium assembly;nervous system development;positive regulation of apoptotic process;positive regulation of growth hormone secretion;positive regulation of GTPase activity;positive regulation of protein binding;regulation of GTP binding;regulation of Rho protein signal transduction	cell cortex;cell junction;cell projection;cytoplasm;cytosol;focal adhesion;lamellipodium;neuron projection;neuronal cell body;plasma membrane;protein-containing complex;ruffle;storage vacuole	Axon guidance;Cell death signalling via NRAGE, NRIF and NADE;Death Receptor Signalling;Developmental Biology;EGFR downregulation;EPH-Ephrin signaling;Ephrin signaling;G alpha (12/13) signalling events;GPCR downstream signalling;NRAGE signals death through JNK;p75 NTR receptor-mediated signalling;Rho GTPase cycle;Signal Transduction;Signaling by EGFR;Signaling by GPCR;Signaling by Receptor Tyrosin…	14	14	2	24.9	24.9	3	97.055	0	138.37
H7BWY7;H9KV21;Q9Z1K5	E3 ubiquitin-protein ligase ARIH1	Arih1			0.90792	47.5869	1.0464	51.1337	1.1889	54.315	51.0119	1.0521	51.2694	1.117	52.7633	NaN		52.0164	1.01969	0.980688	NaN		NaN		NaN			NaN		NaN		NaN					metal ion binding;transferase activity;ubiquitin conjugating enzyme binding;ubiquitin protein ligase activity;ubiquitin protein ligase binding;ubiquitin-protein transferase activity;zinc ion binding	positive regulation of proteasomal ubiquitin-dependent protein catabolic process;protein polyubiquitination;protein ubiquitination;ubiquitin-dependent protein catabolic process	Cajal body;Cul2-RING ubiquitin ligase complex;Cul3-RING ubiquitin ligase complex;Cul4A-RING E3 ubiquitin ligase complex;cytoplasm;Lewy body;nuclear body;nucleus;SCF ubiquitin ligase complex;ubiquitin ligase complex	Antiviral mechanism by IFN-stimulated genes;Cytokine Signaling in Immune system;Immune System;Interferon Signaling;ISG15 antiviral mechanism	5	5	5	15.7	15.7	15.7	42.499	0	6.573
Q9Z1K6	E3 ubiquitin-protein ligase ARIH2	Arih2			0.999	49.975	0.91954	47.9042	0.99207	49.801	49.2267	1.0402	50.9852	NaN		0.73619	42.4026	46.6939	0.948548	1.05424	NaN		NaN		NaN			NaN		NaN		NaN					metal ion binding;protein binding;transferase activity;ubiquitin conjugating enzyme binding;ubiquitin protein ligase activity;ubiquitin-protein transferase activity	developmental cell growth;hematopoietic stem cell proliferation;positive regulation of proteasomal ubiquitin-dependent protein catabolic process;positive regulation of protein targeting to mitochondrion;protein K48-linked ubiquitination;protein K63-linked ubiquitination;protein polyubiquitination;protein ubiquitination;ubiquitin-dependent protein catabolic process	Cul5-RING ubiquitin ligase complex;cytoplasm;nucleoplasm;nucleus;ubiquitin ligase complex	Adaptive Immune System;Antigen processing: Ubiquitination & Proteasome degradation;Class I MHC mediated antigen processing & presentation;Immune System	5	5	5	14.2	14.2	14.2	57.696	0	35.043
P61211;F8WIB1	ADP-ribosylation factor-like protein 1	Arl1			NaN		NaN		1.7392	63.493	63.493	NaN		NaN		NaN					NaN		NaN		1.1915	54.3692	54.3692	1.3922	58.1975	1.1538	53.5704	0.85353	46.0489	52.6056	0.967563	1.03352	enzyme activator activity;GTP binding;GTPase activity;metal ion binding;nucleotide binding;protein domain specific binding	activation of phospholipase D activity;Golgi organization;Golgi vesicle transport;protein localization to Golgi apparatus;retrograde transport, endosome to Golgi;toxin metabolic process	cytoplasm;cytosol;Golgi apparatus;Golgi membrane;intracellular;membrane;trans-Golgi network	Intra-Golgi and retrograde Golgi-to-ER traffic;Membrane Trafficking;Retrograde transport at the Trans-Golgi-Network;Vesicle-mediated transport	3	3	3	21.5	21.5	21.5	20.411	0	29.344
Q8BGR6	ADP-ribosylation factor-like protein 15	Arl15			NaN		NaN		NaN			NaN		NaN		NaN					NaN		0.45833	31.4284	NaN		31.4284	NaN		NaN		0.3208	24.2883	24.2883	0.772814	1.29397	GTP binding;nucleotide binding	biological_process	intracellular	-	5	5	5	26	26	26	22.905	0	20.438
Q9D0J4	ADP-ribosylation factor-like protein 2	Arl2	+		NaN		NaN		NaN			NaN		NaN		NaN					1.0945	52.2559	NaN		1.0334	50.8213	51.5386	1.124	52.919	NaN		1.1292	53.034	52.9765	1.0279	0.972857	GDP binding;GTP binding;GTPase activity;nucleotide binding;protein binding	bicellular tight junction assembly;cell cycle;centrosome cycle;maintenance of protein location in nucleus;negative regulation of GTPase activity;positive regulation of cell-substrate adhesion;positive regulation of microtubule polymerization;regulation of microtubule polymerization	centrosome;cytoplasm;cytoskeleton;cytosol;focal adhesion;Golgi apparatus;intracellular;lateral plasma membrane;microtubule organizing center;mitochondrial intermembrane space;mitochondrion;nucleolus;nucleus	Integration of energy metabolism;Metabolism;Regulation of insulin secretion	5	5	5	32.6	32.6	32.6	20.864	0	37.222
Q9WUL7	ADP-ribosylation factor-like protein 3	Arl3			1.0653	51.5809	NaN		1.4068	58.4511	55.016	1.364	57.6988	1.1207	52.8458	1.1602	53.708	54.7509	0.995181	1.00484	0.94689	48.636	1.0486	51.1862	0.94813	48.6687	49.497	1.0052	50.1297	1.1098	52.6021	0.94341	48.5441	50.4253	1.01875	0.98159	GDP binding;GTP binding;GTPase activity;metal ion binding;microtubule binding;nucleotide binding;protein binding	cell cycle;cell division;cilium assembly;intraciliary transport;kidney development;mitotic cytokinesis;photoreceptor cell development;post-Golgi vesicle-mediated transport;protein transport;small GTPase mediated signal transduction;smoothened signaling pathway	axoneme;cell projection;centrosome;ciliary basal body;ciliary transition zone;cilium;cytoplasm;cytoplasmic microtubule;cytoskeleton;Golgi apparatus;Golgi membrane;intracellular;membrane;microtubule organizing center;midbody;nucleus;photoreceptor connecting cilium;spindle;spindle microtubule	Cargo trafficking to the periciliary membrane;Cilium Assembly;Organelle biogenesis and maintenance;Trafficking of myristoylated proteins to the cilium	6	6	6	47.3	47.3	47.3	20.486	0	323.31
Q8R5J9	PRA1 family protein 3	Arl6ip5			0.43412	30.2708	0.48887	32.835	0.51613	34.0426	32.3828	0.41728	29.4423	0.50263	33.45	0.49355	33.0454	31.9793	0.987538	1.01262	0.77565	43.6826	1.0392	50.9612	1.0473	51.1552	48.5996	1.2329	55.2152	0.97528	49.3743	0.93573	48.3399	50.9765	1.04891	0.953374	protein binding	intrinsic apoptotic signaling pathway in response to oxidative stress;L-glutamate transmembrane transport;negative regulation of L-glutamate import across plasma membrane;negative regulation of mitochondrial membrane potential;positive regulation of apoptotic process;positive regulation of cysteine-type endopeptidase activity involved in apoptotic process;positive regulation of stress-activated M…	cytoplasm;cytoskeleton;endoplasmic reticulum;endoplasmic reticulum membrane;integral component of membrane;membrane;plasma membrane	Glutamate Neurotransmitter Release Cycle;Neuronal System;Neurotransmitter release cycle;Transmission across Chemical Synapses	6	6	6	34.6	34.6	34.6	21.557	0	202.65
Q8VEH3;F6QKK2	ADP-ribosylation factor-like protein 8A	Arl8a			NaN		NaN		NaN			NaN		NaN		NaN					1.0878	52.1027	NaN		NaN		52.1027	NaN		NaN		NaN					GTP binding;nucleotide binding	cell cycle;cell division;chromosome segregation	cytoplasm;endosome;intracellular;late endosome membrane;lysosomal membrane;lysosome;membrane;midbody;spindle midzone	Immune System;Innate Immune System;Neutrophil degranulation	4	2	2	37.6	19.4	19.4	21.39	0	7.1593
A0A0N4SVB8;Q9CQW2	ADP-ribosylation factor-like protein 8B	Arl8b			1.3207	56.9096	NaN		1.4133	58.563	57.7363	1.5226	60.3584	1.2842	56.221	1.4466	59.127	58.5688	1.01442	0.985786	0.92002	47.9172	NaN		NaN		47.9172	1.0834	52.0015	1.234	55.2372	0.96773	49.18	52.1396	1.08812	0.919018	alpha-tubulin binding;beta-tubulin binding;GDP binding;GTP binding;nucleotide binding	cell cycle;cell division;chromosome segregation;lysosome localization	cytoplasm;cytoskeleton;endosome;intracellular;late endosome membrane;lysosomal membrane;lysosome;membrane;midbody;spindle;spindle midzone	-	4	4	2	42	42	17.4	15.985	0	53.215
Q9D7A8	Armadillo repeat-containing protein 1	Armc1			NaN		NaN		NaN			NaN		NaN		NaN					0.55225	35.5774	NaN		0.66136	39.8083	37.6929	0.73396	42.3285	0.82608	45.2379	0.71088	41.5505	43.039	1.14183	0.875784	metal ion binding	biological_process;metal ion transport	mitochondrion;nucleus	-	5	5	5	34	34	34	31.246	0	88.363
Q9D0L7;D3Z5T2	Armadillo repeat-containing protein 10	Armc10	+		NaN		NaN		NaN			NaN		NaN		NaN					NaN		NaN		NaN			NaN		NaN		0.29517	22.7901	22.7901			DBD domain binding;p53 binding	negative regulation of apoptotic process;negative regulation of intrinsic apoptotic signaling pathway by p53 class mediator;positive regulation of growth rate;regulation of growth	endoplasmic reticulum;endoplasmic reticulum membrane;integral component of membrane;membrane;mitochondrion	-	4	4	4	17.6	17.6	17.6	33.31	0	66.66
Q8BNU0	Armadillo repeat-containing protein 6	Armc6			NaN		NaN		NaN			NaN		NaN		NaN					0.6859	40.6845	NaN		NaN		40.6845	0.59069	37.1342	0.72305	41.9634	0.65556	39.5975	39.565	0.972484	1.02829	molecular_function	hematopoietic progenitor cell differentiation	cytosol	-	1	1	1	2.1	2.1	2.1	50.683	0	5.5145
G3X920;Q9DBR3	Armadillo repeat-containing protein 8	Armc8			NaN		NaN		NaN			NaN		NaN		NaN					NaN		1.0041	50.1023	1.0648	51.5692	50.8357	0.736	42.3963	0.89505	47.2309	1.0271	50.6684	46.7652	0.919929	1.08704	molecular_function	biological_process	cellular_component	Immune System;Innate Immune System;Neutrophil degranulation	3	3	3	4.8	4.8	4.8	75.401	0	7.9162
A6H630	Protein-glutamate O-methyltransferase	Armt1			0.23252	18.8654	0.24522	19.6929	0.2441	19.6206	19.393	0.24897	19.934	0.2238	18.2873	0.22877	18.6178	18.9464	0.976971	1.02357	0.51438	33.9664	0.61949	38.2522	0.46966	31.9571	34.7252	0.5195	34.1889	0.5559	35.7285	0.47707	32.2984	34.0719	0.981188	1.01917	enzyme binding;methyltransferase activity;protein carboxyl O-methyltransferase activity;S-adenosylmethionine-dependent methyltransferase activity;transferase activity	cellular response to DNA damage stimulus;methylation;protein methylation;regulation of response to DNA damage stimulus	cellular_component	-	13	13	13	29.8	29.8	29.8	50.548	0	82.823
Q9R0Q6;A0A0G2JF52	Actin-related protein 2/3 complex subunit 1A	Arpc1a			NaN		NaN		NaN			NaN		NaN		NaN					0.31746	24.0964	0.37939	27.5042	0.3007	23.1183	24.9063	0.35812	26.3688	0.40901	29.0282	0.4084	28.9974	28.1315	1.12949	0.885353	actin binding;actin filament binding;protein binding	Arp2/3 complex-mediated actin nucleation;regulation of actin filament polymerization	actin cytoskeleton;Arp2/3 protein complex;cytoplasm;cytoskeleton;muscle cell projection membrane	Axon guidance;Clathrin-mediated endocytosis;Developmental Biology;EPHB-mediated forward signaling;EPH-Ephrin signaling;Fcgamma receptor (FCGR) dependent phagocytosis;Immune System;Innate Immune System;Membrane Trafficking;Regulation of actin dynamics for phagocytic cup formation;RHO GTPase Effectors;RHO GTPases Activate WASPs and WAVEs;Signal Transduction;Signaling by Rho GTPases;Vesicle-mediated…	9	9	8	38.6	38.6	31.4	41.626	0	214.86
Q91Z25;Q9WV32;F6THG2	Actin-related protein 2/3 complex subunit 1B	Arpc1b			NaN		NaN		NaN			NaN		NaN		1.0896	52.144	52.144			NaN		NaN		NaN			NaN		NaN		NaN					actin binding;actin filament binding;structural constituent of cytoskeleton	Arp2/3 complex-mediated actin nucleation;regulation of actin filament polymerization;response to estradiol;response to estrogen	actin cytoskeleton;Arp2/3 protein complex;cytoplasm;cytoskeleton;tubulobulbar complex	Axon guidance;Developmental Biology;EPHB-mediated forward signaling;EPH-Ephrin signaling;Fcgamma receptor (FCGR) dependent phagocytosis;Immune System;Innate Immune System;Regulation of actin dynamics for phagocytic cup formation;RHO GTPase Effectors;RHO GTPases Activate WASPs and WAVEs;Signal Transduction;Signaling by Rho GTPases	6	5	5	24.5	17.3	17.3	41.498	0	29.308
Q9CVB6;D3YXG6	Actin-related protein 2/3 complex subunit 2	Arpc2			0.41808	29.4821	0.54164	35.134	0.48113	32.484	32.3667	0.50351	33.489	0.47862	32.3694	0.65272	39.4937	35.1173	1.08498	0.921673	0.30823	23.5608	0.38739	27.9222	0.27959	21.85	24.4443	0.36123	26.537	0.40887	29.0211	0.36808	26.9049	27.4877	1.1245	0.889284	actin binding;actin filament binding;protein binding;structural constituent of cytoskeleton	actin filament polymerization;Arp2/3 complex-mediated actin nucleation;positive regulation of actin filament polymerization;positive regulation of lamellipodium assembly;positive regulation of substrate adhesion-dependent cell spreading;regulation of actin filament polymerization	actin cytoskeleton;Arp2/3 protein complex;cell junction;cell leading edge;cell projection;cytoplasm;cytoskeleton;endosome;focal adhesion;lamellipodium;muscle cell projection membrane;neuron projection;plasma membrane;synapse	Axon guidance;Clathrin-mediated endocytosis;Developmental Biology;EPHB-mediated forward signaling;EPH-Ephrin signaling;Fcgamma receptor (FCGR) dependent phagocytosis;Immune System;Innate Immune System;Membrane Trafficking;Regulation of actin dynamics for phagocytic cup formation;RHO GTPase Effectors;RHO GTPases Activate WASPs and WAVEs;Signal Transduction;Signaling by Rho GTPases;Vesicle-mediated…	13	13	13	65	65	65	34.357	0	323.31
Q9JM76;H7BWZ3;A0A0G2JFK7;D3Z2F7;D3Z2F8	Actin-related protein 2/3 complex subunit 3	Arpc3			NaN		NaN		NaN			NaN		NaN		NaN					0.42106	29.63	0.48206	32.5263	0.36823	26.9129	29.6897	0.4509	31.0773	0.52308	34.3436	0.4732	32.1206	32.5138	1.09512	0.913143	actin binding;actin filament binding;structural constituent of cytoskeleton	Arp2/3 complex-mediated actin nucleation;cellular response to nerve growth factor stimulus;regulation of actin filament polymerization	Arp2/3 protein complex;cell leading edge;cell projection;cytoplasm;cytoskeleton;filamentous actin;growth cone leading edge;lamellipodium	Axon guidance;Clathrin-mediated endocytosis;Developmental Biology;EPHB-mediated forward signaling;EPH-Ephrin signaling;Fcgamma receptor (FCGR) dependent phagocytosis;Immune System;Innate Immune System;Membrane Trafficking;Regulation of actin dynamics for phagocytic cup formation;RHO GTPase Effectors;RHO GTPases Activate WASPs and WAVEs;Signal Transduction;Signaling by Rho GTPases;Vesicle-mediated…	8	8	8	52.2	52.2	52.2	20.524	0	175.4
P59999;Q3TX55;E9PWA7	Actin-related protein 2/3 complex subunit 4	Arpc4			0.50892	33.7274	NaN		0.53674	34.9272	34.3273	0.43071	30.1046	NaN		0.63011	38.6544	34.3795	1.00152	0.998481	0.34549	25.6776	0.3553	26.2156	0.28369	22.0996	24.6643	0.37811	27.4369	0.39883	28.5117	0.37327	27.1811	27.7099	1.12348	0.890089	actin binding;actin filament binding;enzyme binding;protein binding, bridging;structural constituent of cytoskeleton	actin filament polymerization;Arp2/3 complex-mediated actin nucleation;regulation of actin filament polymerization	actin cytoskeleton;Arp2/3 protein complex;cell projection;cytoplasm;cytoskeleton	Axon guidance;Clathrin-mediated endocytosis;Developmental Biology;EPHB-mediated forward signaling;EPH-Ephrin signaling;Fcgamma receptor (FCGR) dependent phagocytosis;Immune System;Innate Immune System;Membrane Trafficking;Regulation of actin dynamics for phagocytic cup formation;RHO GTPase Effectors;RHO GTPases Activate WASPs and WAVEs;Signal Transduction;Signaling by Rho GTPases;Vesicle-mediated…	3	3	3	29.8	29.8	29.8	19.667	0	76.131
Q9CPW4	Actin-related protein 2/3 complex subunit 5	Arpc5			NaN		NaN		NaN			NaN		NaN		NaN					0.48138	32.4954	0.50708	33.6465	0.38002	27.5373	31.2264	0.47321	32.121	0.47811	32.346	0.4587	31.4458	31.971	1.02384	0.976711	actin binding;actin filament binding;structural constituent of cytoskeleton	actin filament network formation;Arp2/3 complex-mediated actin nucleation;cell migration;lamellipodium organization;maintenance of cell polarity;microtubule organizing center localization;orbitofrontal cortex development;regulation of actin filament polymerization;smooth muscle cell migration	actin cytoskeleton;Arp2/3 protein complex;cell projection;cytoplasm;cytoskeleton;endosome;growth cone;lamellipodium;neuron projection	Axon guidance;Clathrin-mediated endocytosis;Developmental Biology;EPHB-mediated forward signaling;EPH-Ephrin signaling;Fcgamma receptor (FCGR) dependent phagocytosis;Immune System;Innate Immune System;Membrane Trafficking;Neutrophil degranulation;Regulation of actin dynamics for phagocytic cup formation;RHO GTPase Effectors;RHO GTPases Activate WASPs and WAVEs;Signal Transduction;Signaling by Rho…	4	4	4	37.1	37.1	37.1	16.288	0	90.408
Q9D898	Actin-related protein 2/3 complex subunit 5-like protein	Arpc5l			0.55792	35.8119	0.56763	36.2094	NaN		36.0106	0.52175	34.2862	0.68406	40.6197	0.5881	37.0317	37.3125	1.03615	0.965109	0.28606	22.2431	0.29316	22.67	0.24892	19.9308	21.6147	0.32272	24.3982	0.33986	25.3653	0.31388	23.8895	24.551	1.13585	0.880397	actin binding;actin filament binding	Arp2/3 complex-mediated actin nucleation;cell migration;regulation of actin filament polymerization	actin cytoskeleton;Arp2/3 protein complex;cytoplasm;cytoskeleton	-	4	4	4	32	32	32	16.98	0	244.06
Q9D0A3	Arpin	Arpin			NaN		NaN		1.8177	64.5101	64.5101	NaN		NaN		NaN					0.79205	44.198	0.60269	37.6049	0.51009	33.7788	38.5272	1.0308	50.7583	0.79949	44.4287	0.78376	43.9386	46.3752	1.2037	0.830772	molecular_function	biological_process;directional locomotion;negative regulation of actin nucleation;negative regulation of cell migration;negative regulation of lamellipodium morphogenesis	cell projection;lamellipodium	-	7	7	7	39.8	39.8	39.8	25.193	0	51.692
P56212;E9Q4B9;E9Q827	cAMP-regulated phosphoprotein 19	Arpp19			NaN		1.1775	54.0758	2.4561	71.0657	62.5707	NaN		NaN		NaN					NaN		NaN		NaN			NaN		NaN		NaN					phosphatase inhibitor activity;potassium channel regulator activity;protein phosphatase 2A binding;protein phosphatase inhibitor activity;protein phosphatase regulator activity;signaling receptor binding	cell cycle;cell division;G2/M transition of mitotic cell cycle;mitotic cell cycle;negative regulation of catalytic activity;negative regulation of phosphoprotein phosphatase activity;negative regulation of protein dephosphorylation;positive regulation of gluconeogenesis;regulation of phosphoprotein phosphatase activity	cytoplasm	Cell Cycle;Cell Cycle, Mitotic;M Phase;MASTL Facilitates Mitotic Progression;Mitotic Prophase	3	2	2	30.4	20.5	20.5	12.293	0.00023294	4.7952
E0CY19;E0CYS3;E0CXW0;E0CYU3;E0CZ08;E9Q4A0;Q9DCB4	cAMP-regulated phosphoprotein 21	Arpp21			NaN		NaN		NaN			NaN		NaN		NaN					NaN		0.75009	42.8601	NaN		42.8601	NaN		NaN		0.72788	42.1256	42.1256	0.982864	1.01744	calmodulin binding;molecular_function;nucleic acid binding	cellular response to heat	cytoplasm	-	1	1	1	26	26	26	10.467	0	27.322
J3QNU6;Q8BWG8	Beta-arrestin-1	Arrb1			0.51955	34.191	0.62911	38.6168	0.5689	36.2611	36.3563	NaN		0.57568	36.5353	NaN		36.5353	1.00492	0.9951	0.82739	45.2771	0.92476	48.0455	0.73644	42.4109	45.2445	0.84885	45.9123	0.92973	48.1793	0.81968	45.0453	46.379	1.02507	0.975539	alpha-1B adrenergic receptor binding;angiotensin receptor binding;AP-2 adaptor complex binding;arrestin family protein binding;clathrin adaptor activity;cysteine-type endopeptidase inhibitor activity involved in apoptotic process;GTPase activator activity;insulin-like growth factor receptor binding;mitogen-activated protein kinase kinase binding;phosphoprotein binding;protein binding;protein phos…	activation of MAPK activity;apoptotic process;endocytosis;follicle-stimulating hormone signaling pathway;G-protein coupled receptor internalization;G-protein coupled receptor signaling pathway;negative regulation of apoptotic process;negative regulation of cysteine-type endopeptidase activity involved in apoptotic process;negative regulation of ERK1 and ERK2 cascade;negative regulation of GTPase …	basolateral plasma membrane;cell projection;chromatin;clathrin-coated pit;cytoplasm;cytoplasmic vesicle;cytosol;dendritic spine;endosome;intracellular;membrane;nuclear body;nucleoplasm;nucleus;plasma membrane;postsynaptic density;postsynaptic membrane;pseudopodium	Activation of SMO;Cargo recognition for clathrin-mediated endocytosis;Clathrin derived vesicle budding;Clathrin-mediated endocytosis;Deubiquitination;G alpha (s) signalling events;Golgi Associated Vesicle Biogenesis;GPCR downstream signalling;Hedgehog 'on' state;Hemostasis;Lysosome Vesicle Biogenesis;MAP2K and MAPK activation;MAPK family signaling cascades;MAPK1/MAPK3 signaling;Membrane Trafficki…	9	9	9	38.7	38.7	38.7	47.106	0	181.54
A0A0R4J138;P50429	Arylsulfatase B	Arsb			NaN		NaN		NaN			NaN		NaN		NaN					1.0977	52.3287	1.0609	51.4775	1.1007	52.3968	52.0677	1.1466	53.4147	1.1172	52.7678	1.0317	50.7801	52.3209	1.00486	0.995161	arylsulfatase activity;catalytic activity;hydrolase activity;metal ion binding;N-acetylgalactosamine-4-sulfatase activity;sulfuric ester hydrolase activity	anterior head development;autophagy;central nervous system development;colon epithelial cell migration;metabolic process;positive regulation of neuron projection development;regulation of epithelial cell migration;response to estrogen;response to methylmercury;response to nutrient;response to pH	cell surface;Golgi apparatus;lysosome;mitochondrion;rough endoplasmic reticulum	Chondroitin sulfate/dermatan sulfate metabolism;CS/DS degradation;Gamma carboxylation, hypusine formation and arylsulfatase activation;Glycosaminoglycan metabolism;Glycosphingolipid metabolism;Immune System;Innate Immune System;Metabolism;Metabolism of carbohydrates;Metabolism of lipids;Metabolism of proteins;Neutrophil degranulation;Post-translational protein modification;Sphingolipid metabolism…	6	6	6	13.5	13.5	13.5	59.704	0	32.047
F6RER8;Q8R2G4;F6Z2C7;E9QNU1	Ecto-ADP-ribosyltransferase 3	Art3			0.96804	49.188	1.1825	54.181	0.88286	46.8893	50.0861	1.2712	55.9704	1.1892	54.3212	0.78807	44.0738	51.4551	1.02733	0.973394	NaN		NaN		NaN			NaN		NaN		NaN					molecular_function;NAD(P)+-protein-arginine ADP-ribosyltransferase activity;transferase activity;transferase activity, transferring glycosyl groups	biological_process;protein ADP-ribosylation	anchored component of membrane;membrane;plasma membrane	Metabolism of proteins;Post-translational modification: synthesis of GPI-anchored proteins;Post-translational protein modification	7	7	7	34.2	34.2	34.2	34.755	0	87.885
Q91WU5	Arsenite methyltransferase	As3mt	+		0.67903	40.4418	0.66137	39.8087	0.66452	39.9226	40.0577	0.62252	38.3675	0.64661	39.2692	0.6565	39.6318	39.0895	0.975829	1.02477	0.85321	46.0396	NaN		0.83594	45.532	45.7858	0.8127	44.8337	0.83642	45.5462	0.83335	45.455	45.2783	0.988916	1.01121	arsenite methyltransferase activity;methylarsonite methyltransferase activity;methyltransferase activity;transferase activity	arsonoacetate metabolic process;methylation;response to arsenic-containing substance;toxin metabolic process	cytoplasm;cytosol;mitochondrion	Biological oxidations;Metabolism;Methylation;Phase II - Conjugation of compounds	11	11	11	39.6	39.6	39.6	41.793	0	43.193
Q9WV54	Acid ceramidase;Acid ceramidase subunit alpha;Acid ceramidase subunit beta	Asah1			NaN		NaN		NaN			NaN		NaN		NaN					0.44251	30.6764	0.33681	25.1951	0.41699	29.4279	28.4331	0.38407	27.7493	0.36233	26.5963	0.3767	27.3625	27.2361	0.9579	1.04395	ceramidase activity;hydrolase activity;N-acylsphingosine amidohydrolase activity	lipid metabolic process	extracellular space;lysosome	Glycosphingolipid metabolism;Immune System;Innate Immune System;Metabolism;Metabolism of lipids;Neutrophil degranulation;Sphingolipid metabolism	10	10	10	29.7	29.7	29.7	44.669	0	69.206
E9QMJ1;H3BL41;H3BJY2;E9QN63;Q9QWY8	Arf-GAP with SH3 domain, ANK repeat and PH domain-containing protein 1	Asap1			NaN		NaN		NaN			NaN		NaN		NaN					0.82463	45.1944	0.59097	37.1453	0.66494	39.9378	40.7591	0.83657	45.5507	0.68561	40.6743	0.58012	36.7137	40.9795	1.00541	0.994621	cadherin binding;GTPase activator activity;metal ion binding;phosphatidylinositol-3,4,5-trisphosphate binding;phosphatidylinositol-4,5-bisphosphate binding;phosphatidylserine binding;protein binding	cell projection organization;cilium assembly;negative regulation of dendritic spine development;positive regulation of GTPase activity;positive regulation of membrane tubulation;positive regulation of podosome assembly	cell projection membrane;cytoplasm;cytosol;dendritic spine;membrane;podosome	Cargo trafficking to the periciliary membrane;Cilium Assembly;Organelle biogenesis and maintenance;VxPx cargo-targeting to cilium	17	17	1	24.5	24.5	1.5	123.53	0	244.18
D3YX85;Q7SIG6;E9PX52	Arf-GAP with SH3 domain, ANK repeat and PH domain-containing protein 2	Asap2			NaN		NaN		NaN			NaN		NaN		NaN					NaN		0.51856	34.1481	0.60908	37.8527	36.0004	0.77911	43.7921	NaN		NaN		43.7921	1.21643	0.822075	GTPase activator activity;metal ion binding;molecular_function	biological_process;positive regulation of GTPase activity	cellular_component;cytoplasm;Golgi apparatus;Golgi cisterna membrane;membrane;plasma membrane	-	9	8	8	14.3	13.3	13.3	106.4	0	72.233
D3YYA0;E9PU93;Q91X20;D6RI55;D6RET1	Set1/Ash2 histone methyltransferase complex subunit ASH2	Ash2l			NaN		NaN		NaN			NaN		NaN		NaN					0.76703	43.4079	NaN		NaN		43.4079	NaN		1.1031	52.4511	1.2793	56.1269	54.289	1.25067	0.79957	beta-catenin binding;DNA binding;euchromatin binding;histone methyltransferase activity (H3-K4 specific);metal ion binding;protein binding;transcription regulatory region DNA binding	cellular response to DNA damage stimulus;chromatin organization;chromatin-mediated maintenance of transcription;histone H3-K4 methylation;positive regulation of cell proliferation;positive regulation of transcription by RNA polymerase II;regulation of transcription, DNA-templated;response to estrogen;transcription, DNA-templated	histone methyltransferase complex;integral component of membrane;membrane;MLL1 complex;MLL3/4 complex;nuclear euchromatin;nucleoplasm;nucleus;Set1C/COMPASS complex	Chromatin modifying enzymes;Chromatin organization;Deactivation of the beta-catenin transactivating complex;Formation of the beta-catenin:TCF transactivating complex;Gene expression (Transcription);Generic Transcription Pathway;PKMTs methylate histone lysines;RNA Polymerase II Transcription;RUNX1 regulates genes involved in megakaryocyte differentiation and platelet function;Signal Transduction;S…	3	3	3	7.2	7.2	7.2	56.411	0	5.4234
Q91YI0;F7D439	Argininosuccinate lyase	Asl			0.26662	21.0497	0.30759	23.5234	0.34539	25.6721	23.4151	0.2333	18.9167	0.25989	20.628	0.57424	36.4773	25.3407	1.08224	0.924012	0.67914	40.4457	0.67892	40.4379	0.53827	34.9919	38.6252	0.67507	40.301	0.6191	38.2373	0.55421	35.6586	38.0656	0.985514	1.0147	argininosuccinate lyase activity;catalytic activity;identical protein binding;lyase activity	ammonia assimilation cycle;arginine biosynthetic process;arginine biosynthetic process via ornithine;cellular amino acid biosynthetic process;cellular amino acid metabolic process;locomotory behavior;post-embryonic development;urea cycle	cytoplasm	Metabolism;Metabolism of amino acids and derivatives;Metabolism of polyamines;Urea cycle	15	15	15	43.3	43.3	43.3	51.739	0	118.6
O54984	ATPase Asna1	Asna1			0.66071	39.7848	0.7436	42.6474	0.80671	44.6508	42.361	0.66415	39.9093	0.70692	41.4149	0.74121	42.5687	41.2976	0.974898	1.02575	0.74845	42.8065	0.73309	42.2996	0.6571	39.6536	41.5866	0.77997	43.8193	0.75982	43.176	0.70689	41.4139	42.8031	1.02925	0.971579	ATP binding;ATPase activity;hydrolase activity;metal ion binding;nucleotide binding	-	cytoplasm;endoplasmic reticulum;nucleolus;nucleus	IRE1alpha activates chaperones;Metabolism of proteins;Unfolded Protein Response (UPR);XBP1(S) activates chaperone genes	9	9	9	35.6	35.6	35.6	38.822	0	118.79
Q61024	Asparagine synthetase [glutamine-hydrolyzing]	Asns			NaN		NaN		NaN			NaN		NaN		NaN					NaN		NaN		1.7431	63.5449	63.5449	1.5985	61.5163	NaN		1.5313	60.4946	61.0054	0.960037	1.04163	asparagine synthase (glutamine-hydrolyzing) activity;ATP binding;cofactor binding;ligase activity;nucleotide binding;protein homodimerization activity	asparagine biosynthetic process;cellular amino acid biosynthetic process;cellular amino acid metabolic process;cellular response to glucose starvation;cellular response to hormone stimulus;glutamine metabolic process;L-asparagine biosynthetic process;liver development;negative regulation of apoptotic process;positive regulation of mitotic cell cycle;response to amino acid;response to follicle-sti…	cytosol	Amino acid synthesis and interconversion (transamination);Metabolism;Metabolism of amino acids and derivatives	9	9	9	18.4	18.4	18.4	64.282	0	48.531
Q8R3P0;V9GXG0	Aspartoacylase	Aspa			NaN		NaN		NaN			NaN		NaN		NaN					0.35114	25.9884	0.28368	22.099	0.31967	24.2235	24.1036	0.35446	26.1698	0.27273	21.4287	0.31157	23.7555	23.7847	0.986768	1.01341	aminoacylase activity;aspartoacylase activity;hydrolase activity;hydrolase activity, acting on carbon-nitrogen (but not peptide) bonds, in linear amides;hydrolase activity, acting on ester bonds;identical protein binding;metal ion binding;protein binding	acetate metabolic process;central nervous system myelination;metabolic process;positive regulation of oligodendrocyte differentiation	cytoplasm;cytosol;nucleus	Amino acid synthesis and interconversion (transamination);Metabolism;Metabolism of amino acids and derivatives	8	8	8	41	41	41	35.344	0	83.881
Q9CR06;A2AL78	-	Asph			0.096372	8.79008	0.086341	7.94787	0.072209	6.7346	7.82419	0.068638	6.42294	0.098164	8.93892	0.10305	9.34228	8.23471	1.05247	0.950147	NaN		NaN		NaN			NaN		NaN		NaN					-	-	integral component of membrane;membrane	-	3	2	1	18.8	10.1	4.8	22.74	0.0024595	2.2428
Q8CBM2;A2AL85;Q8BSY0	Aspartyl/asparaginyl beta-hydroxylase	Asph			0.67795	40.4035	0.70811	41.4558	0.86913	46.4992	42.7861	0.7104	41.5341	0.64882	39.3506	0.778	43.757	41.5472	0.971045	1.02982	1.4022	58.3715	NaN		0.76747	43.422	50.8967	NaN		NaN		NaN					calcium ion binding;dioxygenase activity;metal ion binding;oxidoreductase activity;peptide-aspartate beta-dioxygenase activity;protein binding	activation of cysteine-type endopeptidase activity;activation of store-operated calcium channel activity;calcium ion transmembrane transport;cellular response to calcium ion;face morphogenesis;limb morphogenesis;negative regulation of cell proliferation;oxidation-reduction process;pattern specification process;peptidyl-amino acid modification;peptidyl-aspartic acid hydroxylation;positive regulati…	cortical endoplasmic reticulum;cytoplasm;endoplasmic reticulum;endoplasmic reticulum membrane;integral component of endoplasmic reticulum membrane;integral component of membrane;membrane;plasma membrane;sarcoplasmic reticulum;sarcoplasmic reticulum membrane	Cardiac conduction;Ion channel transport;Ion homeostasis;Muscle contraction;Stimuli-sensing channels;Transport of small molecules	9	9	7	21	21	12.3	75.127	0	59.038
Q99MQ4	Asporin	Aspn			0.080699	7.4673	0.10359	9.38664	0.048978	4.66912	7.17435	0.055812	5.28617	0.11443	10.268	0.054527	5.17075	6.90832	0.962919	1.03851	NaN		NaN		NaN			NaN		NaN		NaN					calcium ion binding;collagen binding;protein binding;protein kinase inhibitor activity	biomineral tissue development;bone mineralization;cytokine-mediated signaling pathway;negative regulation of JAK-STAT cascade;negative regulation of protein kinase activity;negative regulation of tooth mineralization;negative regulation of transforming growth factor beta receptor signaling pathway	cytoplasm;extracellular matrix;extracellular region	-	7	7	7	23.1	23.1	23.1	42.572	0	77.254
Q8C0M9	Isoaspartyl peptidase/L-asparaginase;Isoaspartyl peptidase/L-asparaginase alpha chain;Isoaspartyl peptidase/L-asparaginase beta chain	Asrgl1			0.23787	19.2161	0.25673	20.4284	0.24462	19.6542	19.7662	0.23844	19.2533	0.25858	20.5454	0.24649	19.7747	19.8578	1.00463	0.995389	0.46971	31.9594	0.44418	30.7566	0.43414	30.2718	30.9959	0.50651	33.6214	0.49991	33.3293	0.44626	30.8561	32.6023	1.05183	0.950728	asparaginase activity;beta-aspartyl-peptidase activity;hydrolase activity;peptidase activity	asparagine catabolic process via L-aspartate;proteolysis	cytoplasm	Histidine, lysine, phenylalanine, tyrosine, proline and tryptophan catabolism;Metabolism;Metabolism of amino acids and derivatives;Phenylalanine and tyrosine catabolism	15	15	15	60.1	60.1	60.1	33.95	0	323.31
P16460;J3QNG0	Argininosuccinate synthase	Ass1;Gm5424			NaN		NaN		NaN			NaN		NaN		2.21	68.8474	68.8474			0.93886	48.4233	0.84331	45.7498	1.1422	53.319	49.164	0.9268	48.1005	0.79389	44.2552	0.56525	36.1124	42.8227	0.871017	1.14808	amino acid binding;argininosuccinate synthase activity;ATP binding;identical protein binding;ligase activity;nucleotide binding;protein binding;toxic substance binding	acute-phase response;aging;arginine biosynthetic process;argininosuccinate metabolic process;aspartate metabolic process;cellular amino acid biosynthetic process;cellular response to amine stimulus;cellular response to amino acid stimulus;cellular response to ammonium ion;cellular response to cAMP;cellular response to dexamethasone stimulus;cellular response to glucagon stimulus;cellular response…	cell body fiber;cytoplasm;cytosol;endoplasmic reticulum;lysosome;mitochondrial outer membrane;mitochondrion;myelin sheath;neuron projection;neuronal cell body;nucleus;perikaryon	Metabolism;Metabolism of amino acids and derivatives;Metabolism of polyamines;Urea cycle	17	17	17	60.9	60.9	60.9	46.584	0	217.83
Q61137;A0A0A6YWE6;Q3TPU9;A0A0A6YXJ4	Astrotactin-1	Astn1			NaN		NaN		NaN			NaN		NaN		NaN					NaN		0.8922	47.1515	1.0258	50.6368	48.8941	NaN		0.94161	48.4964	0.895	47.2296	47.863	0.97891	1.02154	protein binding	cell adhesion;cell migration;cell-cell adhesion;locomotory behavior;neuron cell-cell adhesion;neuron migration	clathrin-coated vesicle;cytoplasmic vesicle;endosome;external side of plasma membrane;integral component of membrane;membrane;perikaryon;plasma membrane	-	4	4	4	6.4	6.4	6.4	144.88	0	85.84
Q9D5T0	ATPase family AAA domain-containing protein 1	Atad1	+		0.8165	44.9491	0.80713	44.6636	0.76888	43.4671	44.3599	0.63593	38.8727	NaN		0.75092	42.8872	40.8799	0.921551	1.08513	0.89787	47.3094	1.3584	57.5984	0.90925	47.6234	50.8437	0.93941	48.4379	1.0724	51.7468	1.1688	53.8916	51.3587	1.01013	0.989972	ATP binding;ATPase activity;hydrolase activity;nucleotide binding;protein binding	learning;memory;negative regulation of synaptic transmission, glutamatergic;positive regulation of receptor internalization	cell junction;membrane;mitochondrion;nucleus;peroxisome;plasma membrane;postsynaptic membrane;synapse	-	8	8	8	34.9	34.9	34.9	40.744	0	104.13
Q925I1;H3BKI6	ATPase family AAA domain-containing protein 3	Atad3;Atad3a			0.31367	23.8774	0.34744	25.7852	0.38138	27.6086	25.7571	0.25271	20.1731	0.27002	21.2611	0.34687	25.7538	22.396	0.869508	1.15008	0.21308	17.5652	0.21082	17.4113	0.21319	17.5727	17.5164	0.21388	17.6195	0.20747	17.1822	0.19688	16.4494	17.0837	0.975298	1.02533	ATP binding;molecular_function;nucleotide binding	negative regulation of apoptotic process	integral component of membrane;membrane;mitochondrial inner membrane;mitochondrial nucleoid;mitochondrion	Immune System;Innate Immune System;Neutrophil degranulation	19	19	19	50.4	50.4	50.4	66.741	0	319.79
Q8K341;B8JJ72	Alpha-tubulin N-acetyltransferase 1	Atat1			NaN		NaN		NaN			NaN		NaN		NaN					0.75754	43.1023	NaN		0.76687	43.4027	43.2525	NaN		NaN		0.68234	40.559	40.559	0.937725	1.06641	coenzyme binding;lysine N-acetyltransferase activity, acting on acetyl phosphate as donor;transferase activity;transferase activity, transferring acyl groups;tubulin N-acetyltransferase activity	alpha-tubulin acetylation;dentate gyrus development;positive regulation of NLRP3 inflammasome complex assembly;regulation of fat cell differentiation;regulation of microtubule cytoskeleton organization;spermatogenesis	axon;cell junction;cell projection;clathrin-coated pit;cytoplasm;cytoskeleton;cytosol;focal adhesion;Golgi apparatus;membrane;microtubule;microtubule bundle;mitotic spindle;spindle	-	3	3	3	10	10	10	47.163	0	28.213
J3QNU1;A0A1L1SQ41;Q4FCQ7;Q9Z2A5	Arginyl-tRNA--protein transferase 1	Ate1			1.4723	59.5518	1.7211	63.2502	1.6956	62.9025	61.9015	NaN		1.6419	62.1485	NaN		62.1485	1.00399	0.996026	NaN		NaN		1.0476	51.1623	51.1623	NaN		NaN		NaN					arginyltransferase activity;protein binding;transferase activity;transferase activity, transferring acyl groups	proteasomal protein catabolic process;protein arginylation	cytoplasm;nucleus	-	5	5	5	14.5	14.5	14.5	58.221	0	12.11
G3UXC3;P16951;A2AQE9;A2AQF0	Cyclic AMP-dependent transcription factor ATF-2	Atf2			NaN		NaN		NaN			NaN		NaN		NaN					NaN		NaN		NaN			NaN		NaN		1.6541	62.3224	62.3224			cAMP response element binding;cAMP response element binding protein binding;chromatin binding;DNA binding;DNA binding transcription factor activity;enhancer sequence-specific DNA binding;histone acetyltransferase activity;metal ion binding;nucleic acid binding;protein binding;protein kinase binding;RNA polymerase II activating transcription factor binding;RNA polymerase II distal enhancer sequenc…	adipose tissue development;amelogenesis;cellular response to DNA damage stimulus;fat cell differentiation;histone acetylation;intra-S DNA damage checkpoint;negative regulation of angiogenesis;negative regulation of epithelial cell proliferation;negative regulation of transcription by RNA polymerase II;outflow tract morphogenesis;positive regulation of cardiac muscle myoblast proliferation;positiv…	cytoplasm;membrane;mitochondrial outer membrane;mitochondrion;nucleoplasm;nucleus;site of double-strand break	Activation of the AP-1 family of transcription factors;Chromatin modifying enzymes;Chromatin organization;Cytokine Signaling in Immune system;ESR-mediated signaling;Estrogen-dependent gene expression;HATs acetylate histones;Immune System;Innate Immune System;Interleukin-17 signaling;MAP kinase activation;MAPK targets/ Nuclear events mediated by MAP kinases;MyD88 cascade initiated on plasma membra…	3	3	3	15.4	15.4	15.4	40.825	0.0032487	2.0702
Q8C0J2;D3YZW7	Autophagy-related protein 16-1	Atg16l1			NaN		NaN		NaN			NaN		NaN		NaN					0.79732	44.3616	0.76989	43.4993	0.6583	39.6973	42.5194	0.78201	43.8836	0.80449	44.5827	0.73419	42.3362	43.6008	1.02543	0.975197	GTPase binding;identical protein binding;protein binding	autophagosome assembly;autophagy;negative stranded viral RNA replication;protein lipidation involved in autophagosome assembly;protein localization to phagophore assembly site;protein transport;xenophagy	autophagosome;autophagosome membrane;axoneme;cytoplasm;cytosol;membrane;phagophore assembly site membrane	Cellular responses to external stimuli;Macroautophagy	4	4	4	8.9	8.9	8.9	68.171	0	12.23
Q80XK6	Autophagy-related protein 2 homolog B	Atg2b			NaN		NaN		NaN			NaN		NaN		NaN					NaN		NaN		1.4134	58.5647	58.5647	1.0834	52.0015	NaN		NaN		52.0015	0.887933	1.12621	molecular_function	autophagosome assembly;autophagy;autophagy of mitochondrion;autophagy of nucleus	extrinsic component of membrane;lipid droplet;membrane;nucleoplasm;phagophore assembly site;phagophore assembly site membrane	-	3	3	3	2.4	2.4	2.4	231.4	0	5.7939
Q9CPX6	Ubiquitin-like-conjugating enzyme ATG3	Atg3			NaN		NaN		NaN			NaN		NaN		NaN					0.88273	46.8856	NaN		1.0014	50.035	48.4603	NaN		NaN		NaN					Atg12 transferase activity;Atg8 ligase activity;enzyme binding;protein binding;transferase activity;ubiquitin-like protein transferase activity	autophagosome assembly;autophagy;autophagy of mitochondrion;autophagy of nucleus;cellular protein modification process;macroautophagy;mitochondrial fragmentation involved in apoptotic process;negative regulation of phagocytosis;protein transport;protein ubiquitination;regulation of cilium assembly	cytoplasm;cytoplasmic ubiquitin ligase complex;cytosol	Cellular responses to external stimuli;Macroautophagy	4	4	4	19.7	19.7	19.7	35.796	0	22.796
A0A087WNY2;A0A0R4J065;Q8BGE6;A0A087WRT0;D3YZP6	Cysteine protease ATG4B	Atg4b			NaN		NaN		NaN			NaN		NaN		NaN					1.0969	52.3106	NaN		NaN		52.3106	NaN		NaN		NaN					cysteine-type endopeptidase activity;cysteine-type peptidase activity;endopeptidase activity;hydrolase activity;peptidase activity;protein binding	autophagosome assembly;autophagy;autophagy of mitochondrion;autophagy of nucleus;cellular response to starvation;C-terminal protein lipidation;positive regulation of protein catabolic process;protein delipidation;protein targeting to membrane;protein transport;proteolysis	cytoplasm;cytosol	Cellular responses to external stimuli;Macroautophagy	2	2	2	27.3	27.3	27.3	14.33	0	13.532
A0A0A0MQN4;Q9D906;S4R2D5;S4R2T5	Ubiquitin-like modifier-activating enzyme ATG7	Atg7			0.88985	47.0857	0.81913	45.0287	NaN		46.0572	NaN		NaN		0.78214	43.8877	43.8877	0.952895	1.04943	0.54133	35.121	0.57902	36.6696	0.63147	38.7056	36.832	0.72589	42.0589	0.59828	37.4327	NaN		39.7458	1.07911	0.92669	Atg12 activating enzyme activity;Atg8 activating enzyme activity;protein binding;protein homodimerization activity;transcription factor binding;ubiquitin-like modifier activating enzyme activity	adult walking behavior;aging;amino acid homeostasis;autophagosome assembly;autophagy;autophagy of host cells involved in interaction with symbiont;autophagy of mitochondrion;cardiac muscle cell development;cellular homeostasis;cellular response to hyperoxia;cellular response to morphine;cellular response to nitrogen starvation;cellular response to reactive oxygen species;cellular response to star…	axon;axoneme;cytoplasm;cytosol;phagophore assembly site	Adaptive Immune System;Antigen processing: Ubiquitination & Proteasome degradation;Cellular responses to external stimuli;Class I MHC mediated antigen processing & presentation;Immune System;Innate Immune System;Macroautophagy;Neutrophil degranulation	5	5	5	9.4	9.4	9.4	82.276	0	47.173
Q9CWJ9	Bifunctional purine biosynthesis protein PURH;Phosphoribosylaminoimidazolecarboxamide formyltransferase;IMP cyclohydrolase	Atic	+		0.34534	25.6693	0.35406	26.148	0.38102	27.5898	26.469	0.33956	25.3486	0.35857	26.3932	0.35937	26.4365	26.0594	0.984525	1.01572	0.50782	33.6791	0.52764	34.5396	0.49884	33.2817	33.8335	0.54645	35.3358	0.50344	33.4859	0.4914	32.9489	33.9235	1.00266	0.997345	cadherin binding;catalytic activity;hydrolase activity;IMP cyclohydrolase activity;phosphoribosylaminoimidazolecarboxamide formyltransferase activity;protein homodimerization activity;transferase activity	animal organ regeneration;brainstem development;cerebellum development;cerebral cortex development;'de novo' IMP biosynthetic process;dihydrofolate metabolic process;metabolic process;nucleoside metabolic process;purine nucleotide biosynthetic process;response to inorganic substance;ribonucleotide metabolic process;tetrahydrofolate biosynthetic process	cytosol;mitochondrion;plasma membrane	Metabolism;Metabolism of nucleotides;Nucleobase biosynthesis;Purine ribonucleoside monophosphate biosynthesis	16	16	16	51.7	51.7	51.7	64.217	0	323.31
Q8BH66	Atlastin-1	Atl1			NaN		NaN		NaN			NaN		NaN		NaN					0.98734	49.6815	0.93613	48.3506	0.89706	47.2869	48.4396	1.0827	51.9854	0.91858	47.8781	0.86336	46.3335	48.7323	1.00604	0.993994	GTP binding;GTPase activity;hydrolase activity;identical protein binding;nucleotide binding;protein binding	axonogenesis;endoplasmic reticulum organization;endoplasmic reticulum tubular network membrane organization;protein homooligomerization	axon;cell projection;cytoplasm;endoplasmic reticulum;endoplasmic reticulum membrane;endoplasmic reticulum tubular network;endoplasmic reticulum tubular network membrane;Golgi apparatus;Golgi cis cisterna;Golgi membrane;integral component of membrane;membrane	-	9	8	8	23.3	21.3	21.3	63.377	0	189.98
Q6PA06	Atlastin-2	Atl2			0.8622	46.3001	0.80864	44.7098	0.89045	47.1025	46.0375	0.82472	45.1971	0.84878	45.9103	0.7887	44.0935	45.0669	0.978918	1.02154	1.0079	50.1967	0.96347	49.0698	0.83154	45.4011	48.2225	1.1069	52.5369	0.94956	48.7064	0.86925	46.5026	49.2486	1.02128	0.979165	GTP binding;GTPase activity;hydrolase activity;identical protein binding;nucleotide binding;protein binding	endoplasmic reticulum organization;endoplasmic reticulum tubular network membrane organization;Golgi organization;protein homooligomerization	endoplasmic reticulum;endoplasmic reticulum membrane;endoplasmic reticulum tubular network membrane;integral component of membrane;membrane	-	13	13	1	29.3	29.3	3.3	66.223	0	211.86
O08997	Copper transport protein ATOX1	Atox1			0.40412	28.781	0.41423	29.2901	0.43886	30.5005	29.5239	0.38995	28.055	0.40188	28.6672	0.39328	28.2269	28.3164	0.9591	1.04264	0.83697	45.5625	0.66997	40.1187	0.69638	41.0509	42.2441	0.74296	42.6263	0.78928	44.1116	0.65413	39.5453	42.0944	0.996457	1.00356	copper chaperone activity;copper ion binding;copper ion transmembrane transporter activity;copper-dependent protein binding;metal ion binding	cellular copper ion homeostasis;copper ion transmembrane transport;copper ion transport;intracellular copper ion transport;ion transport;metal ion transport;response to oxidative stress	cytoplasm;cytosol	Antimicrobial peptides;Immune System;Innate Immune System;Ion influx/efflux at host-pathogen interface	7	7	7	94.1	94.1	94.1	7.3384	0	226.49
Q8VDN2	Sodium/potassium-transporting ATPase subunit alpha-1	Atp1a1			0.41602	29.3795	0.45522	31.2819	0.40419	28.7846	29.8153	0.48821	32.8052	0.47986	32.426	0.56264	36.0057	33.7457	1.13182	0.883531	0.32259	24.3908	0.35375	26.1311	0.42058	29.6062	26.7094	0.31495	23.9515	0.3972	28.4283	0.36943	26.9769	26.4522	0.990373	1.00972	ADP binding;ankyrin binding;ATP binding;chaperone binding;hydrolase activity;metal ion binding;nucleotide binding;phosphatase activity;potassium ion binding;protein binding;protein kinase binding;sodium ion binding;sodium:potassium-exchanging ATPase activity;steroid hormone binding	ATP hydrolysis coupled transmembrane transport;cellular potassium ion homeostasis;cellular response to mechanical stimulus;cellular response to steroid hormone stimulus;cellular sodium ion homeostasis;dephosphorylation;establishment or maintenance of transmembrane electrochemical gradient;ion transport;membrane hyperpolarization;membrane repolarization;negative regulation of glucocorticoid biosyn…	apical plasma membrane;basolateral plasma membrane;caveola;endoplasmic reticulum;endosome;Golgi apparatus;integral component of membrane;intercalated disc;membrane;membrane raft;myelin sheath;plasma membrane;postsynaptic density;protein-containing complex;sarcolemma;sodium:potassium-exchanging ATPase complex;T-tubule	Cardiac conduction;Ion channel transport;Ion homeostasis;Ion transport by P-type ATPases;Muscle contraction;Transport of small molecules	33	27	26	41.8	32.4	31.4	112.98	0	323.31
D3YYN7;Q6PIE5	Sodium/potassium-transporting ATPase subunit alpha-2	Atp1a2			0.8787	46.7717	1.1201	52.8324	0.86515	46.385	48.663	0.95922	48.9593	1.0319	50.785	0.8941	47.2045	48.9829	1.00657	0.99347	0.32141	24.3233	0.31232	23.7991	0.31088	23.7154	23.9459	0.34295	25.5371	0.34682	25.751	0.3313	24.8855	25.3912	1.06036	0.943079	ATP binding;ATPase activity;cation-transporting ATPase activity;chaperone binding;drug binding;hydrolase activity;metal ion binding;nucleotide binding;potassium ion binding;potassium:proton exchanging ATPase activity;protein binding;sodium ion binding;sodium:potassium-exchanging ATPase activity;steroid hormone binding	adult locomotory behavior;ATP hydrolysis coupled cation transmembrane transport;ATP hydrolysis coupled proton transport;ATP metabolic process;cellular potassium ion homeostasis;cellular response to mechanical stimulus;cellular response to steroid hormone stimulus;cellular sodium ion homeostasis;establishment or maintenance of transmembrane electrochemical gradient;ion transport;locomotion;negativ…	basolateral plasma membrane;caveola;cytoplasm;dendritic spine;endosome;integral component of membrane;intercalated disc;membrane;myelin sheath;neuron projection;plasma membrane;sarcolemma;sodium:potassium-exchanging ATPase complex;synapse;T-tubule	Cardiac conduction;Ion channel transport;Ion homeostasis;Ion transport by P-type ATPases;Muscle contraction;Transport of small molecules	32	23	23	51.4	37.4	37.4	103.58	0	323.31
A0A0G2JGX4;Q8VCE0;Q6PIC6	Sodium/potassium-transporting ATPase subunit alpha-3	Atp1a3			0.80572	44.6204	0.96678	49.1555	0.78484	43.9726	45.9162	0.88701	47.0061	0.93267	48.2581	0.83422	45.4809	46.915	1.02175	0.978709	0.34784	25.8072	0.35273	26.0754	0.34191	25.4794	25.7873	0.35886	26.4089	0.37143	27.0834	0.35382	26.1349	26.5424	1.02928	0.971552	amyloid-beta binding;ATP binding;chaperone binding;heparan sulfate proteoglycan binding;hydrolase activity;metal ion binding;nucleotide binding;sodium:potassium-exchanging ATPase activity;sodium:potassium-exchanging ATPase activity involved in regulation of cardiac muscle cell membrane potential	adult locomotory behavior;cardiac muscle contraction;cellular potassium ion homeostasis;cellular response to amyloid-beta;cellular response to retinoic acid;cellular response to thyroid hormone stimulus;cellular sodium ion homeostasis;cerebral cortex development;establishment or maintenance of transmembrane electrochemical gradient;ion transport;ionotropic glutamate receptor signaling pathway;mem…	axon;cytoplasm;dendritic spine head;dendritic spine neck;endoplasmic reticulum;Golgi apparatus;integral component of membrane;membrane;myelin sheath;neuronal cell body;nucleus;plasma membrane;sarcolemma;sodium:potassium-exchanging ATPase complex;synapse	Cardiac conduction;Ion channel transport;Ion homeostasis;Ion transport by P-type ATPases;Muscle contraction;Transport of small molecules	33	33	25	46.8	46.8	35.9	112.99	0	323.31
Q9WV27	Sodium/potassium-transporting ATPase subunit alpha-4	Atp1a4			NaN		NaN		NaN			NaN		NaN		NaN					0.25179	20.1144	0.45156	31.1086	0.28646	22.2673	24.4968	0.29603	22.8413	NaN		0.36927	26.9684	24.9048	1.01666	0.983615	ATP binding;hydrolase activity;metal ion binding;nucleotide binding;sodium:potassium-exchanging ATPase activity	establishment or maintenance of transmembrane electrochemical gradient;fertilization;flagellated sperm motility;ion transport;potassium ion transport;regulation of cellular pH;regulation of membrane potential;sodium ion transport;spermatogenesis	integral component of membrane;membrane;plasma membrane	Cardiac conduction;Ion channel transport;Ion homeostasis;Ion transport by P-type ATPases;Muscle contraction;Transport of small molecules	9	3	3	11.8	4.1	4.1	114.89	0	22.003
P14094	Sodium/potassium-transporting ATPase subunit beta-1	Atp1b1			0.77218	43.5723	1.0076	50.1893	0.77893	43.7864	45.8493	0.91224	47.7053	0.93981	48.4486	0.83926	45.6303	47.2614	1.0308	0.970123	0.35653	26.2825	0.34563	25.6854	0.3903	28.0731	26.6803	0.35783	26.3531	0.3666	26.8257	0.34188	25.4777	26.2188	0.982703	1.0176	ATP binding;ATPase activator activity;ATPase activity;ATPase binding;drug binding;potassium ion binding;protein binding;protein C-terminus binding;protein kinase binding;sodium ion binding;sodium:potassium-exchanging ATPase activity	ATP metabolic process;cardiac muscle contraction;cell adhesion;cellular calcium ion homeostasis;cellular potassium ion homeostasis;cellular sodium ion homeostasis;establishment or maintenance of transmembrane electrochemical gradient;ion transport;membrane repolarization;metal ion transport;positive regulation of ATPase activity;positive regulation of calcium:sodium antiporter activity;positive r…	apical plasma membrane;basolateral plasma membrane;caveola;integral component of membrane;intercalated disc;intracellular;membrane;myelin sheath;plasma membrane;sarcolemma;sodium:potassium-exchanging ATPase complex	Basigin interactions;Cardiac conduction;Cell surface interactions at the vascular wall;Hemostasis;Ion channel transport;Ion homeostasis;Ion transport by P-type ATPases;Muscle contraction;Transport of small molecules	24	24	24	60.9	60.9	60.9	35.194	0	323.31
P14231	Sodium/potassium-transporting ATPase subunit beta-2	Atp1b2			0.86445	46.3649	1.0032	50.0799	0.76133	43.2247	46.5565	0.83114	45.3892	0.98385	49.593	0.89713	47.2888	47.4237	1.01863	0.981714	0.32174	24.3422	0.32843	24.7232	0.3062	23.442	24.1691	0.33647	25.176	0.39802	28.4703	0.35622	26.2657	26.6373	1.10212	0.907341	ATPase activator activity;ATPase binding;sodium:potassium-exchanging ATPase activity	cell adhesion;cellular potassium ion homeostasis;cellular sodium ion homeostasis;establishment or maintenance of transmembrane electrochemical gradient;ion transport;membrane repolarization;positive regulation of ATPase activity;positive regulation of potassium ion import;positive regulation of potassium ion transmembrane transporter activity;positive regulation of sodium ion export across plasma…	apical plasma membrane;cytoplasm;integral component of membrane;membrane;plasma membrane;sodium:potassium-exchanging ATPase complex	Basigin interactions;Cardiac conduction;Cell surface interactions at the vascular wall;Hemostasis;Ion channel transport;Ion homeostasis;Ion transport by P-type ATPases;Muscle contraction;Transport of small molecules	6	6	6	33.4	33.4	33.4	33.344	0	174.42
P97370	Sodium/potassium-transporting ATPase subunit beta-3	Atp1b3			NaN		NaN		NaN			0.4707	32.0052	NaN		0.44941	31.0064	31.5058			0.25901	20.5725	0.25765	20.4866	0.29861	22.9946	21.3512	0.24526	19.6955	0.24378	19.5999	0.38988	28.0513	22.4489	1.05141	0.951103	ATPase activator activity;ATPase binding;protein binding;sodium:potassium-exchanging ATPase activity	cellular potassium ion homeostasis;cellular sodium ion homeostasis;establishment or maintenance of transmembrane electrochemical gradient;ion transport;membrane repolarization;metal ion transport;positive regulation of ATPase activity;positive regulation of potassium ion import;positive regulation of potassium ion transmembrane transporter activity;positive regulation of sodium ion export across …	caveola;cytoplasm;integral component of membrane;melanosome;membrane;plasma membrane;sodium:potassium-exchanging ATPase complex	Basigin interactions;Cardiac conduction;Cell surface interactions at the vascular wall;Hemostasis;Ion channel transport;Ion homeostasis;Ion transport by P-type ATPases;Muscle contraction;Transport of small molecules	14	14	14	42.4	42.4	42.4	31.775	0	307.53
Q8R429	Sarcoplasmic/endoplasmic reticulum calcium ATPase 1	Atp2a1			0.35561	26.2325	0.3592	26.4273	0.41844	29.5	27.3866	0.34738	25.7819	0.36667	26.8294	0.34181	25.4738	26.0284	0.950406	1.05218	0.8931	47.1766	0.84628	45.837	0.82111	45.0884	46.034	0.9662	49.1405	0.82276	45.1381	0.82406	45.1772	46.4853	1.0098	0.990292	ATP binding;ATPase activity;calcium ion binding;calcium-transporting ATPase activity;hydrolase activity;metal ion binding;nucleotide binding;protein binding;protein homodimerization activity	apoptotic mitochondrial changes;ATP hydrolysis coupled cation transmembrane transport;calcium ion import;calcium ion transmembrane transport;calcium ion transport;intrinsic apoptotic signaling pathway in response to endoplasmic reticulum stress;ion transport;maintenance of mitochondrion location;negative regulation of endoplasmic reticulum calcium ion concentration;negative regulation of striated…	endoplasmic reticulum;endoplasmic reticulum membrane;endoplasmic reticulum-Golgi intermediate compartment;H zone;I band;integral component of membrane;membrane;mitochondrion;perinuclear region of cytoplasm;sarcoplasmic reticulum;sarcoplasmic reticulum membrane	Cardiac conduction;Hemostasis;Ion channel transport;Ion homeostasis;Ion transport by P-type ATPases;Muscle contraction;Platelet calcium homeostasis;Platelet homeostasis;Reduction of cytosolic Ca++ levels;Transport of small molecules	50	50	36	58.4	58.4	45.8	109.42	0	323.31
O55143	Sarcoplasmic/endoplasmic reticulum calcium ATPase 2	Atp2a2			0.55411	35.6545	0.93962	48.4435	1.0755	51.8188	45.3056	1.1438	53.3539	0.96178	49.0259	0.93631	48.3554	50.245	1.10902	0.901693	0.91826	47.8694	0.78432	43.9562	0.85754	46.1654	45.997	1.0056	50.1396	0.81033	44.7615	0.77629	43.7029	46.2013	1.00444	0.995578	ATP binding;calcium ion binding;calcium-transporting ATPase activity;calcium-transporting ATPase activity involved in regulation of cardiac muscle cell membrane potential;enzyme binding;hydrolase activity;metal ion binding;nucleotide binding;protein binding;protein C-terminus binding;S100 protein binding	ATP hydrolysis coupled cation transmembrane transport;calcium ion import into sarcoplasmic reticulum;calcium ion transmembrane transport;calcium ion transport;calcium ion transport from cytosol to endoplasmic reticulum;cardiac muscle hypertrophy in response to stress;cellular calcium ion homeostasis;cellular response to oxidative stress;endoplasmic reticulum calcium ion homeostasis;ER-nucleus sig…	calcium ion-transporting ATPase complex;endoplasmic reticulum;endoplasmic reticulum membrane;extrinsic component of cytoplasmic side of plasma membrane;integral component of membrane;intercalated disc;longitudinal sarcoplasmic reticulum;membrane;nucleoplasm;perinuclear region of cytoplasm;protein-containing complex;ribbon synapse;sarcoplasmic reticulum;sarcoplasmic reticulum membrane;vesicle memb…	Cardiac conduction;Hemostasis;Ion channel transport;Ion homeostasis;Ion transport by P-type ATPases;Muscle contraction;Platelet calcium homeostasis;Platelet homeostasis;Reduction of cytosolic Ca++ levels;Transport of small molecules	35	23	22	44.3	31.5	30.1	114.86	0	323.31
B1ATS4;B1ATS5;E9Q559;Q64518	Calcium-transporting ATPase;Sarcoplasmic/endoplasmic reticulum calcium ATPase 3	Atp2a3			NaN		NaN		NaN			NaN		NaN		NaN					0.45426	31.2365	NaN		0.44012	30.5613	30.8989	0.47951	32.4101	NaN		NaN		32.4101	1.04891	0.953375	ATP binding;calcium-transporting ATPase activity;hydrolase activity;metal ion binding;nucleotide binding;protein binding	ATP hydrolysis coupled cation transmembrane transport;calcium ion transmembrane transport;calcium ion transport;ion transport	endoplasmic reticulum;endoplasmic reticulum membrane;integral component of membrane;membrane;sarcoplasmic reticulum;sarcoplasmic reticulum membrane	Cardiac conduction;Hemostasis;Ion channel transport;Ion homeostasis;Ion transport by P-type ATPases;Muscle contraction;Platelet calcium homeostasis;Platelet homeostasis;Reduction of cytosolic Ca++ levels;Transport of small molecules	15	9	9	19.4	11.9	11.9	107.6	0	77.627
G5E829	Plasma membrane calcium-transporting ATPase 1	Atp2b1			0.73066	42.2186	NaN		0.89086	47.114	44.6663	0.85106	45.9769	0.72761	42.1166	0.8373	45.5723	44.5553	0.997514	1.00249	0.32011	24.2487	0.39278	28.2012	0.32361	24.449	25.633	0.41098	29.1273	0.3915	28.1351	0.36782	26.891	28.0511	1.09434	0.913795	ATP binding;calcium ion transmembrane transporter activity;calcium-transporting ATPase activity;calmodulin binding;hydrolase activity;metal ion binding;nucleotide binding;PDZ domain binding;protein binding	aging;ATP hydrolysis coupled cation transmembrane transport;brain development;calcium ion export;calcium ion export across plasma membrane;calcium ion transmembrane transport;calcium ion transport;cellular calcium ion homeostasis;cellular response to corticosterone stimulus;cellular response to vitamin D;ion transport;neural retina development;regulation of cytosolic calcium ion concentration;res…	apical part of cell;apical plasma membrane;basolateral plasma membrane;cell junction;cytoplasmic side of plasma membrane;dendrite membrane;dendritic spine membrane;integral component of membrane;integral component of plasma membrane;intracellular membrane-bounded organelle;membrane;membrane raft;neuronal cell body membrane;nucleus;plasma membrane;synapse	Cardiac conduction;Hemostasis;Ion channel transport;Ion homeostasis;Ion transport by P-type ATPases;Muscle contraction;Platelet calcium homeostasis;Platelet homeostasis;Reduction of cytosolic Ca++ levels;Transport of small molecules	32	23	18	35.9	26.6	23.9	134.75	0	323.31
Q3UHH0;F8WHB1;Q9R0K7;S4R1C4	Calcium-transporting ATPase;Plasma membrane calcium-transporting ATPase 2	Atp2b2			NaN		NaN		NaN			NaN		NaN		NaN					0.3591	26.4219	0.48183	32.5159	0.33424	25.051	27.9962	0.36899	26.9534	0.48565	32.6894	0.44235	30.6687	30.1038	1.07528	0.929989	ATP binding;calcium ion binding;calcium-dependent ATPase activity;calcium-transporting ATPase activity;calmodulin binding;hydrolase activity;metal ion binding;nucleotide binding;PDZ domain binding;protein C-terminus binding	ATP hydrolysis coupled cation transmembrane transport;auditory receptor cell stereocilium organization;calcium ion transmembrane transport;calcium ion transport;cell morphogenesis;cellular calcium ion homeostasis;cerebellar granule cell differentiation;cerebellar Purkinje cell differentiation;cerebellar Purkinje cell layer morphogenesis;cerebellum development;cGMP metabolic process;cochlea develo…	apical plasma membrane;cell junction;cilium;cytoplasm;endoplasmic reticulum;integral component of membrane;integral component of plasma membrane;membrane;neuronal cell body;plasma membrane;synapse	Cardiac conduction;Hemostasis;Ion channel transport;Ion homeostasis;Ion transport by P-type ATPases;Muscle contraction;Platelet calcium homeostasis;Platelet homeostasis;Reduction of cytosolic Ca++ levels;Transport of small molecules	30	20	20	31.6	21.6	21.6	132.1	0	323.31
Q0VF55;Q8C048;A2ALL9	Calcium-transporting ATPase	Atp2b3			0.83364	45.4637	NaN		NaN		45.4637	NaN		NaN		NaN					0.35534	26.2178	0.40759	28.9566	0.32345	24.4399	26.5381	0.38913	28.0125	0.40158	28.6519	0.38255	27.6699	28.1114	1.05929	0.944032	ATP binding;calcium ion transmembrane transporter activity;calcium-transporting ATPase activity;hydrolase activity;nucleotide binding;PDZ domain binding	ATP hydrolysis coupled cation transmembrane transport;calcium ion export across plasma membrane;calcium ion transmembrane transport;calcium ion transport;cellular calcium ion homeostasis;ion transport;regulation of cytosolic calcium ion concentration	Golgi apparatus;integral component of membrane;integral component of plasma membrane;intracellular membrane-bounded organelle;membrane;plasma membrane	Cardiac conduction;Hemostasis;Ion channel transport;Ion homeostasis;Ion transport by P-type ATPases;Muscle contraction;Platelet calcium homeostasis;Platelet homeostasis;Reduction of cytosolic Ca++ levels;Transport of small molecules	36	36	25	38	38	28.8	134.36	0	323.31
F7AAP4;E9Q828;Q6Q477	Calcium-transporting ATPase	Atp2b4			0.55823	35.8246	NaN		NaN		35.8246	1.0606	51.4704	1.0065	50.162	0.62874	38.6028	46.7451	1.30483	0.766383	0.36624	26.8064	0.34191	25.4794	0.25075	20.048	24.1112	0.33082	24.8584	0.34734	25.7797	0.32489	24.522	25.0534	1.03907	0.962396	ATP binding;calcium-transporting ATPase activity;calmodulin binding;hydrolase activity;metal ion binding;nitric-oxide synthase binding;nitric-oxide synthase inhibitor activity;nucleotide binding;PDZ domain binding;protein phosphatase 2B binding;scaffold protein binding;sodium channel regulator activity	ATP hydrolysis coupled cation transmembrane transport;calcium ion export;calcium ion transmembrane transport;calcium ion transport;cellular calcium ion homeostasis;cellular response to epinephrine stimulus;flagellated sperm motility;hippocampus development;ion transport;negative regulation of adenylate cyclase-activating adrenergic receptor signaling pathway involved in heart process;negative reg…	basolateral plasma membrane;cell projection;integral component of membrane;integral component of plasma membrane;intracellular membrane-bounded organelle;membrane;neuron projection;plasma membrane;protein-containing complex;sarcolemma;sperm flagellum;sperm principal piece;T-tubule;Z disc	Cardiac conduction;Hemostasis;Ion channel transport;Ion homeostasis;Ion transport by P-type ATPases;Muscle contraction;Platelet calcium homeostasis;Platelet homeostasis;Reduction of cytosolic Ca++ levels;Transport of small molecules	25	13	13	29.2	18.4	18.4	128.56	0	323.31
D3Z6F5;Q03265	ATP synthase subunit alpha;ATP synthase subunit alpha, mitochondrial	Atp5a1	+		0.38871	27.9907	0.41557	29.3571	0.44472	30.7824	29.3767	0.32431	24.489	0.32229	24.3736	0.37525	27.2859	25.3829	0.864046	1.15735	0.2045	16.978	0.19967	16.6437	0.20124	16.7527	16.7915	0.20336	16.8993	0.20259	16.8461	0.19509	16.3243	16.6899	0.993952	1.00608	adenyl ribonucleotide binding;angiostatin binding;ATP binding;ATPase activity;MHC class I protein binding;nucleotide binding;protein binding;proton-transporting ATP synthase activity, rotational mechanism	ATP biosynthetic process;ATP hydrolysis coupled cation transmembrane transport;ATP metabolic process;ATP synthesis coupled proton transport;ion transport;lipid metabolic process;negative regulation of endothelial cell proliferation;positive regulation of blood vessel endothelial cell migration;proton transmembrane transport	COP9 signalosome;membrane;mitochondrial inner membrane;mitochondrial proton-transporting ATP synthase complex;mitochondrion;myelin sheath;plasma membrane;proton-transporting ATP synthase complex;proton-transporting ATP synthase complex, catalytic core F(1)	Cristae formation;Formation of ATP by chemiosmotic coupling;Metabolism;Mitochondrial biogenesis;Organelle biogenesis and maintenance;Respiratory electron transport, ATP synthesis by chemiosmotic coupling, and heat production by uncoupling proteins.;The citric acid (TCA) cycle and respiratory electron transport	23	23	23	56.7	56.7	56.7	54.594	0	323.31
P56480	ATP synthase subunit beta, mitochondrial	Atp5b	+		0.34936	25.8908	0.36231	26.5953	0.40515	28.8332	27.1064	0.28218	22.0078	0.28831	22.3789	0.3404	25.3954	23.2607	0.858126	1.16533	0.21467	17.6731	0.19156	16.0764	0.26645	21.0391	18.2629	0.21316	17.5706	0.20625	17.0984	0.18461	15.584	16.751	0.917218	1.09025	angiostatin binding;ATP binding;ATPase activity;hydrolase activity;MHC class I protein binding;nucleotide binding;protein binding;proton-transporting ATP synthase activity, rotational mechanism;proton-transporting ATPase activity, rotational mechanism	angiogenesis;ATP biosynthetic process;ATP hydrolysis coupled cation transmembrane transport;ATP metabolic process;ATP synthesis coupled proton transport;ion transport;lipid metabolic process;negative regulation of cell adhesion involved in substrate-bound cell migration;positive regulation of blood vessel endothelial cell migration;proton transmembrane transport;regulation of intracellular pH	cell surface;membrane;mitochondrial inner membrane;mitochondrial membrane;mitochondrial nucleoid;mitochondrial proton-transporting ATP synthase complex;mitochondrion;myelin sheath;plasma membrane;proton-transporting ATP synthase complex;proton-transporting ATP synthase complex, catalytic core F(1)	Cristae formation;Formation of ATP by chemiosmotic coupling;Metabolism;Metabolism of proteins;Mitochondrial biogenesis;Mitochondrial protein import;Organelle biogenesis and maintenance;Respiratory electron transport, ATP synthesis by chemiosmotic coupling, and heat production by uncoupling proteins.;The citric acid (TCA) cycle and respiratory electron transport	13	13	13	42.3	42.3	42.3	56.3	0	323.31
Q8C2Q8;Q91VR2;A2AKV3;A2AKV2;A2AKV1	ATP synthase subunit gamma;ATP synthase subunit gamma, mitochondrial	Atp5c1	+		0.25124	20.0793	0.2583	20.5277	0.29796	22.956	21.1877	0.20858	17.2583	0.22262	18.2084	0.26147	20.7274	18.7314	0.88407	1.13113	0.16035	13.8191	0.16496	14.1601	0.15969	13.7701	13.9164	0.17021	14.5453	0.16446	14.1233	0.16294	14.011	14.2265	1.02228	0.978203	ATPase activity;proton-transporting ATP synthase activity, rotational mechanism	ATP biosynthetic process;ATP hydrolysis coupled cation transmembrane transport;ATP synthesis coupled proton transport;ion transport	membrane;mitochondrial inner membrane;mitochondrial proton-transporting ATP synthase complex;mitochondrion;myelin sheath;proton-transporting ATP synthase complex, catalytic core F(1)	Cristae formation;Formation of ATP by chemiosmotic coupling;Metabolism;Mitochondrial biogenesis;Organelle biogenesis and maintenance;Respiratory electron transport, ATP synthesis by chemiosmotic coupling, and heat production by uncoupling proteins.;The citric acid (TCA) cycle and respiratory electron transport	15	15	1	73.4	73.4	4.7	30.255	0	323.31
Q9D3D9	ATP synthase subunit delta, mitochondrial	Atp5d	+		0.26077	20.6834	0.26521	20.9617	0.30917	23.6157	21.7536	0.20872	17.2679	0.21946	17.9965	0.27223	21.3979	18.8874	0.868242	1.15175	0.22822	18.5814	0.17369	14.7986	0.25601	20.3828	17.9209	0.26722	21.0871	0.22403	18.3027	0.16251	13.9792	17.7897	0.992675	1.00738	ATPase activity;proton transmembrane transporter activity;proton-transporting ATP synthase activity, rotational mechanism	ATP biosynthetic process;ATP hydrolysis coupled cation transmembrane transport;ATP synthesis coupled proton transport;ion transport;proton transmembrane transport	membrane;mitochondrial envelope;mitochondrial inner membrane;mitochondrial proton-transporting ATP synthase complex;mitochondrial proton-transporting ATP synthase complex, catalytic core F(1);mitochondrion;proton-transporting ATP synthase complex;proton-transporting ATP synthase complex, catalytic core F(1)	Cristae formation;Formation of ATP by chemiosmotic coupling;Metabolism;Mitochondrial biogenesis;Organelle biogenesis and maintenance;Respiratory electron transport, ATP synthesis by chemiosmotic coupling, and heat production by uncoupling proteins.;The citric acid (TCA) cycle and respiratory electron transport	2	2	2	41.1	41.1	41.1	17.6	0	295.41
P56382	ATP synthase subunit epsilon, mitochondrial	Atp5e	+		0.25563	20.3587	0.28047	21.9037	0.3215	24.3284	22.1969	0.22018	18.0449	NaN		0.28171	21.9792	20.0121	0.901569	1.10918	0.17028	14.5504	0.13085	11.5709	0.15607	13.5	13.2071	0.17538	14.9211	0.12832	11.3727	NaN		13.1469	0.99544	1.00458	ATPase activity;hydrolase activity;proton-exporting ATPase activity, phosphorylative mechanism;proton-transporting ATP synthase activity, rotational mechanism	ATP biosynthetic process;ATP hydrolysis coupled cation transmembrane transport;ATP synthesis coupled proton transport;ion transport	membrane;mitochondrial inner membrane;mitochondrial proton-transporting ATP synthase complex;mitochondrial proton-transporting ATP synthase complex, catalytic core F(1);mitochondrion;proton-transporting ATP synthase complex, catalytic core F(1)	Cristae formation;Formation of ATP by chemiosmotic coupling;Metabolism;Mitochondrial biogenesis;Organelle biogenesis and maintenance;Respiratory electron transport, ATP synthesis by chemiosmotic coupling, and heat production by uncoupling proteins.;The citric acid (TCA) cycle and respiratory electron transport	3	3	3	34.6	34.6	34.6	5.8378	0	16.261
Q9CQQ7;A0A0G2JGX3	ATP synthase F(0) complex subunit B1, mitochondrial	Atp5f1	+		0.24252	19.5184	0.27047	21.289	0.28913	22.4283	21.0786	0.19675	16.4404	0.21075	17.4066	0.25298	20.1903	18.0124	0.854537	1.17023	0.1742	14.8356	0.16651	14.2742	0.15765	13.6181	14.2426	0.18011	15.2621	0.16398	14.0879	0.14233	12.4596	13.9365	0.978508	1.02196	ATPase activity;proton transmembrane transporter activity;proton-transporting ATP synthase activity, rotational mechanism	ATP hydrolysis coupled cation transmembrane transport;ATP synthesis coupled proton transport;ion transport	integral component of membrane;membrane;mitochondrial inner membrane;mitochondrial proton-transporting ATP synthase complex;mitochondrial proton-transporting ATP synthase complex, coupling factor F(o);mitochondrion;myelin sheath;nucleoplasm;proton-transporting ATP synthase complex, coupling factor F(o)	Cristae formation;Formation of ATP by chemiosmotic coupling;Metabolism;Mitochondrial biogenesis;Organelle biogenesis and maintenance;Respiratory electron transport, ATP synthesis by chemiosmotic coupling, and heat production by uncoupling proteins.;The citric acid (TCA) cycle and respiratory electron transport	12	12	12	46.1	46.1	46.1	28.948	0	273.36
Q9DCX2;G3X9L6;B1ASE2	ATP synthase subunit d, mitochondrial	Atp5h;Gm10250			0.24435	19.6368	0.27434	21.528	0.30438	23.3352	21.5	0.21348	17.5924	0.21408	17.6331	0.25451	20.2876	18.5044	0.860668	1.16189	0.16675	14.2918	0.1764	14.9949	0.15874	13.6994	14.3287	0.17677	15.0216	0.16058	13.8362	0.1523	13.217	14.025	0.978801	1.02166	ATPase activity;proton transmembrane transporter activity;proton-transporting ATP synthase activity, rotational mechanism	ATP hydrolysis coupled cation transmembrane transport;ATP synthesis coupled proton transport;ion transport	membrane;mitochondrial inner membrane;mitochondrial proton-transporting ATP synthase complex;mitochondrial proton-transporting ATP synthase complex, coupling factor F(o);mitochondrial proton-transporting ATP synthase, stator stalk;mitochondrion;myelin sheath;nucleoplasm;proton-transporting ATP synthase complex, coupling factor F(o)	Cristae formation;Formation of ATP by chemiosmotic coupling;Metabolism;Mitochondrial biogenesis;Organelle biogenesis and maintenance;Respiratory electron transport, ATP synthesis by chemiosmotic coupling, and heat production by uncoupling proteins.;The citric acid (TCA) cycle and respiratory electron transport	19	19	19	88.8	88.8	88.8	18.749	0	323.31
Q06185	ATP synthase subunit e, mitochondrial	Atp5i			0.24158	19.4575	0.27271	21.4275	0.29333	22.6802	21.1884	0.20441	16.9718	0.21558	17.7347	0.26035	20.657	18.4545	0.870972	1.14814	0.17416	14.8327	0.18444	15.5719	0.159	13.7187	14.7078	0.1864	15.7114	0.17888	15.1737	0.17082	14.5898	15.1583	1.03063	0.97028	ATPase activity;proton transmembrane transporter activity	ATP biosynthetic process;ATP metabolic process;ATP synthesis coupled proton transport;ion transport	membrane;mitochondrial inner membrane;mitochondrial proton-transporting ATP synthase complex;mitochondrial proton-transporting ATP synthase complex, coupling factor F(o);mitochondrion;proton-transporting ATP synthase complex, coupling factor F(o)	Cristae formation;Formation of ATP by chemiosmotic coupling;Metabolism;Mitochondrial biogenesis;Organelle biogenesis and maintenance;Respiratory electron transport, ATP synthesis by chemiosmotic coupling, and heat production by uncoupling proteins.;The citric acid (TCA) cycle and respiratory electron transport	8	8	8	100	100	100	8.2355	0	195.28
P97450	ATP synthase-coupling factor 6, mitochondrial	Atp5j	+		0.3648	26.7292	0.41105	29.1308	0.42237	29.6948	28.5183	0.31847	24.1545	0.33552	25.1228	0.37862	27.4637	25.5803	0.896981	1.11485	0.20523	17.0283	0.2082	17.2322	0.19169	16.0856	16.782	0.22134	18.1227	0.21225	17.5088	0.21696	17.828	17.8198	1.06184	0.941761	ATPase activity;proton transmembrane transporter activity	ATP metabolic process;ATP synthesis coupled proton transport;ion transport	membrane;mitochondrial inner membrane;mitochondrial proton-transporting ATP synthase complex;mitochondrial proton-transporting ATP synthase complex, coupling factor F(o);mitochondrion;proton-transporting ATP synthase complex, coupling factor F(o)	Cristae formation;Formation of ATP by chemiosmotic coupling;Metabolism;Mitochondrial biogenesis;Organelle biogenesis and maintenance;Respiratory electron transport, ATP synthesis by chemiosmotic coupling, and heat production by uncoupling proteins.;The citric acid (TCA) cycle and respiratory electron transport	10	10	10	66.7	66.7	66.7	12.496	0	273.79
Q9CPQ8	ATP synthase subunit g, mitochondrial	Atp5l	+		0.2578	20.4961	0.28156	21.9701	0.30966	23.6443	22.0368	0.21363	17.6026	0.22297	18.2318	0.2649	20.9424	18.9256	0.858816	1.16439	0.16744	14.3425	0.17466	14.869	0.16303	14.0177	14.4097	0.18874	15.8773	0.17346	14.7819	0.16891	14.4502	15.0365	1.0435	0.958317	ATPase activity;proton transmembrane transporter activity;proton-exporting ATPase activity, phosphorylative mechanism;proton-transporting ATP synthase activity, rotational mechanism	ATP biosynthetic process;ATP hydrolysis coupled cation transmembrane transport;ATP synthesis coupled proton transport;ion transport	membrane;mitochondrial inner membrane;mitochondrial proton-transporting ATP synthase complex;mitochondrial proton-transporting ATP synthase complex, coupling factor F(o);mitochondrion;proton-transporting ATP synthase complex, coupling factor F(o)	Cristae formation;Formation of ATP by chemiosmotic coupling;Metabolism;Mitochondrial biogenesis;Organelle biogenesis and maintenance;Respiratory electron transport, ATP synthesis by chemiosmotic coupling, and heat production by uncoupling proteins.;The citric acid (TCA) cycle and respiratory electron transport	7	7	7	64.1	64.1	64.1	11.424	0	148.2
Q9DB20	ATP synthase subunit O, mitochondrial	Atp5o	+		0.24711	19.8146	0.27867	21.7937	0.30074	23.1207	21.5763	0.2001	16.6736	0.21021	17.3697	0.2538	20.2425	18.0953	0.838662	1.19238	0.16275	13.997	0.17405	14.8248	0.159	13.7187	14.1802	0.17712	15.0469	0.16972	14.5095	0.15971	13.7715	14.4426	1.01851	0.981826	ATPase activity;drug binding;protein-containing complex binding;proton-transporting ATP synthase activity, rotational mechanism;steroid binding	ATP biosynthetic process;ATP hydrolysis coupled cation transmembrane transport;ATP metabolic process;ATP synthesis coupled proton transport;ion transport;mitochondrial ATP synthesis coupled proton transport	membrane;mitochondrial inner membrane;mitochondrial proton-transporting ATP synthase complex;mitochondrial proton-transporting ATP synthase complex, coupling factor F(o);mitochondrion;myelin sheath;plasma membrane	Cristae formation;Formation of ATP by chemiosmotic coupling;Metabolism;Mitochondrial biogenesis;Organelle biogenesis and maintenance;Respiratory electron transport, ATP synthesis by chemiosmotic coupling, and heat production by uncoupling proteins.;The citric acid (TCA) cycle and respiratory electron transport	12	12	12	48.4	48.4	48.4	23.363	0	302.07
Q9CRA7	ATP synthase subunit s, mitochondrial	Atp5s	+		NaN		NaN		NaN			NaN		NaN		NaN					0.2247	18.3474	NaN		NaN		18.3474	NaN		NaN		NaN					metal ion binding	ATP biosynthetic process;ion transport	membrane;mitochondrial inner membrane;mitochondrion;proton-transporting ATP synthase complex, coupling factor F(o)	Cristae formation;Formation of ATP by chemiosmotic coupling;Metabolism;Mitochondrial biogenesis;Organelle biogenesis and maintenance;Respiratory electron transport, ATP synthesis by chemiosmotic coupling, and heat production by uncoupling proteins.;The citric acid (TCA) cycle and respiratory electron transport	3	3	3	18	18	18	23.275	0	7.4854
Q9R1Q9	V-type proton ATPase subunit S1	Atp6ap1			NaN		NaN		NaN			NaN		NaN		NaN					1.6052	61.6152	0.283	22.0577	0.32373	24.4559	36.0429	NaN		0.742	42.5947	0.32361	24.449	33.5219	0.930054	1.07521	ATP binding;nucleotide binding;proton-transporting ATP synthase activity, rotational mechanism;proton-transporting ATPase activity, rotational mechanism;Rab GTPase binding	ATP hydrolysis coupled proton transport;cellular iron ion homeostasis;cellular response to increased oxygen levels;establishment of organelle localization;ion transport;pH reduction;positive regulation of bone resorption;positive regulation of ERK1 and ERK2 cascade;positive regulation of exocytosis;positive regulation of osteoblast differentiation;positive regulation of osteoclast development;pro…	endoplasmic reticulum;endoplasmic reticulum membrane;endoplasmic reticulum-Golgi intermediate compartment membrane;integral component of membrane;membrane;proton-transporting V-type ATPase, V1 domain	Insulin receptor recycling;Ion channel transport;Iron uptake and transport;Signal Transduction;Signaling by Insulin receptor;Signaling by Receptor Tyrosine Kinases;Transferrin endocytosis and recycling;Transport of small molecules	3	3	3	7.1	7.1	7.1	51.007	0	18.644
Q9CYN9	Renin receptor	Atp6ap2			NaN		NaN		NaN			NaN		NaN		NaN					NaN		1.3804	57.9903	1.5569	60.8901	59.4402	NaN		NaN		NaN					signaling receptor activity	angiotensin maturation;eye pigmentation;head morphogenesis;positive regulation of transforming growth factor beta1 production;positive regulation of Wnt signaling pathway;regulation of MAPK cascade;rostrocaudal neural tube patterning;signal transduction	cell body;external side of plasma membrane;integral component of membrane;membrane;neuron projection	Immune System;Innate Immune System;Metabolism of Angiotensinogen to Angiotensins;Metabolism of proteins;Neutrophil degranulation;Peptide hormone metabolism	4	4	4	12.6	12.6	12.6	39.091	0	49.983
K3W4T3;Q9Z1G4	V-type proton ATPase subunit a;V-type proton ATPase 116 kDa subunit a isoform 1	Atp6v0a1			NaN		NaN		NaN			NaN		NaN		NaN					0.34405	25.598	0.25788	20.5012	0.2714	21.3465	22.4819	0.3696	26.986	0.31248	23.8084	0.25145	20.0927	23.629	1.05102	0.951453	ATPase binding;protein binding;proton transmembrane transporter activity;proton-transporting ATPase activity, rotational mechanism	ATP hydrolysis coupled proton transport;ATP synthesis coupled proton transport;ion transport;regulation of macroautophagy;toxin transport;vacuolar acidification;vacuolar proton-transporting V-type ATPase complex assembly	cytoplasm;cytoplasmic vesicle;cytoplasmic vesicle membrane;cytosol;Golgi apparatus;integral component of membrane;intracellular membrane-bounded organelle;melanosome;membrane;nuclear speck;plasma membrane;proton-transporting V-type ATPase, V0 domain;vacuolar proton-transporting V-type ATPase complex;vacuolar proton-transporting V-type ATPase, V0 domain	Immune System;Innate Immune System;Insulin receptor recycling;Ion channel transport;Iron uptake and transport;Neutrophil degranulation;ROS, RNS production in phagocytes;Signal Transduction;Signaling by Insulin receptor;Signaling by Receptor Tyrosine Kinases;Transferrin endocytosis and recycling;Transport of small molecules	14	14	14	24	24	24	96.426	0	238.49
D3Z3B2;E9Q9C5;P63082	V-type proton ATPase 16 kDa proteolipid subunit	Atp6v0c			NaN		NaN		NaN			NaN		NaN		NaN					0.29999	23.0763	0.24134	19.4419	0.28074	21.9201	21.4795	0.37422	27.2314	0.29206	22.6042	0.24075	19.4036	23.0797	1.0745	0.930662	protein binding;proton transmembrane transporter activity;proton-exporting ATPase activity, phosphorylative mechanism;proton-transporting ATPase activity, rotational mechanism;ubiquitin protein ligase binding	ATP hydrolysis coupled proton transport;ion transport;lysosomal lumen acidification;positive regulation of Wnt signaling pathway;vacuolar acidification	integral component of membrane;membrane;proton-transporting two-sector ATPase complex, proton-transporting domain;proton-transporting V-type ATPase, V0 domain;vacuolar membrane;vacuolar proton-transporting V-type ATPase complex;vacuolar proton-transporting V-type ATPase, V0 domain;vacuole	Immune System;Innate Immune System;Insulin receptor recycling;Ion channel transport;Iron uptake and transport;Neutrophil degranulation;ROS, RNS production in phagocytes;Signal Transduction;Signaling by Insulin receptor;Signaling by Receptor Tyrosine Kinases;Transferrin endocytosis and recycling;Transport of small molecules	1	1	1	15.5	15.5	15.5	11.896	0	49.512
P51863	V-type proton ATPase subunit d 1	Atp6v0d1			NaN		NaN		NaN			NaN		NaN		NaN					0.34943	25.8946	0.26091	20.6922	0.28597	22.2377	22.9415	0.3781	27.4363	0.31065	23.702	0.26257	20.7965	23.9783	1.04519	0.956763	proton transmembrane transporter activity;proton-exporting ATPase activity, phosphorylative mechanism;proton-transporting ATPase activity, rotational mechanism	ATP hydrolysis coupled proton transport;brain development;cell projection organization;cellular iron ion homeostasis;cellular response to increased oxygen levels;cilium assembly;ion transport;vacuolar acidification;vacuolar transport	apical plasma membrane;axon terminus;centrosome;early endosome;lysosomal membrane;membrane;neuron projection;protein-containing complex;proton-transporting V-type ATPase, V0 domain;synaptic vesicle;vacuolar proton-transporting V-type ATPase complex	Immune System;Innate Immune System;Insulin receptor recycling;Ion channel transport;Iron uptake and transport;ROS, RNS production in phagocytes;Signal Transduction;Signaling by Insulin receptor;Signaling by Receptor Tyrosine Kinases;Transferrin endocytosis and recycling;Transport of small molecules	10	10	10	43	43	43	40.301	0	323.31
P50516	V-type proton ATPase catalytic subunit A	Atp6v1a			0.43008	30.0738	0.5038	33.5018	0.59392	37.2616	33.6124	0.57922	36.6776	0.43908	30.5112	0.59954	37.482	34.8903	1.03802	0.963375	0.54448	35.2533	0.46385	31.687	0.49881	33.2804	33.4069	0.58436	36.883	0.51623	34.0469	0.46532	31.7555	34.2285	1.02459	0.975996	ATP binding;hydrolase activity;nucleotide binding;proton-transporting ATPase activity, rotational mechanism	ATP hydrolysis coupled proton transport;ATP metabolic process;cellular iron ion homeostasis;cellular response to increased oxygen levels;ion transport;proton transmembrane transport	apical plasma membrane;cytosol;lysosomal membrane;microvillus;mitochondrion;myelin sheath;plasma membrane;proton-transporting V-type ATPase, V1 domain	Immune System;Innate Immune System;Insulin receptor recycling;Ion channel transport;Iron uptake and transport;ROS, RNS production in phagocytes;Signal Transduction;Signaling by Insulin receptor;Signaling by Receptor Tyrosine Kinases;Transferrin endocytosis and recycling;Transport of small molecules	20	20	20	48	48	48	68.325	0	323.31
P62814	V-type proton ATPase subunit B, brain isoform	Atp6v1b2			1.11	52.6066	1.4202	58.6811	1.3266	57.0188	56.1022	1.3346	57.1661	1.338	57.2284	1.3311	57.1018	57.1654	1.01895	0.9814	0.5558	35.7244	0.47137	32.0361	0.49512	33.1157	33.6254	0.59651	37.3634	0.51901	34.1676	0.47953	32.411	34.6473	1.03039	0.970505	ATP binding;hydrolase activity;protein-containing complex binding;proton transmembrane transporter activity	ATP hydrolysis coupled proton transport;ATP metabolic process;calcium ion homeostasis;excretion;inner ear morphogenesis;ion transport;ossification;pH reduction;proton transmembrane transport;regulation of pH;sensory perception of sound	apical plasma membrane;basolateral plasma membrane;cytoplasm;cytosol;endomembrane system;extrinsic component of synaptic vesicle membrane;integral component of membrane;intracellular membrane-bounded organelle;lateral plasma membrane;melanosome;membrane;microvillus;myelin sheath;plasma membrane;proton-transporting V-type ATPase, V1 domain;ruffle;synaptic vesicle;vacuolar proton-transporting V-typ…	Immune System;Innate Immune System;Insulin receptor recycling;Ion channel transport;Iron uptake and transport;ROS, RNS production in phagocytes;Signal Transduction;Signaling by Insulin receptor;Signaling by Receptor Tyrosine Kinases;Transferrin endocytosis and recycling;Transport of small molecules	12	12	12	35.6	35.6	35.6	56.55	0	323.31
Q9Z1G3	V-type proton ATPase subunit C 1	Atp6v1c1			NaN		NaN		NaN			0.98184	49.5418	NaN		NaN		49.5418			0.67773	40.3957	0.60324	37.6263	0.61604	38.1203	38.7141	0.71361	41.6437	0.66907	40.0864	0.61577	38.11	39.9467	1.03184	0.969144	proton transmembrane transporter activity;proton-exporting ATPase activity, phosphorylative mechanism;proton-transporting ATPase activity, rotational mechanism	ATP hydrolysis coupled proton transport;ion transport	apical part of cell;cytoplasm;cytoplasmic vesicle;lysosomal membrane;plasma membrane;proton-transporting V-type ATPase, V1 domain;vacuolar proton-transporting V-type ATPase, V1 domain	Immune System;Innate Immune System;Insulin receptor recycling;Ion channel transport;Iron uptake and transport;ROS, RNS production in phagocytes;Signal Transduction;Signaling by Insulin receptor;Signaling by Receptor Tyrosine Kinases;Transferrin endocytosis and recycling;Transport of small molecules	27	27	27	62.3	62.3	62.3	43.887	0	323.31
P57746	V-type proton ATPase subunit D	Atp6v1d			NaN		NaN		NaN			NaN		NaN		NaN					0.62308	38.3887	0.53771	34.9682	0.54111	35.1117	36.1562	0.65175	39.4582	0.58993	37.1041	0.52145	34.2732	36.9452	1.02182	0.978645	ATPase activity, coupled to transmembrane movement of substances	cell projection organization;cilium assembly;ion transport;protein localization to cilium;transmembrane transport	centrosome;cilium;membrane;proton-transporting V-type ATPase complex	Immune System;Innate Immune System;Insulin receptor recycling;Ion channel transport;Iron uptake and transport;Neutrophil degranulation;ROS, RNS production in phagocytes;Signal Transduction;Signaling by Insulin receptor;Signaling by Receptor Tyrosine Kinases;Transferrin endocytosis and recycling;Transport of small molecules	8	8	8	50.6	50.6	50.6	28.369	0	323.31
P50518;A0A0N4SW07	V-type proton ATPase subunit E 1	Atp6v1e1			2.0853	67.5882	2.0716	67.4437	2.121	67.959	67.6636	2.2786	69.4992	2.1467	68.2207	2.1583	68.3374	68.6857	1.01511	0.985119	0.5718	36.3787	0.49849	33.2662	0.51368	33.9358	34.5269	0.61747	38.1751	0.54994	35.4814	0.48076	32.4671	35.3745	1.02455	0.976039	ATPase binding;hydrolase activity;protein binding;proton-exporting ATPase activity, phosphorylative mechanism;proton-transporting ATPase activity, rotational mechanism	ATP hydrolysis coupled proton transport;ion transport	apical plasma membrane;cytoplasm;cytosol;endosome;microvillus;mitochondrion;proton-transporting two-sector ATPase complex, catalytic domain	Immune System;Innate Immune System;Insulin receptor recycling;Ion channel transport;Iron uptake and transport;ROS, RNS production in phagocytes;Signal Transduction;Signaling by Insulin receptor;Signaling by Receptor Tyrosine Kinases;Transferrin endocytosis and recycling;Transport of small molecules	14	14	9	63.7	63.7	50.9	26.157	0	323.31
Q9D1K2;A0A0N4SVE1;F7B2B4	V-type proton ATPase subunit F	Atp6v1f			NaN		NaN		NaN			NaN		NaN		NaN					0.59485	37.2982	0.50401	33.5111	0.50982	33.7669	34.8587	0.63521	38.8458	0.54481	35.2671	0.48108	32.4817	35.5315	1.0193	0.981065	ATPase coupled ion transmembrane transporter activity;proton-transporting ATPase activity, rotational mechanism	ATP hydrolysis coupled proton transport;ion transmembrane transport;ion transport	membrane;proton-transporting V-type ATPase, V1 domain;vacuolar proton-transporting V-type ATPase complex	Immune System;Innate Immune System;Insulin receptor recycling;Ion channel transport;Iron uptake and transport;ROS, RNS production in phagocytes;Signal Transduction;Signaling by Insulin receptor;Signaling by Receptor Tyrosine Kinases;Transferrin endocytosis and recycling;Transport of small molecules	5	5	5	50.4	50.4	50.4	13.37	0	85.153
Q9CR51	V-type proton ATPase subunit G 1	Atp6v1g1			2.3591	70.2301	2.3677	70.3061	2.6099	72.2984	70.9449	2.4244	70.7978	2.3775	70.3923	2.55	71.831	71.007	1.00088	0.999125	0.80628	44.6376	0.64799	39.32	0.7114	41.5683	41.842	0.78025	43.8281	0.70414	41.3194	0.59342	37.2419	40.7965	0.975013	1.02563	ATPase activity;ATPase activity, coupled to transmembrane movement of substances;ATPase binding;protein binding;proton-exporting ATPase activity, phosphorylative mechanism	cellular iron ion homeostasis;cellular response to increased oxygen levels;ion transport;proton transmembrane transport	cytosol;intracellular;lysosomal membrane;plasma membrane;synaptic vesicle;vacuolar proton-transporting V-type ATPase complex	Immune System;Innate Immune System;Insulin receptor recycling;Ion channel transport;Iron uptake and transport;ROS, RNS production in phagocytes;Signal Transduction;Signaling by Insulin receptor;Signaling by Receptor Tyrosine Kinases;Transferrin endocytosis and recycling;Transport of small molecules	4	4	4	43.2	43.2	43.2	13.724	0	269.3
Q9WTT4;B0V2H4	V-type proton ATPase subunit G 2	Atp6v1g2			NaN		NaN		NaN			NaN		NaN		NaN					0.56871	36.2534	0.50883	33.7235	0.51754	34.1039	34.6936	0.59852	37.4421	0.54347	35.2109	0.48832	32.8101	35.1544	1.01328	0.986891	ATPase activity;ATPase activity, coupled to transmembrane movement of substances;protein binding;proton-exporting ATPase activity, phosphorylative mechanism	ion transport;proton transmembrane transport	integral component of synaptic vesicle membrane;melanosome;vacuolar proton-transporting V-type ATPase complex	Immune System;Innate Immune System;Insulin receptor recycling;Ion channel transport;Iron uptake and transport;ROS, RNS production in phagocytes;Signal Transduction;Signaling by Insulin receptor;Signaling by Receptor Tyrosine Kinases;Transferrin endocytosis and recycling;Transport of small molecules	3	3	3	33.1	33.1	33.1	13.651	0	203.61
A0A0A6YX18;Q8BVE3;A0A0A6YWP6	V-type proton ATPase subunit H	Atp6v1h			NaN		NaN		0.92591	48.0765	48.0765	1.0264	50.6514	NaN		NaN		50.6514	1.05356	0.949164	0.56863	36.2501	0.49508	33.1139	0.49851	33.267	34.2104	0.59641	37.3595	0.5499	35.4797	0.49479	33.101	35.3134	1.03224	0.968765	proton-transporting ATPase activity, rotational mechanism	ATP hydrolysis coupled proton transport;endocytosis;ion transport;vacuolar acidification	lysosomal membrane;vacuolar proton-transporting V-type ATPase, V1 domain	Immune System;Innate Immune System;Insulin receptor recycling;Ion channel transport;Iron uptake and transport;ROS, RNS production in phagocytes;Signal Transduction;Signaling by Insulin receptor;Signaling by Receptor Tyrosine Kinases;Transferrin endocytosis and recycling;Transport of small molecules	16	16	16	54	54	54	54.108	0	323.31
Q8C4G3;Q8C288;A2AQC3;O70228	Phospholipid-transporting ATPase;Probable phospholipid-transporting ATPase IIA	Atp9a			NaN		NaN		NaN			NaN		NaN		NaN					NaN		NaN		NaN			1.3699	57.8041	NaN		NaN		57.8041			ATP binding;hydrolase activity;magnesium ion binding;metal ion binding;nucleotide binding;phospholipid-translocating ATPase activity	endocytosis;phospholipid translocation;phospholipid transport;retrograde vesicle-mediated transport, Golgi to ER	early endosome;early endosome membrane;endosome;Golgi apparatus;integral component of membrane;membrane;perinuclear region of cytoplasm;plasma membrane;recycling endosome;trans-Golgi network	Ion channel transport;Ion transport by P-type ATPases;Transport of small molecules	1	1	1	0.9	0.9	0.9	116.42	0.0032415	2.0352
H3BJP9;V9GX21;H3BLL2;Q811I0;H3BK16	ATP synthase mitochondrial F1 complex assembly factor 1	Atpaf1	+		NaN		NaN		1.2049	54.6465	54.6465	0.67409	40.2661	NaN		NaN		40.2661	0.736846	1.35713	NaN		NaN		0.59736	37.3967	37.3967	1.7021	62.9917	0.64043	39.0404	NaN		51.0161	1.36419	0.733038	molecular_function	mitochondrial proton-transporting ATP synthase complex assembly;protein-containing complex assembly	mitochondrion	-	3	3	3	18.8	18.8	18.8	23.736	0	65.471
A0A0R4J1C5;Q91YY4;H3BLF0	ATP synthase mitochondrial F1 complex assembly factor 2	Atpaf2	+		NaN		0.71034	41.5321	NaN		41.5321	0.55558	35.7153	0.55367	35.6363	0.7157	41.7148	37.6888	0.907461	1.10198	NaN		NaN		NaN			NaN		NaN		NaN					molecular_function	biological_process;proton-transporting ATP synthase complex assembly	cytosol;mitochondrion;nuclear speck	-	2	2	2	10.4	10.4	10.4	34.287	0	17.252
E9PV44;O35143	ATPase inhibitor, mitochondrial	Atpif1	+		0.59492	37.3009	0.41796	29.4761	0.70926	41.4951	36.0907	0.60032	37.5125	0.58806	37.0301	0.71015	41.5256	38.6894	1.072	0.932833	0.23251	18.8648	0.23997	19.3529	0.22317	18.2452	18.821	0.2452	19.6916	0.23455	18.9988	0.23237	18.8555	19.182	1.01918	0.981178	5-formyltetrahydrofolate cyclo-ligase activity;angiostatin binding;ATPase binding;ATPase inhibitor activity;calmodulin binding;enzyme binding;protein binding;protein homodimerization activity	erythrocyte differentiation;folic acid-containing compound biosynthetic process;heme biosynthetic process;mitochondrial depolarization;negative regulation of ATPase activity;negative regulation of endothelial cell proliferation;negative regulation of hydrolase activity;positive regulation of autophagy of mitochondrion in response to mitochondrial depolarization;positive regulation of mitochondria…	cell surface;mitochondrial proton-transporting ATP synthase complex;mitochondrion	-	9	9	9	75.7	75.7	75.7	8.7887	0	323.31
Q61687;A0A0G2JFG6;A0A0G2JF42;A0A0G2JGH3;A6PWK7;A6PWK8;Q3UY26;Q8C2S3;A0A0G2JFA5;F6RDB7	Transcriptional regulator ATRX	Atrx			NaN		NaN		NaN			NaN		NaN		NaN					1.2262	55.0804	NaN		NaN		55.0804	NaN		NaN		NaN					ATP binding;chromatin binding;chromo shadow domain binding;DNA binding;DNA translocase activity;helicase activity;histone binding;hydrolase activity;metal ion binding;methylated histone binding;nucleotide binding;protein binding	cellular response to DNA damage stimulus;cellular response to hydroxyurea;chromatin organization;chromatin remodeling;chromosome organization involved in meiotic cell cycle;DNA damage response, signal transduction by p53 class mediator;DNA repair;DNA replication-independent nucleosome assembly;forebrain development;meiotic spindle organization;multicellular organism growth;negative regulation of …	chromosome;chromosome, telomeric region;condensed nuclear chromosome, centromeric region;heterochromatin;nuclear body;nuclear chromosome;nuclear chromosome, telomeric region;nuclear pericentric heterochromatin;nuclear subtelomeric heterochromatin;nucleoplasm;nucleus;pericentric heterochromatin;PML body;SWI/SNF superfamily-type complex;telomeric heterochromatin	-	2	2	2	1.5	1.5	1.5	278.58	0.00023105	4.5878
P28658	Ataxin-10	Atxn10			NaN		2.3175	69.8568	1.5185	60.2938	65.0753	NaN		NaN		2.0499	67.212	67.212	1.03283	0.968209	1.5544	60.8519	NaN		1.6978	62.9328	61.8923	1.5322	60.5086	1.3272	57.0299	1.3865	58.0976	58.5454	0.945924	1.05717	identical protein binding;molecular_function;protein binding	biological_process;cilium assembly;nervous system development;neuron projection development;protein homotrimerization	cellular_component;cytoplasm;cytosol;dendrite;neuronal cell body;perinuclear region of cytoplasm;plasma membrane	-	8	8	8	23.4	23.4	23.4	53.706	0	46.899
E9QM77;O70305;F6U2C2;F7B6X4;F6V8M6	Ataxin-2	Atxn2	+		2.1102	67.8477	2.2625	69.3487	2.3083	69.773	68.9898	2.3793	70.4081	2.3076	69.7666	2.2627	69.3505	69.8417	1.01235	0.987802	1.3823	58.0238	1.198	54.5041	1.2982	56.4877	56.3385	1.3234	56.9596	1.3626	57.6737	1.2429	55.4149	56.6827	1.00611	0.993927	DBD domain binding;epidermal growth factor receptor binding;protein C-terminus binding;RNA binding	cerebellar Purkinje cell differentiation;cytoplasmic mRNA processing body assembly;homeostasis of number of cells;negative regulation of multicellular organism growth;negative regulation of receptor internalization;neuromuscular process;neuron projection morphogenesis;regulation of cytoplasmic mRNA processing body assembly;stress granule assembly	cytoplasm;cytoplasmic stress granule;cytosol;Golgi apparatus;perinuclear region of cytoplasm;polysome;ribonucleoprotein complex;trans-Golgi network	-	11	11	11	12.4	12.4	12.4	136.46	0	137.1
E9Q5Q0;Q3TGG2;A0A0U1RPL0;Q7TQH0	Ataxin-2-like protein	Atxn2l			2.0258	66.9509	1.9759	66.3967	2.1139	67.8859	67.0778	2.0812	67.5451	1.9822	66.4677	1.9458	66.0534	66.6887	0.994199	1.00583	1.1692	53.9001	1.243	55.4169	1.187	54.2753	54.5307	1.3496	57.4396	1.2501	55.5575	1.184	54.2125	55.7365	1.02211	0.978366	cadherin binding;RNA binding	regulation of cytoplasmic mRNA processing body assembly;stress granule assembly	cytoplasm;cytoplasmic stress granule;cytosol;membrane;nuclear speck;nucleus	-	13	13	13	18.2	18.2	18.2	92.071	0	47.628
A0A0R4J023;Q9JLZ3;F6RT60;F6R307	Methylglutaconyl-CoA hydratase, mitochondrial	Auh	+		0.46725	31.8453	0.4849	32.6554	0.59861	37.4457	33.9821	0.40432	28.7912	0.45942	31.4796	0.44926	30.9993	30.4234	0.895275	1.11697	0.19286	16.1679	0.24991	19.9942	0.1842	15.5548	17.239	0.19763	16.5018	0.2277	18.5469	0.19924	16.6139	17.2208	0.998948	1.00105	catalytic activity;enoyl-CoA hydratase activity;itaconyl-CoA hydratase activity;lyase activity;methylglutaconyl-CoA hydratase activity;mRNA 3'-UTR binding;RNA binding	branched-chain amino acid catabolic process;fatty acid beta-oxidation;leucine catabolic process;metabolic process;nuclear-transcribed mRNA catabolic process, deadenylation-dependent decay	mitochondrion	Branched-chain amino acid catabolism;Metabolism;Metabolism of amino acids and derivatives	8	8	8	42.7	42.7	42.7	33.338	0	246.05
O88398	Advillin	Avil			NaN		NaN		NaN			NaN		NaN		NaN					0.90188	47.4204	NaN		NaN		47.4204	1.2801	56.1423	NaN		NaN		56.1423	1.18393	0.844648	actin binding;actin filament binding;protein binding	actin filament capping;actin filament organization;cilium assembly;cytoskeleton organization;positive regulation of neuron projection development	axon;cell projection;cytoplasm;cytoskeleton;neuron projection	-	2	2	2	3.7	3.7	3.7	92.031	0	9.8234
Q80U56	Late secretory pathway protein AVL9 homolog	Avl9			NaN		NaN		NaN			NaN		NaN		NaN					0.67191	40.1882	NaN		0.52418	34.391	37.2896	0.70764	41.4396	0.56372	36.0499	0.49841	33.2626	36.9174	0.990019	1.01008	molecular_function	cell migration;localization	cytoplasm;endosome;integral component of membrane;membrane;recycling endosome	-	6	6	6	13.6	13.6	13.6	72.185	0	48.957
P01887	Beta-2-microglobulin	B2m			3.114	75.6928	NaN		3.192	76.145	75.9189	3.8292	79.2926	2.9852	74.9072	4.1023	80.401	78.2003	1.03005	0.970827	2.4029	70.6133	NaN		NaN		70.6133	NaN		NaN		NaN					identical protein binding;protein binding	antigen processing and presentation of endogenous peptide antigen via MHC class I;antigen processing and presentation of exogenous protein antigen via MHC class Ib, TAP-dependent;antigen processing and presentation of peptide antigen via MHC class I;cellular defense response;cellular response to iron ion;cellular response to iron(III) ion;ferric iron import;immune response;immune system process;i…	cytosol;external side of plasma membrane;extracellular region;extracellular space;Golgi apparatus;HFE-transferrin receptor complex;MHC class I protein complex;phagocytic vesicle membrane;plasma membrane	Adaptive Immune System;Antigen Presentation: Folding, assembly and peptide loading of class I MHC;Antigen processing-Cross presentation;Class I MHC mediated antigen processing & presentation;DAP12 interactions;DAP12 signaling;Endosomal/Vacuolar pathway;ER-Phagosome pathway;Immune System;Immunoregulatory interactions between a Lymphoid and a non-Lymphoid cell;Innate Immune System;Neutrophil degran…	2	2	2	15.1	15.1	15.1	13.779	0.0014809	2.7114
F6TCF9;A0A1L1SRT0;Q60739	BAG family molecular chaperone regulator 1	Bag1			0.77747	43.7403	0.46756	31.8597	0.77375	43.6223	39.7407	0.28325	22.0729	NaN		0.83957	45.6395	33.8562	0.851926	1.17381	NaN		0.62982	38.6435	NaN		38.6435	NaN		NaN		NaN					adenyl-nucleotide exchange factor activity;chaperone binding;phosphoprotein binding;protein binding	apoptotic process;chaperone cofactor-dependent protein refolding;negative regulation of apoptotic process;negative regulation of motor neuron apoptotic process;negative regulation of protein phosphorylation;neuron differentiation;positive regulation of neuron apoptotic process;positive regulation of transcription by RNA polymerase II;protein localization to mitochondrion;regulation of catalytic a…	cytoplasm;cytosol;nucleus	Cellular response to heat stress;Cellular responses to external stimuli;Cellular responses to stress;Regulation of HSF1-mediated heat shock response	7	7	7	24.8	24.8	24.8	39.696	0	52.113
Q91YN9	BAG family molecular chaperone regulator 2	Bag2			NaN		0.91281	47.7209	0.67318	40.2336	43.9772	0.48824	32.8065	0.8372	45.5693	0.85974	46.229	41.535	0.944465	1.0588	NaN		NaN		NaN			NaN		NaN		NaN					adenyl-nucleotide exchange factor activity;chaperone binding;heat shock protein binding;identical protein binding;ion channel binding;tau protein binding;ubiquitin protein ligase binding	negative regulation of protein binding;negative regulation of protein ubiquitination;negative regulation of ubiquitin protein ligase activity;positive regulation of proteasomal protein catabolic process;positive regulation of proteasomal ubiquitin-dependent protein catabolic process;positive regulation of protein processing;protein folding;protein metabolic process;protein stabilization	axon;cellular_component;chaperone complex;dendrite;dendritic microtubule;microtubule	Cellular response to heat stress;Cellular responses to external stimuli;Cellular responses to stress;Regulation of HSF1-mediated heat shock response	3	3	3	16.7	16.7	16.7	23.473	0	6.1298
Q9JLV1	BAG family molecular chaperone regulator 3	Bag3			1.1426	53.3277	1.3574	57.5804	1.174	54.0018	54.97	1.287	56.2746	1.2685	55.918	1.1218	52.8702	55.0209	1.00093	0.999074	1.0488	51.1909	NaN		1.0204	50.5049	50.8479	1.3928	58.208	NaN		NaN		58.208	1.14475	0.873556	adenyl-nucleotide exchange factor activity;cadherin binding;chaperone binding;protein binding;protein-containing complex binding	apoptotic process;brain development;cellular response to heat;cellular response to mechanical stimulus;extrinsic apoptotic signaling pathway in absence of ligand;extrinsic apoptotic signaling pathway via death domain receptors;negative regulation of striated muscle cell apoptotic process;negative regulation of transcription from RNA polymerase II promoter in response to stress;positive regulation…	cytoplasm;cytosol;neuron projection;nucleus;plasma membrane;Z disc	Cellular response to heat stress;Cellular responses to external stimuli;Cellular responses to stress;Regulation of HSF1-mediated heat shock response	13	13	13	24.6	24.6	24.6	61.859	0	257.93
Q8CI61	BAG family molecular chaperone regulator 4	Bag4			NaN		NaN		NaN			NaN		NaN		NaN					1.0677	51.6371	1.5716	61.1137	1.0877	52.1004	54.9504	NaN		1.1218	52.8702	1.1314	53.0825	52.9763	0.964076	1.03726	chaperone binding;protein binding;ubiquitin protein ligase binding	apoptotic process;cellular response to epidermal growth factor stimulus;cellular response to tumor necrosis factor;negative regulation of mRNA modification;negative regulation of phosphatidylinositol-3,4,5-trisphosphate 5-phosphatase activity;negative regulation of protein targeting to mitochondrion;positive regulation of actin filament polymerization;positive regulation of cell adhesion;positive…	cytoplasm;cytosol;nucleus;plasma membrane	Cellular response to heat stress;Cellular responses to external stimuli;Cellular responses to stress;Death Receptor Signalling;Regulation of HSF1-mediated heat shock response;Signal Transduction;TNF signaling	3	3	3	9.4	9.4	9.4	49.094	0	26.998
[truncated: 3,817 more rows]
[truncated: 4 more columns]
