# Supplementary material for: PERM1 interacts with the MICOS-MIB complex to connect the mitochondria and sarcolemma via ankyrin B
Source: Nat Commun. 2021 Aug 12;12:4900. doi: 10.1038/s41467-021-25185-3 (PMC8361071; doi:10.1038/s41467-021-25185-3)
Supplement: Supplementary file 5 — Supplementary Data 4 [file 41467_2021_25185_MOESM5_ESM.xlsx]

## Sheet: FLAG-IP TREx-293
Majority protein IDs	Protein names	Gene names	Mitocarta Human	FDR 0.01 significant Perm1_IP/ctrl	FDR 0.05 significant Perm1_IP/ctrl	-Log10 p-value Perm1-IP/ctrl	Log2 Difference Perm1-IP/ctrl	Log2_LFQ intensity Perm1-IP_01	Log2_LFQ intensity Perm1-IP_02	Log2_LFQ intensity Perm1-IP_03	Log2_LFQ intensity ctrl_01	Log2_LFQ intensity ctrl_02	Log2_LFQ intensity ctrl_03	GOMF name	GOBP name	GOCC name	Reactome	Peptides	Razor + unique peptides	Unique peptides	Sequence coverage [%]	Unique + razor sequence coverage [%]	Unique sequence coverage [%]	Mol. weight [kDa]	Q-value	Score	Intensity	MS/MS Count	q-value Perm1-IP/ctrl	Test statistic Perm1-IP/ctrl
P55265;H0YCK3	Double-stranded RNA-specific adenosine deaminase	ADAR			+	2.6211	-0.530799	29.3011	29.1026	29.2196	29.842	29.6967	29.677	adenosine deaminase activity;DNA binding;double-stranded RNA adenosine deaminase activity;hydrolase activity;metal ion binding;protein binding;RNA binding	adenosine to inosine editing;base conversion or substitution editing;cellular response to virus;defense response to virus;definitive hemopoiesis;erythrocyte differentiation;gene silencing by RNA;hematopoietic progenitor cell differentiation;hematopoietic stem cell homeostasis;immune system process;in utero embryonic development;innate immune response;miRNA loading onto RISC involved in gene silen…	cytoplasm;membrane;nucleolus;nucleoplasm;nucleus;supraspliceosomal complex	C6 deamination of adenosine;Cytokine Signaling in Immune system;Formation of editosomes by ADAR proteins;Immune System;Interferon alpha/beta signaling;Interferon Signaling;Metabolism of RNA;mRNA Editing;mRNA Editing: A to I Conversion	30	30	30	33	33	33	136.06	0	138.21	5087800000	125	0.899647	-0.226438
O95831	Apoptosis-inducing factor 1, mitochondrial	AIFM1	+	+	+	3.56496	1.67583	27.8492	27.858	27.5435	25.8915	26.1359	26.1958	DNA binding;FAD binding;flavin adenine dinucleotide binding;NAD(P)H oxidase activity;oxidoreductase activity;oxidoreductase activity, acting on NAD(P)H;protein binding;protein dimerization activity	activation of cysteine-type endopeptidase activity involved in apoptotic process;apoptotic process;cellular response to aldosterone;cellular response to estradiol stimulus;cellular response to hydrogen peroxide;cellular response to nitric oxide;cellular response to oxygen-glucose deprivation;chromosome condensation;intrinsic apoptotic signaling pathway in response to endoplasmic reticulum stress;…	cytoplasm;cytosol;membrane;mitochondrial inner membrane;mitochondrial intermembrane space;mitochondrion;nucleus;perinuclear region of cytoplasm	-	14	14	14	33.4	33.4	33.4	66.9	0	67.613	917510000	48	0.915384	-0.19475
Q02040;X6RAJ1	A-kinase anchor protein 17A	AKAP17A			+	2.32912	-0.796567	26.5367	26.1351	26.1341	27.1446	27.0244	27.0266	nucleic acid binding;protein binding;protein kinase A binding;RNA binding	B cell activation;mRNA processing;regulation of RNA splicing;regulation of transcription, DNA-templated;RNA splicing;signal transduction	cytosol;nuclear speck;nucleus;spliceosomal complex	-	14	14	14	25.3	25.3	25.3	80.735	0	95.462	809760000	54	0.782486	0.453393
P16157	Ankyrin-1	ANK1			+	2.72988	2.862	24.621	24.3629	23.9178	22.0883	21.2429	20.9845	ATPase binding;cytoskeletal adaptor activity;enzyme binding;protein binding;spectrin binding;structural constituent of cytoskeleton;structural molecule activity	cytoskeleton organization;ER to Golgi vesicle-mediated transport;exocytosis;maintenance of epithelial cell apical/basal polarity;positive regulation of organelle organization;protein localization to plasma membrane;signal transduction	A band;axolemma;basolateral plasma membrane;cytoplasm;cytoskeleton;cytosol;M band;membrane;neuron projection;nucleus;plasma membrane;postsynaptic membrane;sarcolemma;sarcoplasmic reticulum;spectrin-associated cytoskeleton;Z disc	Asparagine N-linked glycosylation;Axon guidance;CHL1 interactions;COPI-mediated anterograde transport;Developmental Biology;ER to Golgi Anterograde Transport;Interaction between L1 and Ankyrins;L1CAM interactions;Membrane Trafficking;Metabolism of proteins;Neurofascin interactions;NrCAM interactions;Post-translational protein modification;Transport to the Golgi and subsequent modification;Vesicle…	11	8	8	8.7	7.1	7.1	206.26	0	25.001	81691000	14	0.0732941	-2.12962
I6L894;Q01484;E9PHW9;D6RHE1;A0A0U1RQN6;B7Z651;E9PCH6	Ankyrin-2	ANK2		+	+	3.77724	9.32017	31.5477	31.4851	31.1975	20.7786	23.0193	22.4719	ATP binding;ATPase binding;enzyme binding;hydrolase activity;ion channel binding;metal ion binding;metalloendopeptidase activity;metallopeptidase activity;nucleotide binding;peptidase activity;protein binding;protein binding, bridging;protein kinase binding;spectrin binding;structural constituent of cytoskeleton;unfolded protein binding;zinc ion binding	atrial cardiac muscle cell action potential;atrial cardiac muscle cell to AV node cell communication;atrial septum development;axonogenesis;calcium import into the mitochondrion;cellular calcium ion homeostasis;cellular protein localization;cristae formation;cytoskeleton organization;endocytosis;ER to Golgi vesicle-mediated transport;membrane depolarization during SA node cell action potential;mi…	A band;apical plasma membrane;basolateral plasma membrane;cell junction;costamere;cytoplasm;cytoskeleton;cytosol;early endosome;endosome;integral component of membrane;intercalated disc;intracellular;lysosome;M band;m-AAA complex;membrane;membrane raft;mitochondrial inner membrane;mitochondrion;neuron projection;plasma membrane;postsynaptic membrane;recycling endosome;sarcolemma;synapse;T-tubule;…	Asparagine N-linked glycosylation;Axon guidance;COPI-mediated anterograde transport;Developmental Biology;ER to Golgi Anterograde Transport;Interaction between L1 and Ankyrins;L1CAM interactions;Membrane Trafficking;Metabolism of proteins;Mitochondrial calcium ion transport;Post-translational protein modification;Processing of SMDT1;Transport of small molecules;Transport to the Golgi and subseque…	63	63	29	22.1	22.1	10.8	430.25	0	323.31	9737300000	299	0.334458	1.04446
H0Y931	-	ANK2			+	2.97558	5.1185	26.885	27.307	27.3872	22.8325	20.9287	22.4625	-	signal transduction	plasma membrane	-	28	4	4	38.8	4	4	108.62	0	20.719	538870000	12	0.259287	1.22067
Q12955	Ankyrin-3	ANK3			+	2.24674	6.20507	30.6385	30.5423	29.2108	21.8484	24.6837	25.2443	cadherin binding;cytoskeletal protein binding;ion channel binding;protein binding;protein binding, bridging;spectrin binding;structural constituent of cytoskeleton	axonogenesis;cellular response to magnesium ion;cytoskeletal anchoring at plasma membrane;ER to Golgi vesicle-mediated transport;establishment of protein localization;Golgi to plasma membrane protein transport;magnesium ion homeostasis;maintenance of protein location in plasma membrane;membrane assembly;mitotic cytokinesis;negative regulation of delayed rectifier potassium channel activity;neurom…	axon;axon initial segment;basal plasma membrane;basolateral plasma membrane;bicellular tight junction;cell junction;cell projection;cell surface;costamere;cytoplasm;cytoskeleton;cytosol;dendrite;endoplasmic reticulum;Golgi apparatus;intercalated disc;lateral plasma membrane;lysosome;membrane;neuromuscular junction;neuron projection;node of Ranvier;plasma membrane;postsynaptic membrane;sarcolemma;…	Asparagine N-linked glycosylation;Axon guidance;COPI-mediated anterograde transport;Developmental Biology;ER to Golgi Anterograde Transport;Interaction between L1 and Ankyrins;L1CAM interactions;Membrane Trafficking;Metabolism of proteins;Post-translational protein modification;Transport to the Golgi and subsequent modification;Vesicle-mediated transport	44	36	35	14.6	12.9	12.7	480.4	0	241	3399200000	105	0.470742	0.851407
Q9NVI7	ATPase family AAA domain-containing protein 3A	ATAD3A	+		+	2.0454	1.19883	28.5786	28.587	28.4001	27.7173	26.8733	27.3786	ATP binding;nucleotide binding	cell growth;negative regulation of apoptotic process	integral component of membrane;membrane;mitochondrial inner membrane;mitochondrial nucleoid;mitochondrion	-	12	12	0	24.1	24.1	0	71.368	0	41.916	1670800000	34	0.863408	0.306433
P05023	Sodium/potassium-transporting ATPase subunit alpha-1	ATP1A1			+	1.91195	2.66173	25.2781	24.4937	24.3269	21.0745	22.9368	22.1022	ADP binding;amyloid-beta binding;ankyrin binding;ATP binding;ATPase activity;cation-transporting ATPase activity;chaperone binding;drug binding;hydrolase activity;magnesium ion binding;metal ion binding;nucleotide binding;phosphatase activity;potassium ion binding;potassium:proton exchanging ATPase activity;protein binding;protein kinase binding;sodium ion binding;sodium:potassium-exchanging ATPa…	adult locomotory behavior;ATP hydrolysis coupled proton transport;ATP hydrolysis coupled transmembrane transport;ATP metabolic process;cardiac muscle cell action potential involved in contraction;cardiac muscle contraction;cell communication by electrical coupling involved in cardiac conduction;cellular potassium ion homeostasis;cellular response to amyloid-beta;cellular response to mechanical st…	apical plasma membrane;axon;basolateral plasma membrane;caveola;cytoplasm;dendritic spine;endoplasmic reticulum;endosome;extracellular exosome;extracellular space;extracellular vesicle;Golgi apparatus;integral component of membrane;integral component of plasma membrane;intercalated disc;melanosome;membrane;membrane raft;myelin sheath;neuron projection;neuronal cell body;neuronal cell body membran…	Cardiac conduction;Ion channel transport;Ion homeostasis;Ion transport by P-type ATPases;Muscle contraction;Transport of small molecules	4	4	3	4.1	4.1	2.8	112.89	0	8.8726	92131000	3	0.651061	0.624208
O95816	BAG family molecular chaperone regulator 2	BAG2			+	2.84406	1.6807	28.7678	28.8905	28.5729	26.7028	27.1206	27.3657	adenyl-nucleotide exchange factor activity;chaperone binding;heat shock protein binding;identical protein binding;ion channel binding;protein binding;tau protein binding;ubiquitin protein ligase binding	negative regulation of protein binding;negative regulation of protein ubiquitination;negative regulation of ubiquitin protein ligase activity;positive regulation of proteasomal protein catabolic process;positive regulation of proteasomal ubiquitin-dependent protein catabolic process;positive regulation of protein processing;protein folding;protein metabolic process;protein stabilization;regulatio…	axon;chaperone complex;cytosol;dendrite;dendritic microtubule;microtubule	Cellular response to heat stress;Cellular responses to external stimuli;Cellular responses to stress;Regulation of HSF1-mediated heat shock response	13	13	13	68.7	68.7	68.7	23.772	0	141.04	1826900000	76	0.636322	-0.648638
Q9H8G2	Caspase activity and apoptosis inhibitor 1	CAAP1			+	1.76941	-1.12163	25.9887	26.0465	25.5126	26.5178	27.1366	27.2583	-	apoptotic process	-	-	8	8	8	26.6	26.6	26.6	38.367	0	60.228	682930000	38	0.0225116	-2.98848
Q14444;G3V153;E9PLA9	Caprin-1	CAPRIN1			+	2.74965	-0.736667	25.6938	25.8361	25.8791	26.3761	26.6378	26.6051	protein binding;RNA binding	cell differentiation;negative regulation of translation;positive regulation of dendrite morphogenesis;positive regulation of dendritic spine morphogenesis	cell projection;cytoplasm;cytoplasmic stress granule;cytosol;dendrite;integral component of plasma membrane;membrane;P-body	-	7	7	7	19.5	19.5	19.5	78.365	0	34.786	566170000	23	0.292772	1.1404
Q8N163;H0YB24	Cell cycle and apoptosis regulator protein 2	CCAR2		+	+	3.23569	-0.816966	26.0052	25.9718	25.9234	26.7374	26.6763	26.9376	enzyme binding;enzyme inhibitor activity;protein binding;RNA binding;RNA polymerase II core binding	apoptotic process;cell cycle;cellular response to DNA damage stimulus;mitochondrial fragmentation involved in apoptotic process;mRNA processing;negative regulation of catalytic activity;negative regulation of cell growth;negative regulation of intrinsic apoptotic signaling pathway in response to DNA damage;negative regulation of proteasomal ubiquitin-dependent protein catabolic process;negative r…	cytoplasm;DBIRD complex;mitochondrial matrix;nuclear chromatin;nucleoplasm;nucleus;spliceosomal complex	Cellular response to heat stress;Cellular responses to external stimuli;Cellular responses to stress;Regulation of HSF1-mediated heat shock response	14	14	14	20.4	20.4	20.4	102.9	0	55.451	638010000	46	0.342442	-1.03354
E7ENZ3;P48643;B7ZAR1;E9PCA1	T-complex protein 1 subunit epsilon	CCT5			+	2.56976	1.67093	27.0936	27.2946	27.2873	25.072	25.8541	25.7366	ATP binding;beta-tubulin binding;G-protein beta-subunit binding;mRNA 3'-UTR binding;mRNA 5'-UTR binding;nucleotide binding;protein binding;protein binding involved in protein folding;unfolded protein binding	binding of sperm to zona pellucida;chaperone-mediated protein folding;'de novo' protein folding;positive regulation of establishment of protein localization to telomere;positive regulation of protein localization to Cajal body;positive regulation of telomerase RNA localization to Cajal body;positive regulation of telomere maintenance via telomerase;protein folding;protein stabilization;response t…	cell body;centrosome;chaperonin-containing T-complex;cytoplasm;cytoskeleton;cytosol;extracellular exosome;microtubule;microtubule organizing center;myelin sheath;nucleolus;zona pellucida receptor complex	Association of TriC/CCT with target proteins during biosynthesis;BBSome-mediated cargo-targeting to cilium;Cargo trafficking to the periciliary membrane;Chaperonin-mediated protein folding;Cilium Assembly;Cooperation of PDCL (PhLP1) and TRiC/CCT in G-protein beta folding;Cooperation of Prefoldin and TriC/CCT in actin and tubulin folding;Folding of actin by CCT/TriC;Formation of tubulin folding in…	14	14	14	31.7	31.7	31.7	53.848	0	52.056	629790000	42	0	7.00794
P50990;H7C4C8	T-complex protein 1 subunit theta	CCT8			+	1.61012	1.89363	25.3147	24.4943	24.8359	22.849	23.8857	22.2293	ATP binding;ATPase activity, coupled;cadherin binding;nucleotide binding;protein binding;protein binding involved in protein folding;unfolded protein binding	binding of sperm to zona pellucida;chaperone-mediated protein folding;'de novo' protein folding;neutrophil degranulation;pore complex assembly;positive regulation of establishment of protein localization to telomere;positive regulation of protein localization to Cajal body;positive regulation of telomerase RNA localization to Cajal body;positive regulation of telomere maintenance via telomerase;p…	azurophil granule lumen;cell body;cell projection;centrosome;chaperonin-containing T-complex;cilium;cytoplasm;cytoskeleton;cytosol;extracellular exosome;extracellular region;ficolin-1-rich granule lumen;intermediate filament cytoskeleton;microtubule;microtubule organizing center;nucleoplasm;secretory granule lumen;zona pellucida receptor complex	Association of TriC/CCT with target proteins during biosynthesis;BBSome-mediated cargo-targeting to cilium;Cargo trafficking to the periciliary membrane;Chaperonin-mediated protein folding;Cilium Assembly;Cooperation of PDCL (PhLP1) and TRiC/CCT in G-protein beta folding;Cooperation of Prefoldin and TriC/CCT in actin and tubulin folding;Folding of actin by CCT/TriC;Formation of tubulin folding in…	5	5	5	11.3	11.3	11.3	59.62	0	10.048	140370000	4	0.0149552	-3.32207
C9JRZ6;Q9NX63;F8WAR4	MICOS complex subunit MIC19	CHCHD3	+	+	+	3.49805	11.1161	33.5422	33.4394	32.9658	21.2496	21.2632	24.0864	phosphatase binding;protein binding;protein-containing complex scaffold activity;transcriptional repressor activity, RNA polymerase II transcription regulatory region sequence-specific DNA binding	cristae formation;inner mitochondrial membrane organization;mitochondrial fusion;negative regulation of transcription by RNA polymerase II;regulation of transcription, DNA-templated;transcription, DNA-templated	cytoplasm;extracellular exosome;integral component of membrane;membrane;MICOS complex;mitochondrial inner membrane;mitochondrion;nucleus	Cristae formation;Metabolism of proteins;Mitochondrial biogenesis;Mitochondrial protein import;Organelle biogenesis and maintenance	20	20	20	66.8	66.8	66.8	26.694	0	170.69	29458000000	138	0.295103	-1.14614
O14646	Chromodomain-helicase-DNA-binding protein 1	CHD1			+	2.3805	-0.927734	25.1366	25.116	24.9002	26.0488	25.7119	26.1753	ATP binding;ATP-dependent DNA helicase activity;core promoter sequence-specific DNA binding;DNA binding;helicase activity;histone binding;hydrolase activity;methylated histone binding;nucleotide binding;protein binding;RNA binding	cellular response to DNA damage stimulus;chromatin organization;chromatin remodeling;covalent chromatin modification;DNA duplex unwinding;hematopoietic stem cell differentiation;muscle organ development;positive regulation by host of viral transcription;regulation of transcription by RNA polymerase II;regulation of transcription, DNA-templated;transcription, DNA-templated	cytoplasm;fibrillar center;intracellular membrane-bounded organelle;nucleolus;nucleoplasm;nucleus	ESR-mediated signaling;Estrogen-dependent gene expression;Signal Transduction;Signaling by Nuclear Receptors	10	10	10	7	7	7	196.69	0	28.418	353350000	18	0.0504375	2.41508
Q8IWX8;J3QK89	Calcium homeostasis endoplasmic reticulum protein	CHERP			+	2.80128	-0.4402	31.1474	31.2948	31.1513	31.6679	31.5757	31.6705	ion channel binding;nucleic acid binding;protein binding;RNA binding	cellular calcium ion homeostasis;mRNA splicing, via spliceosome;negative regulation of cell proliferation;nervous system development;positive regulation of calcineurin-NFAT signaling cascade;release of sequestered calcium ion into cytosol;RNA processing	cytoplasm;endoplasmic reticulum;membrane;nucleoplasm;perinuclear region of cytoplasm;sarcoplasmic reticulum membrane	Metabolism of RNA;mRNA Splicing;mRNA Splicing - Major Pathway;Processing of Capped Intron-Containing Pre-mRNA	30	30	30	39.2	39.2	39.2	103.7	0	323.31	20316000000	440	0.653498	0.621132
E9PMI6;E9PJF4;J3KN38;P54105	Methylosome subunit pICln	CLNS1A			+	2.38117	-1.43833	24.0489	24.4311	24.3414	25.3039	26.0347	25.7978	protein binding;protein heterodimerization activity;RNA binding	cell volume homeostasis;chloride transport;spliceosomal snRNP assembly	cytoplasm;cytoskeleton;cytosol;methylosome;nucleoplasm;nucleus;pICln-Sm protein complex;plasma membrane	Metabolism of non-coding RNA;Metabolism of RNA;snRNP Assembly	5	5	5	47.9	47.9	47.9	18.259	0	45.277	295970000	28	0.22827	-1.27734
E7EU96;P68400;Q8NEV1	Casein kinase II subunit alpha;Casein kinase II subunit alpha 3	CSNK2A1;CSNK2A3			+	2.12021	-0.8776	25.1265	24.7677	24.8002	25.6474	26.0432	25.6366	ATP binding;Hsp90 protein binding;identical protein binding;kinase activity;nucleotide binding;protein binding;protein kinase activity;protein N-terminus binding;protein serine/threonine kinase activity;transferase activity	apoptotic process;cell cycle;chaperone-mediated protein folding;macroautophagy;negative regulation of cysteine-type endopeptidase activity involved in apoptotic process;peptidyl-threonine phosphorylation;phosphatidylcholine biosynthetic process;phosphorylation;positive regulation of cell growth;positive regulation of cell proliferation;positive regulation of protein catabolic process;positive reg…	cytosol;nucleoplasm;nucleus;NuRD complex;PcG protein complex;plasma membrane;protein kinase CK2 complex;Sin3 complex	Axon guidance;Cell Cycle;Cell Cycle, Mitotic;Chaperonin-mediated protein folding;Condensation of Prometaphase Chromosomes;Cooperation of PDCL (PhLP1) and TRiC/CCT in G-protein beta folding;Developmental Biology;Gene expression (Transcription);Generic Transcription Pathway;Glycerophospholipid biosynthesis;Intracellular signaling by second messengers;L1CAM interactions;M Phase;Metabolism;Metabolism…	6	6	6	22.1	22.1	22.1	45.31	0	36.575	307370000	23	0	5.82276
E7EWR4;P33240;E9PID8	Cleavage stimulation factor subunit 2	CSTF2			+	3.06601	-0.962366	23.8222	23.9122	23.9746	24.9816	24.9437	24.6708	mRNA binding;nucleic acid binding;protein binding;RNA binding	cellular response to nerve growth factor stimulus;mRNA 3'-end processing;mRNA polyadenylation;mRNA processing;mRNA splicing, via spliceosome;pre-mRNA cleavage required for polyadenylation;termination of RNA polymerase II transcription;tRNA splicing, via endonucleolytic cleavage and ligation	cleavage body;mRNA cleavage and polyadenylation specificity factor complex;nuclear body;nucleoplasm;nucleus	Cleavage of Growing Transcript in the Termination Region;Gene expression (Transcription);Metabolism of RNA;mRNA 3'-end processing;mRNA Splicing;mRNA Splicing - Major Pathway;Processing of Capped Intron-Containing Pre-mRNA;Processing of Capped Intronless Pre-mRNA;Processing of Intronless Pre-mRNAs;RNA Polymerase II Transcription;RNA Polymerase II Transcription Termination;tRNA processing;tRNA proc…	6	6	2	15.6	15.6	4.2	62.942	0	25.603	153310000	14	0	7.27812
Q5THR1;Q9H5Z1	Probable ATP-dependent RNA helicase DHX35	DHX35			+	2.99805	-1.33247	27.2562	27.1607	27.1173	28.3102	28.8027	28.4187	ATP binding;ATP-dependent RNA helicase activity;helicase activity;hydrolase activity;nucleotide binding;RNA binding	mRNA processing;mRNA splicing, via spliceosome;RNA processing;RNA splicing	catalytic step 2 spliceosome;cytoplasm;spliceosomal complex	-	17	17	17	35.2	35.2	35.2	76.046	0	147.44	1873400000	84	0	11.9032
P31689	DnaJ homolog subfamily A member 1	DNAJA1		+	+	5.82015	1.88667	28.9537	28.8634	28.8138	27.0005	27.0014	26.969	ATP binding;ATPase activator activity;C3HC4-type RING finger domain binding;chaperone binding;G-protein coupled receptor binding;heat shock protein binding;Hsp70 protein binding;low-density lipoprotein particle receptor binding;metal ion binding;protein binding;Tat protein binding;ubiquitin protein ligase binding;unfolded protein binding	androgen receptor signaling pathway;DNA damage response, detection of DNA damage;flagellated sperm motility;negative regulation of apoptotic process;negative regulation of establishment of protein localization to mitochondrion;negative regulation of JUN kinase activity;negative regulation of nitrosative stress-induced intrinsic apoptotic signaling pathway;negative regulation of protein ubiquitina…	cytoplasm;cytoplasmic side of endoplasmic reticulum membrane;cytosol;endoplasmic reticulum;extracellular exosome;intracellular membrane-bounded organelle;membrane;microtubule cytoskeleton;mitochondrion;nucleus;perinuclear region of cytoplasm;ubiquitin ligase complex	Cellular responses to external stimuli;Cellular responses to stress;HSP90 chaperone cycle for steroid hormone receptors (SHR)	14	14	14	49.1	49.1	49.1	44.868	0	99.369	1851600000	58	0.00335294	4.97349
O60884	DnaJ homolog subfamily A member 2	DNAJA2		+	+	4.20473	1.59733	27.5005	27.3916	27.3743	25.7158	25.9859	25.7727	ATP binding;ATPase activator activity;chaperone binding;heat shock protein binding;metal ion binding;protein binding;unfolded protein binding	positive regulation of ATPase activity;positive regulation of cell proliferation;protein folding;protein refolding;response to heat	cytosol;extracellular exosome;membrane	Cellular responses to external stimuli;Cellular responses to stress;HSP90 chaperone cycle for steroid hormone receptors (SHR)	10	10	10	34.2	34.2	34.2	45.745	0	36.188	757140000	26	0.525025	-0.784886
Q5VTE0;P68104;A0A087WVQ9;A0A087WV01;Q05639	Putative elongation factor 1-alpha-like 3;Elongation factor 1-alpha 1;Elongation factor 1-alpha;Elongation factor 1-alpha 2	EEF1A1P5;EEF1A1;EEF1A2			+	2.46344	1.22393	29.752	29.9067	30.0668	28.4062	29.0081	28.6394	calmodulin binding;GTP binding;GTPase activity;molecular_function;nucleotide binding;protein binding;protein kinase binding;RNA binding;translation elongation factor activity;translation factor activity, RNA binding;tRNA binding	biological_process;cellular response to epidermal growth factor stimulus;neutrophil degranulation;positive regulation of apoptotic process;positive regulation of lipid kinase activity;protein methylation;regulation of chaperone-mediated autophagy;regulation of transcription, DNA-templated;response to electrical stimulus;response to inorganic substance;transcription, DNA-templated;translation;tran…	cortical actin cytoskeleton;cytoplasm;cytoplasmic side of lysosomal membrane;cytosol;eukaryotic translation elongation factor 1 complex;extracellular exosome;extracellular region;extracellular space;ficolin-1-rich granule lumen;membrane;myelin sheath;neuronal cell body;nucleolus;nucleus;plasma membrane;ruffle membrane;secretory granule lumen	Cellular response to heat stress;Cellular responses to external stimuli;Cellular responses to stress;Eukaryotic Translation Elongation;HSF1 activation;Immune System;Innate Immune System;Metabolism of proteins;Neutrophil degranulation;Peptide chain elongation;Post-translational protein modification;Protein methylation;Translation	19	19	19	54.8	54.8	54.8	50.184	0	116.17	4772200000	99	0.652257	-0.626028
P60842;J3KT12;J3QL43;J3QS69;J3QLN6;J3QR64;J3KSZ0;J3KTB5;E7EQG2;Q14240	Eukaryotic initiation factor 4A-I;Eukaryotic initiation factor 4A-II;Eukaryotic initiation factor 4A-II, N-terminally processed	EIF4A1;EIF4A2			+	1.94237	0.715934	24.7898	24.544	24.665	23.788	24.24	23.823	ATP binding;ATPase activity;ATP-dependent RNA helicase activity;double-stranded RNA binding;helicase activity;hydrolase activity;mRNA binding;nucleic acid binding;nucleotide binding;protein binding;RNA binding;RNA cap binding;translation factor activity, RNA binding;translation initiation factor activity	negative regulation of RNA-directed 5'-3' RNA polymerase activity;nuclear-transcribed mRNA poly(A) tail shortening;regulation of gene expression;regulation of translational initiation;RNA secondary structure unwinding;translation;translational initiation;viral process	cytoplasm;cytosol;eukaryotic translation initiation factor 4F complex;extracellular exosome;membrane;nucleolus;nucleus;perinuclear region of cytoplasm	Activation of the mRNA upon binding of the cap-binding complex and eIFs, and subsequent binding to 43S;Antiviral mechanism by IFN-stimulated genes;Cap-dependent Translation Initiation;Cytokine Signaling in Immune system;Deadenylation of mRNA;Deadenylation-dependent mRNA decay;Eukaryotic Translation Initiation;GTP hydrolysis and joining of the 60S ribosomal subunit;Immune System;Interferon Signali…	8	6	6	25.1	20.7	20.7	46.153	0	15.533	144180000	20	0.0934863	1.89573
Q9Y4F1;C9JME2;M0QYB0;A0A1B0GV68	FERM, RhoGEF and pleckstrin domain-containing protein 1	FARP1			+	2.41742	-0.6332	23.8451	23.8596	23.6468	24.2751	24.4256	24.5504	cytoskeletal protein binding;guanyl-nucleotide exchange factor activity;Rac GTPase binding;Rac guanyl-nucleotide exchange factor activity;Rho guanyl-nucleotide exchange factor activity	dendrite morphogenesis;multicellular organism development;negative regulation of phosphatase activity;regulation of Rho protein signal transduction;synapse assembly	cell junction;cell projection;cytoplasm;cytoskeleton;cytosol;dendrite;dendritic spine;extrinsic component of cytoplasmic side of plasma membrane;filopodium;membrane;neuron projection;plasma membrane;synapse	-	6	6	6	10.2	10.2	10.2	118.63	0	21.455	130290000	15	0.452591	0.875639
A0A087WXI3;A8MQB8;G3V0J0;Q06787;R9WNI0;Q8IXW7;A0A087WY29	Fragile X mental retardation protein 1	FMR1		+	+	3.77492	-1.5091	26.6468	26.8694	26.9861	28.2482	28.4082	28.3732	chromatin binding;dynein complex binding;G-quadruplex RNA binding;identical protein binding;ion channel binding;methylated histone binding;microtubule binding;miRNA binding;mRNA 3'-UTR binding;mRNA 5'-UTR binding;mRNA binding;nucleic acid binding;poly(G) binding;poly(U) RNA binding;protein binding;protein heterodimerization activity;protein homodimerization activity;ribosome binding;RNA binding;R…	cellular response to DNA damage stimulus;cellular response to hydroxyurea;cellular response to UV;cellular response to virus;gene silencing by RNA;glutamate receptor signaling pathway;modulation by host of viral RNA genome replication;mRNA processing;mRNA transport;negative regulation of cytoplasmic translation;negative regulation of long term synaptic depression;negative regulation of mRNA catab…	axon;axon terminus;Cajal body;cell junction;cell projection;chromocenter;chromosome;chromosome, centromeric region;cytoplasm;cytoplasmic ribonucleoprotein granule;cytoplasmic stress granule;cytosol;dendrite;dendritic filopodium;dendritic spine;extrinsic component of plasma membrane;filopodium tip;glial cell projection;growth cone;growth cone filopodium;membrane;messenger ribonucleoprotein complex…	-	19	19	18	57.8	57.8	55.8	47.897	0	96.718	1567200000	54	0.909169	0.204346
E9PEB5;Q96AE4	Far upstream element-binding protein 1	FUBP1			+	2.7997	-0.799533	24.5818	24.7268	24.6795	25.296	25.6276	25.4631	DNA binding;DNA binding transcription factor activity;nucleic acid binding;protein binding;RNA binding;single-stranded DNA binding	positive regulation of gene expression;regulation of transcription, DNA-templated;transcription by RNA polymerase II;transcription, DNA-templated	nucleoplasm;nucleus	-	9	7	7	20.3	18	18	68.903	0	29.174	253630000	14	0.542894	0.767779
P35637;H3BPE7	RNA-binding protein FUS	FUS			+	1.65219	-0.914934	27.7536	27.5426	27.3037	28.8777	28.1866	28.2804	DNA binding;estrogen receptor binding;identical protein binding;metal ion binding;nucleic acid binding;protein binding;RNA binding;thyroid hormone receptor binding;transcription coactivator activity	cellular response to calcium ion;mRNA splicing, via spliceosome;regulation of transcription, DNA-templated	cytoplasm;dendrite;dendritic spine;dendritic spine head;neuronal cell body;nucleoplasm;nucleus;perikaryon;perinuclear region of cytoplasm;polysome	Metabolism of RNA;mRNA Splicing;mRNA Splicing - Major Pathway;Processing of Capped Intron-Containing Pre-mRNA	8	8	6	19.2	19.2	17.5	53.425	0	77.793	2054600000	55	0.602906	0.692374
P51114;E9PFF5;B4DXZ6;E7EU85	Fragile X mental retardation syndrome-related protein 1	FXR1			+	2.45558	-1.5492	23.4838	23.4463	24.1794	25.1	25.3638	25.2933	G-quadruplex RNA binding;mRNA 3'-UTR binding;mRNA binding;nucleic acid binding;protein binding;protein heterodimerization activity;protein homodimerization activity;RNA binding;RNA strand annealing activity	apoptotic process;cell differentiation;multicellular organism development;muscle organ development;negative regulation of translation;positive regulation of gene silencing by miRNA	axon;costamere;cytoplasm;cytosol;dendrite;dendritic spine;membrane;nucleolus;nucleus;perinuclear region of cytoplasm;polysome;ribonucleoprotein granule	Disease;Diseases of signal transduction;Oncogenic MAPK signaling;Signaling by BRAF and RAF fusions	8	7	7	16.1	14.8	14.8	69.72	0	20.518	192040000	17	0.654459	-0.626172
P51116	Fragile X mental retardation syndrome-related protein 2	FXR2		+	+	3.76954	-1.91417	24.7468	24.7552	24.3561	26.4489	26.6227	26.529	identical protein binding;mRNA binding;nucleic acid binding;protein binding;protein heterodimerization activity;protein homodimerization activity;RNA binding	negative regulation of translation	cytoplasm;cytosol;cytosolic large ribosomal subunit;membrane;nucleus;polysome	-	10	9	9	20.4	19.2	19.2	74.222	0	44.637	453930000	33	0.510944	-0.805404
Q99878;Q96KK5;Q9BTM1;Q93077;P0C0S8;H0YFX9	Histone H2A type 1-J;Histone H2A type 1-H;Histone H2A.J;Histone H2A type 1-C;Histone H2A type 1;Histone H2A	HIST1H2AJ;HIST1H2AH;H2AFJ;HIST1H2AC;HIST1H2AG			+	1.96918	1.67623	27.1127	27.1579	27.4226	25.2894	25.1101	26.265	DNA binding;enzyme binding;molecular_function;protein binding;protein heterodimerization activity	biological_process;chromatin silencing;negative regulation of cell proliferation	chromosome;extracellular exosome;nuclear chromatin;nucleosome;nucleus	Activated PKN1 stimulates transcription of AR (androgen receptor) regulated genes KLK2 and KLK3;Activation of anterior HOX genes in hindbrain development during early embryogenesis;Activation of HOX genes during differentiation;Amyloid fiber formation;B-WICH complex positively regulates rRNA expression;Cell Cycle;Cell Cycle, Mitotic;Cellular responses to external stimuli;Cellular responses to str…	10	4	0	64.1	30.5	0	13.936	0	96.627	808810000	64	0.572406	-0.725304
P50747	Biotin--protein ligase;Biotin--[methylmalonyl-CoA-carboxytransferase] ligase;Biotin--[propionyl-CoA-carboxylase [ATP-hydrolyzing]] ligase;Biotin--[methylcrotonoyl-CoA-carboxylase] ligase;Biotin--[acetyl-CoA-carboxylase] ligase	HLCS			+	2.99867	7.3178	28.567	28.4065	29.085	22.2659	22.1198	19.7194	ATP binding;biotin binding;biotin-[acetyl-CoA-carboxylase] ligase activity;biotin-[methylcrotonoyl-CoA-carboxylase] ligase activity;biotin-[methylmalonyl-CoA-carboxytransferase] ligase activity;biotin-[propionyl-CoA-carboxylase (ATP-hydrolyzing)] ligase activity;biotin-protein ligase activity;catalytic activity;enzyme binding;ligase activity;nucleotide binding;protein binding;protein homodimeriza…	biotin metabolic process;cell proliferation;cellular protein modification process;histone biotinylation;histone modification;metabolic process;protein biotinylation;response to biotin	chromatin;cytoplasm;cytosol;mitochondrion;nuclear lamina;nuclear matrix	Biotin transport and metabolism;Defective HLCS causes multiple carboxylase deficiency;Defects in biotin (Btn) metabolism;Defects in vitamin and cofactor metabolism;Disease;Diseases of metabolism;Metabolism;Metabolism of vitamins and cofactors;Metabolism of water-soluble vitamins and cofactors	16	16	16	27.1	27.1	27.1	80.759	0	63.767	1142200000	48	0.816714	0.400938
B4DY08;G3V4W0;B2R5W2;G3V4C1;G3V251;G3V2D6	-	HNRNPC			+	2.24762	-0.553434	33.4783	33.6407	33.6054	34.1417	33.9667	34.2763	identical protein binding;nucleic acid binding;protein binding;RNA binding	-	nucleus	-	24	24	2	58	58	11.5	31.971	0	157.7	109010000000	2267	0.813752	-0.404285
G3V2Q1;P07910;G3V576;G3V555;G3V575	Heterogeneous nuclear ribonucleoproteins C1/C2	HNRNPC			+	1.65268	-0.930734	24.2302	24.4714	25.0218	25.6661	25.5417	25.3078	identical protein binding;mRNA 3'-UTR binding;mRNA binding;N6-methyladenosine-containing RNA binding;nucleic acid binding;nucleosomal DNA binding;poly(U) RNA binding;protein binding;RNA binding;RNA polymerase II distal enhancer sequence-specific DNA binding;RNA polymerase II proximal promoter sequence-specific DNA binding;telomerase RNA binding	3'-UTR-mediated mRNA stabilization;ATP-dependent chromatin remodeling;mRNA processing;mRNA splicing, via spliceosome;negative regulation of telomere maintenance via telomerase;osteoblast differentiation;RNA metabolic process;RNA splicing	actin cytoskeleton;catalytic step 2 spliceosome;cytosol;extracellular exosome;extracellular region;membrane;nuclear chromatin;nucleoplasm;nucleus;pronucleus;protein-containing complex;spliceosomal complex;telomerase holoenzyme complex	Metabolism of proteins;Metabolism of RNA;mRNA Splicing;mRNA Splicing - Major Pathway;Post-translational protein modification;Processing of Capped Intron-Containing Pre-mRNA;SUMO E3 ligases SUMOylate target proteins;SUMOylation;SUMOylation of RNA binding proteins	23	1	1	56.1	12.1	12.1	33.57	0	42.301	265660000	12	0.204673	-1.35577
H0Y8G5;Q14103;H0YA96;D6RAF8;D6RF44	Heterogeneous nuclear ribonucleoprotein D0	HNRNPD			+	1.96304	-0.561101	29.0866	29.2439	29.2146	29.9719	29.6493	29.6072	AT DNA binding;chromatin binding;DNA binding;mRNA 3'-UTR AU-rich region binding;mRNA binding;nucleic acid binding;protein binding;RNA binding;telomeric DNA binding	3'-UTR-mediated mRNA destabilization;brain development;cellular response to amino acid stimulus;cellular response to estradiol stimulus;cellular response to nitric oxide;cellular response to putrescine;cerebellum development;circadian regulation of translation;hepatocyte dedifferentiation;liver development;mRNA splicing, via spliceosome;mRNA stabilization;mRNA transcription by RNA polymerase II;n…	cytoplasm;cytosol;nucleoplasm;nucleus;ribonucleoprotein complex	Metabolism of RNA;mRNA Splicing;mRNA Splicing - Major Pathway;Processing of Capped Intron-Containing Pre-mRNA	13	12	12	42.3	39.2	39.2	29.667	0	57.898	5778300000	130	0.253775	-1.23003
P52597	Heterogeneous nuclear ribonucleoprotein F;Heterogeneous nuclear ribonucleoprotein F, N-terminally processed	HNRNPF			+	2.16494	-0.527332	29.6228	29.8966	29.7828	30.4244	30.2167	30.2431	nucleic acid binding;protein binding;RNA binding;single-stranded RNA binding	fibroblast growth factor receptor signaling pathway;interleukin-12-mediated signaling pathway;mRNA processing;mRNA splicing, via spliceosome;regulation of RNA splicing;RNA metabolic process;RNA processing;RNA splicing	catalytic step 2 spliceosome;cytosol;membrane;nucleoplasm;nucleus;plasma membrane;spliceosomal complex	Cytokine Signaling in Immune system;FGFR2 alternative splicing;Gene and protein expression by JAK-STAT signaling after Interleukin-12 stimulation;Immune System;Interleukin-12 family signaling;Interleukin-12 signaling;Metabolism of RNA;mRNA Splicing;mRNA Splicing - Major Pathway;Processing of Capped Intron-Containing Pre-mRNA;Signal Transduction;Signaling by FGFR;Signaling by FGFR2;Signaling by In…	23	20	20	67.7	63.6	63.6	45.671	0	292.13	8151100000	393	0.0140615	3.39912
Q58FF8	Putative heat shock protein HSP 90-beta 2	HSP90AB2P			+	1.8716	1.1862	23.9548	24.4401	24.3027	22.572	23.3565	23.2105	ATP binding;molecular_function;nucleotide binding;unfolded protein binding	biological_process;protein folding;response to stress	cytoplasm;extracellular exosome	-	8	2	2	21	6	6	44.348	0	15.493	83718000	11	0.0118077	3.73198
A0A0G2JIW1;P0DMV9;P0DMV8;V9GZ37	Heat shock 70 kDa protein 1B;Heat shock 70 kDa protein 1A	HSPA1B;HSPA1A		+	+	3.25844	1.26467	35.2762	35.533	35.6085	34.0711	34.2203	34.3323	ATP binding;ATPase activity;ATPase activity, coupled;C3HC4-type RING finger domain binding;cadherin binding;denatured protein binding;disordered domain specific binding;enzyme binding;G-protein coupled receptor binding;heat shock protein binding;histone deacetylase binding;nucleotide binding;protein binding;protein binding involved in protein folding;protein N-terminus binding;RNA binding;RNA pol…	ATP metabolic process;cellular heat acclimation;cellular response to heat;cellular response to oxidative stress;chaperone-mediated protein complex assembly;mRNA catabolic process;negative regulation of apoptotic process;negative regulation of cell death;negative regulation of cell growth;negative regulation of cell proliferation;negative regulation of endoplasmic reticulum stress-induced intrinsi…	aggresome;blood microparticle;centriole;centrosome;COP9 signalosome;cytoplasm;cytoskeleton;cytosol;endoplasmic reticulum;extracellular exosome;extracellular region;ficolin-1-rich granule lumen;focal adhesion;inclusion body;microtubule organizing center;mitochondrion;nuclear speck;nucleoplasm;nucleus;perinuclear region of cytoplasm;protein-containing complex;ribonucleoprotein complex;ubiquitin lig…	Attenuation phase;AUF1 (hnRNP D0) binds and destabilizes mRNA;Cellular response to heat stress;Cellular responses to external stimuli;Cellular responses to stress;Disease;Export of Viral Ribonucleoproteins from Nucleus;HSF1-dependent transactivation;HSP90 chaperone cycle for steroid hormone receptors (SHR);Immune System;Infectious disease;Influenza Infection;Influenza Life Cycle;Innate Immune Sys…	49	49	27	84.7	84.7	57	70.108	0	323.31	203620000000	2833	0.568572	0.728703
P34932;A0A087WYC1;A0A087WTS8	Heat shock 70 kDa protein 4	HSPA4			+	2.72671	2.40277	26.4314	26.576	27.1752	23.9371	24.2796	24.7576	ATP binding;nucleotide binding;protein binding	chaperone-mediated protein complex assembly;protein import into mitochondrial outer membrane;response to unfolded protein	cytoplasm;cytosol;extracellular exosome	Cellular response to heat stress;Cellular responses to external stimuli;Cellular responses to stress;Regulation of HSF1-mediated heat shock response	8	8	7	14	14	13.1	94.33	0	22.282	371030000	12	0.050944	2.44843
P11021	78 kDa glucose-regulated protein	HSPA5			+	1.90112	0.653499	31.0915	31.102	30.9951	30.1207	30.4986	30.6088	ATP binding;ATPase activity;cadherin binding;calcium ion binding;chaperone binding;enzyme binding;hydrolase activity;misfolded protein binding;nucleotide binding;protein binding;protein domain specific binding;ribosome binding;ubiquitin protein ligase binding;unfolded protein binding	activation of signaling protein activity involved in unfolded protein response;ATF6-mediated unfolded protein response;cellular response to antibiotic;cellular response to calcium ion;cellular response to cAMP;cellular response to drug;cellular response to gamma radiation;cellular response to glucose starvation;cellular response to interleukin-4;cellular response to manganese ion;cellular respons…	cell surface;COP9 signalosome;cytoplasm;endoplasmic reticulum;endoplasmic reticulum chaperone complex;endoplasmic reticulum lumen;endoplasmic reticulum membrane;endoplasmic reticulum-Golgi intermediate compartment;extracellular exosome;focal adhesion;integral component of endoplasmic reticulum membrane;melanosome;membrane;midbody;mitochondrion;myelin sheath;nucleus;plasma membrane;protein-contain…	Adaptive Immune System;Antigen Presentation: Folding, assembly and peptide loading of class I MHC;ATF6 (ATF6-alpha) activates chaperone genes;ATF6 (ATF6-alpha) activates chaperones;Cellular response to heat stress;Cellular responses to external stimuli;Cellular responses to stress;Class I MHC mediated antigen processing & presentation;Hemostasis;Immune System;IRE1alpha activates chaperones;Metabo…	34	33	33	53.8	53.8	53.8	72.332	0	255.25	11755000000	331	0.00393103	5.3446
P11142;E9PKE3;E9PNE6;A8K7Q2;E9PN89	Heat shock cognate 71 kDa protein	HSPA8		+	+	3.50763	1.29137	33.1743	33.347	33.214	31.7661	31.9996	32.0955	ATP binding;ATPase activity;ATPase activity, coupled;C3HC4-type RING finger domain binding;cadherin binding;chaperone binding;disordered domain specific binding;enzyme binding;glycolipid binding;G-protein coupled receptor binding;heat shock protein binding;MHC class II protein complex binding;nucleotide binding;phosphatidylserine binding;protein binding;protein binding, bridging;RNA binding;tau p…	ATP metabolic process;cell differentiation;cellular response to starvation;chaperone cofactor-dependent protein refolding;chaperone-mediated autophagy;chaperone-mediated autophagy translocation complex disassembly;chaperone-mediated protein transport involved in chaperone-mediated autophagy;clathrin coat disassembly;cytokine-mediated signaling pathway;late endosomal microautophagy;male meiosis I;…	blood microparticle;CatSper complex;cell surface;chaperone complex;clathrin-sculpted gamma-aminobutyric acid transport vesicle membrane;cytoplasm;cytoskeleton;cytosol;extracellular exosome;extracellular region;extracellular space;ficolin-1-rich granule lumen;focal adhesion;intracellular;late endosome;lumenal side of lysosomal membrane;lysosomal lumen;lysosomal membrane;male germ cell nucleus;meio…	Attenuation phase;AUF1 (hnRNP D0) binds and destabilizes mRNA;Axon guidance;Cell Cycle;Cellular response to heat stress;Cellular responses to external stimuli;Cellular responses to stress;CHL1 interactions;Clathrin derived vesicle budding;Clathrin-mediated endocytosis;Cytokine Signaling in Immune system;Developmental Biology;GABA synthesis, release, reuptake and degradation;Golgi Associated Vesic…	47	41	39	81.6	76	72.1	70.897	0	323.31	45522000000	1080	0.0836353	-1.98778
P38646	Stress-70 protein, mitochondrial	HSPA9	+		+	1.86398	0.5995	29.9607	29.8733	30.1456	29.191	29.3905	29.5996	ATP binding;enzyme binding;nucleotide binding;protein binding;RNA binding;ubiquitin protein ligase binding;unfolded protein binding	erythrocyte differentiation;interleukin-12-mediated signaling pathway;iron-sulfur cluster assembly;negative regulation of apoptotic process;negative regulation of erythrocyte differentiation;negative regulation of hematopoietic stem cell differentiation;negative regulation of hemopoiesis;protein export from nucleus;protein folding;regulation of erythrocyte differentiation	cytoplasm;extracellular exosome;focal adhesion;mitochondrial matrix;mitochondrial nucleoid;mitochondrion;myelin sheath;nucleolus;nucleus	Cellular response to heat stress;Cellular responses to external stimuli;Cellular responses to stress;Cristae formation;Cytokine Signaling in Immune system;Gene and protein expression by JAK-STAT signaling after Interleukin-12 stimulation;Immune System;Interleukin-12 family signaling;Interleukin-12 signaling;Metabolism of proteins;Mitochondrial biogenesis;Mitochondrial protein import;Organelle bio…	20	20	20	37.1	37.1	37.1	73.68	0	120.14	5153500000	112	0.954196	-0.120414
P10809	60 kDa heat shock protein, mitochondrial	HSPD1	+		+	2.07602	1.3823	26.233	26.4964	26.4258	24.4556	25.238	25.3147	apolipoprotein A-I binding;apolipoprotein binding;ATP binding;ATPase activity;chaperone binding;DNA replication origin binding;double-stranded RNA binding;enzyme binding;high-density lipoprotein particle binding;hydrolase activity;lipopolysaccharide binding;nucleotide binding;p53 binding;protein binding;protein binding involved in protein folding;RNA binding;single-stranded DNA binding;ubiquitin …	activation of cysteine-type endopeptidase activity involved in apoptotic process;apoptotic mitochondrial changes;B cell activation;B cell cytokine production;B cell proliferation;chaperone-mediated protein complex assembly;chaperone-mediated protein folding;'de novo' protein folding;isotype switching to IgG isotypes;MyD88-dependent toll-like receptor signaling pathway;negative regulation of apopt…	cell surface;clathrin-coated pit;coated vesicle;cyclin-dependent protein kinase activating kinase holoenzyme complex;cytoplasm;cytosol;early endosome;extracellular exosome;extracellular space;lipopolysaccharide receptor complex;membrane;mitochondrial inner membrane;mitochondrial matrix;mitochondrion;plasma membrane;protein-containing complex;secretory granule	Gene expression (Transcription);Generic Transcription Pathway;Metabolism of proteins;Mitochondrial protein import;RNA Polymerase II Transcription;TFAP2A acts as a transcriptional repressor during retinoic acid induced cell differentiation;Transcriptional regulation by the AP-2 (TFAP2) family of transcription factors	9	9	9	22	22	22	61.054	0	50.55	394400000	49	0.85643	-0.327956
Q12906	Interleukin enhancer-binding factor 3	ILF3			+	2.56342	-0.606233	30.4946	30.5639	30.422	31.2542	30.9736	31.0714	DNA binding;double-stranded RNA binding;protein binding;RNA binding	defense response to virus;negative regulation of transcription, DNA-templated;negative regulation of translation;negative regulation of viral genome replication;positive regulation of transcription, DNA-templated;protein phosphorylation;regulation of transcription, DNA-templated;transcription, DNA-templated	cytoplasm;extracellular region;membrane;mitochondrion;nucleolus;nucleoplasm;nucleus;ribonucleoprotein complex	-	38	38	35	49.9	49.9	46.1	95.337	0	323.31	13794000000	371	0.169506	-1.47395
Q16891;B9A067	MICOS complex subunit MIC60	IMMT	+	+	+	5.72406	11.0344	33.524	33.6874	33.8274	23.1359	22.4401	22.3596	protein binding;RNA binding	cristae formation;mitochondrial calcium ion homeostasis	integral component of membrane;membrane;MICOS complex;mitochondrial inner membrane;mitochondrion;myelin sheath	Cristae formation;Mitochondrial biogenesis;Organelle biogenesis and maintenance	56	56	2	76.9	76.9	8.6	83.677	0	323.31	33255000000	359	0.0566667	-2.33933
C9J406;H7C463	-	IMMT	+	+	+	3.84388	5.05283	26.8939	27.4901	27.4528	22.1047	22.7946	21.779	-	-	integral component of membrane;membrane;mitochondrial inner membrane;mitochondrion	-	52	4	2	78.1	10.2	2.1	73.253	0	31.467	410270000	14	0.109473	-1.70558
O14654	Insulin receptor substrate 4	IRS4			+	1.77855	0.755133	28.3542	28.1663	27.9142	27.1133	27.474	27.582	insulin receptor binding;phosphatidylinositol 3-kinase binding;protein binding;SH3/SH2 adaptor activity;signal transducer activity	insulin receptor signaling pathway;positive regulation of signal transduction;regulation of lipid metabolic process;signal transduction	cytosol;membrane;plasma membrane	IGF1R signaling cascade;IRS-related events triggered by IGF1R;Signal Transduction;Signaling by Receptor Tyrosine Kinases;Signaling by Type 1 Insulin-like Growth Factor 1 Receptor (IGF1R)	14	14	14	20	20	20	133.77	0	113.3	1506000000	68	0.943181	0.143609
Q07666	KH domain-containing, RNA-binding, signal transduction-associated protein 1	KHDRBS1			+	2.19515	-0.701167	28.0187	27.8766	27.7337	28.7862	28.4426	28.5037	DNA binding;identical protein binding;nucleic acid binding;poly(A) binding;poly(U) RNA binding;protein binding;protein domain specific binding;protein heterodimerization activity;protein-containing complex binding;RNA binding;SH2 domain binding;SH3 domain binding;SH3/SH2 adaptor activity	cell cycle;cell cycle arrest;cell proliferation;cell surface receptor signaling pathway;G2/M transition of mitotic cell cycle;mRNA processing;negative regulation of transcription, DNA-templated;positive regulation of RNA export from nucleus;positive regulation of signal transduction;positive regulation of translational initiation;protein complex oligomerization;regulation of mRNA splicing, via sp…	cytoplasm;cytosol;Grb2-Sos complex;membrane;nucleoplasm;nucleus	PTK6 Regulates Proteins Involved in RNA Processing;Signal Transduction;Signaling by Non-Receptor Tyrosine Kinases;Signaling by PTK6	7	7	6	17.8	17.8	15.8	48.227	0	41.181	2321800000	63	0.914447	0.193146
Q32P28;E2QRI1;H7C2W6	Prolyl 3-hydroxylase 1	LEPRE1;P3H1			+	1.69341	-0.791199	21.8628	22.0797	22.2796	22.5318	22.9426	23.1213	collagen binding;dioxygenase activity;iron ion binding;L-ascorbic acid binding;metal ion binding;molecular_function;oxidoreductase activity;oxidoreductase activity, acting on paired donors, with incorporation or reduction of molecular oxygen;procollagen-proline 3-dioxygenase activity;protein-containing complex binding	bone development;chaperone-mediated protein folding;collagen metabolic process;negative regulation of cell proliferation;negative regulation of post-translational protein modification;oxidation-reduction process;peptidyl-proline hydroxylation;positive regulation of neuron projection development;protein folding;protein hydroxylation;protein stabilization;regulation of protein secretion	cytoplasm;endoplasmic reticulum;endoplasmic reticulum lumen;extracellular exosome;extracellular matrix;extracellular region;membrane;nucleus;protein-containing complex	Collagen biosynthesis and modifying enzymes;Collagen formation;Extracellular matrix organization	2	2	2	4.1	4.1	4.1	83.393	0	6.1347	31357000	3	0.400284	-0.955725
P49916	DNA ligase 3	LIG3			+	2.85729	-1.39363	24.4789	24.9291	24.4003	25.9054	25.9661	26.1177	ATP binding;DNA binding;DNA ligase (ATP) activity;DNA ligase activity;ligase activity;metal ion binding;nucleotide binding;protein binding;zinc ion binding	base-excision repair, DNA ligation;cell cycle;cell division;cellular response to DNA damage stimulus;DNA biosynthetic process;DNA ligation;DNA ligation involved in DNA repair;DNA recombination;DNA repair;DNA replication;double-strand break repair;double-strand break repair via alternative nonhomologous end joining;double-strand break repair via homologous recombination;lagging strand elongation;m…	DNA ligase III-XRCC1 complex;mitochondrion;nucleoplasm;nucleus	APEX1-Independent Resolution of AP Sites via the Single Nucleotide Replacement Pathway;Base Excision Repair;DNA Double-Strand Break Repair;DNA Repair;Gap-filling DNA repair synthesis and ligation in GG-NER;Gap-filling DNA repair synthesis and ligation in TC-NER;Global Genome Nucleotide Excision Repair (GG-NER);HDR through MMEJ (alt-NHEJ);Homology Directed Repair;Nucleotide Excision Repair;Resolut…	14	14	14	14.3	14.3	14.3	112.91	0	45.863	337850000	47	0.954045	-0.116212
Q96GA3	Protein LTV1 homolog	LTV1			+	1.69434	-0.942834	26.4416	26.215	26.3965	26.8089	27.5159	27.5568	protein binding	ribosomal small subunit biogenesis;ribosomal small subunit export from nucleus;rRNA processing	cytosol;EGO complex;late endosome membrane;nucleoplasm;nucleus;preribosome, small subunit precursor	Major pathway of rRNA processing in the nucleolus and cytosol;Metabolism of RNA;rRNA processing;rRNA processing in the nucleus and cytosol	10	10	10	27.2	27.2	27.2	54.854	0	59.266	929060000	44	0.954454	-0.117152
A8MXP9	-	MATR3			+	2.94535	-0.6239	31.674	31.8285	31.8906	32.4087	32.3628	32.4933	nucleic acid binding;RNA binding;zinc ion binding	-	nucleus	-	38	38	2	55	55	4.4	99.966	0	323.31	31995000000	495	0.902171	0.222543
A0A0R4J2E8;P43243;D6REM6;D6R991	Matrin-3	MATR3			+	2.47952	-1.15857	24.1404	24.2832	24.697	25.3742	25.6304	25.5917	identical protein binding;metal ion binding;miRNA binding;nucleic acid binding;protein binding;RNA binding;structural molecule activity;zinc ion binding	activation of innate immune response;immune system process;innate immune response;posttranscriptional regulation of gene expression	membrane;nuclear inner membrane;nuclear matrix;nucleus	-	37	1	1	54	2.5	2.5	94.622	0	31.251	232300000	15	0.96394	-0.087174
Q13015	Protein AF1q	MLLT11			+	1.44853	1.84663	25.0383	24.1263	24.1178	22.516	21.7361	23.4904	molecular_function;protein binding	apoptotic signaling pathway;extrinsic apoptotic signaling pathway;intrinsic apoptotic signaling pathway;positive regulation of apoptotic process;positive regulation of mitochondrial depolarization;positive regulation of release of cytochrome c from mitochondria;positive regulation of transcription, DNA-templated	cytoplasm;cytoskeleton;cytosol;intracellular;microtubule organizing center;nucleoplasm;nucleus	-	2	2	2	28.9	28.9	28.9	10.061	0	10.446	65485000	6	0.601535	0.695936
C9JAZ1;O75431;C9JNK6	Metaxin-2	MTX2	+		+	2.37055	4.03417	24.8983	26.7178	26.6642	21.7635	22.745	21.6693	protein binding	mitochondrial transport;protein targeting to mitochondrion;protein transport	membrane;mitochondrial outer membrane;mitochondrion;nucleolus	Cristae formation;Metabolism of proteins;Mitochondrial biogenesis;Mitochondrial protein import;Organelle biogenesis and maintenance	5	5	5	36.7	36.7	36.7	25.717	0	30.569	194850000	13	0.204241	-1.36447
A0A087WV05;Q99417	C-Myc-binding protein	MYCBP			+	1.90846	-1.05017	23.4113	23.6352	23.3641	24.0659	24.7712	24.724	protein binding;transcription coactivator activity	regulation of transcription, DNA-templated;spermatogenesis;transcription, DNA-templated	cytoplasm;mitochondrion;nucleus	-	3	3	3	48.2	48.2	48.2	12.755	0	19.126	126410000	13	0.0843023	-1.97577
A0A087WUT0;A0A0A0MQW0;A0A0A0MR39;Q9P2K5;H0YKS1;A0A0C4DGV1	Myelin expression factor 2	MYEF2			+	1.70433	-1.0464	24.6301	24.2823	23.8461	25.5943	25.2639	25.0395	DNA binding;nucleic acid binding;protein binding;RNA binding;RNA polymerase II transcription factor activity, sequence-specific DNA binding;single-stranded DNA binding	myotube differentiation;neuron differentiation;regulation of transcription by RNA polymerase II;transcription, DNA-templated	nucleus	-	4	4	4	5.9	5.9	5.9	58.685	0	10.531	212480000	13	0.244521	1.24509
Q9HCD5	Nuclear receptor coactivator 5	NCOA5			+	2.14328	-0.853167	23.4716	23.5109	23.5398	24.6948	24.1732	24.2138	chromatin binding;protein binding;RNA binding	glucose homeostasis;negative regulation of insulin receptor signaling pathway;regulation of transcription, DNA-templated;transcription, DNA-templated	actin cytoskeleton;extracellular space;nucleus	-	4	4	4	11.6	11.6	11.6	65.536	0	35.536	122390000	13	0.916689	-0.188934
B1AHD1;P55769	NHP2-like protein 1;NHP2-like protein 1, N-terminally processed	NHP2L1			+	1.88408	0.734301	28.3608	28.707	28.6681	27.7321	27.6913	28.1096	ATPase binding;box C/D snoRNA binding;protein binding;RNA binding;snoRNA binding;U3 snoRNA binding;U4 snRNA binding;U4atac snRNA binding	box C/D snoRNP assembly;maturation of LSU-rRNA;maturation of SSU-rRNA;mRNA processing;mRNA splicing, via spliceosome;ribosome biogenesis;RNA splicing;rRNA processing;single fertilization;translation	box C/D snoRNP complex;cytosolic large ribosomal subunit;dense fibrillar component;nucleolus;nucleoplasm;nucleus;precatalytic spliceosome;protein-containing complex;small-subunit processome;spliceosomal complex;U2-type precatalytic spliceosome;U4/U6 x U5 tri-snRNP complex;U4atac snRNP	Major pathway of rRNA processing in the nucleolus and cytosol;Metabolism of RNA;mRNA Splicing;mRNA Splicing - Major Pathway;mRNA Splicing - Minor Pathway;Processing of Capped Intron-Containing Pre-mRNA;rRNA modification in the nucleus and cytosol;rRNA processing;rRNA processing in the nucleus and cytosol	6	6	6	56.8	56.8	56.8	14.627	0	76.448	2185500000	77	0.245529	1.24363
Q15233;H7C367	Non-POU domain-containing octamer-binding protein	NONO			+	2.55692	-0.555067	31.1444	31.0684	31.0703	31.7999	31.6246	31.5238	chromatin binding;core promoter binding;DNA binding;identical protein binding;nucleic acid binding;protein binding;RNA binding;RNA polymerase II distal enhancer sequence-specific DNA binding;RNA polymerase II transcription factor activity, sequence-specific DNA binding;transcription regulatory region sequence-specific DNA binding	activation of innate immune response;cellular response to DNA damage stimulus;circadian rhythm;DNA recombination;DNA repair;immune system process;innate immune response;mRNA processing;mRNA splicing, via spliceosome;negative regulation of oxidative stress-induced neuron intrinsic apoptotic signaling pathway;negative regulation of transcription, DNA-templated;regulation of circadian rhythm;regulat…	membrane;nuclear matrix;nuclear speck;nucleolus;nucleoplasm;nucleus;paraspeckles;RNA polymerase II transcription factor complex	-	29	29	26	67.7	67.7	67.7	54.231	0	323.31	18882000000	264	0.545292	0.762501
Q8WW12	PEST proteolytic signal-containing nuclear protein	PCNP			+	2.28819	-0.919134	25.8331	25.8895	25.692	26.9072	26.4163	26.8485	protein binding	cell cycle;proteasome-mediated ubiquitin-dependent protein catabolic process;protein ubiquitination	nuclear body;nucleus	-	3	3	3	22.5	22.5	22.5	18.925	0	14.247	590610000	17	0.0285393	-2.91415
Q149B8	PGC-1 and ERR-induced regulator in muscle protein 1	Perm1		+	+	5.8009	14.0686	35.0686	35.2292	35.0145	21.289	21.4035	20.4141	molecular_function	regulation of transcription, DNA-templated;response to muscle activity;transcription, DNA-templated	cytoplasm;nucleoplasm;nucleus	-	42	42	42	60.6	60.6	60.6	85.156	0	323.31	118290000000	1731	0.359617	-1.01007
Q96HS1	Serine/threonine-protein phosphatase PGAM5, mitochondrial	PGAM5	+	+	+	3.42212	1.54973	32.93	32.9161	32.7842	31.1214	31.5733	31.2864	GTPase activator activity;hydrolase activity;phosphatase activity;phosphoprotein phosphatase activity;protein binding;protein serine/threonine phosphatase activity;protein-containing complex binding;signal transducer, downstream of receptor, with serine/threonine phosphatase activity	dephosphorylation;macroautophagy;necroptotic process;positive regulation of GTPase activity;programmed cell death;protein dephosphorylation;signal transduction	integral component of membrane;membrane;mitochondrial outer membrane;mitochondrion	-	19	19	19	61.6	61.6	61.6	32.004	0	106.99	29805000000	145	0.84052	0.350999
Q99959	Plakophilin-2	PKP2			+	3.07637	-1.01203	24.3866	24.1579	24.2952	25.3121	25.1261	25.4376	alpha-catenin binding;cadherin binding;cell adhesive protein binding involved in bundle of His cell-Purkinje myocyte communication;intermediate filament binding;ion channel binding;protein binding;protein kinase C binding;protein-containing complex scaffold activity;sodium channel regulator activity	bundle of His cell-Purkinje myocyte adhesion involved in cell communication;cardiac muscle cell action potential involved in contraction;cell adhesion;cell communication by electrical coupling involved in cardiac conduction;cell-cell adhesion;cell-cell signaling involved in cardiac conduction;cornification;desmosome assembly;heart development;intermediate filament bundle assembly;keratinization;m…	adherens junction;cell junction;cell-cell junction;cornified envelope;desmosome;integral component of membrane;intercalated disc;intermediate filament;messenger ribonucleoprotein complex;nucleoplasm;nucleus;plasma membrane	Developmental Biology;Formation of the cornified envelope;Keratinization	6	6	6	12.1	12.1	12.1	97.414	0	50.028	201890000	17	0.0115849	-3.69134
Q9H307	Pinin	PNN			+	2.70203	-0.662033	32.2839	32.3919	32.4118	33.0936	32.8591	33.121	DNA binding;protein binding;RNA binding;structural molecule activity	cell adhesion;mRNA processing;mRNA splicing, via spliceosome;regulation of transcription, DNA-templated;RNA splicing;transcription, DNA-templated	catalytic step 2 spliceosome;cell junction;cell-cell junction;desmosome;exon-exon junction complex;intermediate filament;membrane;nuclear speck;nucleus;plasma membrane;spliceosomal complex	-	30	29	29	49.2	48.1	48.1	81.613	0	323.31	46583000000	362	0.231015	-1.26697
O95602;B9ZVN9	DNA-directed RNA polymerase I subunit RPA1;DNA-directed RNA polymerase	POLR1A			+	1.89344	0.807033	28.8258	28.9915	28.9551	28.4799	27.9417	27.9297	chromatin binding;DNA binding;DNA-directed 5'-3' RNA polymerase activity;metal ion binding;nucleotidyltransferase activity;protein binding;RNA polymerase I activity;RNA polymerase III activity;transferase activity;zinc ion binding	defense response to virus;immune system process;innate immune response;negative regulation of protein localization to nucleolus;positive regulation of gene expression, epigenetic;positive regulation of interferon-beta production;positive regulation of type I interferon production;termination of RNA polymerase I transcription;transcription by RNA polymerase III;transcription elongation from RNA po…	cytosol;DNA-directed RNA polymerase I complex;DNA-directed RNA polymerase III complex;membrane;nucleolus;nucleoplasm;nucleus	B-WICH complex positively regulates rRNA expression;Cytosolic sensors of pathogen-associated DNA;Epigenetic regulation of gene expression;Gene expression (Transcription);Immune System;Innate Immune System;Negative epigenetic regulation of rRNA expression;NoRC negatively regulates rRNA expression;Positive epigenetic regulation of rRNA expression;RNA Polymerase I Chain Elongation;RNA Polymerase I P…	34	34	34	27.3	27.3	27.3	194.81	0	139.11	2525400000	140	0.394913	-0.9659
Q9H9Y6	DNA-directed RNA polymerase I subunit RPA2	POLR1B			+	1.60196	1.06087	27.6018	27.6794	27.7319	27.2079	26.247	26.3756	DNA binding;DNA-directed 5'-3' RNA polymerase activity;metal ion binding;nucleotidyltransferase activity;protein binding;ribonucleoside binding;RNA polymerase I activity;transferase activity	embryo implantation;nucleologenesis;positive regulation of gene expression, epigenetic;rRNA transcription;termination of RNA polymerase I transcription;transcription elongation from RNA polymerase I promoter;transcription initiation from RNA polymerase I promoter;transcription, DNA-templated	cytosol;DNA-directed RNA polymerase I complex;nucleolus;nucleoplasm;nucleus	B-WICH complex positively regulates rRNA expression;Epigenetic regulation of gene expression;Gene expression (Transcription);Negative epigenetic regulation of rRNA expression;NoRC negatively regulates rRNA expression;Positive epigenetic regulation of rRNA expression;RNA Polymerase I Chain Elongation;RNA Polymerase I Promoter Clearance;RNA Polymerase I Promoter Escape;RNA Polymerase I Transcriptio…	19	19	19	22.7	22.7	22.7	128.23	0	84.406	1079100000	60	0.172626	-1.45911
O15160;E7EQB9	DNA-directed RNA polymerases I and III subunit RPAC1	POLR1C			+	1.74851	0.777568	28.4343	28.6602	28.7007	28.175	27.5675	27.72	DNA binding;DNA-directed 5'-3' RNA polymerase activity;protein binding;protein dimerization activity;RNA polymerase I activity;RNA polymerase III activity	positive regulation of gene expression, epigenetic;positive regulation of type I interferon production;termination of RNA polymerase I transcription;transcription by RNA polymerase I;transcription by RNA polymerase III;transcription elongation from RNA polymerase I promoter;transcription initiation from RNA polymerase I promoter;transcription, DNA-templated	cytosol;DNA-directed RNA polymerase I complex;DNA-directed RNA polymerase III complex;nucleoplasm;nucleus	B-WICH complex positively regulates rRNA expression;Cytosolic sensors of pathogen-associated DNA;Epigenetic regulation of gene expression;Gene expression (Transcription);Immune System;Innate Immune System;Negative epigenetic regulation of rRNA expression;NoRC negatively regulates rRNA expression;Positive epigenetic regulation of rRNA expression;RNA Polymerase I Chain Elongation;RNA Polymerase I P…	16	16	16	67.6	67.6	67.6	39.249	0	106.59	2197400000	86	0.755128	0.499144
P67775;P62714;E5RFI3;E5RHP4;E5RHC1	Serine/threonine-protein phosphatase 2A catalytic subunit alpha isoform;Serine/threonine-protein phosphatase 2A catalytic subunit beta isoform;Serine/threonine-protein phosphatase	PPP2CA;PPP2CB			+	2.64808	2.50233	24.036	24.3583	24.6862	21.2675	22.0062	22.2998	GABA receptor binding;hydrolase activity;metal ion binding;phosphoprotein phosphatase activity;protein binding;protein C-terminus binding;protein heterodimerization activity;protein serine/threonine phosphatase activity	apoptotic mitochondrial changes;apoptotic process;ceramide metabolic process;inactivation of MAPK activity;meiotic cell cycle;mesoderm development;mitotic nuclear envelope reassembly;negative regulation of cell growth;negative regulation of epithelial to mesenchymal transition;negative regulation of Ras protein signal transduction;negative regulation of tyrosine phosphorylation of STAT protein;nu…	chromosome;chromosome, centromeric region;cytoplasm;cytoskeleton;cytosol;extracellular exosome;membrane;microtubule cytoskeleton;mitochondrion;nucleus;plasma membrane;protein phosphatase type 2A complex;spindle pole	Adaptive Immune System;AMER1 mutants destabilize the destruction complex;Amplification of signal from unattached kinetochores via a MAD2 inhibitory signal;Amplification of signal from the kinetochores;APC truncation mutants have impaired AXIN binding;AXIN missense mutants destabilize the destruction complex;AXIN mutants destabilize the destruction complex, activating WNT signaling;Beta-catenin ph…	4	4	4	33.3	33.3	33.3	35.594	0	42.303	56485000	10	0.962807	0.086725
P30153;B3KQV6	Serine/threonine-protein phosphatase 2A 65 kDa regulatory subunit A alpha isoform	PPP2R1A		+	+	6.30593	4.13717	30.2398	30.2518	30.4197	26.0889	26.2159	26.195	protein antigen binding;protein binding;protein heterodimerization activity;protein phosphatase regulator activity;protein serine/threonine phosphatase activity	apoptotic process;apoptotic process involved in morphogenesis;ceramide metabolic process;chromosome segregation;ciliary basal body-plasma membrane docking;female meiotic nuclear division;G2/M transition of mitotic cell cycle;inactivation of MAPK activity;meiotic sister chromatid cohesion, centromeric;meiotic spindle elongation;mitotic nuclear envelope reassembly;mitotic sister chromatid separatio…	cell projection;chromosome;chromosome, centromeric region;cytoplasm;cytosol;dendrite;extracellular exosome;lateral plasma membrane;membrane;membrane raft;microtubule cytoskeleton;mitochondrion;nucleus;plasma membrane;protein phosphatase type 2A complex	Adaptive Immune System;AMER1 mutants destabilize the destruction complex;Amplification of signal from unattached kinetochores via a MAD2 inhibitory signal;Amplification of signal from the kinetochores;Anchoring of the basal body to the plasma membrane;APC truncation mutants have impaired AXIN binding;AURKA Activation by TPX2;AXIN missense mutants destabilize the destruction complex;AXIN mutants d…	29	29	29	68.4	68.4	68.4	65.308	0	174.99	3897400000	130	0.795944	0.439079
P63151;E5RFR9;Q00005;Q66LE6	Serine/threonine-protein phosphatase 2A 55 kDa regulatory subunit B alpha isoform;Serine/threonine-protein phosphatase 2A 55 kDa regulatory subunit B beta isoform;Serine/threonine-protein phosphatase 2A 55 kDa regulatory subunit B delta isoform	PPP2R2A;PPP2R2B;PPP2R2D		+	+	4.56296	2.48447	23.9376	24.1533	23.9656	21.3511	21.5964	21.6556	protein binding;protein phosphatase regulator activity;protein serine/threonine phosphatase activity	apoptotic process;cell cycle;cell division;developmental process;exit from mitosis;G2/M transition of mitotic cell cycle;mitotic cell cycle;mitotic nuclear envelope reassembly;nuclear-transcribed mRNA catabolic process, nonsense-mediated decay;peptidyl-serine dephosphorylation;protein dephosphorylation;regulation of phosphoprotein phosphatase activity;response to morphine	cytoplasm;cytoskeleton;cytosol;membrane;mitochondrial outer membrane;mitochondrion;nucleoplasm;protein phosphatase type 2A complex	Cell Cycle;Cell Cycle, Mitotic;Cyclin A/B1/B2 associated events during G2/M transition;Cyclin D associated events in G1;G1 Phase;G2/M Transition;Initiation of Nuclear Envelope Reformation;M Phase;MASTL Facilitates Mitotic Progression;Metabolism of RNA;Mitotic Anaphase;Mitotic G1-G1/S phases;Mitotic G2-G2/M phases;Mitotic Metaphase and Anaphase;Mitotic Prophase;Nonsense Mediated Decay (NMD) enhanc…	3	3	3	7.2	7.2	7.2	51.691	0	7.8677	65202000	4	0.639796	-0.644509
H0YJ75;Q13362;Q96B13;E9PFR3;Q14738	Serine/threonine-protein phosphatase 2A 56 kDa regulatory subunit gamma isoform;Serine/threonine-protein phosphatase 2A 56 kDa regulatory subunit delta isoform	PPP2R5C;PPP2R5D			+	1.93329	3.8363	26.9493	25.9225	26.234	24.1238	21.42	22.0531	peptidase activity;phosphoprotein phosphatase activity;protein binding;protein phosphatase regulator activity;protein serine/threonine phosphatase activity	cellular response to growth factor stimulus;DNA damage response, signal transduction by p53 class mediator resulting in cell cycle arrest;intrinsic apoptotic signaling pathway in response to DNA damage by p53 class mediator;IRE1-mediated unfolded protein response;negative regulation of cell proliferation;negative regulation of G0 to G1 transition;negative regulation of protein kinase B signaling;…	chromosome;chromosome, centromeric region;cytoplasm;cytosol;Golgi apparatus;integral component of membrane;nucleoplasm;nucleus;protein phosphatase type 2A complex	Adaptive Immune System;AMER1 mutants destabilize the destruction complex;Amplification of signal from unattached kinetochores via a MAD2 inhibitory signal;Amplification of signal from the kinetochores;APC truncation mutants have impaired AXIN binding;AXIN missense mutants destabilize the destruction complex;AXIN mutants destabilize the destruction complex, activating WNT signaling;Beta-catenin ph…	10	10	9	26.2	26.2	24.1	64.063	0	57.621	224780000	23	0.128962	-1.60638
Q06830;A0A0A0MSI0	Peroxiredoxin-1	PRDX1			+	2.85033	1.60957	26.0221	26.2689	26.322	24.29	24.9213	24.573	antioxidant activity;cadherin binding;identical protein binding;oxidoreductase activity;peroxidase activity;peroxiredoxin activity;protein binding;protein homodimerization activity;RNA binding;thioredoxin peroxidase activity	4-hydroxyproline metabolic process;cell proliferation;cell redox homeostasis;cellular oxidant detoxification;cellular response to oxidative stress;erythrocyte homeostasis;extracellular matrix organization;hydrogen peroxide catabolic process;I-kappaB phosphorylation;male gonad development;natural killer cell activation;natural killer cell mediated cytotoxicity;negative regulation of male germ cell…	cell;cytoplasm;cytosol;endoplasmic reticulum;extracellular exosome;extracellular region;extracellular space;ficolin-1-rich granule lumen;melanosome;myelin sheath;nucleus;secretory granule lumen;smooth endoplasmic reticulum	Cellular responses to external stimuli;Cellular responses to stress;Deregulated CDK5 triggers multiple neurodegenerative pathways in Alzheimer's disease models;Detoxification of Reactive Oxygen Species;Disease;Gene expression (Transcription);Generic Transcription Pathway;Immune System;Innate Immune System;Neurodegenerative Diseases;Neutrophil degranulation;RNA Polymerase II Transcription;TP53 Reg…	6	6	6	38.7	38.7	38.7	22.11	0	23.821	338210000	18	0.174023	-1.45388
K7EIE5;K7EID3;K7EJ40;K7EK41;K7EPB2;P10644;K7EPR5;K7EQK3;K7EMU2;X6RAV4;K7EMZ6	cAMP-dependent protein kinase type I-alpha regulatory subunit;cAMP-dependent protein kinase type I-alpha regulatory subunit, N-terminally processed	PRKAR1A			+	1.56123	3.15567	25.1747	24.9884	25.2746	20.1403	22.8266	23.0038	cAMP binding;cAMP-dependent protein kinase inhibitor activity;cAMP-dependent protein kinase regulator activity;nucleotide binding;protein binding;protein domain specific binding;protein kinase A catalytic subunit binding;ubiquitin protein ligase binding	activation of protein kinase A activity;blood coagulation;cardiac muscle cell proliferation;cellular response to glucagon stimulus;female meiotic nuclear division;heart development;intracellular signal transduction;mesoderm formation;negative regulation of activated T cell proliferation;negative regulation of cAMP-dependent protein kinase activity;negative regulation of meiotic nuclear division;n…	axoneme;cAMP-dependent protein kinase complex;ciliary base;cytoplasm;cytosol;immunological synapse;membrane;neuromuscular junction;nucleotide-activated protein kinase complex;plasma membrane;plasma membrane raft;protein-containing complex	Aquaporin-mediated transport;Ca-dependent events;Calmodulin induced events;CaM pathway;DAG and IP3 signaling;DARPP-32 events;Factors involved in megakaryocyte development and platelet production;G alpha (i) signalling events;Glucagon signaling in metabolic regulation;Glucagon-like Peptide-1 (GLP1) regulates insulin secretion;GPCR downstream signalling;G-protein mediated events;Hedgehog 'off' stat…	2	2	2	9.6	9.6	9.6	17.865	0.0050201	3.5146	155490000	3	0.00285	-4.47808
P78527	DNA-dependent protein kinase catalytic subunit	PRKDC			+	2.62156	0.9579	23.6886	23.5275	23.6622	22.4066	22.8057	22.7923	ATP binding;DNA binding;DNA-dependent protein kinase activity;double-stranded DNA binding;enzyme binding;kinase activity;nucleotide binding;protein binding;protein domain specific binding;protein kinase activity;protein serine/threonine kinase activity;RNA binding;transcription factor binding;transferase activity	activation of innate immune response;B cell lineage commitment;brain development;cell proliferation;cellular protein modification process;cellular response to DNA damage stimulus;cellular response to insulin stimulus;DNA recombination;DNA repair;double-strand break repair;double-strand break repair via alternative nonhomologous end joining;double-strand break repair via nonhomologous end joining;…	cytosol;DNA-dependent protein kinase-DNA ligase 4 complex;membrane;nonhomologous end joining complex;nuclear chromosome, telomeric region;nucleolus;nucleoplasm;nucleus;protein-containing complex;protein-DNA complex;transcription factor complex	Cytosolic sensors of pathogen-associated DNA;DNA Double-Strand Break Repair;DNA Repair;E3 ubiquitin ligases ubiquitinate target proteins;Immune System;Innate Immune System;IRF3-mediated induction of type I IFN;Metabolism of proteins;Nonhomologous End-Joining (NHEJ);Post-translational protein modification;Protein ubiquitination;STING mediated induction of host immune responses	8	8	8	2.6	2.6	2.6	469.08	0	20.012	62938000	15	0.938257	-0.148719
E9PKG1;H7C2I1;Q99873;E9PIX6;A0A087X1W2;E9PQ98;H0YDE4	Protein arginine N-methyltransferase 1	PRMT1			+	1.86582	-0.6127	26.8983	26.4369	26.4986	27.2017	27.2579	27.2123	enzyme binding;histone methyltransferase activity;histone methyltransferase activity (H4-R3 specific);histone-arginine N-methyltransferase activity;identical protein binding;methyl-CpG binding;methyltransferase activity;mitogen-activated protein kinase p38 binding;N-methyltransferase activity;protein binding;protein heterodimerization activity;protein homodimerization activity;protein methyltrans…	cell surface receptor signaling pathway;DNA damage response, signal transduction by p53 class mediator resulting in cell cycle arrest;histone arginine methylation;histone H4-R3 methylation;histone methylation;methylation;negative regulation of megakaryocyte differentiation;neuron projection development;peptidyl-arginine methylation;peptidyl-arginine methylation, to asymmetrical-dimethyl arginine;…	cytoplasm;cytosol;membrane;methylosome;nucleoplasm;nucleus;plasma membrane	Chromatin modifying enzymes;Chromatin organization;ESR-mediated signaling;Estrogen-dependent gene expression;Gene expression (Transcription);Generic Transcription Pathway;RMTs methylate histone arginines;RNA Polymerase II Transcription;RUNX1 regulates genes involved in megakaryocyte differentiation and platelet function;Signal Transduction;Signaling by Nuclear Receptors;TP53 Regulates Transcripti…	14	14	14	54.5	54.5	54.5	37.709	0	78.442	899080000	55	0.176579	1.44722
O43172	U4/U6 small nuclear ribonucleoprotein Prp4	PRPF4			+	2.00349	1.32813	29.5241	30.1091	30.2254	28.9962	28.3779	28.5001	protein binding;U4 snRNA binding;U6 snRNA binding	mRNA processing;mRNA splicing, via spliceosome;RNA processing;RNA splicing;RNA splicing, via transesterification reactions	Cajal body;nuclear speck;nucleoplasm;nucleus;spliceosomal complex;spliceosomal snRNP complex;U2-type precatalytic spliceosome;U4/U6 snRNP;U4/U6 x U5 tri-snRNP complex	Metabolism of RNA;mRNA Splicing;mRNA Splicing - Major Pathway;Processing of Capped Intron-Containing Pre-mRNA	23	23	23	55.4	55.4	55.4	58.449	0	124.67	4228800000	110	0.00316667	4.74387
Q96QR8;K7ENC1;Q00577;Q9UJV8	Transcriptional activator protein Pur-beta;Transcriptional activator protein Pur-alpha;Purine-rich element-binding protein gamma	PURB;PURG;PURA		+	+	3.1264	-1.45503	22.13	21.6691	22.0113	23.5394	23.3226	23.3135	DNA binding;DNA binding transcription factor activity;double-stranded DNA binding;double-stranded telomeric DNA binding;mRNA binding;protein binding;purine-rich negative regulatory element binding;RNA binding;RNA polymerase II regulatory region sequence-specific DNA binding;RNA polymerase II transcription factor activity, sequence-specific DNA binding;single-stranded DNA binding;SMAD binding;tran…	cell differentiation;cell proliferation;DNA replication initiation;DNA unwinding involved in DNA replication;negative regulation of transcription by RNA polymerase II;negative regulation of transcription, DNA-templated;negative regulation of translation;nervous system development;positive regulation of cell proliferation;regulation of cell proliferation;regulation of myeloid cell differentiation;…	cytoplasm;dendrite;DNA replication factor A complex;neuronal cell body;nuclear chromosome, telomeric region;nucleus	-	2	2	2	4.8	4.8	4.8	33.24	0.007767	3.0673	57674000	2	0.0222529	2.96537
Q5QPL9;Q9UKM9;Q5QPM0;Q5QPM1	RNA-binding protein Raly	RALY			+	2.21218	-0.781534	29.3532	29.619	29.7958	30.5079	30.3448	30.2599	nucleic acid binding;protein binding;RNA binding;transcription cofactor activity	cholesterol homeostasis;mRNA processing;mRNA splicing, via spliceosome;regulation of nucleic acid-templated transcription;regulation of transcription, DNA-templated;RNA splicing;transcription, DNA-templated	catalytic step 2 spliceosome;nucleus;spliceosomal complex	-	12	12	12	50.6	50.6	50.6	24.665	0	59.93	8185900000	99	0.871019	-0.276329
A0A0A0MR66;P98175	RNA-binding protein 10	RBM10			+	2.2564	-0.9621	31.5905	31.9689	31.4683	32.8096	32.4921	32.6123	identical protein binding;metal ion binding;miRNA binding;nucleic acid binding;protein binding;protein-containing complex binding;RNA binding	biological_process;mRNA processing;regulation of alternative mRNA splicing, via spliceosome;regulation of apoptotic process;RNA splicing	nuclear speck;nucleus	-	40	40	37	47.2	47.2	44.8	110.36	0	323.31	35883000000	348	0.0886854	1.93812
Q96I25	Splicing factor 45	RBM17			+	1.96277	-0.689433	29.3868	29.2654	28.884	29.9176	29.8387	29.8482	nucleic acid binding;protein binding;RNA binding	alternative mRNA splicing, via spliceosome;DNA repair;mRNA processing;mRNA splicing, via spliceosome;regulation of RNA splicing;RNA splicing	nucleoplasm;nucleus;protein-containing complex;spliceosomal complex	Metabolism of RNA;mRNA Splicing;mRNA Splicing - Major Pathway;Processing of Capped Intron-Containing Pre-mRNA	19	19	19	57.1	57.1	57.1	44.961	0	102.05	5467700000	155	0.803469	-0.427066
Q14257;H0YL43;A8MXP8	Reticulocalbin-2	RCN2	+		+	2.17305	0.969434	25.3055	25.3346	25.5363	24.1145	24.439	24.7146	calcium ion binding;metal ion binding;protein binding	-	endoplasmic reticulum;endoplasmic reticulum lumen;nucleolus	-	5	5	5	32.8	32.8	32.8	36.876	0	78.174	225330000	18	0.69656	0.566661
H3BV80;H3BMM9;H3BTC0;Q15287;H3BPG5;H3BMS0	RNA-binding protein with serine-rich domain 1	RNPS1			+	2.06388	-0.675534	28.2931	28.4337	28.5038	29.3334	28.919	29.0048	mRNA 3'-UTR binding;nucleic acid binding;protein binding;RNA binding	mRNA 3'-end processing;mRNA export from nucleus;mRNA processing;mRNA splicing, via spliceosome;negative regulation of mRNA splicing, via spliceosome;nuclear-transcribed mRNA catabolic process, nonsense-mediated decay;positive regulation of apoptotic process;regulation of alternative mRNA splicing, via spliceosome;RNA export from nucleus;RNA splicing;termination of RNA polymerase II transcription;…	ASAP complex;cytoplasm;cytosol;exon-exon junction complex;nuclear speck;nucleoplasm;nucleus	Axon guidance;Cleavage of Growing Transcript in the Termination Region;Developmental Biology;Gene expression (Transcription);Metabolism of RNA;mRNA 3'-end processing;mRNA Splicing;mRNA Splicing - Major Pathway;Nonsense Mediated Decay (NMD) enhanced by the Exon Junction Complex (EJC);Nonsense-Mediated Decay (NMD);Processing of Capped Intron-Containing Pre-mRNA;Regulation of expression of SLITs and…	5	5	5	32.7	32.7	32.7	24.561	0	72.262	3567600000	125	0.954021	-0.121863
O75695	Protein XRP2	RP2			+	1.62147	-1.2005	22.3596	22.583	21.9969	23.0341	23.4635	24.0434	GTP binding;GTPase activator activity;nucleotide binding;protein binding;unfolded protein binding	cell morphogenesis;positive regulation of GTPase activity;post-chaperonin tubulin folding pathway;post-Golgi vesicle-mediated transport;protein folding;protein transport;visual perception	cell projection;centriole;ciliary basal body;cilium;cytoplasm;cytoplasmic vesicle;extracellular exosome;Golgi apparatus;membrane;nuclear body;nucleoplasm;periciliary membrane compartment;plasma membrane	Cargo trafficking to the periciliary membrane;Cilium Assembly;Organelle biogenesis and maintenance;Trafficking of myristoylated proteins to the cilium	2	2	2	5.4	5.4	5.4	39.641	0	5.3452	48691000	3	0.109756	-1.74
P62913;Q5VVC8;Q5VVC9	60S ribosomal protein L11	RPL11			+	2.17479	0.615567	30.0267	30.3679	30.3159	29.7071	29.5206	29.6361	5S rRNA binding;protein binding;RNA binding;rRNA binding;structural constituent of ribosome;ubiquitin ligase inhibitor activity;ubiquitin protein ligase binding	cytoplasmic translation;negative regulation of proteasomal ubiquitin-dependent protein catabolic process;negative regulation of protein neddylation;negative regulation of ubiquitin protein ligase activity;negative regulation of ubiquitin-dependent protein catabolic process;nuclear-transcribed mRNA catabolic process, nonsense-mediated decay;positive regulation of gene expression;positive regulatio…	cytoplasm;cytosol;cytosolic large ribosomal subunit;extracellular exosome;intracellular;membrane;nucleolus;nucleoplasm;nucleus;polysomal ribosome;protein-containing complex;ribosome	Axon guidance;Cap-dependent Translation Initiation;Developmental Biology;Disease;Eukaryotic Translation Elongation;Eukaryotic Translation Initiation;Eukaryotic Translation Termination;Formation of a pool of free 40S subunits;GTP hydrolysis and joining of the 60S ribosomal subunit;Infectious disease;Influenza Infection;Influenza Life Cycle;Influenza Viral RNA Transcription and Replication;L13a-med…	8	8	8	53.9	53.9	53.9	20.252	0	56.285	7980200000	55	0.802727	0.426687
P42677;Q5T4L4	40S ribosomal protein S27	RPS27			+	1.75244	1.37957	27.7941	27.3064	26.615	25.7713	25.7598	26.0457	DNA binding;metal ion binding;protein binding;RNA binding;structural constituent of ribosome;zinc ion binding	cell proliferation;nuclear-transcribed mRNA catabolic process, nonsense-mediated decay;ribosomal small subunit assembly;rRNA processing;sister chromatid cohesion;SRP-dependent cotranslational protein targeting to membrane;translation;translational initiation;viral transcription	cytosol;cytosolic small ribosomal subunit;intracellular;nucleoplasm;nucleus;ribosome	Activation of the mRNA upon binding of the cap-binding complex and eIFs, and subsequent binding to 43S;Amplification of signal from unattached kinetochores via a MAD2 inhibitory signal;Amplification of signal from the kinetochores;Axon guidance;Cap-dependent Translation Initiation;Cell Cycle;Cell Cycle Checkpoints;Cell Cycle, Mitotic;Developmental Biology;Disease;Eukaryotic Translation Elongation…	5	1	1	41.7	13.1	13.1	9.461	0	4.9874	708480000	17	0.956995	0.0988616
Q9Y512	Sorting and assembly machinery component 50 homolog	SAMM50	+		+	2.1741	5.61653	28.0227	27.9074	28.0766	20.2262	23.2439	23.687	protein binding	cristae formation;mitochondrial respiratory chain complex assembly;protein import into mitochondrial outer membrane	cytoplasm;extracellular exosome;integral component of membrane;membrane;mitochondrial outer membrane;mitochondrial sorting and assembly machinery complex;mitochondrion;outer membrane	Cristae formation;Metabolism of proteins;Mitochondrial biogenesis;Mitochondrial protein import;Organelle biogenesis and maintenance	10	10	10	23.5	23.5	23.5	51.976	0	37.267	731850000	42	0.404143	-0.948675
P82979;H0YHG0;F8VZQ9	SAP domain-containing ribonucleoprotein	SARNP			+	2.21123	-0.638568	29.5782	29.389	29.2813	30.1459	29.8868	30.1315	DNA binding;protein binding;RNA binding	mRNA 3'-end processing;mRNA export from nucleus;mRNA transport;regulation of transcription, DNA-templated;regulation of translation;RNA export from nucleus;termination of RNA polymerase II transcription;transcription, DNA-templated	cytoplasmic ribonucleoprotein granule;nuclear speck;nucleoplasm;nucleus;transcription export complex	Cleavage of Growing Transcript in the Termination Region;Gene expression (Transcription);Metabolism of RNA;mRNA 3'-end processing;Processing of Capped Intron-Containing Pre-mRNA;RNA Polymerase II Transcription;RNA Polymerase II Transcription Termination;Transport of Mature mRNA derived from an Intron-Containing Transcript;Transport of Mature Transcript to Cytoplasm	11	11	11	44.3	44.3	44.3	23.671	0	66.449	5758900000	81	0.109882	-1.71739
P23246	Splicing factor, proline- and glutamine-rich	SFPQ			+	2.27944	-0.654667	30.6516	30.614	30.5984	31.4718	31.2907	31.0655	chromatin binding;core promoter binding;DNA binding;histone deacetylase binding;nucleic acid binding;protein binding;protein homodimerization activity;RNA binding;RNA polymerase II distal enhancer sequence-specific DNA binding;RNA polymerase II transcription factor activity, sequence-specific DNA binding;transcription regulatory region DNA binding;transcription regulatory region sequence-specific…	activation of innate immune response;alternative mRNA splicing, via spliceosome;cellular response to DNA damage stimulus;chromosome organization;DNA recombination;DNA repair;double-strand break repair via homologous recombination;histone H3 deacetylation;immune system process;innate immune response;mRNA processing;negative regulation of circadian rhythm;negative regulation of transcription by RNA…	chromatin;cytoplasm;nuclear matrix;nuclear speck;nucleoplasm;nucleus;paraspeckles;RNA polymerase II transcription factor complex	PTK6 Regulates Proteins Involved in RNA Processing;Signal Transduction;Signaling by Non-Receptor Tyrosine Kinases;Signaling by PTK6	25	23	23	41.9	40.5	40.5	76.149	0	310.4	14489000000	189	0.706712	0.547338
O43166	Signal-induced proliferation-associated 1-like protein 1	SIPA1L1		+	+	4.16065	0.9927	28.675	28.5914	28.5468	27.5541	27.699	27.582	ephrin receptor binding;GTPase activator activity;molecular_function;protein binding	actin cytoskeleton reorganization;activation of GTPase activity;biological_process;ephrin receptor signaling pathway;positive regulation of GTPase activity;regulation of axonogenesis;regulation of dendrite morphogenesis;regulation of dendritic spine morphogenesis;regulation of GTPase activity;regulation of small GTPase mediated signal transduction;regulation of synaptic plasticity	cell junction;cellular_component;cytoplasm;cytoskeleton;dendritic spine;membrane;neuron projection;plasma membrane;postsynaptic density;postsynaptic membrane;synapse	Neurexins and neuroligins;Neuronal System;Protein-protein interactions at synapses	18	18	3	15.9	15.9	2.4	200.03	0	81.037	1906300000	48	0.935777	-0.152353
O60292	Signal-induced proliferation-associated 1-like protein 3	SIPA1L3			+	1.9698	0.9561	27.0917	26.5886	26.8066	26.1215	25.9056	25.5915	GTPase activator activity	cytoskeleton organization;epithelial cell morphogenesis;establishment of epithelial cell polarity;eye development;hematopoietic progenitor cell differentiation;positive regulation of GTPase activity;regulation of small GTPase mediated signal transduction	apical part of cell;apical plasma membrane;extracellular space;membrane;plasma membrane;stress fiber;tricellular tight junction	-	16	15	15	10.4	9.8	9.8	194.61	0	54.126	559920000	31	0.319095	-1.07968
Q02978;I3L1P8	Mitochondrial 2-oxoglutarate/malate carrier protein	SLC25A11	+	+	+	3.96973	3.28353	24.9631	24.7015	24.436	21.1629	21.3989	21.6882	oxoglutarate:malate antiporter activity;RNA binding	alpha-ketoglutarate transport;gluconeogenesis;mitochondrial transport	integral component of membrane;integral component of plasma membrane;membrane;mitochondrial inner membrane;mitochondrion;nucleus	Gluconeogenesis;Glucose metabolism;Metabolism;Metabolism of carbohydrates	3	3	3	17.5	17.5	17.5	34.061	0	23.242	110690000	5	0.669359	0.600477
Q00325;F8VVM2;F8VZL5;F8VWR4;F8VWQ0	Phosphate carrier protein, mitochondrial	SLC25A3	+	+	+	4.13032	2.78843	26.1659	26.0874	25.9581	23.1095	23.591	23.1456	phosphate:proton symporter activity;protein-containing complex binding;symporter activity	mitochondrial transport;proton transmembrane transport;transmembrane transport	extracellular exosome;integral component of membrane;integral component of plasma membrane;membrane;mitochondrial inner membrane;mitochondrion;myelin sheath	-	4	4	4	9.7	9.7	9.7	40.094	0	9.2398	229480000	13	0.228168	-1.27431
P05141	ADP/ATP translocase 2;ADP/ATP translocase 2, N-terminally processed	SLC25A5	+	+	+	4.23019	2.5426	31.8517	31.6342	31.3677	29.0983	29.0166	29.1109	adenine transmembrane transporter activity;ATP:ADP antiporter activity;protein binding;RNA binding;transmembrane transporter activity;ubiquitin protein ligase binding	adenine transport;ADP transport;ATP transport;cellular response to leukemia inhibitory factor;chromosome segregation;mitochondrial transport;negative regulation of mitochondrial outer membrane permeabilization involved in apoptotic signaling pathway;positive regulation of cell proliferation;regulation of insulin secretion;transmembrane transport;viral process	cell projection;cilium;integral component of membrane;integral component of plasma membrane;membrane;membrane raft;mitochondrial inner membrane;mitochondrial nucleoid;mitochondrion;MMXD complex;motile cilium;myelin sheath;nucleus	Disease;HIV Infection;Host Interactions of HIV factors;Infectious disease;Integration of energy metabolism;Interactions of Vpr with host cellular proteins;Metabolism;Regulation of insulin secretion;Vpr-mediated induction of apoptosis by mitochondrial outer membrane permeabilization	17	17	6	44.6	44.6	18.1	32.852	0	53.303	11918000000	62	0	10.4879
P12236;P12235	ADP/ATP translocase 3;ADP/ATP translocase 3, N-terminally processed;ADP/ATP translocase 1	SLC25A6;SLC25A4			+	2.01829	1.69187	24.9632	25.5803	24.3593	23.4487	23.174	23.2045	adenine transmembrane transporter activity;ATP:ADP antiporter activity;protein binding;transmembrane transporter activity	active induction of host immune response by virus;adenine transport;ADP transport;apoptotic mitochondrial changes;apoptotic process;ATP transport;generation of precursor metabolites and energy;mitochondrial genome maintenance;negative regulation of necroptotic process;protein targeting to mitochondrion;regulation of insulin secretion;regulation of mitochondrial membrane permeability;transmembrane…	integral component of membrane;integral component of mitochondrial membrane;integral component of plasma membrane;membrane;mitochondrial inner membrane;mitochondrial inner membrane presequence translocase complex;mitochondrion;myelin sheath;nucleus	Disease;HIV Infection;Host Interactions of HIV factors;Host Interactions with Influenza Factors;Infectious disease;Influenza Infection;Influenza Virus Induced Apoptosis;Integration of energy metabolism;Interactions of Vpr with host cellular proteins;Metabolism;Metabolism of proteins;Mitochondrial protein import;Regulation of insulin secretion;Vpr-mediated induction of apoptosis by mitochondrial o…	17	6	6	49.7	23.2	23.2	32.866	0	16.384	140480000	21	0.0138596	-3.60117
Q13501;E7EMC7;E9PFW8	Sequestosome-1	SQSTM1			+	1.88982	0.925634	25.7516	25.4165	25.1302	24.3883	24.3842	24.7489	enzyme binding;identical protein binding;ionotropic glutamate receptor binding;K63-linked polyubiquitin modification-dependent protein binding;metal ion binding;protein binding;protein homodimerization activity;protein kinase binding;protein kinase C binding;protein serine/threonine kinase activity;receptor tyrosine kinase binding;SH2 domain binding;ubiquitin binding;ubiquitin protein ligase bind…	aggrephagy;apoptotic process;autophagy;autophagy of mitochondrion;cell differentiation;endosomal transport;endosome organization;immune system process;interleukin-1-mediated signaling pathway;intracellular signal transduction;macroautophagy;mitophagy;negative regulation of apoptotic process;negative regulation of growth of symbiont in host;negative regulation of transcription by RNA polymerase II…	aggresome;amphisome;autolysosome;autophagosome;cytoplasm;cytoplasmic vesicle;cytosol;endoplasmic reticulum;endosome;extracellular exosome;inclusion body;intracellular membrane-bounded organelle;late endosome;Lewy body;lysosome;nucleoplasm;nucleus;P-body;phagophore assembly site;PML body;sarcomere;sperm midpiece	Cell death signalling via NRAGE, NRIF and NADE;Cytokine Signaling in Immune system;Death Receptor Signalling;Immune System;Interleukin-1 family signaling;Interleukin-1 signaling;Mitophagy;NF-kB is activated and signals survival;NRIF signals cell death from the nucleus;p75 NTR receptor-mediated signalling;p75NTR recruits signalling complexes;p75NTR signals via NF-kB;Pink/Parkin Mediated Mitophagy;…	4	4	4	16.6	16.6	16.6	47.687	0	38.426	227280000	15	0.509439	0.808093
J3QL05;J3KP15;Q01130	Serine/arginine-rich splicing factor 2	SRSF2			+	1.73505	-0.780301	28.916	28.9399	29.4009	30.1207	29.7546	29.7224	nucleic acid binding;pre-mRNA binding;protein binding;RNA binding;transcription corepressor activity	mitotic cell cycle;mRNA 3'-end processing;mRNA export from nucleus;mRNA processing;mRNA splicing, via spliceosome;negative regulation of nucleic acid-templated transcription;regulation of alternative mRNA splicing, via spliceosome;regulation of RNA splicing;response to vitamin E;RNA export from nucleus;RNA splicing;termination of RNA polymerase II transcription	cytosol;interchromatin granule;nuclear speck;nucleoplasm;nucleus;PML body;spliceosomal complex	Cleavage of Growing Transcript in the Termination Region;Gene expression (Transcription);Metabolism of RNA;mRNA 3'-end processing;mRNA Splicing;mRNA Splicing - Major Pathway;mRNA Splicing - Minor Pathway;Processing of Capped Intron-Containing Pre-mRNA;RNA Polymerase II Transcription;RNA Polymerase II Transcription Termination;Transport of Mature mRNA derived from an Intron-Containing Transcript;T…	11	11	9	60	60	52.3	15.156	0	72.008	4565600000	69	0.033102	-2.79239
Q08945	FACT complex subunit SSRP1	SSRP1			+	2.48572	-1.44687	27.7818	28.3799	27.635	29.3959	29.3164	29.425	chromatin binding;DNA binding;protein binding;RNA binding;RNA polymerase II transcription factor activity, sequence-specific DNA binding	cellular response to DNA damage stimulus;DNA repair;DNA replication;regulation of signal transduction by p53 class mediator;regulation of transcription by RNA polymerase II;regulation of transcription, DNA-templated;transcription by RNA polymerase II;transcription elongation from RNA polymerase II promoter;transcription, DNA-templated	chromosome;nucleolus;nucleoplasm;nucleus	Disease;Formation of HIV elongation complex in the absence of HIV Tat;Formation of HIV-1 elongation complex containing HIV-1 Tat;Formation of RNA Pol II elongation complex;Gene expression (Transcription);Generic Transcription Pathway;HIV elongation arrest and recovery;HIV Infection;HIV Life Cycle;HIV Transcription Elongation;Infectious disease;Late Phase of HIV Life Cycle;Pausing and recovery of …	26	26	26	41.5	41.5	41.5	81.074	0	130.75	3627400000	127	0.0562406	-2.32965
A0A087X1A5;Q5JW30;O95793	Double-stranded RNA-binding protein Staufen homolog 1	STAU1			+	2.67741	-0.991833	25.4089	25.5795	25.2369	26.5959	26.2734	26.3315	double-stranded RNA binding;protein binding;RNA binding	cellular response to oxidative stress;positive regulation by virus of viral protein levels in host cell;positive regulation of long-term synaptic potentiation;positive regulation of viral genome replication	cell body;cytoplasm;cytoplasmic ribonucleoprotein granule;cytoplasmic stress granule;cytosol;dendrite;endoplasmic reticulum;extracellular exosome;membrane;microtubule associated complex;neuron projection;neuronal cell body;plasma membrane;rough endoplasmic reticulum	-	16	16	15	46	46	44.4	54.945	0	79.378	526110000	39	0.710932	0.538716
Q9UNE7;H3BTA3;H3BUD0;H3BS86	E3 ubiquitin-protein ligase CHIP	STUB1			+	1.67181	1.6701	25.6986	25.4772	24.3045	23.229	23.5364	23.7046	chaperone binding;enzyme binding;G-protein coupled receptor binding;heat shock protein binding;Hsp70 protein binding;Hsp90 protein binding;kinase binding;misfolded protein binding;protein binding;protein binding, bridging;protein homodimerization activity;SMAD binding;TPR domain binding;transferase activity;ubiquitin protein ligase activity;ubiquitin protein ligase binding;ubiquitin-protein trans…	cellular response to DNA damage stimulus;cellular response to heat;cellular response to hypoxia;cellular response to misfolded protein;DNA repair;endoplasmic reticulum unfolded protein response;ERBB2 signaling pathway;negative regulation of protein binding;negative regulation of transforming growth factor beta receptor signaling pathway;positive regulation of chaperone-mediated protein complex as…	chaperone complex;cytoplasm;cytosol;endoplasmic reticulum;nuclear inclusion body;nucleoplasm;nucleus;ubiquitin conjugating enzyme complex;ubiquitin ligase complex;Z disc	Adaptive Immune System;Antigen processing: Ubiquitination & Proteasome degradation;Class I MHC mediated antigen processing & presentation;Downregulation of ERBB2 signaling;Downregulation of TGF-beta receptor signaling;Gene expression (Transcription);Generic Transcription Pathway;Immune System;Intracellular signaling by second messengers;PIP3 activates AKT signaling;PTEN Regulation;Regulation of P…	4	4	4	14.5	14.5	14.5	34.856	0	13.818	143140000	6	0.212919	-1.3419
Q9Y5B9	FACT complex subunit SPT16	SUPT16H			+	2.43689	-1.35543	28.641	29.1651	28.4682	29.9835	30.1169	30.2402	histone binding;nucleosome binding;protein binding;RNA binding	cellular response to DNA damage stimulus;DNA repair;DNA replication;DNA replication-independent nucleosome organization;nucleosome disassembly;positive regulation of DNA-templated transcription, elongation;positive regulation of transcription elongation from RNA polymerase II promoter;regulation of signal transduction by p53 class mediator;regulation of transcription, DNA-templated;transcription …	chromosome;FACT complex;nucleoplasm;nucleus	Disease;Formation of HIV elongation complex in the absence of HIV Tat;Formation of HIV-1 elongation complex containing HIV-1 Tat;Formation of RNA Pol II elongation complex;Gene expression (Transcription);Generic Transcription Pathway;HIV elongation arrest and recovery;HIV Infection;HIV Life Cycle;HIV Transcription Elongation;Infectious disease;Late Phase of HIV Life Cycle;Pausing and recovery of …	35	35	35	40.2	40.2	40.2	119.91	0	215.62	6056800000	156	0.781748	-0.452286
P21675;Q8IZX4	Transcription initiation factor TFIID subunit 1;Transcription initiation factor TFIID subunit 1-like	TAF1;TAF1L			+	2.37784	-0.576067	28.8422	28.7211	28.6212	29.2052	29.2577	29.4498	acetyl-CoA binding;ATP binding;DNA binding;H3K27me3 modified histone binding;histone acetyltransferase activity;kinase activity;lysine-acetylated histone binding;nucleotide binding;p53 binding;protein binding;protein heterodimerization activity;protein serine/threonine kinase activity;RNA polymerase II core promoter sequence-specific DNA binding;RNA polymerase II sequence-specific DNA binding tra…	cell cycle;cellular response to ATP;cellular response to DNA damage stimulus;cellular response to UV;DNA-templated transcription, initiation;histone acetylation;male meiotic nuclear division;midbrain development;negative regulation of DNA binding transcription factor activity;negative regulation of gene expression;negative regulation of protein autoubiquitination;negative regulation of RNA polyme…	cellular_component;MLL1 complex;nuclear chromatin;nucleolus;nucleoplasm;nucleus;transcription factor complex;transcription factor TFIID complex	Disease;Gene expression (Transcription);Generic Transcription Pathway;HIV Infection;HIV Life Cycle;HIV Transcription Initiation;Infectious disease;Late Phase of HIV Life Cycle;Regulation of TP53 Activity;Regulation of TP53 Activity through Phosphorylation;RNA Polymerase II HIV Promoter Escape;RNA Polymerase II Pre-transcription Events;RNA Polymerase II Promoter Escape;RNA Polymerase II Transcript…	36	36	36	26.2	26.2	26.2	212.67	0	231.16	3827600000	132	0.965042	-0.0729335
Q12962;A0A087WWP5	Transcription initiation factor TFIID subunit 10	TAF10			+	2.10524	-0.830433	27.9334	27.5207	27.5103	28.3238	28.4812	28.6507	DNA binding;DNA binding transcription factor activity;enzyme binding;estrogen receptor binding;histone acetyltransferase activity;protein binding;RNA polymerase binding;thiol-dependent ubiquitinyl hydrolase activity;transcription coactivator activity	apoptotic process;cellular protein-containing complex assembly;DNA-templated transcription, initiation;G1/S transition of mitotic cell cycle;hepatocyte differentiation;histone deubiquitination;histone H3 acetylation;liver development;multicellular organism growth;protein deubiquitination;protein homooligomerization;regulation of DNA binding;regulation of gene expression;regulation of signal trans…	cytoplasm;nucleoplasm;nucleus;PCAF complex;perinuclear region of cytoplasm;STAGA complex;transcription factor TFIID complex;transcription factor TFTC complex	Chromatin modifying enzymes;Chromatin organization;Deubiquitination;Disease;Gene expression (Transcription);Generic Transcription Pathway;HATs acetylate histones;HIV Infection;HIV Life Cycle;HIV Transcription Initiation;Infectious disease;Late Phase of HIV Life Cycle;Metabolism of proteins;Post-translational protein modification;Regulation of TP53 Activity;Regulation of TP53 Activity through Phos…	4	4	4	31.7	31.7	31.7	21.711	0	111.85	2056100000	43	0.00686364	-4.17812
Q15543	Transcription initiation factor TFIID subunit 13	TAF13			+	1.99067	-0.7212	24.2189	24.3861	24.5863	24.9147	25.1221	25.3181	DNA binding;DNA binding transcription factor activity;protein binding;protein C-terminus binding;protein heterodimerization activity;transcription cofactor activity	DNA-templated transcription, initiation;regulation of signal transduction by p53 class mediator;regulation of transcription by RNA polymerase II;regulation of transcription, DNA-templated;snRNA transcription by RNA polymerase II;transcription by RNA polymerase II;transcription elongation from RNA polymerase II promoter;transcription initiation from RNA polymerase II promoter;transcription, DNA-te…	nucleolus;nucleoplasm;nucleus;transcription factor TFIID complex	Disease;Gene expression (Transcription);Generic Transcription Pathway;HIV Infection;HIV Life Cycle;HIV Transcription Initiation;Infectious disease;Late Phase of HIV Life Cycle;Regulation of TP53 Activity;Regulation of TP53 Activity through Phosphorylation;RNA Polymerase II HIV Promoter Escape;RNA Polymerase II Pre-transcription Events;RNA Polymerase II Promoter Escape;RNA polymerase II transcribe…	3	3	3	17.7	17.7	17.7	14.287	0	14.79	200770000	31	0.796974	0.433619
O00268;A0A0G2JRY5	Transcription initiation factor TFIID subunit 4	TAF4			+	2.18101	-0.818934	28.4543	28.2996	27.9271	29.002	29.0694	29.0664	aryl hydrocarbon receptor binding;DNA binding;DNA binding transcription factor activity;NF-kappaB binding;protein binding;protein heterodimerization activity;transcription coactivator activity;transcription factor activity, RNA polymerase II core promoter sequence-specific binding involved in preinitiation complex assembly	cell differentiation;DNA-templated transcription, initiation;oogenesis;ovarian follicle development;positive regulation of stem cell proliferation;positive regulation of transcription by RNA polymerase II;positive regulation of transcription, DNA-templated;regulation of signal transduction by p53 class mediator;regulation of transcription by RNA polymerase II;regulation of transcription, DNA-temp…	cytoplasm;cytosol;fibrillar center;MLL1 complex;nuclear chromatin;nucleoplasm;nucleus;protein-containing complex;transcription factor TFIID complex;transcription factor TFTC complex	Disease;Gene expression (Transcription);Generic Transcription Pathway;HIV Infection;HIV Life Cycle;HIV Transcription Initiation;Infectious disease;Late Phase of HIV Life Cycle;Regulation of TP53 Activity;Regulation of TP53 Activity through Phosphorylation;RNA Polymerase II HIV Promoter Escape;RNA Polymerase II Pre-transcription Events;RNA Polymerase II Promoter Escape;RNA Polymerase II Transcript…	32	32	32	41.4	41.4	41.4	110.11	0	314.02	3209000000	157	0.978952	0.0410307
J3KR72;P49848;C9JTY6;C9JFL8	Transcription initiation factor TFIID subunit 6	TAF6			+	3.03853	-0.4303	28.7897	28.8101	28.7896	29.131	29.263	29.2863	aryl hydrocarbon receptor binding;DNA binding;DNA binding transcription factor activity;protein binding;protein heterodimerization activity	DNA-templated transcription, initiation;negative regulation of cell cycle;negative regulation of cell proliferation;regulation of DNA binding transcription factor activity;regulation of signal transduction by p53 class mediator;regulation of transcription, DNA-templated;snRNA transcription by RNA polymerase II;transcription by RNA polymerase II;transcription elongation from RNA polymerase II prom…	cytosol;MLL1 complex;nucleoplasm;nucleus;protein-containing complex;SAGA complex;SLIK (SAGA-like) complex;transcription factor TFIID complex;transcription factor TFTC complex	Disease;Gene expression (Transcription);Generic Transcription Pathway;HIV Infection;HIV Life Cycle;HIV Transcription Initiation;Infectious disease;Late Phase of HIV Life Cycle;Regulation of TP53 Activity;Regulation of TP53 Activity through Phosphorylation;RNA Polymerase II HIV Promoter Escape;RNA Polymerase II Pre-transcription Events;RNA Polymerase II Promoter Escape;RNA polymerase II transcribe…	22	22	22	46.5	46.5	46.5	78.948	0	142.34	3658200000	138	0.887102	0.248979
Q15545	Transcription initiation factor TFIID subunit 7	TAF7			+	2.8232	-0.7688	29.0631	29.0434	29.0621	29.6339	29.8747	29.9664	DNA binding transcription factor activity;H3K27me3 modified histone binding;histone acetyltransferase binding;protein binding;protein heterodimerization activity;thyroid hormone receptor binding;transcription coactivator activity;transcription factor binding;transcription regulatory region DNA binding;vitamin D receptor binding	DNA-templated transcription, initiation;intracellular estrogen receptor signaling pathway;negative regulation of histone acetylation;negative regulation of protein kinase activity;negative regulation of transcription by RNA polymerase II;negative regulation of transcription, DNA-templated;positive regulation of transcription by RNA polymerase II;regulation of signal transduction by p53 class medi…	cyclin/CDK positive transcription elongation factor complex;cytoplasm;Golgi apparatus;MLL1 complex;nucleoplasm;nucleus;transcription factor complex;transcription factor TFIID complex;transcription factor TFTC complex	Disease;Gene expression (Transcription);Generic Transcription Pathway;HIV Infection;HIV Life Cycle;HIV Transcription Initiation;Infectious disease;Late Phase of HIV Life Cycle;Regulation of TP53 Activity;Regulation of TP53 Activity through Phosphorylation;RNA Polymerase II HIV Promoter Escape;RNA Polymerase II Pre-transcription Events;RNA Polymerase II Promoter Escape;RNA Polymerase II Transcript…	16	16	16	57	57	57	40.259	0	152.24	5087000000	102	0.779733	-0.458113
Q16594;D6RIY1;D6RGK3;D6RIV9;D6RIE8;D6RHW1	Transcription initiation factor TFIID subunit 9	TAF9			+	2.47297	-0.5087	26.2636	26.2203	26.0082	26.7121	26.6427	26.6634	activating transcription factor binding;ATPase binding;C2H2 zinc finger domain binding;DNA binding;histone acetyltransferase activity;p53 binding;protein binding;protein heterodimerization activity;transcription coactivator activity;transcription factor activity, RNA polymerase II core promoter sequence-specific binding involved in preinitiation complex assembly;transcription regulatory region DN…	box C/D snoRNP assembly;cellular response to DNA damage stimulus;DNA-templated transcription, initiation;histone H3 acetylation;negative regulation of apoptotic process;negative regulation of intrinsic apoptotic signaling pathway in response to DNA damage by p53 class mediator;negative regulation of proteasomal ubiquitin-dependent protein catabolic process;positive regulation of cell growth;posit…	MLL1 complex;nucleoplasm;nucleus;PCAF complex;pre-snoRNP complex;SAGA complex;STAGA complex;transcription factor TFIID complex;transcription factor TFTC complex	Chromatin modifying enzymes;Chromatin organization;Disease;Gene expression (Transcription);Generic Transcription Pathway;HATs acetylate histones;HIV Infection;HIV Life Cycle;HIV Transcription Initiation;Infectious disease;Late Phase of HIV Life Cycle;Regulation of TP53 Activity;Regulation of TP53 Activity through Phosphorylation;RNA Polymerase II HIV Promoter Escape;RNA Polymerase II Pre-transcri…	7	7	4	38.3	38.3	23.5	28.974	0	40.147	639530000	45	0.866251	-0.299315
Q9HBM6	Transcription initiation factor TFIID subunit 9B	TAF9B			+	2.37863	-0.9726	23.8201	23.8849	23.6169	24.5722	24.6344	25.0331	histone acetyltransferase activity;protein binding;protein heterodimerization activity;thiol-dependent ubiquitinyl hydrolase activity;transcription corepressor activity;transcription factor activity, RNA polymerase II core promoter sequence-specific binding involved in preinitiation complex assembly;transcription factor binding;transcription regulatory region DNA binding	DNA-templated transcription, initiation;histone H3 acetylation;negative regulation of apoptotic process;negative regulation of intrinsic apoptotic signaling pathway in response to DNA damage by p53 class mediator;negative regulation of transcription by RNA polymerase II;positive regulation of cell growth;positive regulation of transcription by RNA polymerase II;protein deubiquitination;protein st…	nucleoplasm;nucleus;SAGA complex;transcription factor TFIID complex;transcription factor TFTC complex	Deubiquitination;Disease;Gene expression (Transcription);Generic Transcription Pathway;HIV Infection;HIV Life Cycle;HIV Transcription Initiation;Infectious disease;Late Phase of HIV Life Cycle;Metabolism of proteins;Post-translational protein modification;Regulation of TP53 Activity;Regulation of TP53 Activity through Phosphorylation;RNA Polymerase II HIV Promoter Escape;RNA Polymerase II Pre-tra…	6	3	3	40.2	24.7	24.7	27.622	0	58.19	146880000	13	0.0963696	-1.88573
Q32MN6;P20226;Q6SJ96	TATA-box-binding protein;TATA box-binding protein-like protein 2	TBP;TBPL2			+	2.48205	-0.873366	24.535	24.172	24.1214	25.0513	25.2024	25.1948	aryl hydrocarbon receptor binding;core promoter binding;DNA binding;DNA binding transcription factor activity;enzyme binding;protein binding;proximal promoter sequence-specific DNA binding;repressing transcription factor binding;RNA polymerase II proximal promoter sequence-specific DNA binding;RNA polymerase II repressing transcription factor binding;RNA polymerase II transcription factor activit…	DNA-templated transcription, initiation;multicellular organism development;negative regulation of transcription, DNA-templated;positive regulation of gene expression, epigenetic;positive regulation of transcription, DNA-templated;regulation of signal transduction by p53 class mediator;regulation of transcription by RNA polymerase II;regulation of transcription by RNA polymerase III;regulation of …	cytoplasm;female pronucleus;male pronucleus;nuclear chromatin;nuclear euchromatin;nucleoplasm;nucleus;pronucleus;protein-containing complex;transcription factor TFIIA complex;transcription factor TFIID complex;transcriptional preinitiation complex	B-WICH complex positively regulates rRNA expression;Disease;Epigenetic regulation of gene expression;ESR-mediated signaling;Estrogen-dependent gene expression;Gene expression (Transcription);Generic Transcription Pathway;HIV Infection;HIV Life Cycle;HIV Transcription Initiation;Infectious disease;Late Phase of HIV Life Cycle;Negative epigenetic regulation of rRNA expression;NoRC negatively regula…	3	3	3	19.4	19.4	19.4	31.616	0	21.644	209230000	22	0.200347	1.37671
Q9UBB9	Tuftelin-interacting protein 11	TFIP11			+	2.42064	0.4192	26.3868	26.5244	26.5231	26.0428	26.1565	25.9774	nucleic acid binding;protein binding	biomineral tissue development;mRNA processing;mRNA splicing, via spliceosome;negative regulation of DNA ligase activity;negative regulation of double-strand break repair via nonhomologous end joining;negative regulation of protein binding;negative regulation of protein complex assembly;protection from non-homologous end joining at telomere;RNA processing;RNA splicing;spliceosomal complex disassem…	catalytic step 2 spliceosome;cytoplasm;extracellular matrix;nuclear chromosome, telomeric region;nuclear speck;nucleolus;nucleoplasm;nucleus;spliceosomal complex;U2-type post-mRNA release spliceosomal complex	Metabolism of RNA;mRNA Splicing;mRNA Splicing - Major Pathway;Processing of Capped Intron-Containing Pre-mRNA	11	11	11	17.3	17.3	17.3	96.819	0	40.864	561200000	33	0.464889	-0.857364
Q9Y2W1	Thyroid hormone receptor-associated protein 3	THRAP3			+	2.28353	-0.738	33.8946	33.6082	33.5826	34.6091	34.3354	34.3549	ATP binding;core promoter sequence-specific DNA binding;ligand-dependent nuclear receptor transcription coactivator activity;nucleotide binding;phosphoprotein binding;protein binding;RNA binding;RNA polymerase II transcription cofactor activity;signaling receptor activity;thyroid hormone receptor binding;transcription coactivator activity;transcription cofactor activity;vitamin D receptor binding	androgen receptor signaling pathway;circadian rhythm;intracellular steroid hormone receptor signaling pathway;mRNA processing;mRNA stabilization;nuclear-transcribed mRNA catabolic process;positive regulation of circadian rhythm;positive regulation of mRNA splicing, via spliceosome;positive regulation of transcription by RNA polymerase II;positive regulation of transcription, DNA-templated;regulat…	exon-exon junction complex;extracellular exosome;mediator complex;nuclear speck;nucleoplasm;nucleus	Developmental Biology;Metabolism;Metabolism of lipids;PPARA activates gene expression;Regulation of lipid metabolism by Peroxisome proliferator-activated receptor alpha (PPARalpha);Transcriptional regulation of white adipocyte differentiation	40	39	39	36.4	36.4	36.4	108.66	0	323.31	123320000000	555	0.134881	-1.5691
P68363;P68366	Tubulin alpha-1B chain;Tubulin alpha-4A chain	TUBA1B;TUBA4A		+	+	4.12723	1.9889	31.6197	31.6203	31.6997	29.4263	29.7645	29.7822	double-stranded RNA binding;enzyme binding;GTP binding;GTPase activity;nucleotide binding;protein binding;protein kinase binding;structural constituent of cytoskeleton;structural molecule activity;ubiquitin protein ligase binding	cell division;cellular response to interleukin-4;ciliary basal body-plasma membrane docking;cytoskeleton organization;cytoskeleton-dependent intracellular transport;G2/M transition of mitotic cell cycle;microtubule cytoskeleton organization;microtubule-based process;platelet degranulation;regulation of G2/M transition of mitotic cell cycle	cytoplasm;cytoplasmic microtubule;cytoskeleton;cytosol;extracellular exosome;extracellular region;membrane raft;microtubule;microtubule cytoskeleton;myelin sheath	Adaptive Immune System;Anchoring of the basal body to the plasma membrane;Asparagine N-linked glycosylation;AURKA Activation by TPX2;Axon guidance;Carboxyterminal post-translational modifications of tubulin;Cell Cycle;Cell Cycle, Mitotic;Cellular responses to external stimuli;Cellular responses to stress;Centrosome maturation;Chaperonin-mediated protein folding;Cilium Assembly;Cooperation of Pref…	27	27	2	71.6	71.6	3.1	50.151	0	323.31	13178000000	330	0.764041	0.492429
Q5JP53;P07437;Q5ST81	Tubulin beta chain	TUBB		+	+	3.78	2.0854	28.0765	28.1439	28.2529	25.7976	26.137	26.2825	GTP binding;GTPase activity;MHC class I protein binding;nucleotide binding;protein binding;protein-containing complex binding;structural constituent of cytoskeleton;structural molecule activity;ubiquitin protein ligase binding	cell division;cellular process;ciliary basal body-plasma membrane docking;cytoskeleton organization;cytoskeleton-dependent intracellular transport;G2/M transition of mitotic cell cycle;microtubule-based process;natural killer cell mediated cytotoxicity;neutrophil degranulation;regulation of G2/M transition of mitotic cell cycle;spindle assembly	azurophil granule lumen;cell body;cytoplasm;cytoplasmic ribonucleoprotein granule;cytoskeleton;extracellular exosome;extracellular region;membrane raft;microtubule;nuclear envelope lumen;nucleus;protein-containing complex	Anchoring of the basal body to the plasma membrane;AURKA Activation by TPX2;Cell Cycle;Cell Cycle, Mitotic;Centrosome maturation;Cilium Assembly;G2/M Transition;Immune System;Innate Immune System;Loss of Nlp from mitotic centrosomes;Loss of proteins required for interphase microtubule organization from the centrosome;M Phase;Mitotic G2-G2/M phases;Mitotic Prometaphase;Neutrophil degranulation;Org…	19	5	4	65.3	20.2	16.7	47.766	0	89.934	1174500000	76	0.0222941	-3.17831
P68371	Tubulin beta-4B chain	TUBB4B		+	+	3.33082	2.0784	30.4387	30.3745	30.3717	27.9278	28.5655	28.4564	double-stranded RNA binding;GTP binding;GTPase activity;MHC class I protein binding;nucleotide binding;protein binding;structural constituent of cytoskeleton;unfolded protein binding	ciliary basal body-plasma membrane docking;cytoskeleton organization;G2/M transition of mitotic cell cycle;microtubule-based process;natural killer cell mediated cytotoxicity;neutrophil degranulation;regulation of G2/M transition of mitotic cell cycle;spindle assembly	azurophil granule lumen;cytoplasm;cytoskeleton;cytosol;extracellular exosome;extracellular region;extracellular vesicle;microtubule;myelin sheath;nucleus	Adaptive Immune System;Anchoring of the basal body to the plasma membrane;Asparagine N-linked glycosylation;AURKA Activation by TPX2;Axon guidance;Carboxyterminal post-translational modifications of tubulin;Cell Cycle;Cell Cycle, Mitotic;Cellular responses to external stimuli;Cellular responses to stress;Centrosome maturation;Chaperonin-mediated protein folding;Cilium Assembly;Cooperation of Pref…	20	20	1	60.7	60.7	2.7	49.83	0	255.54	5630600000	253	0.592388	0.704184
Q15007;A0A087X1R4	Pre-mRNA-splicing regulator WTAP	WTAP			+	2.11692	-0.4999	29.6675	29.7104	29.6994	30.001	30.2393	30.3367	protein binding	cell cycle;mRNA methylation;mRNA processing;regulation of alternative mRNA splicing, via spliceosome;RNA metabolic process;RNA splicing	nuclear membrane;nuclear speck;nucleoplasm;nucleus;RNA N6-methyladenosine methyltransferase complex	Metabolism of RNA;Processing of Capped Intron-Containing Pre-mRNA	20	20	20	62.1	62.1	62.1	44.243	0	193.41	6611400000	132	0.177747	-1.44255
F5H8D7;P18887	DNA repair protein XRCC1	XRCC1			+	2.80561	-1.08253	24.5714	24.6347	24.8328	25.5885	25.986	25.712	3' overhang single-stranded DNA endodeoxyribonuclease activity;damaged DNA binding;DNA ligase activity;enzyme binding;oxidized DNA binding;protein binding	base-excision repair;base-excision repair, DNA ligation;cellular response to DNA damage stimulus;cerebellum morphogenesis;DNA repair;double-strand break repair via homologous recombination;double-strand break repair via nonhomologous end joining;hippocampus development;negative regulation of protection from non-homologous end joining at telomere;negative regulation of protein ADP-ribosylation;nuc…	ERCC4-ERCC1 complex;nuclear chromatin;nuclear chromosome, telomeric region;nucleolus;nucleoplasm;nucleus	APEX1-Independent Resolution of AP Sites via the Single Nucleotide Replacement Pathway;Base Excision Repair;DNA Double-Strand Break Repair;DNA Repair;Gap-filling DNA repair synthesis and ligation in GG-NER;Gap-filling DNA repair synthesis and ligation in TC-NER;Global Genome Nucleotide Excision Repair (GG-NER);HDR through MMEJ (alt-NHEJ);Homology Directed Repair;Nucleotide Excision Repair;Resolut…	7	7	7	12	12	12	66.013	0	16.044	266900000	16	0.136959	-1.56222
P12956;B1AHC9	X-ray repair cross-complementing protein 6	XRCC6			+	2.13307	-0.814833	28.5456	28.9713	28.4795	29.381	29.5459	29.514	5'-deoxyribose-5-phosphate lyase activity;ATP binding;ATP-dependent DNA helicase activity;catalytic activity;cyclin binding;damaged DNA binding;DNA binding;double-stranded DNA binding;double-stranded telomeric DNA binding;helicase activity;hydrolase activity;lyase activity;nucleotide binding;protein binding;protein C-terminus binding;protein-containing complex binding;RNA binding;telomeric DNA bi…	activation of innate immune response;brain development;cellular hyperosmotic salinity response;cellular response to DNA damage stimulus;cellular response to gamma radiation;cellular response to X-ray;DNA duplex unwinding;DNA ligation;DNA recombination;DNA repair;double-strand break repair via classical nonhomologous end joining;double-strand break repair via nonhomologous end joining;establishmen…	chromosome;cytoplasm;cytosol;extracellular region;ficolin-1-rich granule lumen;Ku70:Ku80 complex;membrane;nonhomologous end joining complex;nuclear chromosome, telomeric region;nuclear telomere cap complex;nucleolus;nucleoplasm;nucleus;protein-containing complex;protein-DNA complex;secretory granule lumen;transcription factor complex	2-LTR circle formation;Cytosolic sensors of pathogen-associated DNA;Disease;DNA Double-Strand Break Repair;DNA Repair;Early Phase of HIV Life Cycle;HIV Infection;HIV Life Cycle;Immune System;Infectious disease;Innate Immune System;Integration of provirus;IRF3-mediated induction of type I IFN;Neutrophil degranulation;Nonhomologous End-Joining (NHEJ);STING mediated induction of host immune responses	19	19	19	39.2	39.2	39.2	69.842	0	114.86	4188300000	168	0.003	-4.63938
P67809;H0Y449;C9J5V9;Q9Y2T7	Nuclease-sensitive element-binding protein 1;Y-box-binding protein 2	YBX1;YBX2			+	1.71127	-0.7709	26.8624	26.5573	26.5353	27.4958	27.6815	27.0904	chromatin binding;DNA binding;DNA binding transcription factor activity;double-stranded DNA binding;GTPase binding;nucleic acid binding;protein binding;RNA binding;RNA polymerase II proximal promoter sequence-specific DNA binding;RNA polymerase II transcription factor activity, sequence-specific DNA binding;single-stranded DNA binding;transcriptional activator activity, RNA polymerase II proximal…	CRD-mediated mRNA stabilization;in utero embryonic development;mRNA processing;mRNA splicing, via spliceosome;negative regulation of striated muscle cell differentiation;negative regulation of transcription by RNA polymerase II;Notch receptor processing, ligand-dependent;Notch signaling pathway;oocyte development;positive regulation of cell division;positive regulation of transcription by RNA pol…	CRD-mediated mRNA stability complex;cytoplasm;cytoplasmic stress granule;cytosol;extracellular exosome;extracellular region;fibrillar center;histone pre-mRNA 3'end processing complex;intracellular membrane-bounded organelle;nuclear membrane;nucleoplasm;nucleus;ribonucleoprotein complex;U12-type spliceosomal complex	Metabolism of RNA;mRNA Splicing;mRNA Splicing - Major Pathway;mRNA Splicing - Minor Pathway;Noncanonical activation of NOTCH3;NOTCH3 Activation and Transmission of Signal to the Nucleus;Processing of Capped Intron-Containing Pre-mRNA;Signal Transduction;Signaling by NOTCH;Signaling by NOTCH3	8	3	3	43.5	30.9	30.9	35.924	0	83.843	989140000	25	0.523367	-0.788621
P27348;E9PG15	14-3-3 protein theta	YWHAQ			+	2.42642	0.459533	22.862	22.873	22.895	22.2667	22.494	22.4907	identical protein binding;protein binding;protein domain specific binding;protein N-terminus binding	membrane organization;negative regulation of transcription, DNA-templated;positive regulation of protein insertion into mitochondrial membrane involved in apoptotic signaling pathway;substantia nigra development	cytoplasm;cytoplasmic vesicle membrane;cytosol;extracellular exosome;focal adhesion;membrane;mitochondrion;protein-containing complex	Activation of BAD and translocation to mitochondria;Activation of BH3-only proteins;Apoptosis;Cell Cycle;Cell Cycle Checkpoints;Chk1/Chk2(Cds1) mediated inactivation of Cyclin B:Cdk1 complex;G2/M Checkpoints;G2/M DNA damage checkpoint;Gene expression (Transcription);Generic Transcription Pathway;Intrinsic Pathway for Apoptosis;Membrane Trafficking;Programmed Cell Death;RHO GTPase Effectors;RHO GT…	5	3	3	26.5	19.2	19.2	27.764	0	12.755	49136000	8	0.998173	-0.00411646
O75152;E9PQ61;E9PBY7	Zinc finger CCCH domain-containing protein 11A	ZC3H11A			+	2.23102	-0.531067	29.0556	28.9848	28.8351	29.6367	29.3911	29.4409	metal ion binding;protein binding;RNA binding;RNA polymerase II transcription factor activity, sequence-specific DNA binding	mRNA 3'-end processing;mRNA export from nucleus;mRNA transport;poly(A)+ mRNA export from nucleus;regulation of transcription by RNA polymerase II;RNA export from nucleus;termination of RNA polymerase II transcription	nucleoplasm;transcription export complex	Cleavage of Growing Transcript in the Termination Region;Gene expression (Transcription);Metabolism of RNA;mRNA 3'-end processing;Processing of Capped Intron-Containing Pre-mRNA;RNA Polymerase II Transcription;RNA Polymerase II Transcription Termination;Transport of Mature mRNA derived from an Intron-Containing Transcript;Transport of Mature Transcript to Cytoplasm	19	19	19	28.9	28.9	28.9	89.13	0	78.474	4326200000	95	0.869488	0.285366
A0A0J9YVP6;A0A0J9YYL3;A0A0J9YVR6	-	-				0.126538	-0.0656656	29.8845	29.8945	29.3323	29.6911	29.8275	29.7897	nucleic acid binding;RNA binding	-	nucleoplasm	-	34	1	0	73.4	3.6	0	57.398	0	140.03	6463900000	51	0.109776	-1.73702
Q8NE71;H0YGW7	ATP-binding cassette sub-family F member 1	ABCF1				0.107881	-0.0559336	27.5744	27.3835	26.966	27.2619	27.4389	27.3909	ATP binding;ATPase activity;nucleotide binding;protein binding;ribosome binding;RNA binding;translation activator activity;translation factor activity, RNA binding	inflammatory response;positive regulation of translation;ribosome biogenesis;translation;translational initiation;transmembrane transport	cytoplasm;cytosol;membrane;nuclear envelope;nucleoplasm;nucleus;polysomal ribosome;ribosome	ABC-family proteins mediated transport;Transport of small molecules	13	13	13	22.5	22.5	22.5	95.925	0	114.11	1111600000	55	0.926433	-0.174646
J3QSX6;F8W8M4;A0A0A0MRL6;O14639;H0Y7N6;F6XFR5	Actin-binding LIM protein 1	ABLIM1				0.222547	0.2215	23.6481	22.3853	23.0554	22.6383	23.0716	22.7144	actin binding;metal ion binding;protein binding	animal organ morphogenesis;cilium assembly;cytoskeleton organization;lamellipodium assembly;visual perception	actin cytoskeleton;cytoplasm;cytoskeleton;lamellipodium;stress fiber	Axon guidance;DCC mediated attractive signaling;Developmental Biology;Netrin-1 signaling	2	2	2	7.7	7.7	7.7	46.07	0	14.012	37109000	2	0.416262	-0.931641
S4R3H4	-	ACIN1				1.60425	-0.543566	31.3128	31.5321	31.5331	32.2711	31.8212	31.9164	nucleic acid binding	-	cytosol;nucleoplasm;plasma membrane	-	45	45	2	40.9	40.9	1.7	145.44	0	323.31	25282000000	424	0.857767	0.314473
P68032;P63267;P68133;P62736;A6NL76	Actin, alpha cardiac muscle 1;Actin, gamma-enteric smooth muscle;Actin, alpha skeletal muscle;Actin, aortic smooth muscle	ACTC1;ACTG2;ACTA1;ACTA2				0.631916	0.409067	31.0711	30.2502	30.5487	29.9521	30.5214	30.1693	ADP binding;ATP binding;ATPase activity;myosin binding;nucleotide binding;protein binding;protein kinase binding;structural constituent of cytoskeleton	actin filament-based movement;actin-mediated cell contraction;actin-myosin filament sliding;actomyosin structure organization;cardiac muscle contraction;cardiac muscle tissue morphogenesis;cardiac myofibril assembly;cellular response to organonitrogen compound;glomerular mesangial cell development;heart contraction;mesenchyme migration;muscle contraction;muscle filament sliding;negative regulatio…	actin cytoskeleton;actin filament;actomyosin, actin portion;blood microparticle;cell body;cell periphery;cytoplasm;cytoskeleton;cytosol;extracellular exosome;extracellular space;filopodium;focal adhesion;I band;lamellipodium;membrane;myosin filament;protein-containing complex;sarcomere;smooth muscle contractile fiber;stress fiber;striated muscle thin filament	Muscle contraction;Smooth Muscle Contraction;Striated Muscle Contraction	19	2	2	50.9	11.9	11.9	42.019	0	26.866	10028000000	231	0.954531	-0.107555
P63261;I3L3I0;I3L1U9;I3L4N8	Actin, cytoplasmic 2;Actin, cytoplasmic 2, N-terminally processed	ACTG1				0.764756	0.459834	36.0083	35.4708	35.9497	34.9521	35.704	35.3932	ATP binding;identical protein binding;nucleotide binding;profilin binding;protein binding;structural constituent of cytoskeleton;ubiquitin protein ligase binding	cell junction assembly;cellular response to interferon-gamma;ephrin receptor signaling pathway;Fc-gamma receptor signaling pathway involved in phagocytosis;membrane organization;platelet aggregation;response to calcium ion;response to mechanical stimulus;retina homeostasis;sarcomere organization;vascular endothelial growth factor receptor signaling pathway	actin cytoskeleton;actin filament;blood microparticle;cytoplasm;cytoskeleton;cytosol;dense body;extracellular exosome;extracellular space;filamentous actin;focal adhesion;membrane;myelin sheath;myofibril;nucleus;phagocytic vesicle;plasma membrane	Adherens junctions interactions;Axon guidance;Cell junction organization;Cell-Cell communication;Cell-cell junction organization;Cell-extracellular matrix interactions;Clathrin-mediated endocytosis;Developmental Biology;Disease;Diseases of signal transduction;EPHB-mediated forward signaling;EPH-ephrin mediated repulsion of cells;EPH-Ephrin signaling;Fcgamma receptor (FCGR) dependent phagocytosis;…	35	35	0	96	96	0	41.792	0	323.31	365970000000	5847	0.0700268	2.16778
O96019	Actin-like protein 6A	ACTL6A				0.529878	0.291033	25.8939	26.3206	25.6504	25.4149	25.6706	25.9063	chromatin binding;nucleosomal DNA binding;protein binding;RNA polymerase II distal enhancer sequence-specific DNA binding;RNA polymerase II proximal promoter sequence-specific DNA binding;transcription coactivator activity	ATP-dependent chromatin remodeling;cellular response to DNA damage stimulus;chromatin organization;chromatin remodeling;DNA recombination;DNA repair;histone H2A acetylation;histone H4 acetylation;nervous system development;neural retina development;protein deubiquitination;regulation of growth;regulation of transcription by RNA polymerase II;regulation of transcription, DNA-templated;signal trans…	Ino80 complex;npBAF complex;NuA4 histone acetyltransferase complex;nuclear chromatin;nucleoplasm;nucleus;plasma membrane;protein-containing complex;SWI/SNF complex	Chromatin modifying enzymes;Chromatin organization;Deubiquitination;DNA Damage Recognition in GG-NER;DNA Repair;Gene expression (Transcription);Generic Transcription Pathway;Global Genome Nucleotide Excision Repair (GG-NER);HATs acetylate histones;Metabolism of proteins;Nucleotide Excision Repair;Post-translational protein modification;RMTs methylate histone arginines;RNA Polymerase II Transcript…	6	6	6	28	28	28	47.46	0	46.877	436220000	23	0.179889	-1.43915
P12814;H9KV75	Alpha-actinin-1	ACTN1				0.138758	0.1671	26.3913	25.3475	26.0345	25.155	26.2616	25.8554	actin binding;actin filament binding;calcium ion binding;cytoskeletal protein binding;double-stranded RNA binding;FATZ binding;identical protein binding;integrin binding;ion channel binding;ligand-dependent nuclear receptor transcription coactivator activity;LIM domain binding;metal ion binding;phosphatidylinositol-4,5-bisphosphate binding;protein binding;protein dimerization activity;protein dom…	actin crosslink formation;actin filament bundle assembly;actin filament network formation;actin filament organization;actin filament uncapping;cardiac muscle cell development;cell adhesion;focal adhesion assembly;MAPK cascade;microspike assembly;muscle contraction;muscle filament sliding;negative regulation of cellular component movement;negative regulation of potassium ion transmembrane transpor…	actin filament;brush border;cell junction;cell projection;cell-cell junction;cortical actin cytoskeleton;cytoplasm;cytoskeleton;cytosol;dendritic spine;extracellular exosome;extracellular region;extracellular space;fascia adherens;filopodium;focal adhesion;intracellular;membrane;plasma membrane;platelet alpha granule lumen;pseudopodium;ruffle;sarcomere;stress fiber;Z disc	Activation of NMDA receptor and postsynaptic events;Cell junction organization;Cell-Cell communication;Cell-extracellular matrix interactions;CREB phosphorylation through the activation of CaMKII;CREB phosphorylation through the activation of Ras;Extracellular matrix organization;Hemostasis;MAPK family signaling cascades;MAPK1/MAPK3 signaling;Muscle contraction;Nephrin family interactions;Neurona…	32	8	8	35.5	13.1	13.1	103.06	0	35.19	383640000	24	0.0653239	-2.20412
O43707;F5GXS2	Alpha-actinin-4	ACTN4				0.330242	0.281432	34.1676	33.1694	33.5346	33.0453	33.7103	33.2717	actin binding;actin filament binding;calcium ion binding;chromatin DNA binding;integrin binding;ion channel binding;ligand-dependent nuclear receptor transcription coactivator activity;metal ion binding;nuclear hormone receptor binding;nucleoside binding;protein binding;protein homodimerization activity;retinoic acid receptor binding;RNA binding;RNA polymerase II regulatory region sequence-specif…	actin filament bundle assembly;bicellular tight junction assembly;negative regulation of cellular component movement;negative regulation of substrate adhesion-dependent cell spreading;peroxisome proliferator activated receptor signaling pathway;platelet degranulation;positive regulation of cell migration;positive regulation of cellular component movement;positive regulation of NIK/NF-kappaB signa…	actin cytoskeleton;brush border;cell junction;cell-cell junction;cortical cytoskeleton;cytoplasm;cytosol;extracellular exosome;extracellular region;extracellular space;focal adhesion;intracellular;neuron projection;nuclear body;nucleus;perinuclear region of cytoplasm;platelet alpha granule lumen;protein-containing complex;pseudopodium;ribonucleoprotein complex;stress fiber;Z disc	Cell-Cell communication;Hemostasis;Nephrin family interactions;Platelet activation, signaling and aggregation;Platelet degranulation;Response to elevated platelet cytosolic Ca2+	68	68	36	83.6	83.6	53.1	104.85	0	323.31	76436000000	937	0.863638	-0.303597
P61158;B4DXW1;Q9P1U1	Actin-related protein 3;Actin-related protein 3B	ACTR3;ACTR3B				0.34694	-0.288534	24.7762	24.6919	24.9472	25.0986	25.6741	24.5082	actin binding;actin filament binding;ATP binding;molecular_function;nucleotide binding;protein binding;structural constituent of cytoskeleton	actin filament organization;actin polymerization-dependent cell motility;Arp2/3 complex-mediated actin nucleation;asymmetric cell division;biological_process;cell projection organization;cellular response to interferon-gamma;cilium assembly;ephrin receptor signaling pathway;establishment or maintenance of cell polarity;Fc-gamma receptor signaling pathway involved in phagocytosis;meiotic cell cycl…	actin cytoskeleton;Arp2/3 protein complex;brush border;cell projection;cell-cell junction;cytoplasm;cytoskeleton;cytosol;extracellular exosome;focal adhesion;lamellipodium;membrane	Axon guidance;Clathrin-mediated endocytosis;Developmental Biology;EPHB-mediated forward signaling;EPH-Ephrin signaling;Fcgamma receptor (FCGR) dependent phagocytosis;Immune System;Innate Immune System;Membrane Trafficking;Regulation of actin dynamics for phagocytic cup formation;RHO GTPase Effectors;RHO GTPases Activate WASPs and WAVEs;Signal Transduction;Signaling by Rho GTPases;Vesicle-mediated…	6	6	6	16.3	16.3	16.3	47.371	0	18.984	214890000	16	0.996669	0.00751512
J3KNS1;Q9UPW5	Cytosolic carboxypeptidase 1	AGTPBP1				0.717437	0.417334	23.3167	23.1704	23.9036	22.8986	22.9073	23.3328	carboxypeptidase activity;hydrolase activity;metal ion binding;metallocarboxypeptidase activity;metallopeptidase activity;peptidase activity;tubulin binding;zinc ion binding	adult walking behavior;cerebellar Purkinje cell differentiation;cerebellar Purkinje cell layer development;cerebellum development;C-terminal protein deglutamylation;eye photoreceptor cell differentiation;mitochondrion organization;neuromuscular process;neurotransmitter metabolic process;olfactory bulb development;protein side chain deglutamylation;proteolysis;retina development in camera-type eye	cytoplasm;cytosol;intracellular membrane-bounded organelle;mitochondrion;nucleolus;nucleus	Carboxyterminal post-translational modifications of tubulin;Metabolism of proteins;Post-translational protein modification	4	4	4	4.9	4.9	4.9	143.23	0	10.379	56420000	4	0.90696	0.211934
Q9BQI0;A6PVM9	Allograft inflammatory factor 1-like	AIF1L				0.624642	-0.404466	24.2973	23.7618	23.7933	24.0443	24.8137	24.2078	actin binding;actin filament binding;calcium ion binding;metal ion binding	-	actin cytoskeleton;actin filament;cell projection;cytoplasm;cytoskeleton;extracellular exosome;focal adhesion;membrane;plasma membrane;protein-containing complex;ruffle membrane	-	5	5	5	50.7	50.7	50.7	17.068	0	19.376	135910000	11	0.0728182	-2.12592
O43823	A-kinase anchor protein 8	AKAP8				0.899163	-0.282667	27.539	27.4493	27.572	28.077	27.6019	27.7294	DEAD/H-box RNA helicase binding;DNA binding;double-stranded DNA binding;histone deacetylase binding;metal ion binding;NF-kappaB binding;protein binding;protein kinase A regulatory subunit binding;RNA binding;zinc ion binding	cell cycle G2/M phase transition;cellular response to lipopolysaccharide;cellular response to prostaglandin E stimulus;immune system process;innate immune response;mitotic cell cycle;mitotic chromosome condensation;negative regulation of tumor necrosis factor production;positive regulation of histone deacetylation;protein transport;regulation of histone phosphorylation;regulation of transcription…	condensed chromosome;cytoplasm;female pronucleus;Golgi apparatus;membrane;mitochondrion;nuclear matrix;nucleolus;nucleoplasm;nucleus	-	13	13	13	27.5	27.5	27.5	76.107	0	74.847	1378800000	65	0.868806	-0.284951
Q9ULX6	A-kinase anchor protein 8-like	AKAP8L				1.9415	0.531167	27.6877	27.7524	27.7201	26.9622	27.3621	27.2424	DEAD/H-box RNA helicase binding;DNA binding;histone deacetylase binding;kinase activity;lamin binding;metal ion binding;protein binding;protein kinase A regulatory subunit binding;RNA binding	cell cycle G2/M phase transition;mitotic chromosome condensation;mRNA processing;nuclear envelope disassembly;phosphorylation;positive regulation of histone deacetylation;positive regulation of transcription by RNA polymerase II;regulation of histone phosphorylation;regulation of mRNA export from nucleus;regulation of transcription, DNA-templated;RNA splicing;transcription, DNA-templated	chromatin;cytoplasm;nuclear matrix;nuclear speck;nucleus;PML body;ribonucleoprotein complex	-	11	11	11	20	20	20	71.648	0	44.868	1245900000	39	0.6996	-0.559127
Q6P6C2	RNA demethylase ALKBH5	ALKBH5				0.26776	0.8588	23.9667	22.9494	23.7248	25.1448	21.816	21.1037	dioxygenase activity;metal ion binding;oxidative RNA demethylase activity;oxidoreductase activity;oxidoreductase activity, acting on paired donors, with incorporation or reduction of molecular oxygen, 2-oxoglutarate as one donor, and incorporation of one atom each of oxygen into both donors;RNA binding	cell differentiation;DNA dealkylation involved in DNA repair;mRNA export from nucleus;mRNA processing;oxidation-reduction process;oxidative single-stranded RNA demethylation;response to hypoxia;spermatogenesis	cytosol;Golgi apparatus;nuclear speck;nucleoplasm;nucleus	DNA Damage Reversal;DNA Repair;Reversal of alkylation damage by DNA dioxygenases	3	3	3	15	15	15	44.255	0	12.169	123810000	3	0.518225	-0.796991
Q86V81	THO complex subunit 4	ALYREF				0.947316	-0.345999	29.4057	29.6197	29.5455	30.1864	29.6878	29.7347	nucleic acid binding;protein binding;RNA binding	mRNA 3'-end processing;mRNA export from nucleus;mRNA processing;mRNA splicing, via spliceosome;mRNA transport;osteoblast differentiation;positive regulation of DNA-templated transcription, elongation;regulation of DNA recombination;replication fork processing;RNA export from nucleus;RNA splicing;termination of RNA polymerase II transcription;viral mRNA export from host cell nucleus;viral process	catalytic step 2 spliceosome;cytoplasm;cytosol;exon-exon junction complex;extracellular exosome;membrane;nuclear chromosome, telomeric region;nuclear speck;nucleoplasm;nucleus;spliceosomal complex;transcription export complex	Cleavage of Growing Transcript in the Termination Region;Gene expression (Transcription);Metabolism of RNA;mRNA 3'-end processing;mRNA Splicing;mRNA Splicing - Major Pathway;Processing of Capped Intron-Containing Pre-mRNA;RNA Polymerase II Transcription;RNA Polymerase II Transcription Termination;Transport of Mature mRNA derived from an Intron-Containing Transcript;Transport of Mature mRNA Derive…	12	12	1	50.6	50.6	5.1	26.888	0	323.31	6446700000	252	0.626857	0.65887
O00203	AP-3 complex subunit beta-1	AP3B1				0.588992	-0.193766	26.567	26.7028	26.4925	26.5717	26.7429	27.029	GTP-dependent protein binding;protein binding;protein phosphatase binding;transporter activity	anterograde axonal transport;anterograde synaptic vesicle transport;antigen processing and presentation;antigen processing and presentation, exogenous lipid antigen via MHC class Ib;blood coagulation;intracellular protein transport;melanosome organization;positive regulation of NK T cell differentiation;post-Golgi vesicle-mediated transport;protein targeting to lysosome;protein transport;vesicle-…	AP-3 adaptor complex;axon cytoplasm;clathrin adaptor complex;clathrin-coated vesicle membrane;COPI-coated vesicle;cytoplasmic vesicle;Golgi apparatus;lysosomal membrane;membrane;membrane coat	Clathrin derived vesicle budding;Disease;Diseases of signal transduction;Golgi Associated Vesicle Biogenesis;Membrane Trafficking;Oncogenic MAPK signaling;Signaling by BRAF and RAF fusions;trans-Golgi Network Vesicle Budding;Vesicle-mediated transport	13	13	13	16	16	16	121.32	0	71.856	795060000	57	0.30777	1.10873
O14617	AP-3 complex subunit delta-1	AP3D1				0.400978	-0.1846	30.3468	30.1365	29.7523	30.0972	30.3955	30.2967	transporter activity	anterograde axonal transport;anterograde synaptic vesicle transport;endosome to melanosome transport;eye pigment biosynthetic process;intracellular protein transport;melanosome organization;protein localization to membrane;protein transport;regulation of sequestering of zinc ion;vesicle-mediated transport	AP-3 adaptor complex;axon cytoplasm;cytoplasm;endosome membrane;Golgi apparatus;Golgi membrane;lysosomal membrane;membrane;membrane coat	-	39	39	39	41.9	41.9	41.9	130.16	0	258.16	7645600000	259	0.892155	-0.238827
Q92572;F5H459	AP-3 complex subunit sigma-1	AP3S1				1.17147	0.793133	26.9155	27.6474	27.7832	26.6944	26.9278	26.3445	protein binding;transporter activity	anterograde axonal transport;anterograde synaptic vesicle transport;insulin receptor signaling pathway;intracellular protein transport;protein transport;vesicle-mediated transport	AP-3 adaptor complex;AP-type membrane coat adaptor complex;axon cytoplasm;cytoplasmic vesicle;cytoplasmic vesicle membrane;Golgi apparatus;intracellular membrane-bounded organelle;membrane;membrane coat;transport vesicle	Clathrin derived vesicle budding;Golgi Associated Vesicle Biogenesis;Membrane Trafficking;trans-Golgi Network Vesicle Budding;Vesicle-mediated transport	8	8	8	63.7	63.7	63.7	21.732	0	53.855	897060000	32	0.111856	-1.74467
H0YLI7;A0A0A6YYH1;P59780	AP-3 complex subunit sigma-2	AP3S2;C15orf38-AP3S2				0.451635	0.530633	25.7692	26.5127	26.4246	24.9203	26.4731	25.7212	-	anterograde axonal transport;anterograde synaptic vesicle transport;intracellular protein transport;negative regulation of actin nucleation;protein transport;vesicle-mediated transport	AP-3 adaptor complex;axon cytoplasm;cytoplasmic vesicle;cytoplasmic vesicle membrane;Golgi apparatus;intracellular membrane-bounded organelle;membrane;membrane coat	-	3	3	3	14.6	14.6	14.6	23.398	0	8.4964	437730000	15	0.184498	1.40412
G3V1C3;Q9BZZ5	Apoptosis inhibitor 5	API5				0.105608	0.0676664	24.2885	24.6756	25.0008	24.6683	24.3795	24.7141	fibroblast growth factor binding;protein binding;RNA binding	apoptotic process;negative regulation of apoptotic process;negative regulation of fibroblast apoptotic process	cytoplasm;membrane;nuclear speck;nucleus;spliceosomal complex	-	4	4	4	14.3	14.3	14.3	57.56	0	44.074	179570000	20	0.163549	-1.49797
O60306	Intron-binding protein aquarius	AQR				0.494791	0.237633	28.5161	28.7881	28.8311	28.8399	28.2448	28.3377	ATP binding;helicase activity;hydrolase activity;nucleotide binding;protein binding;RNA binding	mRNA processing;mRNA splicing, via spliceosome;RNA splicing;transcription-coupled nucleotide-excision repair	catalytic step 2 spliceosome;membrane;nucleoplasm;nucleus;spliceosomal complex;U2-type catalytic step 2 spliceosome	DNA Repair;Dual incision in TC-NER;Formation of TC-NER Pre-Incision Complex;Gap-filling DNA repair synthesis and ligation in TC-NER;Metabolism of RNA;mRNA Splicing;mRNA Splicing - Major Pathway;Nucleotide Excision Repair;Processing of Capped Intron-Containing Pre-mRNA;Transcription-Coupled Nucleotide Excision Repair (TC-NER)	35	35	34	34	34	33.5	171.29	0	268.76	2944000000	158	0.951859	0.125098
Q9NWB6	Arginine and glutamate-rich protein 1	ARGLU1				0.601597	0.1429	34.0251	33.8018	33.685	33.6299	33.7576	33.6957	cadherin binding;protein binding	regulation of transcription, DNA-templated;transcription, DNA-templated	mitochondrion;nucleoplasm;nucleus	-	14	14	14	31.9	31.9	31.9	33.216	0	74.526	98183000000	204	0.109385	-1.71385
Q66PJ3;A0A0C4DG62;F8WCT1	ADP-ribosylation factor-like protein 6-interacting protein 4	ARL6IP4				0.423789	-0.169466	30.0229	29.9901	29.93	29.8177	30.3626	30.2711	protein binding;RNA binding	mRNA processing;RNA splicing	nuclear speck;nucleolus;nucleus	-	11	11	2	26.6	26.6	7.4	44.915	0	142.85	7092400000	111	0.184156	-1.40315
A0A1W2PNV4;E9PF58	-	ARPC1A				0.432397	-0.3971	25.6591	24.6843	24.358	25.3651	25.3058	25.2218	-	Arp2/3 complex-mediated actin nucleation;regulation of actin filament polymerization	actin cytoskeleton;Arp2/3 protein complex	-	4	4	0	8	8	0	75.872	0	15.578	242940000	9	0.8593	-0.310391
O15144	Actin-related protein 2/3 complex subunit 2	ARPC2				0.468792	-0.219566	27.0554	26.4848	26.4762	26.9278	26.984	26.7633	actin binding;actin filament binding;protein binding;structural constituent of cytoskeleton	actin filament polymerization;actin polymerization-dependent cell motility;Arp2/3 complex-mediated actin nucleation;ephrin receptor signaling pathway;Fc-gamma receptor signaling pathway involved in phagocytosis;membrane organization;positive regulation of actin filament polymerization;positive regulation of lamellipodium assembly;positive regulation of substrate adhesion-dependent cell spreading;…	actin cytoskeleton;Arp2/3 protein complex;cell junction;cell leading edge;cell projection;cytoplasm;cytoskeleton;cytosol;endosome;extracellular exosome;focal adhesion;lamellipodium;muscle cell projection membrane;neuron projection;plasma membrane;synapse	Axon guidance;Clathrin-mediated endocytosis;Developmental Biology;EPHB-mediated forward signaling;EPH-Ephrin signaling;Fcgamma receptor (FCGR) dependent phagocytosis;Immune System;Innate Immune System;Membrane Trafficking;Regulation of actin dynamics for phagocytic cup formation;RHO GTPase Effectors;RHO GTPases Activate WASPs and WAVEs;Signal Transduction;Signaling by Rho GTPases;Vesicle-mediated…	14	14	14	54.3	54.3	54.3	34.333	0	73.711	811080000	85	0.576374	-0.721059
O15145;C9JZD1	Actin-related protein 2/3 complex subunit 3	ARPC3				0.213959	0.147333	24.4136	23.8403	23.6444	23.8011	24.0611	23.5941	actin binding;actin filament binding;protein binding;structural constituent of cytoskeleton	actin polymerization-dependent cell motility;Arp2/3 complex-mediated actin nucleation;cellular response to nerve growth factor stimulus;ephrin receptor signaling pathway;Fc-gamma receptor signaling pathway involved in phagocytosis;membrane organization;regulation of actin filament polymerization	actin cytoskeleton;Arp2/3 protein complex;cell leading edge;cell projection;cytoplasm;cytoskeleton;cytosol;extracellular exosome;filamentous actin;focal adhesion;growth cone leading edge;lamellipodium;membrane	Axon guidance;Clathrin-mediated endocytosis;Developmental Biology;EPHB-mediated forward signaling;EPH-Ephrin signaling;Fcgamma receptor (FCGR) dependent phagocytosis;Immune System;Innate Immune System;Membrane Trafficking;Regulation of actin dynamics for phagocytic cup formation;RHO GTPase Effectors;RHO GTPases Activate WASPs and WAVEs;Signal Transduction;Signaling by Rho GTPases;Vesicle-mediated…	3	3	3	28.1	28.1	28.1	20.546	0	9.8552	105020000	11	0.797451	-0.436416
O15511;B1ALC0	Actin-related protein 2/3 complex subunit 5	ARPC5				0.264215	-0.103867	28.7112	28.2905	28.2183	28.5389	28.4472	28.5455	actin binding;actin filament binding;protein binding;structural constituent of cytoskeleton	actin cytoskeleton organization;actin filament network formation;Arp2/3 complex-mediated actin nucleation;cell migration;ephrin receptor signaling pathway;Fc-gamma receptor signaling pathway involved in phagocytosis;lamellipodium organization;maintenance of cell polarity;membrane organization;microtubule organizing center localization;neutrophil degranulation;orbitofrontal cortex development;regu…	actin cytoskeleton;Arp2/3 protein complex;cell projection;cytoplasm;cytoskeleton;cytosol;endosome;extracellular exosome;extracellular region;ficolin-1-rich granule lumen;focal adhesion;growth cone;lamellipodium;neuron projection;secretory granule lumen	Axon guidance;Clathrin-mediated endocytosis;Developmental Biology;EPHB-mediated forward signaling;EPH-Ephrin signaling;Fcgamma receptor (FCGR) dependent phagocytosis;Immune System;Innate Immune System;Membrane Trafficking;Neutrophil degranulation;Regulation of actin dynamics for phagocytic cup formation;RHO GTPase Effectors;RHO GTPases Activate WASPs and WAVEs;Signal Transduction;Signaling by Rho…	8	8	7	56.3	56.3	51	16.32	0	25.101	2558300000	42	0.668613	0.601538
Q9BPX5	Actin-related protein 2/3 complex subunit 5-like protein	ARPC5L				0.815874	-0.587767	26.9649	26.0112	26.9842	27.1848	27.4173	27.1215	actin binding;actin filament binding;molecular_function;protein binding	Arp2/3 complex-mediated actin nucleation;biological_process;cell migration;regulation of actin filament polymerization	actin cytoskeleton;Arp2/3 protein complex;cytoplasm;cytoskeleton;extracellular exosome;focal adhesion	-	4	3	3	32	26.8	26.8	16.941	0	12.781	1069700000	17	0.0563876	-2.35673
P32121;I3L412;K7ENA6	Beta-arrestin-2	ARRB2				0.752283	-0.494532	24.9971	24.231	24.2623	24.6591	25.2114	25.1035	14-3-3 protein binding;alpha-1B adrenergic receptor binding;angiotensin receptor binding;arrestin family protein binding;enzyme binding;G-protein coupled receptor binding;identical protein binding;protein binding;protein kinase B binding;protein-containing complex binding;protein-containing complex scaffold activity;signaling receptor binding;ubiquitin protein ligase binding	adult walking behavior;brain development;cell chemotaxis;desensitization of G-protein coupled receptor protein signaling pathway by arrestin;detection of temperature stimulus involved in sensory perception of pain;dopamine receptor signaling pathway;endocytosis;excitatory postsynaptic potential;follicle-stimulating hormone signaling pathway;G-protein coupled receptor internalization;G-protein cou…	basolateral plasma membrane;clathrin-coated pit;cytoplasm;cytoplasmic vesicle;cytosol;dendritic spine;endocytic vesicle;endosome;intracellular;intracellular membrane-bounded organelle;membrane;nucleus;plasma membrane;postsynaptic density;postsynaptic membrane	Activated NOTCH1 Transmits Signal to the Nucleus;Activation of SMO;Beta-catenin independent WNT signaling;Cargo recognition for clathrin-mediated endocytosis;Clathrin-mediated endocytosis;Deubiquitination;Disease;Diseases of signal transduction;G alpha (s) signalling events;GPCR downstream signalling;Hedgehog 'on' state;Hemostasis;MAP2K and MAPK activation;MAPK family signaling cascades;MAPK1/MAP…	6	6	6	23.2	23.2	23.2	46.105	0	33.523	196670000	13	0.00367742	-5.22658
P06576;F8W079;H0YH81	ATP synthase subunit beta, mitochondrial;ATP synthase subunit beta	ATP5B	+			0.335316	0.705833	23.5485	21.5406	23.8918	21.9637	23.206	21.6937	angiostatin binding;ATP binding;ATPase activity;hydrolase activity;MHC class I protein binding;nucleotide binding;protein binding;proton-transporting ATP synthase activity, rotational mechanism;proton-transporting ATPase activity, rotational mechanism;transmembrane transporter activity;transporter activity	angiogenesis;ATP biosynthetic process;ATP hydrolysis coupled cation transmembrane transport;ATP metabolic process;ATP synthesis coupled proton transport;cristae formation;generation of precursor metabolites and energy;ion transport;lipid metabolic process;mitochondrial ATP synthesis coupled proton transport;mitochondrion organization;negative regulation of cell adhesion involved in substrate-boun…	cell surface;extracellular exosome;membrane;mitochondrial inner membrane;mitochondrial matrix;mitochondrial membrane;mitochondrial nucleoid;mitochondrial proton-transporting ATP synthase complex;mitochondrial proton-transporting ATP synthase, catalytic core;mitochondrion;myelin sheath;nucleus;plasma membrane;proton-transporting ATP synthase complex;proton-transporting ATP synthase complex, cataly…	Cristae formation;Formation of ATP by chemiosmotic coupling;Metabolism;Metabolism of proteins;Mitochondrial biogenesis;Mitochondrial protein import;Organelle biogenesis and maintenance;Respiratory electron transport, ATP synthesis by chemiosmotic coupling, and heat production by uncoupling proteins.;The citric acid (TCA) cycle and respiratory electron transport;Transcriptional activation of mitoc…	4	4	4	9.5	9.5	9.5	56.559	0	10.77	41990000	9	0.295766	1.12902
P36542	ATP synthase subunit gamma, mitochondrial	ATP5C1	+			1.26376	2.69517	26.5746	25.591	24.9225	24.7506	21.993	22.259	ATPase activity;proton-transporting ATP synthase activity, rotational mechanism;RNA binding;transmembrane transporter activity	ATP biosynthetic process;ATP hydrolysis coupled cation transmembrane transport;ATP synthesis coupled proton transport;cristae formation;ion transport;mitochondrial ATP synthesis coupled proton transport;oxidative phosphorylation	membrane;mitochondrial inner membrane;mitochondrial matrix;mitochondrial proton-transporting ATP synthase complex;mitochondrial proton-transporting ATP synthase complex, catalytic core F(1);mitochondrion;myelin sheath;proton-transporting ATP synthase complex, catalytic core F(1)	Cristae formation;Formation of ATP by chemiosmotic coupling;Metabolism;Mitochondrial biogenesis;Organelle biogenesis and maintenance;Respiratory electron transport, ATP synthesis by chemiosmotic coupling, and heat production by uncoupling proteins.;The citric acid (TCA) cycle and respiratory electron transport	3	3	3	9.7	9.7	9.7	32.996	0	7.2385	219610000	4	0.928586	0.169841
O75531	Barrier-to-autointegration factor;Barrier-to-autointegration factor, N-terminally processed	BANF1				1.24505	-0.794	26.942	27.6115	26.7178	27.7396	27.7644	28.1493	DNA binding;enzyme binding;identical protein binding;LEM domain binding;protein binding;protein C-terminus binding;protein homodimerization activity;protein N-terminus binding	establishment of integrated proviral latency;mitotic nuclear envelope disassembly;mitotic nuclear envelope reassembly;negative regulation of viral genome replication;nuclear transport;response to virus;viral process	chromosome;cytoplasm;cytosol;nuclear envelope;nucleoplasm;nucleus	2-LTR circle formation;APOBEC3G mediated resistance to HIV-1 infection;Autointegration results in viral DNA circles;Cell Cycle;Cell Cycle, Mitotic;Clearance of Nuclear Envelope Membranes from Chromatin;Disease;Early Phase of HIV Life Cycle;HIV Infection;HIV Life Cycle;Host Interactions of HIV factors;Infectious disease;Initiation of Nuclear Envelope Reformation;Integration of provirus;Integration…	7	7	7	70.8	70.8	70.8	10.058	0	58.182	1589200000	83	0.110431	-1.72237
P80723	Brain acid soluble protein 1	BASP1				0.0489249	-0.0772343	26.3168	25.1356	25.2508	25.0449	25.5147	26.3753	protein binding;protein domain specific binding;transcription corepressor activity;transcription regulatory region DNA binding	diaphragm development;glomerular visceral epithelial cell differentiation;gonad development;mesenchymal to epithelial transition;metanephric mesenchyme development;negative regulation of transcription, DNA-templated;positive regulation of heart growth;positive regulation of metanephric ureteric bud development;substantia nigra development;thorax and anterior abdomen determination	cell junction;cell projection;COP9 signalosome;cytoplasm;cytoskeleton;extracellular exosome;growth cone;membrane;nuclear speck;nucleus;plasma membrane;vesicle	-	3	3	3	35.7	35.7	35.7	22.693	0	54.792	321710000	5	0.620921	0.668995
O75934	Pre-mRNA-splicing factor SPF27	BCAS2				0.187665	-0.0988	29.7999	29.999	29.91	30.3785	29.7422	29.8846	protein binding	mRNA processing;mRNA splicing, via spliceosome;RNA splicing;RNA splicing, via transesterification reactions	catalytic step 2 spliceosome;centrosome;DNA replication factor A complex;nuclear speck;nucleolus;nucleoplasm;nucleus;precatalytic spliceosome;Prp19 complex;spliceosomal complex;U2-type catalytic step 2 spliceosome	Metabolism of RNA;mRNA Splicing;mRNA Splicing - Major Pathway;Processing of Capped Intron-Containing Pre-mRNA	14	14	14	83.6	83.6	83.6	26.131	0	159.98	7133800000	170	0.762941	0.483461
E9PK91;E9PK09;E9PQN2;E9PKI6;A0A1W2PQ43	-	BCLAF1				0.872553	-0.689667	25.4934	25.1507	24.5324	26.2226	25.5268	25.4961	-	apoptotic process;negative regulation of transcription, DNA-templated;positive regulation of response to DNA damage stimulus	nuclear speck;nucleus	-	40	1	1	42	1.8	1.8	100.4	0	6.6243	328180000	17	0	13.2555
Q9NYF8	Bcl-2-associated transcription factor 1	BCLAF1				1.5975	-0.712101	33.8853	33.6477	33.4395	34.6749	34.1416	34.2923	DNA binding;protein binding;RNA binding	apoptotic process;cellular response to leukemia inhibitory factor;negative regulation of transcription, DNA-templated;positive regulation of apoptotic process;positive regulation of DNA-templated transcription, initiation;positive regulation of intrinsic apoptotic signaling pathway;positive regulation of response to DNA damage stimulus;regulation of DNA-templated transcription in response to stre…	cytoplasm;nuclear speck;nucleoplasm;nucleus	-	42	42	2	41.1	41.1	1.8	106.12	0	323.31	122080000000	662	0	8.35465
Q14692	Ribosome biogenesis protein BMS1 homolog	BMS1				1.05216	-0.715666	21.8513	21.7826	21.3409	22.9261	22.1297	22.066	ATP binding;GTP binding;GTPase activity;nucleotide binding;RNA binding;U3 snoRNA binding	endonucleolytic cleavage of tricistronic rRNA transcript (SSU-rRNA, 5.8S rRNA, LSU-rRNA);maturation of SSU-rRNA from tricistronic rRNA transcript (SSU-rRNA, 5.8S rRNA, LSU-rRNA);ribosome biogenesis;rRNA processing	90S preribosome;nucleolus;nucleoplasm;nucleus	Major pathway of rRNA processing in the nucleolus and cytosol;Metabolism of RNA;rRNA modification in the nucleus and cytosol;rRNA processing;rRNA processing in the nucleus and cytosol	3	3	3	3.2	3.2	3.2	145.81	0	8.5197	31066000	5	0.517564	0.796682
H0Y738;P17213	Bactericidal permeability-increasing protein	BPI				0.088043	0.0342674	27.5716	27.6492	27.9162	27.8434	27.6602	27.5306	lipid binding;lipopolysaccharide binding	antimicrobial humoral response;defense response to bacterium;defense response to Gram-negative bacterium;immune response;negative regulation of interleukin-6 production;negative regulation of interleukin-8 production;negative regulation of macrophage activation;negative regulation of tumor necrosis factor production;neutrophil degranulation	azurophil granule lumen;cytoplasm;cytoplasmic stress granule;extracellular exosome;extracellular region;extracellular space;integral component of plasma membrane;membrane;specific granule lumen	Antimicrobial peptides;Immune System;Innate Immune System;Neutrophil degranulation;Toll Like Receptor 4 (TLR4) Cascade;Toll-Like Receptors Cascades	1	1	1	3.1	3.1	3.1	31.867	0.0050251	3.5393	1407400000	49	0.920272	0.181392
Q9NPI1	Bromodomain-containing protein 7	BRD7				0.111707	0.0517	27.6323	27.5709	27.393	27.7782	27.38	27.2829	histone binding;lysine-acetylated histone binding;p53 binding;protein binding;transcription coactivator activity;transcription corepressor activity;transcription factor binding;transcription regulatory region DNA binding	cell cycle;negative regulation of cell proliferation;negative regulation of G1/S transition of mitotic cell cycle;negative regulation of transcription, DNA-templated;positive regulation of histone acetylation;positive regulation of transcription, DNA-templated;regulation of signal transduction by p53 class mediator;regulation of transcription by RNA polymerase II;regulation of transcription, DNA-…	cytoplasm;cytosol;nucleoplasm;nucleus	Gene expression (Transcription);Generic Transcription Pathway;Regulation of TP53 Activity;Regulation of TP53 Activity through Acetylation;RNA Polymerase II Transcription;Transcriptional Regulation by TP53	18	18	18	44.5	44.5	44.5	74.138	0	114.38	1384300000	65	0.866949	-0.290709
Q9H8M2	Bromodomain-containing protein 9	BRD9				0.71023	-0.248067	27.6541	27.6223	27.3142	27.6468	28.0117	27.6763	lysine-acetylated histone binding;nucleic acid binding;protein binding	biological_process;chromatin organization;regulation of transcription, DNA-templated;transcription, DNA-templated	cellular_component	-	17	17	17	45.7	45.7	45.7	66.999	0	135.24	1503300000	122	0.21847	-1.32488
Q8TDN6	Ribosome biogenesis protein BRX1 homolog	BRIX1				0.0511368	-0.0530669	24.5742	25.0887	24.5587	25.416	24.493	24.4718	RNA binding	ribosomal large subunit assembly;ribosome biogenesis	nucleolus;nucleus	-	7	7	7	28.9	28.9	28.9	41.401	0	24.602	223510000	23	0.60823	-0.687547
J3QT28;O43684;J3QSX4	Mitotic checkpoint protein BUB3	BUB3				0.0770026	-0.0252673	27.1064	27.44	27.3949	27.2414	27.3777	27.398	protein binding;ubiquitin binding	anaphase-promoting complex-dependent catabolic process;attachment of spindle microtubules to kinetochore;cell cycle;cell division;chromosome segregation;meiotic cell cycle;mitotic sister chromatid segregation;mitotic spindle assembly checkpoint;proteasome-mediated ubiquitin-dependent protein catabolic process;regulation of chromosome segregation;sister chromatid cohesion	bub1-bub3 complex;chromosome;chromosome, centromeric region;condensed chromosome kinetochore;cytosol;kinetochore;mitotic checkpoint complex;nucleoplasm;nucleus	Activation of APC/C and APC/C:Cdc20 mediated degradation of mitotic proteins;Amplification of signal from unattached kinetochores via a MAD2 inhibitory signal;Amplification of signal from the kinetochores;APC/C:Cdc20 mediated degradation of mitotic proteins;APC/C-mediated degradation of cell cycle proteins;APC:Cdc20 mediated degradation of cell cycle proteins prior to satisfation of the cell cycl…	9	9	9	43.9	43.9	43.9	31.703	0	45.687	1096700000	42	0.0750573	-2.10219
Q9BRD0	BUD13 homolog	BUD13				0.111912	0.0797335	25.0063	25.4184	24.6361	24.9242	24.7329	25.1645	protein binding;RNA binding	mRNA splicing, via spliceosome	nucleus;RES complex	-	3	3	3	5.7	5.7	5.7	70.52	0	8.205	236290000	8	0.974776	0.0575949
P41223;C9JNV2	Protein BUD31 homolog	BUD31				0.0440493	-0.0266666	25.6521	25.8383	26.0794	26.2086	25.6675	25.7737	DNA binding transcription factor activity;ligand-dependent nuclear receptor transcription coactivator activity;nuclear hormone receptor binding;protein binding	mRNA processing;mRNA splicing, via spliceosome;positive regulation of androgen receptor activity;regulation of transcription by RNA polymerase II;regulation of transcription, DNA-templated;RNA splicing;transcription, DNA-templated	nuclear chromatin;nucleoplasm;nucleus;spliceosomal complex;U2-type catalytic step 2 spliceosome	Metabolism of RNA;mRNA Splicing;mRNA Splicing - Major Pathway;Processing of Capped Intron-Containing Pre-mRNA	9	9	9	51.4	51.4	51.4	17	0	41.324	427070000	50	0.871274	0.270004
Q9Y224	UPF0568 protein C14orf166	C14orf166				0.352464	0.387867	25.6605	26.1054	26.766	25.8563	26.317	25.195	identical protein binding;protein binding;RNA binding;RNA polymerase II core binding	negative regulation of protein kinase activity;positive regulation of transcription by RNA polymerase II;regulation of transcription, DNA-templated;RNA transport;transcription, DNA-templated;tRNA splicing, via endonucleolytic cleavage and ligation;viral process	centrosome;cytoplasm;cytoskeleton;cytosol;microtubule organizing center;mitotic spindle;nucleoplasm;nucleus;perinuclear region of cytoplasm;tRNA-splicing ligase complex	Metabolism of RNA;tRNA processing;tRNA processing in the nucleus	7	7	7	43	43	43	28.068	0	29.954	428910000	24	0.098125	-1.85079
F8W038;Q8IXM2;H0YIS7	Chromatin complexes subunit BAP18	C17orf49;BAP18;RNASEK-C17orf49				1.17283	-0.301199	23.9227	24.2724	24.0983	24.3737	24.299	24.5243	DNA binding;protein binding	chromatin organization	cytosol;integral component of membrane;membrane;MLL1 complex;nucleoplasm;nucleus;NURF complex	-	3	3	3	30.6	30.6	30.6	16.29	0	13.363	142380000	15	0.0575385	2.34558
Q53F19	Uncharacterized protein C17orf85	C17orf85				1.63837	-0.4398	27.45	27.4724	27.5116	28.0792	27.6804	27.9938	mRNA binding;protein binding;RNA 7-methylguanosine cap binding;RNA binding;RNA cap binding	7-methylguanosine mRNA capping;defense response to virus;mRNA processing;mRNA transport	cytoplasm;nuclear speck;nucleus;RNA cap binding complex	-	11	11	11	24.2	24.2	24.2	70.592	0	57.697	1501400000	51	0.963812	-0.0818025
J3QKY6;J3QKZ5;J9JIE4;J3QS16;Q8N9M1	Uncharacterized protein C19orf47	C19orf47				0.624914	1.20247	21.3741	24.2977	22.6226	21.2039	21.7277	21.7554	protein binding	-	nucleoplasm	-	1	1	1	13.5	13.5	13.5	15.112	0	6.2726	15428000	8	0.217749	-1.32448
A1L170;F8W6W0;H7C2G1	Uncharacterized protein C1orf226	C1orf226				0.0939221	-0.0670999	24.6391	24.9046	24.4943	24.3231	25.0905	24.8257	-	-	-	-	4	4	4	25.4	25.4	25.4	29.057	0	28.031	192820000	12	0.00926087	4.11568
Q07021;I3L3Q7;I3L3B0	Complement component 1 Q subcomponent-binding protein, mitochondrial	C1QBP	+			0.952246	0.3198	24.7498	24.9548	25.2852	24.6378	24.6955	24.6971	adrenergic receptor binding;complement component C1q binding;hyaluronic acid binding;kininogen binding;mitochondrial ribosome binding;mRNA binding;protein binding;protein kinase C binding;transcription corepressor activity;transcription factor binding	adaptive immune response;apoptotic process;blood coagulation, intrinsic pathway;complement activation, classical pathway;immune response;immune system process;innate immune response;mature ribosome assembly;mRNA processing;negative regulation of defense response to virus;negative regulation of interferon-gamma production;negative regulation of interleukin-12 production;negative regulation of MDA-…	cell surface;cytoplasm;cytosol;extracellular region;extracellular space;membrane;mitochondrial matrix;mitochondrion;nucleolus;nucleus;plasma membrane	Formation of Fibrin Clot (Clotting Cascade);Hemostasis;Intrinsic Pathway of Fibrin Clot Formation	4	4	4	17.7	17.7	17.7	31.362	0	21.101	187540000	26	0.0847953	1.97883
Q9NZ63	Uncharacterized protein C9orf78	C9orf78				0.361298	0.637	23.5742	23.9774	23.2555	21.5559	23.6334	23.7068	protein binding	-	cytosol;nucleoplasm	-	2	2	2	11.1	11.1	11.1	33.688	0	7.2865	69442000	4	0.887675	0.245253
Q8WUQ7	Cactin	CACTIN				0.497285	-0.890668	24.9656	25.3037	22.8322	25.4827	25.131	25.1598	protein binding;RNA binding	cellular response to interleukin-1;cellular response to lipopolysaccharide;cellular response to tumor necrosis factor;immune system process;innate immune response;mRNA processing;mRNA splicing, via spliceosome;multicellular organism development;negative regulation of interferon-beta production;negative regulation of interleukin-8 production;negative regulation of lipopolysaccharide-mediated signa…	catalytic step 2 spliceosome;cytosol;nuclear speck;nucleoplasm;nucleus;spliceosomal complex	-	7	7	7	14.4	14.4	14.4	88.701	0	23.101	260780000	10	0.505991	0.813084
P0DP25;P0DP24;P0DP23;H0Y7A7;E7ETZ0;E7EMB3;F8WBR5;M0QZ52;G3V479;G3V361;Q96HY3	-	CALM2;CALM1;CALM3				0.155588	0.225	31.2333	30.0625	30.6806	29.5889	30.8538	30.8587	actin binding;actin filament binding;adenylate cyclase binding;calcium channel inhibitor activity;calcium ion binding;calcium-dependent protein binding;disordered domain specific binding;inositol-1,4,5-trisphosphate 3-kinase activity;ion channel binding;kinase activity;ligand-gated ion channel activity;metal ion binding;N-terminal myristoylation domain binding;protein binding;protein domain speci…	cofactor metabolic process;detection of calcium ion;Fc-epsilon receptor signaling pathway;glycogen catabolic process;G-protein coupled receptor signaling pathway;inositol phosphate metabolic process;ion transmembrane transport;MAPK cascade;muscle contraction;muscle filament sliding;negative regulation of peptidyl-threonine phosphorylation;negative regulation of ryanodine-sensitive calcium-release…	calcium channel complex;catalytic complex;centrosome;cytoplasm;cytoskeleton;cytosol;extracellular exosome;extracellular region;nucleoplasm;nucleus;plasma membrane;protein-containing complex;sarcomere;spindle;spindle microtubule;spindle pole;troponin complex;vesicle	Activation of CaMK IV;Activation of Ca-permeable Kainate Receptor;Activation of kainate receptors upon glutamate binding;Activation of NMDA receptor and postsynaptic events;Adaptive Immune System;Antigen activates B Cell Receptor (BCR) leading to generation of second messengers;Beta-catenin independent WNT signaling;Ca2+ pathway;Ca-dependent events;Calcineurin activates NFAT;Calmodulin induced ev…	10	10	10	71.1	71.1	71.1	16.837	0	121.15	9661800000	95	0.523933	-0.784596
P52907	F-actin-capping protein subunit alpha-1	CAPZA1				0.874486	-0.389033	27.8787	27.3108	27.5425	27.8581	28.2163	27.8247	actin binding;cadherin binding;protein binding	actin filament capping;antigen processing and presentation of exogenous peptide antigen via MHC class II;barbed-end actin filament capping;blood coagulation;cell junction assembly;ER to Golgi vesicle-mediated transport;innate immune response;interleukin-12-mediated signaling pathway;protein-containing complex assembly	actin cytoskeleton;cytoplasm;cytoskeleton;cytosol;extracellular exosome;extracellular region;F-actin capping protein complex;WASH complex	Adaptive Immune System;Advanced glycosylation endproduct receptor signaling;Asparagine N-linked glycosylation;Cellular responses to external stimuli;Cellular responses to stress;COPI-independent Golgi-to-ER retrograde traffic;COPI-mediated anterograde transport;Cytokine Signaling in Immune system;ER to Golgi Anterograde Transport;Factors involved in megakaryocyte development and platelet producti…	15	15	13	73.1	73.1	67.1	32.922	0	158.28	1607100000	86	0.0997629	-1.84427
P47755;F8W9N7;A0A0D9SET8	F-actin-capping protein subunit alpha-2	CAPZA2				0.692968	-0.264533	25.1923	24.6486	24.9532	25.1387	25.3427	25.1063	actin binding;protein binding	actin filament capping;antigen processing and presentation of exogenous peptide antigen via MHC class II;barbed-end actin filament capping;blood coagulation;ER to Golgi vesicle-mediated transport;innate immune response;protein-containing complex assembly	actin cytoskeleton;brush border;cortical cytoskeleton;cytosol;extracellular exosome;extracellular region;F-actin capping protein complex;membrane	Adaptive Immune System;Advanced glycosylation endproduct receptor signaling;Asparagine N-linked glycosylation;Cellular responses to external stimuli;Cellular responses to stress;COPI-independent Golgi-to-ER retrograde traffic;COPI-mediated anterograde transport;ER to Golgi Anterograde Transport;Factors involved in megakaryocyte development and platelet production;Golgi-to-ER retrograde transport;…	8	6	6	48.3	42.3	42.3	32.949	0	66.419	256250000	30	0.293417	-1.14484
B1AK87;B1AK88	-	CAPZB				0.97211	-0.4915	29.0303	28.5413	28.5512	28.9138	29.5125	29.171	actin binding;actin filament binding;beta-tubulin binding	actin cytoskeleton organization;barbed-end actin filament capping;cell projection organization;lamellipodium assembly;muscle fiber development;negative regulation of microtubule polymerization;neuron projection development;regulation of protein kinase C signaling	acrosomal vesicle;brush border;cortical cytoskeleton;cytoplasm;F-actin capping protein complex;intercalated disc;lamellipodium;membrane;Z disc	-	13	13	2	51.5	51.5	6.2	29.295	0	63.666	3422600000	100	0.227595	-1.28948
O14936;Q5JS72;Q5JS74	Peripheral plasma membrane protein CASK	CASK				0.210362	0.620367	22.908	22.8793	22.2833	23.0374	19.8277	23.3444	ATP binding;calmodulin binding;guanylate kinase activity;kinase activity;nucleotide binding;protein binding;protein kinase activity;protein serine/threonine kinase activity;transferase activity	cell adhesion;GDP metabolic process;GMP metabolic process;negative regulation of cell-matrix adhesion;negative regulation of cellular response to growth factor stimulus;negative regulation of keratinocyte proliferation;negative regulation of wound healing;neurotransmitter secretion;phosphorylation;protein phosphorylation	actin cytoskeleton;basement membrane;cell-cell junction;ciliary membrane;cytoplasm;cytosol;focal adhesion;membrane;nuclear lamina;nuclear matrix;nucleolus;nucleus;plasma membrane;presynaptic membrane	Cell-Cell communication;Dopamine Neurotransmitter Release Cycle;Extracellular matrix organization;Nephrin family interactions;Neurexins and neuroligins;Neuronal System;Neurotransmitter release cycle;Non-integrin membrane-ECM interactions;Protein-protein interactions at synapses;Syndecan interactions;Transmission across Chemical Synapses	3	3	3	4.4	4.4	4.4	105.12	0	11.103	51214000	10	0.496217	-0.823812
Q75N03;C9J2P9	E3 ubiquitin-protein ligase Hakai	CBLL1				0.0468388	0.023667	27.1951	27.4715	27.7387	27.311	27.5609	27.4624	identical protein binding;metal ion binding;protein binding;transferase activity;ubiquitin protein ligase activity;ubiquitin-protein transferase activity	cell-cell adhesion;entry of bacterium into host cell;negative regulation of cell adhesion;positive regulation of cell migration;positive regulation of endocytosis;protein ubiquitination;regulation of cell adhesion	cytosol;nuclear speck;nucleoplasm;nucleus;ubiquitin ligase complex	Disease;Infectious disease;InlA-mediated entry of Listeria monocytogenes into host cells;Listeria monocytogenes entry into host cells	5	5	5	15.7	15.7	15.7	54.519	0	28.282	1203600000	23	0.0986387	-1.85097
P83916;B5MD17;J3KS05;K7ELA4	Chromobox protein homolog 1	CBX1				0.179413	0.631866	24.6791	24.8021	23.7208	25.2593	21.19	24.8571	chromatin binding;enzyme binding;histone methyltransferase binding;identical protein binding;protein binding;protein homodimerization activity	negative regulation of transcription, DNA-templated	chromatin;chromocenter;chromosome, centromeric region;female pronucleus;male pronucleus;nuclear chromosome, telomeric region;nuclear heterochromatin;nucleoplasm;nucleus;pericentric heterochromatin;spindle	-	4	4	4	29.7	29.7	29.7	21.418	0	11.41	214660000	4	0.0997617	-1.84546
Q13185	Chromobox protein homolog 3	CBX3				0.361345	-0.251667	25.4531	25.8357	25.5251	26.3474	25.4349	25.7866	enzyme binding;histone methyltransferase binding;identical protein binding;protein binding;protein domain specific binding	chromatin organization;chromatin remodeling;negative regulation of G0 to G1 transition;negative regulation of transcription, DNA-templated;regulation of transcription, DNA-templated;rhythmic process;transcription, DNA-templated	chromatin;chromosome, centromeric region;condensed chromosome, centromeric region;nuclear chromosome, telomeric region;nuclear envelope;nuclear euchromatin;nuclear heterochromatin;nuclear inner membrane;nuclear pericentric heterochromatin;nucleoplasm;nucleus;spindle	Epigenetic regulation of gene expression;ERCC6 (CSB) and EHMT2 (G9a) positively regulate rRNA expression;Gene expression (Transcription);Generic Transcription Pathway;Positive epigenetic regulation of rRNA expression;RNA Polymerase I Chain Elongation;RNA Polymerase I Transcription;RNA Polymerase II Transcription;Transcriptional Regulation by E2F6	5	4	4	33.3	26.8	26.8	20.811	0	36.371	444900000	30	0.301736	1.1185
P45973;F8VNY3	Chromobox protein homolog 5	CBX5				0.811722	-1.90703	23.0979	24.5426	21.1069	25.683	24.5151	24.2704	chromatin binding;histone deacetylase binding;identical protein binding;methylated histone binding;protein binding;protein binding, bridging;protein homodimerization activity;protein-containing complex binding;repressing transcription factor binding;ribonucleoprotein complex binding	blood coagulation;negative regulation of G0 to G1 transition;negative regulation of transcription by RNA polymerase II;negative regulation of transcription, DNA-templated;viral process	chromocenter;chromosome;chromosome, centromeric region;heterochromatin;histone deacetylase complex;histone methyltransferase complex;kinetochore;nuclear chromosome, telomeric region;nuclear envelope;nuclear heterochromatin;nuclear pericentric heterochromatin;nucleolus;nucleoplasm;nucleus;pericentric heterochromatin;PML body;protein-containing complex;ribonucleoprotein complex;transcriptional repr…	Factors involved in megakaryocyte development and platelet production;Gene expression (Transcription);Generic Transcription Pathway;Hemostasis;Metabolism of proteins;Post-translational protein modification;RNA Polymerase II Transcription;SUMO E3 ligases SUMOylate target proteins;SUMOylation;SUMOylation of chromatin organization proteins;Transcriptional Regulation by E2F6	6	6	5	38.2	38.2	31.9	22.225	0	18.69	222270000	10	0.872768	0.268172
Q8IX12;A0A0C4DGG8;F5H2E6	Cell division cycle and apoptosis regulator protein 1	CCAR1				0.947643	-0.515266	26.1741	26.7352	26.9629	27.33	26.9982	27.0898	core promoter binding;ligand-dependent nuclear receptor transcription coactivator activity;protein binding;RNA binding;transcription coactivator activity;transcription corepressor activity	apoptotic process;cell cycle;mRNA splicing, via spliceosome;negative regulation of nucleic acid-templated transcription;positive regulation of cell migration;positive regulation of cell proliferation;regulation of transcription, DNA-templated;transcription, DNA-templated	cytoplasm;nucleoplasm;perinuclear region of cytoplasm	Metabolism of RNA;mRNA Splicing;mRNA Splicing - Major Pathway;Processing of Capped Intron-Containing Pre-mRNA	20	20	20	21.9	21.9	21.9	132.82	0	108.09	927240000	79	0.624046	0.66296
J3KR35;Q8WUD4	Coiled-coil domain-containing protein 12	CCDC12				0.0673487	-0.0646	28.1133	28.2703	28.3011	28.9322	27.8342	28.1121	protein binding	-	-	-	7	7	7	48	48	48	20.501	0	83.485	2110800000	46	0.0369109	2.73659
F8VQ14;F5GWF6;P78371	T-complex protein 1 subunit beta	CCT2				0.754949	1.21693	23.2175	23.2096	23.437	20.5969	22.8139	22.8025	ATP binding;nucleotide binding;protein binding;protein binding involved in protein folding;ubiquitin protein ligase binding;unfolded protein binding	binding of sperm to zona pellucida;chaperone mediated protein folding independent of cofactor;chaperone-mediated protein complex assembly;neutrophil degranulation;positive regulation of establishment of protein localization to telomere;positive regulation of protein localization to Cajal body;positive regulation of telomerase activity;positive regulation of telomerase RNA localization to Cajal bo…	azurophil granule lumen;cell body;chaperonin-containing T-complex;cytoplasm;cytosol;extracellular exosome;extracellular region;microtubule;myelin sheath;zona pellucida receptor complex	Association of TriC/CCT with target proteins during biosynthesis;BBSome-mediated cargo-targeting to cilium;Cargo trafficking to the periciliary membrane;Chaperonin-mediated protein folding;Cilium Assembly;Cooperation of PDCL (PhLP1) and TRiC/CCT in G-protein beta folding;Cooperation of Prefoldin and TriC/CCT in actin and tubulin folding;Folding of actin by CCT/TriC;Formation of tubulin folding in…	3	3	3	15.4	15.4	15.4	44.812	0	21.209	51115000	12	0.200021	1.37657
O95400	CD2 antigen cytoplasmic tail-binding protein 2	CD2BP2				0.243497	-0.0501664	30.693	30.8225	30.5649	30.8025	30.74	30.6884	protein binding;ribonucleoprotein complex binding	mRNA processing;mRNA splicing, via spliceosome;negative regulation of phosphatase activity;RNA splicing;spliceosomal tri-snRNP complex assembly	cytoplasm;cytosol;fibrillar center;nuclear speck;nucleoplasm;nucleus;U4/U6 x U5 tri-snRNP complex;U5 snRNP	Metabolism of RNA;mRNA Splicing;mRNA Splicing - Major Pathway;Processing of Capped Intron-Containing Pre-mRNA	18	18	18	51	51	51	37.646	0	171.8	11584000000	211	0.995715	0.0213577
O15446	DNA-directed RNA polymerase I subunit RPA34	CD3EAP				1.73379	0.391366	26.562	26.5167	26.3585	26.2499	26.0028	26.0104	DNA-directed 5'-3' RNA polymerase activity;RNA binding	positive regulation of gene expression, epigenetic;rRNA transcription;termination of RNA polymerase I transcription;transcription elongation from RNA polymerase I promoter;transcription initiation from RNA polymerase I promoter;transmembrane receptor protein tyrosine kinase signaling pathway	chromosome;cytosol;fibrillar center;mitochondrion;nucleolus;nucleoplasm;nucleus;RNA polymerase I transcription factor complex	B-WICH complex positively regulates rRNA expression;Epigenetic regulation of gene expression;Gene expression (Transcription);Negative epigenetic regulation of rRNA expression;NoRC negatively regulates rRNA expression;Positive epigenetic regulation of rRNA expression;RNA Polymerase I Chain Elongation;RNA Polymerase I Promoter Clearance;RNA Polymerase I Promoter Escape;RNA Polymerase I Transcriptio…	8	8	8	28.2	28.2	28.2	54.985	0	62.258	581440000	44	0.116449	1.68235
E9PNW4;E9PR17;P13987	CD59 glycoprotein	CD59				0.197002	-0.256101	28.0761	27.1549	26.532	27.0757	27.6644	27.7912	complement binding;protein binding	blood coagulation;cell activation;cell surface receptor signaling pathway;COPII vesicle coating;ER to Golgi vesicle-mediated transport;negative regulation of activation of membrane attack complex;neutrophil degranulation;regulation of complement activation	anchored component of external side of plasma membrane;anchored component of membrane;cell surface;endoplasmic reticulum membrane;endoplasmic reticulum-Golgi intermediate compartment membrane;ER to Golgi transport vesicle membrane;extracellular exosome;extracellular region;extracellular space;focal adhesion;Golgi membrane;membrane;plasma membrane;specific granule membrane;tertiary granule membran…	Asparagine N-linked glycosylation;Cargo concentration in the ER;Complement cascade;COPII-mediated vesicle transport;COPI-mediated anterograde transport;ER to Golgi Anterograde Transport;Immune System;Innate Immune System;Membrane Trafficking;Metabolism of proteins;Neutrophil degranulation;Post-translational protein modification;Regulation of Complement cascade;Transport to the Golgi and subsequen…	3	3	3	29.6	29.6	29.6	11.985	0	14.033	1117400000	29	0.116442	1.68786
O60508;Q5SRN1	Pre-mRNA-processing factor 17	CDC40				0.334792	0.187666	29.2109	29.3191	29.099	29.4323	28.6683	28.9654	protein binding;RNA binding	mRNA 3'-end processing;mRNA export from nucleus;mRNA processing;mRNA splicing, via spliceosome;RNA export from nucleus;RNA splicing;termination of RNA polymerase II transcription	catalytic step 2 spliceosome;nucleoplasm;nucleus;spliceosomal complex;U2-type catalytic step 2 spliceosome	Cleavage of Growing Transcript in the Termination Region;Gene expression (Transcription);Metabolism of RNA;mRNA 3'-end processing;mRNA Splicing;mRNA Splicing - Major Pathway;Processing of Capped Intron-Containing Pre-mRNA;RNA Polymerase II Transcription;RNA Polymerase II Transcription Termination;Transport of Mature mRNA derived from an Intron-Containing Transcript;Transport of Mature Transcript …	26	26	26	54.9	54.9	54.9	65.521	0	177.04	3984900000	101	0.9494	0.129589
Q99459	Cell division cycle 5-like protein	CDC5L				0.0620134	-0.0382328	30.6657	30.9452	30.7265	31.2104	30.6251	30.6166	DNA binding;protein binding;RNA binding;RNA polymerase II regulatory region sequence-specific DNA binding;RNA polymerase II transcription factor activity, sequence-specific DNA binding;sequence-specific DNA binding;transcription factor activity, RNA polymerase II transcription factor recruiting;transcription regulatory region DNA binding;transcriptional activator activity, RNA polymerase II trans…	cell cycle;cell differentiation;cellular response to DNA damage stimulus;cellular response to fibroblast growth factor stimulus;cellular response to interleukin-2;cellular response to nerve growth factor stimulus;cellular response to prolactin;cellular response to wortmannin;DNA repair;mitotic cell cycle;mRNA processing;mRNA splicing, via spliceosome;positive regulation of transcription by RNA po…	catalytic step 2 spliceosome;cytoplasm;DNA replication factor A complex;membrane;nuclear speck;nucleoplasm;nucleus;perinuclear region of cytoplasm;protein-DNA complex;Prp19 complex;spliceosomal complex;U2-type catalytic step 2 spliceosome	Metabolism of RNA;mRNA Splicing;mRNA Splicing - Major Pathway;Processing of Capped Intron-Containing Pre-mRNA	40	40	40	62.3	62.3	62.3	92.25	0	323.31	13097000000	328	0.228006	-1.29177
P19022	Cadherin-2	CDH2				1.24457	-0.506467	23.3055	23.217	23.6549	23.7046	23.83	24.1622	alpha-catenin binding;beta-catenin binding;calcium ion binding;enzyme binding;gamma-catenin binding;identical protein binding;metal ion binding;protein binding;protein kinase binding;protein phosphatase binding	adherens junction organization;axon guidance;blood vessel morphogenesis;brain morphogenesis;calcium-dependent cell-cell adhesion via plasma membrane cell adhesion molecules;cell adhesion;cell migration;cell-cell adhesion mediated by cadherin;cellular protein metabolic process;cerebral cortex development;glial cell differentiation;heterophilic cell-cell adhesion via plasma membrane cell adhesion m…	adherens junction;apical plasma membrane;basolateral plasma membrane;catenin complex;cell junction;cell surface;cell-cell adherens junction;cell-cell junction;cortical actin cytoskeleton;cytoplasm;endoplasmic reticulum lumen;extracellular matrix;fascia adherens;focal adhesion;integral component of membrane;integral component of plasma membrane;intercalated disc;lamellipodium;membrane;plasma membr…	Adherens junctions interactions;CDO in myogenesis;Cell junction organization;Cell-Cell communication;Cell-cell junction organization;Developmental Biology;Metabolism of proteins;Myogenesis;Post-translational protein modification;Post-translational protein phosphorylation;Regulation of Insulin-like Growth Factor (IGF) transport and uptake by Insulin-like Growth Factor Binding Proteins (IGFBPs)	6	6	6	10.2	10.2	10.2	99.808	0	17.023	92205000	7	0.514721	0.800869
A0A0D9SEI3;B7ZVY7;A0A0D9SER5;A0A0D9SEN2;J3QR44;P21127;J3QR29;Q5QPR3;Q9UQ88;Q5QPR4	Cyclin-dependent kinase 11B;Cyclin-dependent kinase 11A	CDK11B;CDC2L1;CDK11A				0.358824	0.0846004	26.052	26.2551	25.9789	26.0611	25.9045	26.0666	ATP binding;cyclin-dependent protein serine/threonine kinase activity;kinase activity;nucleotide binding;protein binding;protein kinase activity;protein serine/threonine kinase activity;RNA binding;transferase activity	apoptotic process;cell cycle;cell proliferation;mitotic cell cycle;phosphorylation;protein phosphorylation;regulation of cell growth;regulation of mitotic cell cycle;regulation of mRNA processing;regulation of transcription, DNA-templated	cytoplasm;nucleus	Cell Cycle;Cell Cycle, Mitotic;Centrosome maturation;G2/M Transition;Mitotic G2-G2/M phases;Recruitment of mitotic centrosome proteins and complexes	12	12	12	16.1	16.1	16.1	89.437	0	28.79	459510000	43	0.0982316	1.85602
Q9NYV4;J3QSD7	Cyclin-dependent kinase 12	CDK12				0.0422891	0.0484664	26.2947	25.435	25.3378	25.2213	26.07	25.6308	7SK snRNA binding;acetylcholine receptor activator activity;ATP binding;chromatin binding;cyclin binding;cyclin-dependent protein kinase activity;cyclin-dependent protein serine/threonine kinase activity;cyclin-dependent protein serine/threonine kinase regulator activity;cytoskeletal protein binding;DNA binding;ephrin receptor binding;ErbB-2 class receptor binding;ErbB-3 class receptor binding;FB…	activation of MAPK activity;adipose tissue development;alternative mRNA splicing, via spliceosome;anaphase-promoting complex-dependent catabolic process;animal organ regeneration;apoptotic process;associative learning;astrocyte development;axon extension;axonogenesis;behavioral response to cocaine;calcium ion import;cell aging;cell cycle;cell cycle arrest;cell dedifferentiation;cell differentiati…	axon;bicellular tight junction;Cajal body;cell junction;cell projection;cellular_component;centrosome;chromatin;chromosome;chromosome, telomeric region;condensed chromosome;cyclin A1-CDK2 complex;cyclin A2-CDK2 complex;cyclin B1-CDK1 complex;cyclin D2-CDK4 complex;cyclin E1-CDK2 complex;cyclin E2-CDK2 complex;cyclin K-CDK12 complex;cyclin K-CDK13 complex;cyclin/CDK positive transcription elongati…	Activated NTRK2 signals through CDK5;Activation of APC/C and APC/C:Cdc20 mediated degradation of mitotic proteins;Activation of ATR in response to replication stress;Activation of E2F1 target genes at G1/S;Activation of NIMA Kinases NEK9, NEK6, NEK7;Activation of the pre-replicative complex;Anchoring of the basal body to the plasma membrane;APC/C:Cdc20 mediated degradation of Cyclin B;APC/C:Cdc20…	7	7	7	8.5	8.5	8.5	164.15	0	34.12	391220000	16	0.112394	1.74632
G5EA30;Q92879;V9GYD9;Q5VZZ6;A0A0J9YX66;A0A1B0GU44;E9PC62;A0A1B0GUN8;A0A0J9YXJ0;O95319	CUGBP Elav-like family member 1;CUGBP Elav-like family member 2	CELF1;CELF2				0.553459	-0.393967	22.2913	22.0172	22.4235	23.2169	22.4111	22.2859	BRE binding;mRNA binding;nucleic acid binding;pre-mRNA binding;protein binding;RNA binding;translation initiation factor binding;translation repressor activity, mRNA regulatory element binding	embryo development ending in birth or egg hatching;germ cell development;mRNA processing;mRNA splice site selection;negative regulation of translation;positive regulation of multicellular organism growth;regulation of heart contraction;regulation of RNA splicing;RNA interference;RNA processing;RNA splicing;spermatid development	cytoplasm;membrane;nucleoplasm;nucleus;ribonucleoprotein complex	-	2	2	2	3.5	3.5	3.5	55.142	0.005988	3.459	31126000	3	0.956793	0.0980185
Q7Z7K6	Centromere protein V	CENPV				0.915258	-1.38667	23.9431	24.2007	23.3318	26.4993	24.3248	24.8115	carbon-sulfur lyase activity;molecular_function	ameboidal-type cell migration;cell cycle;cell division;centromere complex assembly;metabolic process;pericentric heterochromatin assembly;positive regulation of cytokinesis;regulation of chromosome organization	chromosome;chromosome, centromeric region;condensed chromosome kinetochore;cytoplasm;cytoskeleton;kinetochore;microtubule cytoskeleton;nucleus;spindle;spindle midzone	-	3	3	3	14.9	14.9	14.9	29.946	0	28.118	229920000	12	0.767275	-0.472651
Q9Y6A4;H3BPA3	Cilia- and flagella-associated protein 20	CFAP20				0.399695	0.130133	25.3702	25.4691	25.1561	25.3286	25.277	24.9994	protein binding;RNA binding	cilium assembly;multicellular organism development;positive regulation of cell motility;positive regulation of feeding behavior;protein polyglutamylation;regulation of cilium beat frequency involved in ciliary motility	cell projection;centriole;ciliary basal body;cilium;cytoplasm;cytoskeleton;extracellular exosome;microtubule;nucleus	-	5	5	5	30.6	30.6	30.6	22.774	0	12.557	282040000	29	0.802382	-0.425586
P23528;G3V1A4;E9PP50;E9PK25;E9PQB7	Cofilin-1	CFL1				0.0702136	-0.0632668	32.2595	31.5037	31.8912	31.5313	32.3145	31.9984	actin binding;actin filament binding;protein binding;signaling receptor binding	actin cytoskeleton organization;actin filament depolymerization;actin filament fragmentation;actin filament organization;cytoskeleton organization;establishment of cell polarity;interleukin-12-mediated signaling pathway;mitotic cytokinesis;negative regulation of apoptotic process;neural crest cell migration;neural fold formation;positive regulation by host of viral process;positive regulation of …	actin cytoskeleton;cell projection;cell-cell junction;cortical actin cytoskeleton;cytoplasm;cytoskeleton;cytosol;extracellular exosome;extracellular space;focal adhesion;intracellular;lamellipodium;lamellipodium membrane;membrane;nuclear matrix;nucleus;plasma membrane;ruffle membrane;vesicle	Axon guidance;Cytokine Signaling in Immune system;Developmental Biology;EPHB-mediated forward signaling;EPH-Ephrin signaling;Fcgamma receptor (FCGR) dependent phagocytosis;Gene and protein expression by JAK-STAT signaling after Interleukin-12 stimulation;Hemostasis;Immune System;Innate Immune System;Interleukin-12 family signaling;Interleukin-12 signaling;Platelet activation, signaling and aggreg…	18	18	13	84.3	84.3	68.1	18.502	0	136.1	26712000000	253	0.400605	-0.9581
Q9Y281	Cofilin-2	CFL2				0.657702	-0.420399	30.5254	29.7457	29.9704	30.1796	30.7743	30.5488	actin binding;actin filament binding;protein binding	actin filament depolymerization;actin filament fragmentation;actin filament organization;muscle cell cellular homeostasis;positive regulation of actin filament depolymerization;sarcomere organization;skeletal muscle tissue development	actin cytoskeleton;cytoplasm;cytoskeleton;extracellular exosome;extracellular space;I band;intracellular;nuclear matrix;nucleus;Z disc	-	14	9	9	78.9	62.7	62.7	18.736	0	80.186	9584400000	105	0.961858	-0.0863202
Q9P2M7	Cingulin	CGN				0.278271	0.4532	23.133	22.561	24.6063	22.5149	23.1123	23.3135	actin binding;cadherin binding;motor activity;protein binding	biological_process;transforming growth factor beta receptor signaling pathway	bicellular tight junction;cell junction;myosin complex;plasma membrane	Signal Transduction;Signaling by TGF-beta family members;Signaling by TGF-beta Receptor Complex;TGF-beta receptor signaling in EMT (epithelial to mesenchymal transition)	4	4	4	4.3	4.3	4.3	136.38	0	13.103	50840000	8	0.885058	0.251732
Q13111	Chromatin assembly factor 1 subunit A	CHAF1A				0.639136	-1.2688	23.1604	24.0864	21.0672	23.9884	23.9559	24.1761	chromatin binding;chromo shadow domain binding;identical protein binding;protein binding;unfolded protein binding	cell cycle;cellular response to DNA damage stimulus;chromatin assembly;DNA repair;DNA replication;DNA replication-dependent nucleosome assembly	CAF-1 complex;nuclear chromatin;nucleus;protein-containing complex	-	5	5	5	7.4	7.4	7.4	106.92	0	19.788	105560000	8	0.0196883	-3.08756
F5GWX5;A0A0C4DGG9;Q14839;K7EMY3	Chromodomain-helicase-DNA-binding protein 4	CHD4;CHD5				0.391017	0.630034	23.2317	23.327	23.1249	23.4485	23.0852	21.2598	ATP binding;ATP-dependent DNA helicase activity;DNA binding;helicase activity;histone deacetylase activity;histone deacetylase binding;hydrolase activity;metal ion binding;nucleosomal DNA binding;nucleotide binding;protein binding;RNA polymerase II distal enhancer sequence-specific DNA binding;RNA polymerase II proximal promoter sequence-specific DNA binding;RNA polymerase II repressing transcrip…	ATP-dependent chromatin remodeling;chromatin organization;DNA duplex unwinding;histone deacetylation;negative regulation of transcription by RNA polymerase II;regulation of signal transduction by p53 class mediator;regulation of transcription by RNA polymerase II;regulation of transcription, DNA-templated;terminal button organization;transcription, DNA-templated	centrosome;cytoplasm;cytoskeleton;membrane;microtubule organizing center;nuclear chromatin;nucleoplasm;nucleus;NuRD complex;protein-containing complex;protein-DNA complex	Chromatin modifying enzymes;Chromatin organization;Epigenetic regulation of gene expression;ERCC6 (CSB) and EHMT2 (G9a) positively regulate rRNA expression;Gene expression (Transcription);Generic Transcription Pathway;HDACs deacetylate histones;Intracellular signaling by second messengers;PIP3 activates AKT signaling;Positive epigenetic regulation of rRNA expression;PTEN Regulation;Regulation of …	4	4	2	3.8	3.8	2.7	217.1	0	44.177	63024000	5	0.649511	-0.634485
X6R700;Q9Y3Y2;A0A087X1B7	Chromatin target of PRMT1 protein	CHTOP				1.78701	-0.560801	28.1518	28.2186	28.3474	29.0491	28.6207	28.7304	methyl-CpG binding;protein binding;RNA binding	mRNA 3'-end processing;mRNA export from nucleus;mRNA transport;positive regulation of ATPase activity;positive regulation of cell proliferation;positive regulation of helicase activity;positive regulation of histone methylation;regulation of transcription, DNA-templated;RNA export from nucleus;termination of RNA polymerase II transcription;transcription, DNA-templated	cytoplasmic ribonucleoprotein granule;nuclear speck;nucleolus;nucleoplasm;nucleus;transcription export complex	Cleavage of Growing Transcript in the Termination Region;Gene expression (Transcription);Metabolism of RNA;mRNA 3'-end processing;Processing of Capped Intron-Containing Pre-mRNA;RNA Polymerase II Transcription;RNA Polymerase II Transcription Termination;Transport of Mature mRNA derived from an Intron-Containing Transcript;Transport of Mature Transcript to Cytoplasm	5	5	5	23.3	23.3	23.3	23.661	0	48.691	2775800000	39	0.919104	0.185268
Q86X95	Corepressor interacting with RBPJ 1	CIR1				0.432795	0.115334	27.2847	27.0503	27.0578	27.1793	26.9682	26.8993	DNA binding transcription factor activity;protein binding;protein kinase binding;transcription corepressor activity;transcription factor activity, RNA polymerase II distal enhancer sequence-specific binding	mRNA processing;negative regulation of transcription, DNA-templated;regulation of transcription by RNA polymerase II;regulation of transcription, DNA-templated;RNA splicing;transcription, DNA-templated	centrosome;cytoplasm;cytoskeleton;histone deacetylase complex;microtubule organizing center;nuclear speck;nucleus;protein-containing complex	-	5	5	5	13.8	13.8	13.8	52.313	0	23.172	1020200000	17	0.872803	-0.274064
K7EJV5;K7EJV1;K7EMY9;K7EPM4;K7ER40;K7EQR7;D6W5Y5;Q14011;K7ENX8;K7ELV6;K7ELT6	Cold-inducible RNA-binding protein	CIRBP				0.87084	-0.4743	26.2573	26.766	26.9058	27.4172	26.8735	27.0613	mRNA 3'-UTR binding;nucleic acid binding;protein binding;RNA binding;small ribosomal subunit rRNA binding;translation repressor activity	mRNA stabilization;negative regulation of translation;positive regulation of translation;response to cold;response to UV;stress granule assembly	cytoplasm;cytoplasmic stress granule;nucleolus;nucleoplasm;nucleus	-	6	6	6	62.9	62.9	62.9	11.528	0	34.411	977050000	39	0.871727	-0.271088
P12277;G3V4N7	Creatine kinase B-type	CKB				0.188152	-0.558066	24.374	23.9895	20.8608	23.1961	23.8147	23.8877	ATP binding;catalytic activity;creatine kinase activity;kinase activity;nucleotide binding;protein binding;transferase activity;transferase activity, transferring phosphorus-containing groups;ubiquitin protein ligase binding	brain development;cellular chloride ion homeostasis;cerebellum development;creatine metabolic process;phosphorylation;substantia nigra development	cytoplasm;cytosol;dendrite;extracellular exosome;extracellular space;myelin sheath;neuronal cell body;nucleus	Creatine metabolism;Metabolism;Metabolism of amino acids and derivatives;Metabolism of polyamines	2	2	2	8.9	8.9	8.9	42.644	0	11.021	106040000	12	0.673225	0.595135
F5H0Q6;A0A0A0MQS2;Q8N2M8;K7EM61;K7EKC9	CLK4-associating serine/arginine rich protein	CLASRP				0.0332245	-0.0281328	24.4603	24.9098	24.5118	25.1162	24.5847	24.2654	protein binding	mRNA processing;RNA splicing	nucleoplasm;nucleus	-	4	4	4	13.1	13.1	13.1	74.824	0	18.522	176320000	9	0.312618	1.09492
Q9BR76	Coronin-1B	CORO1B				0.200666	0.2592	29.5534	28.1635	28.4273	28.0766	28.9457	28.3443	actin binding;actin filament binding;Arp2/3 complex binding;cadherin binding;identical protein binding;protein binding	actin cytoskeleton organization;actin filament branching;actin filament bundle assembly;cell migration;cellular response to platelet-derived growth factor stimulus;endothelial cell chemotaxis;negative regulation of Arp2/3 complex-mediated actin nucleation;negative regulation of smooth muscle cell chemotaxis;positive regulation of lamellipodium morphogenesis;protein localization to cell leading ed…	actin filament;cell leading edge;cell periphery;cytoplasm;cytoskeleton;cytosol;extracellular exosome;focal adhesion;lamellipodium;perinuclear region of cytoplasm;plasma membrane;stress fiber	-	9	9	9	26.2	26.2	26.2	54.234	0	79.635	2551600000	37	0.908384	-0.21297
Q9ULV4;B4E3S0;H0YHL7	Coronin-1C;Coronin	CORO1C				0.0192285	0.0141652	33.3425	32.6387	32.8704	32.7098	33.1642	32.9351	actin binding;actin filament binding;actin monomer binding;cytoskeletal protein binding;identical protein binding;myosin heavy chain binding;phosphatidylinositol 3-kinase binding;protein binding;protein C-terminus binding;protein homodimerization activity;Rac GTPase binding;RNA binding	actin cytoskeleton organization;actin filament organization;activation of GTPase activity;calcium ion transport;cell migration;cell-substrate adhesion;cellular response to interleukin-4;early endosome to recycling endosome transport;establishment of protein localization;homeostasis of number of cells within a tissue;immunological synapse formation;innate immune response;leukocyte chemotaxis;natur…	actin cytoskeleton;actin filament;axon;cell cortex;cell leading edge;cell projection;cell-cell junction;cortical actin cytoskeleton;cytoplasm;cytoplasmic vesicle;cytoskeleton;cytosol;early endosome;extracellular exosome;flotillin complex;focal adhesion;immunological synapse;lamellipodium;lateral plasma membrane;membrane;nucleus;phagocytic cup;phagocytic vesicle;phagocytic vesicle membrane;plasma …	-	31	31	31	63.1	63.1	63.1	53.248	0	262.16	54562000000	873	0	-7.1606
Q92828	Coronin-2A	CORO2A				0.0975104	0.2908	21.2561	20.8759	24.0563	21.3209	22.5005	21.4945	actin binding;actin filament binding;protein binding	actin cytoskeleton organization;intracellular signal transduction	actin cytoskeleton;transcriptional repressor complex	-	2	2	2	3.8	3.8	3.8	59.763	0.001065	4.7552	17281000	5	0.564312	0.739386
Q10570	Cleavage and polyadenylation specificity factor subunit 1	CPSF1				0.304897	-0.117933	25.2586	25.6434	25.7199	25.7888	25.6171	25.5698	enzyme binding;mRNA 3'-UTR AU-rich region binding;nucleic acid binding;protein binding;RNA binding	mRNA 3'-end processing;mRNA cleavage;mRNA export from nucleus;mRNA polyadenylation;mRNA processing;mRNA splicing, via spliceosome;pre-mRNA cleavage required for polyadenylation;termination of RNA polymerase II transcription;tRNA splicing, via endonucleolytic cleavage and ligation	mRNA cleavage and polyadenylation specificity factor complex;nucleoplasm;nucleus	Cleavage of Growing Transcript in the Termination Region;Gene expression (Transcription);Metabolism of RNA;mRNA 3'-end processing;mRNA Splicing;mRNA Splicing - Major Pathway;Processing of Capped Intron-Containing Pre-mRNA;Processing of Capped Intronless Pre-mRNA;Processing of Intronless Pre-mRNAs;RNA Polymerase II Transcription;RNA Polymerase II Transcription Termination;Transport of Mature mRNA …	12	12	12	13.4	13.4	13.4	160.88	0	56.939	367850000	43	0.01028	-3.90379
Q9P2I0	Cleavage and polyadenylation specificity factor subunit 2	CPSF2				0.192863	-0.0739002	27.7106	27.8207	28.161	27.962	28.0738	27.8782	protein binding;RNA binding	mRNA 3'-end processing;mRNA 3'-end processing by stem-loop binding and cleavage;mRNA cleavage;mRNA export from nucleus;mRNA polyadenylation;mRNA processing;mRNA splicing, via spliceosome;termination of RNA polymerase II transcription	membrane;mRNA cleavage and polyadenylation specificity factor complex;nucleoplasm;nucleus	Cleavage of Growing Transcript in the Termination Region;Gene expression (Transcription);Metabolism of RNA;mRNA 3'-end processing;mRNA Splicing;mRNA Splicing - Major Pathway;Processing of Capped Intron-Containing Pre-mRNA;Processing of Capped Intronless Pre-mRNA;Processing of Intronless Pre-mRNAs;RNA Polymerase II Transcription;RNA Polymerase II Transcription Termination;Transport of Mature mRNA …	20	20	20	36.8	36.8	36.8	88.486	0	114.29	1725400000	80	0.482976	-0.836338
Q9UKF6;G5E9W3	Cleavage and polyadenylation specificity factor subunit 3	CPSF3				1.68975	-0.382233	27.4796	27.2578	27.2757	27.7975	27.7904	27.5719	5'-3' exonuclease activity;endonuclease activity;endoribonuclease activity;hydrolase activity;metal ion binding;nuclease activity;protein binding;RNA binding	mRNA 3'-end processing;mRNA 3'-end processing by stem-loop binding and cleavage;mRNA cleavage;mRNA export from nucleus;mRNA polyadenylation;mRNA processing;mRNA splicing, via spliceosome;RNA phosphodiester bond hydrolysis, endonucleolytic;termination of RNA polymerase II transcription	mRNA cleavage and polyadenylation specificity factor complex;nucleoplasm;nucleus	Cleavage of Growing Transcript in the Termination Region;Gene expression (Transcription);Metabolism of RNA;mRNA 3'-end processing;mRNA Splicing;mRNA Splicing - Major Pathway;Processing of Capped Intron-Containing Pre-mRNA;Processing of Capped Intronless Pre-mRNA;Processing of Intronless Pre-mRNAs;RNA Polymerase II Transcription;RNA Polymerase II Transcription Termination;Transport of Mature mRNA …	15	15	15	34.1	34.1	34.1	77.485	0	74.43	1301800000	55	0.0412632	-2.59584
O95639;C9JEV9	Cleavage and polyadenylation specificity factor subunit 4	CPSF4				1.46928	0.2436	26.278	26.2449	26.4074	26.1778	25.978	26.0437	endoribonuclease activity;metal ion binding;nucleic acid binding;protein binding;RNA binding;zinc ion binding	modification by virus of host mRNA processing;mRNA 3'-end processing;mRNA export from nucleus;mRNA polyadenylation;mRNA processing;mRNA splicing, via spliceosome;pre-mRNA cleavage required for polyadenylation;RNA phosphodiester bond hydrolysis, endonucleolytic;termination of RNA polymerase II transcription;tRNA splicing, via endonucleolytic cleavage and ligation;viral process	intracellular membrane-bounded organelle;mRNA cleavage and polyadenylation specificity factor complex;nucleoplasm;nucleus	Cleavage of Growing Transcript in the Termination Region;Disease;Gene expression (Transcription);Host Interactions with Influenza Factors;Infectious disease;Influenza Infection;Inhibition of Host mRNA Processing and RNA Silencing;Metabolism of RNA;mRNA 3'-end processing;mRNA Splicing;mRNA Splicing - Major Pathway;NS1 Mediated Effects on Host Pathways;Processing of Capped Intron-Containing Pre-mRN…	6	6	6	30.5	30.5	30.5	30.255	0	41.461	488480000	25	0.00278049	-4.41288
F8WJN3;Q16630	Cleavage and polyadenylation specificity factor subunit 6	CPSF6				0.464881	-0.423232	27.8868	27.6185	27.7457	27.4467	28.7621	28.3119	exon-exon junction complex binding;mRNA binding;nucleic acid binding;protein binding;ribosomal large subunit binding;RNA binding	messenger ribonucleoprotein complex assembly;mRNA polyadenylation;mRNA processing;positive regulation of RNA export from nucleus;pre-mRNA cleavage required for polyadenylation;protein heterotetramerization;protein tetramerization	cytoplasm;interchromatin granule;membrane;mRNA cleavage and polyadenylation specificity factor complex;mRNA cleavage factor complex;nuclear speck;nucleoplasm;nucleus;paraspeckles;perichromatin fibrils	Disease;Diseases of signal transduction;FGFR1 mutant receptor activation;Signaling by cytosolic FGFR1 fusion mutants;Signaling by FGFR in disease;Signaling by FGFR1 in disease	12	12	12	26.6	26.6	26.6	52.269	0	67.667	1818000000	89	0	-7.94594
F5H669;Q8N684	Cleavage and polyadenylation specificity factor subunit 7	CPSF7				1.08627	-0.488967	24.4552	24.7223	25.0564	25.0256	25.4433	25.2319	nucleic acid binding;protein binding;RNA binding	messenger ribonucleoprotein complex assembly;mRNA 3'-end processing;mRNA processing;mRNA splicing, via spliceosome;pre-mRNA cleavage required for polyadenylation;protein heterotetramerization;protein tetramerization;termination of RNA polymerase II transcription	cytoplasm;membrane;mRNA cleavage and polyadenylation specificity factor complex;mRNA cleavage factor complex;nucleoplasm;nucleus	Cleavage of Growing Transcript in the Termination Region;Gene expression (Transcription);Metabolism of RNA;mRNA 3'-end processing;mRNA Splicing;mRNA Splicing - Major Pathway;Processing of Capped Intron-Containing Pre-mRNA;Processing of Capped Intronless Pre-mRNA;Processing of Intronless Pre-mRNAs;RNA Polymerase II Transcription;RNA Polymerase II Transcription Termination	4	4	4	13.1	13.1	13.1	41.265	0	12.044	235170000	9	0.765153	-0.477071
Q5JY65;Q9BZJ0	Crooked neck-like protein 1	CRNKL1				0.29066	0.1565	28.4717	28.7478	28.4696	28.7956	28.2679	28.1561	protein binding;RNA binding	mRNA processing;mRNA splicing, via spliceosome;RNA processing;RNA splicing;spliceosomal complex assembly	catalytic step 1 spliceosome;catalytic step 2 spliceosome;nuclear speck;nucleoplasm;nucleus;post-mRNA release spliceosomal complex;precatalytic spliceosome;prespliceosome;Prp19 complex;spliceosomal complex;U2-type catalytic step 2 spliceosome	Metabolism of RNA;mRNA Splicing;mRNA Splicing - Major Pathway;Processing of Capped Intron-Containing Pre-mRNA	18	18	18	22.6	22.6	22.6	99.172	0	77.379	2618400000	98	0.108804	-1.7783
H3BSA1;P19784;H3BNI9;H3BV19	Casein kinase II subunit alpha	CSNK2A2				0.355922	0.398801	23.3596	22.5305	22.7003	22.7142	21.6966	22.9832	ATP binding;kinase activity;nucleotide binding;protein binding;protein kinase activity;protein N-terminus binding;protein serine/threonine kinase activity;transferase activity	apoptotic process;cell cycle;cerebral cortex development;liver regeneration;macroautophagy;phosphatidylcholine biosynthetic process;phosphorylation;positive regulation of protein targeting to mitochondrion;protein folding;protein phosphorylation;regulation of autophagy of mitochondrion;regulation of cell cycle;regulation of chromosome separation;regulation of signal transduction by p53 class medi…	acrosomal vesicle;chromatin;cytoplasm;cytosol;nucleoplasm;nucleus;PcG protein complex;plasma membrane	Axon guidance;Cell Cycle;Cell Cycle, Mitotic;Chaperonin-mediated protein folding;Condensation of Prometaphase Chromosomes;Cooperation of PDCL (PhLP1) and TRiC/CCT in G-protein beta folding;Developmental Biology;Gene expression (Transcription);Generic Transcription Pathway;Glycerophospholipid biosynthesis;Intracellular signaling by second messengers;L1CAM interactions;M Phase;Metabolism;Metabolism…	2	2	2	10	10	10	27.025	0	5.197	43667000	3	0.293104	-1.15035
Q5SRQ6;P67870;Q5SRQ3	Casein kinase II subunit beta	CSNK2B;CSNK2B-LY6G5B-1181				0.857367	-0.662234	24.5268	24.678	25.3104	25.7152	25.8169	24.9698	chromatin binding;identical protein binding;kinase activity;metal ion binding;protein binding;protein domain specific binding;protein kinase regulator activity;protein serine/threonine kinase activity;ribonucleoprotein complex binding;signaling receptor binding;transcription factor binding	adiponectin-activated signaling pathway;cellular protein-containing complex assembly;endothelial tube morphogenesis;liver regeneration;macroautophagy;negative regulation of blood vessel endothelial cell migration;negative regulation of cell proliferation;neutrophil degranulation;peptidyl-threonine phosphorylation;phosphatidylcholine biosynthetic process;phosphorylation;positive regulation of acti…	cell projection;chromatin;cilium;cytoplasm;cytosol;extracellular exosome;extracellular region;ficolin-1-rich granule lumen;nuclear matrix;nucleoplasm;nucleus;PcG protein complex;plasma membrane;protein kinase CK2 complex;secretory granule lumen	Axon guidance;Cell Cycle;Cell Cycle, Mitotic;Chaperonin-mediated protein folding;Condensation of Prometaphase Chromosomes;Cooperation of PDCL (PhLP1) and TRiC/CCT in G-protein beta folding;Developmental Biology;Gene expression (Transcription);Generic Transcription Pathway;Glycerophospholipid biosynthesis;Immune System;Innate Immune System;Intracellular signaling by second messengers;L1CAM interac…	7	7	7	46.2	46.2	46.2	26.925	0	27.556	294060000	16	0.162056	1.50133
Q05048;A0A0A0MSZ9	Cleavage stimulation factor subunit 1	CSTF1				1.10069	-0.4697	24.149	24.5274	24.6669	25.1427	24.9094	24.7003	protein binding;RNA binding	mRNA 3'-end processing;mRNA processing;mRNA splicing, via spliceosome;termination of RNA polymerase II transcription	nucleoplasm;nucleus	Cleavage of Growing Transcript in the Termination Region;Gene expression (Transcription);Metabolism of RNA;mRNA 3'-end processing;mRNA Splicing;mRNA Splicing - Major Pathway;Processing of Capped Intron-Containing Pre-mRNA;Processing of Capped Intronless Pre-mRNA;Processing of Intronless Pre-mRNAs;RNA Polymerase II Transcription;RNA Polymerase II Transcription Termination	5	5	5	21.8	21.8	21.8	48.357	0	36.549	188340000	20	0.471921	0.849307
P35221;G3XAM7	Catenin alpha-1	CTNNA1				0.468976	-0.290033	25.6205	25.05	25.756	25.5592	25.6619	26.0755	actin filament binding;beta-catenin binding;cadherin binding;gamma-catenin binding;identical protein binding;protein binding;protein heterodimerization activity;RNA binding;structural constituent of cytoskeleton;structural molecule activity;vinculin binding	actin filament organization;adherens junction organization;aging;apical junction assembly;axon regeneration;axonogenesis;brain morphogenesis;bundle of His cell-Purkinje myocyte adhesion involved in cell communication;cell adhesion;cell differentiation;cell-cell adhesion;cellular protein localization;cellular response to indole-3-methanol;cytoskeleton organization;dendrite morphogenesis;epithelial…	acrosomal vesicle;actin cytoskeleton;adherens junction;axon;basolateral plasma membrane;catenin complex;cell junction;cell projection;cell-cell adherens junction;cell-cell junction;cytoplasm;cytoskeleton;cytosol;fascia adherens;flotillin complex;focal adhesion;Golgi apparatus;intercalated disc;intracellular membrane-bounded organelle;lamellipodium;membrane;nucleus;plasma membrane;postsynaptic den…	Adherens junctions interactions;CDO in myogenesis;Cell junction organization;Cell-Cell communication;Cell-cell junction organization;Developmental Biology;Myogenesis;RHO GTPase Effectors;RHO GTPases activate IQGAPs;Signal Transduction;Signaling by Receptor Tyrosine Kinases;Signaling by Rho GTPases;Signaling by VEGF;VEGFA-VEGFR2 Pathway;VEGFR2 mediated vascular permeability	11	11	11	20.6	20.6	20.6	100.07	0	72.104	348540000	40	0.929106	0.168171
B4DGU4;P35222	Catenin beta-1	CTNNB1				0.00161159	-0.00253359	25.1393	24.3596	25.4953	24.2267	25.3332	25.4419	alpha-catenin binding;androgen receptor binding;cadherin binding;chromatin binding;disordered domain specific binding;DNA binding transcription factor activity;enzyme binding;estrogen receptor binding;ion channel binding;I-SMAD binding;kinase binding;nuclear hormone receptor binding;protein binding;protein C-terminus binding;protein heterodimerization activity;protein kinase binding;protein phosp…	adherens junction assembly;adherens junction organization;androgen receptor signaling pathway;animal organ development;anterior/posterior axis specification;beta-catenin destruction complex disassembly;beta-catenin-TCF complex assembly;bone resorption;branching involved in blood vessel morphogenesis;branching involved in ureteric bud morphogenesis;canonical Wnt signaling pathway;canonical Wnt sig…	adherens junction;apical junction complex;apical part of cell;basolateral plasma membrane;beta-catenin destruction complex;beta-catenin-TCF complex;beta-catenin-TCF7L2 complex;bicellular tight junction;catenin complex;cell cortex;cell junction;cell periphery;cell projection membrane;cell-cell adherens junction;cell-cell junction;centrosome;cytoplasm;cytoskeleton;cytosol;extracellular exosome;fasc…	Adherens junctions interactions;Apoptosis;Apoptotic cleavage of cell adhesion proteins;Apoptotic cleavage of cellular proteins;Apoptotic execution phase;Beta-catenin independent WNT signaling;Beta-catenin phosphorylation cascade;Binding of TCF/LEF:CTNNB1 to target gene promoters;Ca2+ pathway;CDO in myogenesis;Cell junction organization;Cell-Cell communication;Cell-cell junction organization;Cytos…	6	6	6	8.9	8.9	8.9	84.765	0	25.765	210000000	11	0.850971	0.333718
A0A087WUB9;Q8WYA6	Beta-catenin-like protein 1	CTNNBL1				0.138737	0.119201	25.1394	25.5403	25.7345	25.8807	25.1224	25.0535	enzyme binding;protein binding	apoptotic process;mRNA processing;mRNA splicing, via spliceosome;positive regulation of apoptotic process;RNA splicing;somatic diversification of immunoglobulins	cytoplasm;membrane;nucleoplasm;nucleus;Prp19 complex;spliceosomal complex	Metabolism of RNA;mRNA Splicing;mRNA Splicing - Major Pathway;Processing of Capped Intron-Containing Pre-mRNA	8	8	8	15	15	15	65.702	0	29.197	311360000	36	0.908061	0.212124
Q14247	Src substrate cortactin	CTTN				1.00738	-0.909568	27.4417	26.251	26.2664	27.5778	27.8228	27.2872	cadherin binding;profilin binding;protein binding	actin cytoskeleton reorganization;actin filament polymerization;cell motility;dendritic spine maintenance;endocytosis;focal adhesion assembly;intracellular protein transport;lamellipodium organization;membrane organization;negative regulation of extrinsic apoptotic signaling pathway;neuron projection morphogenesis;positive regulation of actin filament polymerization;positive regulation of smooth …	actin filament;cell cortex;cell junction;cell projection;clathrin-coated pit;cortical cytoskeleton;cytoplasm;cytoskeleton;cytosol;dendrite;dendritic spine;focal adhesion;Golgi apparatus;growth cone;intracellular membrane-bounded organelle;lamellipodium;membrane;mitotic spindle midzone;plasma membrane;podosome;ruffle;voltage-gated potassium channel complex	Clathrin-mediated endocytosis;Membrane Trafficking;RHO GTPase Effectors;RHO GTPases activate PAKs;Signal Transduction;Signaling by Rho GTPases;Vesicle-mediated transport	10	10	10	25.6	25.6	25.6	61.585	0	58.636	1040500000	23	0.973721	-0.056424
Q9P013	Spliceosome-associated protein CWC15 homolog	CWC15				0.0883257	-0.0587673	28.2812	28.4252	28.5148	28.9077	28.1587	28.3311	protein binding;RNA binding	mRNA processing;mRNA splicing, via spliceosome;RNA splicing	catalytic step 2 spliceosome;mitochondrion;nuclear speck;nucleoplasm;nucleus;spliceosomal complex;U2-type catalytic step 2 spliceosome	Metabolism of RNA;mRNA Splicing;mRNA Splicing - Major Pathway;Processing of Capped Intron-Containing Pre-mRNA	8	8	8	38	38	38	26.624	0	89.838	2452600000	56	0.331189	-1.04868
Q9HCG8;B7WP74	Pre-mRNA-splicing factor CWC22 homolog	CWC22				0.680324	-0.246767	27.4022	27.8102	27.6353	28.0293	27.6422	27.9165	protein binding;RNA binding	mRNA processing;mRNA splicing, via spliceosome;regulation of mRNA splicing, via spliceosome;RNA splicing	catalytic step 2 spliceosome;cytosol;nuclear speck;nucleoplasm;nucleus;spliceosomal complex;U2-type catalytic step 1 spliceosome;U2-type catalytic step 2 spliceosome	Metabolism of RNA;mRNA Splicing;mRNA Splicing - Major Pathway;Processing of Capped Intron-Containing Pre-mRNA	19	19	19	23.1	23.1	23.1	105.47	0	106.96	1523500000	98	0.913195	0.19313
Q9NXE8	Pre-mRNA-splicing factor CWC25 homolog	CWC25				0.253333	0.0620009	26.0076	26.0727	25.8945	25.8998	26.0842	25.8048	-	mRNA splicing, via spliceosome	nuclear speck;nucleoplasm	Metabolism of RNA;mRNA Splicing;mRNA Splicing - Major Pathway;Processing of Capped Intron-Containing Pre-mRNA	6	6	6	13.6	13.6	13.6	49.647	0	13.586	490680000	18	0.85107	-0.334408
Q6UX04;D6REK3	Peptidyl-prolyl cis-trans isomerase CWC27 homolog	CWC27				0.0540459	-0.0342331	25.4096	26.1184	25.7608	25.9313	25.6679	25.7923	isomerase activity;peptidyl-prolyl cis-trans isomerase activity	mRNA splicing, via spliceosome;protein folding;protein peptidyl-prolyl isomerization	catalytic step 2 spliceosome;nucleoplasm;nucleus	Metabolism of RNA;mRNA Splicing;mRNA Splicing - Major Pathway;Processing of Capped Intron-Containing Pre-mRNA	8	8	8	24.4	24.4	24.4	53.846	0	55.051	378310000	23	0.410803	0.9404
Q2TBE0;H7C3G7	CWF19-like protein 2	CWF19L2				1.72093	0.503867	25.824	25.6411	25.5608	25.0407	25.3837	25.0899	protein binding	-	-	-	6	6	6	8.6	8.6	8.6	103.79	0	16.84	322490000	17	0.89869	-0.231964
Q9UER7;Q5STR5;Q4VX54	Death domain-associated protein 6	DAXX				1.07351	-0.388967	25.4932	25.4067	25.2959	25.4813	25.8577	26.0237	androgen receptor binding;enzyme binding;heat shock protein binding;histone binding;p53 binding;protein binding;protein heterodimerization activity;protein homodimerization activity;protein kinase activator activity;protein kinase binding;protein N-terminus binding;signal transducer activity, downstream of receptor;SUMO binding;transcription coactivator activity;transcription corepressor activity…	activation of JUN kinase activity;androgen receptor signaling pathway;apoptotic process;cellular response to cadmium ion;cellular response to copper ion;cellular response to diamide;cellular response to heat;cellular response to sodium arsenite;cellular response to unfolded protein;chromatin organization;chromatin remodeling;extrinsic apoptotic signaling pathway via death domain receptors;negativ…	chromosome;chromosome, centromeric region;cytoplasm;cytosol;nuclear body;nucleolus;nucleoplasm;nucleus;PML body;SWI/SNF superfamily-type complex	Gene expression (Transcription);Generic Transcription Pathway;Regulation of TP53 Activity;Regulation of TP53 Degradation;Regulation of TP53 Expression and Degradation;RNA Polymerase II Transcription;Transcriptional Regulation by TP53	6	6	6	9.5	9.5	9.5	81.372	0	14.69	348090000	10	0.871447	-0.273049
K7EQ02;K7EQ55;K7EK33;Q96EP5	DAZ-associated protein 1	DAZAP1				1.42938	-0.779733	24.4497	24.3334	24.3701	25.4988	24.6717	25.3219	nucleic acid binding;poly(G) binding;poly(U) RNA binding;protein binding;RNA binding;RNA stem-loop binding	cell differentiation;cell proliferation;maternal placenta development;multicellular organism development;positive regulation of mRNA splicing, via spliceosome;spermatogenesis	cytoplasm;cytosol;nucleoplasm;nucleus;protein-containing complex;ribonucleoprotein complex	-	4	4	4	24.5	24.5	24.5	35.02	0	46.828	195790000	8	0.309431	1.1014
Q16643;D6R9W4	Drebrin	DBN1				0.127387	-0.240934	31.5484	29.5712	30.0654	30.0333	31.2713	30.6032	actin binding;cadherin binding;profilin binding;protein binding	actin filament organization;cell communication by chemical coupling;cell communication by electrical coupling;cell differentiation;generation of neurons;maintenance of protein location in cell;multicellular organism development;nervous system development;neural precursor cell proliferation;regulation of dendrite development;regulation of neuronal synaptic plasticity	actin cytoskeleton;actomyosin;cell cortex;cell junction;cell projection;cell-cell junction;cortical cytoskeleton;cytoplasm;cytoskeleton;dendrite;gap junction;growth cone;intracellular;membrane;plasma membrane	-	19	19	19	33.4	33.4	33.4	71.428	0	198.5	10097000000	127	0.838781	-0.355036
F5GY55;Q16531;F5GYG8;F5GWI0;F5GZY8;F5H2L3	DNA damage-binding protein 1	DDB1				0.00343958	0.00263405	22.7629	22.2337	23.0757	22.7713	22.689	22.6041	cullin family protein binding;damaged DNA binding;DNA binding;nucleic acid binding;protein binding;protein binding, bridging;protein-containing complex binding;WD40-repeat domain binding	cellular response to DNA damage stimulus;DNA damage response, detection of DNA damage;DNA repair;global genome nucleotide-excision repair;histone H2A monoubiquitination;interaction with symbiont;negative regulation of apoptotic process;nucleotide-excision repair;nucleotide-excision repair, DNA damage recognition;nucleotide-excision repair, DNA duplex unwinding;nucleotide-excision repair, DNA inci…	Cul4A-RING E3 ubiquitin ligase complex;Cul4B-RING E3 ubiquitin ligase complex;Cul4-RING E3 ubiquitin ligase complex;cytoplasm;extracellular exosome;extracellular space;nuclear chromosome, telomeric region;nucleoplasm;nucleus;protein-containing complex	DNA Damage Bypass;DNA Damage Recognition in GG-NER;DNA Repair;Dual Incision in GG-NER;Dual incision in TC-NER;Formation of Incision Complex in GG-NER;Formation of TC-NER Pre-Incision Complex;Gap-filling DNA repair synthesis and ligation in TC-NER;Global Genome Nucleotide Excision Repair (GG-NER);Metabolism of proteins;Neddylation;Nucleotide Excision Repair;Post-translational protein modification;…	3	3	3	2.6	2.6	2.6	121.71	0	5.6234	45019000	11	0.765377	0.487384
Q92499;F1T0B3;A0A087X2G1	ATP-dependent RNA helicase DDX1	DDX1				0.105739	0.0764669	23.935	24.7101	24.7094	24.4194	24.4018	24.3039	ATP binding;ATP-dependent helicase activity;ATP-dependent RNA helicase activity;chromatin binding;DNA binding;DNA/RNA helicase activity;double-stranded RNA binding;exonuclease activity;helicase activity;hydrolase activity;nuclease activity;nucleic acid binding;nucleotide binding;poly(A) binding;protein binding;RNA binding;RNA helicase activity;transcription cofactor activity	DNA duplex unwinding;double-strand break repair;mRNA processing;multicellular organism development;nucleic acid phosphodiester bond hydrolysis;protein localization to cytoplasmic stress granule;regulation of transcription, DNA-templated;regulation of translational initiation;response to exogenous dsRNA;response to virus;RNA secondary structure unwinding;spliceosomal complex assembly;transcription…	cleavage body;cytoplasm;cytoplasmic stress granule;cytosol;membrane;nucleolus;nucleoplasm;nucleus;tRNA-splicing ligase complex	Metabolism of RNA;tRNA processing;tRNA processing in the nucleus	5	5	5	12.7	12.7	12.7	82.431	0	30.783	162770000	29	0.605209	0.69087
A0A1W2PQ51;Q92841	Probable ATP-dependent RNA helicase DDX17	DDX17				1.66884	-0.505833	30.1853	30.1241	29.9791	30.8466	30.511	30.4484	ATP binding;ATP-dependent RNA helicase activity;helicase activity;hydrolase activity;nucleic acid binding;nucleotide binding;protein binding;RNA binding;RNA helicase activity;RNA-dependent ATPase activity;transcription coactivator activity	alternative mRNA splicing, via spliceosome;androgen receptor signaling pathway;defense response to virus;epithelial to mesenchymal transition;gene silencing by RNA;immune system process;intracellular estrogen receptor signaling pathway;miRNA metabolic process;mRNA processing;myoblast differentiation;positive regulation of transcription by RNA polymerase II;regulation of alternative mRNA splicing,…	cytoplasm;cytosol;membrane;nuclear speck;nucleolus;nucleoplasm;nucleus	Metabolism of proteins;Post-translational protein modification;SUMO E3 ligases SUMOylate target proteins;SUMOylation;SUMOylation of transcription cofactors	37	25	25	47.7	39.7	39.7	80.457	0	201.73	9549600000	267	0.409335	-0.942791
Q9NVP1	ATP-dependent RNA helicase DDX18	DDX18				0.130853	-0.1426	23.4814	23.8159	23.1665	24.3235	23.1581	23.41	ATP binding;ATP-dependent RNA helicase activity;helicase activity;hydrolase activity;nucleic acid binding;nucleotide binding;protein binding;RNA binding	cellular response to estradiol stimulus;RNA secondary structure unwinding	chromosome;cytoplasm;membrane;nucleolus;nucleus	-	6	6	6	15.8	15.8	15.8	75.406	0	25.825	120920000	31	0.218087	-1.32886
Q9UHI6	Probable ATP-dependent RNA helicase DDX20	DDX20				0.412838	-0.131933	22.3885	22.5119	22.8048	22.6763	22.6163	22.8084	ATP binding;ATP-dependent RNA helicase activity;DNA binding;helicase activity;histone deacetylase binding;hydrolase activity;nucleic acid binding;nucleotide binding;protein binding;protein binding, bridging;repressing transcription factor binding	import into nucleus;mRNA processing;negative regulation of cell proliferation;negative regulation of transcription by RNA polymerase II;negative regulation of transcription, DNA-templated;oogenesis;positive regulation of apoptotic process;regulation of steroid biosynthetic process;RNA processing;RNA secondary structure unwinding;RNA splicing;spliceosomal snRNP assembly;spliceosomal tri-snRNP comp…	cytoplasm;cytoskeleton;cytosol;Gemini of coiled bodies;membrane;nucleolus;nucleoplasm;nucleus;RNA polymerase II transcription repressor complex;SMN complex;SMN-Sm protein complex;transcriptional repressor complex	Metabolism of non-coding RNA;Metabolism of RNA;snRNP Assembly	3	3	3	5.2	5.2	5.2	92.239	0	6.7293	39669000	8	0.953488	-0.114217
Q9NR30	Nucleolar RNA helicase 2	DDX21				0.474906	-0.292933	29.5661	29.6518	29.1691	30.184	29.4383	29.6435	7SK snRNA binding;ATP binding;ATP-dependent RNA helicase activity;double-stranded RNA binding;helicase activity;hydrolase activity;miRNA binding;nucleic acid binding;nucleotide binding;protein binding;RNA binding;rRNA binding;snoRNA binding	osteoblast differentiation;positive regulation of gene expression, epigenetic;response to exogenous dsRNA;response to virus;RNA secondary structure unwinding;rRNA processing;transcription by RNA polymerase II;transcription, DNA-templated	cytoplasm;membrane;nucleolus;nucleoplasm;nucleus	B-WICH complex positively regulates rRNA expression;Epigenetic regulation of gene expression;Gene expression (Transcription);Major pathway of rRNA processing in the nucleolus and cytosol;Metabolism of RNA;Positive epigenetic regulation of rRNA expression;rRNA processing;rRNA processing in the nucleus and cytosol	37	37	35	57.6	57.6	54.2	87.343	0	261.85	6342000000	259	0.107675	-1.78077
Q9BUQ8	Probable ATP-dependent RNA helicase DDX23	DDX23				0.591083	0.1312	33.0285	33.208	32.9527	33.0565	32.8438	32.8953	ATP binding;ATP-dependent helicase activity;ATP-dependent RNA helicase activity;helicase activity;hydrolase activity;nucleic acid binding;nucleotide binding;protein binding;RNA binding	cis assembly of pre-catalytic spliceosome;mRNA processing;mRNA splicing, via spliceosome;RNA secondary structure unwinding;RNA splicing;RNA splicing, via transesterification reactions	catalytic step 2 spliceosome;cytoplasm;extracellular exosome;nucleolus;nucleoplasm;nucleus;spliceosomal complex;U5 snRNP	Metabolism of RNA;mRNA Splicing;mRNA Splicing - Major Pathway;mRNA Splicing - Minor Pathway;Processing of Capped Intron-Containing Pre-mRNA	48	48	48	56.8	56.8	56.8	95.581	0	323.31	55623000000	685	0.655527	-0.614744
O00148;K7EQN7	ATP-dependent RNA helicase DDX39A	DDX39A				0.701548	0.397033	26.102	26.261	26.8219	26.2068	26.0488	25.7382	ATP binding;ATPase activity;ATP-dependent RNA helicase activity;helicase activity;hydrolase activity;identical protein binding;nucleic acid binding;nucleotide binding;protein binding;RNA binding	cellular response to DNA damage stimulus;mRNA 3'-end processing;mRNA export from nucleus;mRNA processing;mRNA splicing, via spliceosome;regulation of gene expression;RNA export from nucleus;RNA secondary structure unwinding;RNA splicing;termination of RNA polymerase II transcription	cytoplasm;membrane;nuclear speck;nucleolus;nucleoplasm;nucleus;spliceosomal complex	Cleavage of Growing Transcript in the Termination Region;Gene expression (Transcription);Metabolism of RNA;mRNA 3'-end processing;Processing of Capped Intron-Containing Pre-mRNA;RNA Polymerase II Transcription;RNA Polymerase II Transcription Termination;Transport of Mature mRNA derived from an Intron-Containing Transcript;Transport of Mature Transcript to Cytoplasm	24	10	10	67.7	41	41	49.129	0	76.962	516080000	47	0.802442	-0.421523
Q13838;Q5STU3;A0A0G2JJZ9;A0A140T9X3;F6WLT2;A0A0A0MT12;F6TRA5;F6S4E6;A0A140T9X9;F6UJC5;A0A140TA18;A0A140T996	Spliceosome RNA helicase DDX39B	DDX39B				0.1298	-0.0735327	30.1099	30.4575	30.7856	30.5973	30.5966	30.3797	ATP binding;ATPase activity;ATP-dependent protein binding;ATP-dependent RNA helicase activity;helicase activity;hydrolase activity;identical protein binding;nucleic acid binding;nucleotide binding;protein binding;protein-containing complex binding;RNA binding;RNA-dependent ATPase activity;U4 snRNA binding;U6 snRNA binding	liver development;mRNA 3'-end processing;mRNA export from nucleus;mRNA processing;mRNA splicing, via spliceosome;mRNA transport;negative regulation of DNA damage checkpoint;positive regulation of cell growth involved in cardiac muscle cell development;positive regulation of DNA biosynthetic process;positive regulation of DNA-templated transcription, elongation;positive regulation of translation;p…	cytoplasm;nuclear matrix;nuclear speck;nucleolus;nucleoplasm;nucleus;protein-containing complex;spliceosomal complex;transcription export complex;U4 snRNP;U6 snRNP	Cleavage of Growing Transcript in the Termination Region;Gene expression (Transcription);Metabolism of RNA;mRNA 3'-end processing;Processing of Capped Intron-Containing Pre-mRNA;RNA Polymerase II Transcription;RNA Polymerase II Transcription Termination;Transport of Mature mRNA derived from an Intron-Containing Transcript;Transport of Mature Transcript to Cytoplasm	30	30	16	81.8	81.8	53.5	48.991	0	271.82	10068000000	331	0.829476	0.378049
A0A0D9SFB3;A0A0D9SG12;A0A0D9SF53;O00571;O15523	ATP-dependent RNA helicase DDX3X;ATP-dependent RNA helicase DDX3Y	DDX3X;DDX3Y				1.28874	-0.477599	29.6074	29.7668	29.8902	30.5388	30.0863	30.0721	ATP binding;ATPase activity;ATP-dependent DNA helicase activity;ATP-dependent RNA helicase activity;cadherin binding;CTPase activity;DNA binding;eukaryotic initiation factor 4E binding;GTPase activity;helicase activity;hydrolase activity;mRNA 5'-UTR binding;nucleic acid binding;nucleoside-triphosphatase activity;nucleotide binding;poly(A) binding;protein binding;protein serine/threonine kinase ac…	apoptotic process;cell differentiation;cellular response to arsenic-containing substance;cellular response to osmotic stress;chromosome segregation;DNA duplex unwinding;DNA methylation involved in gamete generation;extrinsic apoptotic signaling pathway via death domain receptors;flagellated sperm motility;gene silencing by RNA;immune system process;innate immune response;intracellular signal tran…	cytoplasm;cytoplasmic ribonucleoprotein granule;cytoplasmic stress granule;cytosol;cytosolic small ribosomal subunit;eukaryotic translation initiation factor 3 complex;extracellular exosome;extracellular region;ficolin-1-rich granule lumen;membrane;mitochondrial outer membrane;mitochondrion;nuclear speck;nucleolus;nucleus;P granule;perinuclear region of cytoplasm;pi-body;piP-body;secretory granul…	Gene expression (Transcription);Gene Silencing by RNA;Immune System;Innate Immune System;Neutrophil degranulation;PIWI-interacting RNA (piRNA) biogenesis	42	42	42	67	67	67	70.839	0	297.55	7923100000	320	0.967032	-0.0674067
Q9UJV9;J3KNN5	Probable ATP-dependent RNA helicase DDX41	DDX41				1.34466	0.274366	31.4634	31.6696	31.3866	31.1625	31.3145	31.2195	ATP binding;ATP-dependent RNA helicase activity;DNA binding;helicase activity;hydrolase activity;metal ion binding;nucleic acid binding;nucleotide binding;protein binding;RNA binding	apoptotic process;cell differentiation;cell proliferation;cellular response to interferon-beta;defense response to virus;mRNA processing;mRNA splicing, via spliceosome;positive regulation of transcription by RNA polymerase II;positive regulation of type I interferon production;regulation of type I interferon production;RNA secondary structure unwinding;RNA splicing	catalytic step 2 spliceosome;cytoplasm;cytosol;endoplasmic reticulum;membrane;nucleolus;nucleus;spliceosomal complex	Cytosolic sensors of pathogen-associated DNA;Immune System;Innate Immune System;IRF3-mediated induction of type I IFN;Regulation of innate immune responses to cytosolic DNA;STING mediated induction of host immune responses	38	38	38	73.2	73.2	73.2	69.837	0	244.47	17966000000	345	0.355439	-1.01745
Q86XP3;A0A0A0MSJ0	ATP-dependent RNA helicase DDX42	DDX42				1.11622	-0.406033	28.5657	28.9519	28.8517	29.4473	29.0836	29.0565	ATP binding;ATP-dependent RNA helicase activity;helicase activity;hydrolase activity;nucleic acid binding;nucleotide binding;protein binding;RNA binding	mRNA splicing, via spliceosome;protein localization;regulation of apoptotic process;RNA secondary structure unwinding	Cajal body;cytoplasm;cytosol;membrane;nuclear speck;nucleolus;nucleoplasm;nucleus	Metabolism of RNA;mRNA Splicing;mRNA Splicing - Major Pathway;mRNA Splicing - Minor Pathway;Processing of Capped Intron-Containing Pre-mRNA	32	32	32	48.7	48.7	48.7	102.97	0	263.61	3801600000	210	0.456982	-0.870872
A0A0C4DG89	-	DDX46				0.059098	0.0469329	31.1323	30.7382	30.6372	30.3384	31.0929	30.9356	ATP binding;nucleic acid binding	-	fibrillar center;nuclear speck;nucleus	-	47	47	2	50.9	50.9	3.1	117.46	0	323.31	13032000000	363	0.565459	-0.739405
P17844;J3KTA4	Probable ATP-dependent RNA helicase DDX5	DDX5				1.35688	-0.418232	32.1897	32.2056	32.1889	32.9007	32.4609	32.4773	androgen receptor binding;ATP binding;ATP-dependent RNA helicase activity;calcium-dependent protein binding;calmodulin binding;enzyme binding;helicase activity;hydrolase activity;MH2 domain binding;mRNA 3'-UTR binding;nucleic acid binding;nucleotide binding;pre-mRNA binding;primary miRNA binding;promoter-specific chromatin binding;protein binding;ribonucleoprotein complex binding;RNA binding;RNA …	alternative mRNA splicing, via spliceosome;androgen receptor signaling pathway;BMP signaling pathway;cell growth;epithelial to mesenchymal transition;intracellular estrogen receptor signaling pathway;intrinsic apoptotic signaling pathway by p53 class mediator;mRNA processing;mRNA splicing, via spliceosome;mRNA transcription;myoblast differentiation;negative regulation of transcription by RNA poly…	catalytic step 2 spliceosome;cytoplasm;extracellular exosome;membrane;nucleolus;nucleoplasm;nucleus;SMAD protein complex;spliceosomal complex	ESR-mediated signaling;Estrogen-dependent gene expression;Metabolism of RNA;mRNA Splicing;mRNA Splicing - Major Pathway;Processing of Capped Intron-Containing Pre-mRNA;Signal Transduction;Signaling by Nuclear Receptors	47	47	35	63.7	63.7	52.3	69.147	0	323.31	39059000000	618	0.0131667	3.55397
Q9BQ39;A0A087WVC1	ATP-dependent RNA helicase DDX50	DDX50				0.881682	-0.542466	27.561	27.327	27.2584	28.4634	27.5961	27.7143	ATP binding;ATP-dependent RNA helicase activity;helicase activity;hydrolase activity;nucleic acid binding;nucleotide binding;RNA binding	RNA secondary structure unwinding	cytoplasm;membrane;nucleolus;nucleus;plasma membrane	-	21	19	19	36.1	32.4	32.4	82.564	0	91.434	1621500000	64	0.911073	-0.201879
P26196	Probable ATP-dependent RNA helicase DDX6	DDX6				0.148818	-0.1391	23.5653	23.9874	23.8325	23.2849	24.301	24.2166	ATP binding;ATP-dependent RNA helicase activity;cadherin binding;helicase activity;hydrolase activity;nucleic acid binding;nucleotide binding;protein binding;protein domain specific binding;RNA binding;RNA helicase activity	cytoplasmic mRNA processing body assembly;exonucleolytic nuclear-transcribed mRNA catabolic process involved in deadenylation-dependent decay;negative regulation of neuron differentiation;regulation of translation;RNA secondary structure unwinding;spermatogenesis;stem cell population maintenance;viral RNA genome packaging	cytoplasm;cytoplasmic ribonucleoprotein granule;cytoplasmic stress granule;cytosol;heterochromatin;membrane;mitochondrion;nucleolus;nucleus;outer dense fiber;P granule;P-body;RISC complex;sperm annulus	Deadenylation-dependent mRNA decay;Metabolism of RNA;mRNA decay by 5' to 3' exoribonuclease	3	3	3	11.4	11.4	11.4	54.416	0	15.118	105440000	14	0.763591	-0.480249
B4DFG0;P35659	Protein DEK	DEK				0.449027	-0.233234	25.5043	25.8241	25.7522	26.3038	25.6154	25.8611	chromatin binding;DNA binding;histone binding;RNA binding	chromatin organization;chromatin remodeling;positive regulation of gene expression, epigenetic;regulation of double-strand break repair;regulation of double-strand break repair via nonhomologous end joining;regulation of transcription by RNA polymerase II;signal transduction;transcription by RNA polymerase II;viral genome replication	contractile fiber;nucleoplasm;nucleus	B-WICH complex positively regulates rRNA expression;Epigenetic regulation of gene expression;Gene expression (Transcription);Generic Transcription Pathway;Positive epigenetic regulation of rRNA expression;RNA Polymerase II Transcription;Transcriptional regulation by the AP-2 (TFAP2) family of transcription factors	5	5	5	15.9	15.9	15.9	39.5	0	19.322	406440000	26	0.730681	-0.522088
O43143	Pre-mRNA-splicing factor ATP-dependent RNA helicase DHX15	DHX15				0.378592	-0.0845998	30.7356	30.6989	30.6551	30.9567	30.6525	30.7342	ATP binding;ATP-dependent RNA helicase activity;double-stranded RNA binding;helicase activity;hydrolase activity;nucleic acid binding;nucleotide binding;protein binding;RNA binding;RNA helicase activity	mRNA processing;mRNA splicing, via spliceosome;response to alkaloid;response to toxic substance;RNA splicing	cytoplasm;nuclear speck;nucleolus;nucleoplasm;nucleus;U12-type spliceosomal complex;U2-type post-mRNA release spliceosomal complex	Metabolism of RNA;mRNA Splicing;mRNA Splicing - Major Pathway;Processing of Capped Intron-Containing Pre-mRNA	44	44	43	57.2	57.2	56.1	90.932	0	323.31	12505000000	520	0.223739	-1.30673
O60231;A0A140T947;Q5SQH5;A0A140T8Y5	Putative pre-mRNA-splicing factor ATP-dependent RNA helicase DHX16	DHX16				0.398152	0.1667	25.3428	25.7252	25.7182	25.6696	25.36	25.2565	ATP binding;ATPase activity;ATP-dependent RNA helicase activity;helicase activity;hydrolase activity;nucleic acid binding;nucleotide binding;protein binding;RNA binding;RNA helicase activity	mRNA processing;mRNA splicing, via spliceosome;RNA splicing	cytoplasm;nucleoplasm;nucleus;spliceosomal complex	Metabolism of RNA;mRNA Splicing;mRNA Splicing - Major Pathway;Processing of Capped Intron-Containing Pre-mRNA	8	7	7	10.9	10	10	119.26	0	15.853	336460000	15	0.109901	1.7085
H7BXY3;Q7L2E3	Putative ATP-dependent RNA helicase DHX30	DHX30	+			1.84698	-0.544833	26.1825	25.9309	26.2785	26.8346	26.6162	26.5756	ATP binding;ATP-dependent RNA helicase activity;chromatin binding;double-stranded RNA binding;helicase activity;hydrolase activity;nucleic acid binding;nucleotide binding;protein binding;RNA binding	mitochondrial large ribosomal subunit assembly;ribosome biogenesis;RNA processing	cytoplasm;cytosol;mitochondrial nucleoid;mitochondrion;ribonucleoprotein granule	-	15	15	15	15.4	15.4	15.4	130.55	0	51.475	621400000	33	0.320605	-1.07525
Q92620	Pre-mRNA-splicing factor ATP-dependent RNA helicase PRP16	DHX38				0.767987	0.3493	26.7318	27.0314	27.1082	26.9543	26.4788	26.3904	ATP binding;ATP-dependent RNA helicase activity;helicase activity;hydrolase activity;nucleic acid binding;nucleotide binding;protein binding;RNA binding	mRNA 3'-end processing;mRNA export from nucleus;mRNA processing;mRNA splicing, via spliceosome;RNA export from nucleus;RNA splicing;termination of RNA polymerase II transcription	catalytic step 2 spliceosome;cytoplasm;membrane;nucleoplasm;nucleus;spliceosomal complex	Cleavage of Growing Transcript in the Termination Region;Gene expression (Transcription);Metabolism of RNA;mRNA 3'-end processing;mRNA Splicing;mRNA Splicing - Major Pathway;Processing of Capped Intron-Containing Pre-mRNA;RNA Polymerase II Transcription;RNA Polymerase II Transcription Termination;Transport of Mature mRNA derived from an Intron-Containing Transcript;Transport of Mature Transcript …	11	11	11	10.6	10.6	10.6	140.5	0	38.657	829000000	46	0.887309	-0.246973
Q14562;F5H658	ATP-dependent RNA helicase DHX8	DHX8				0.099096	0.0441004	28.4535	28.3245	28.3253	28.6302	28.1498	28.191	ATP binding;ATP-dependent RNA helicase activity;helicase activity;hydrolase activity;identical protein binding;nucleic acid binding;nucleotide binding;protein binding;RNA binding	mRNA processing;mRNA splicing, via spliceosome;RNA processing;RNA splicing	catalytic step 2 spliceosome;cytoplasm;nuclear body;nucleoplasm;nucleus;spliceosomal complex;U2-type catalytic step 2 spliceosome	-	35	34	34	37.5	36.7	36.7	139.31	0	163.9	2477100000	201	0.0715263	-2.14618
Q08211	ATP-dependent RNA helicase A	DHX9				1.33709	-0.4335	31.5202	31.6501	31.6268	32.3213	31.8472	31.9291	ATP binding;ATPase activity;ATP-dependent 3'-5' DNA helicase activity;ATP-dependent 3'-5' DNA/RNA helicase activity;ATP-dependent 3'-5' RNA helicase activity;ATP-dependent DNA helicase activity;ATP-dependent RNA helicase activity;chromatin DNA binding;core promoter binding;DNA binding;DNA replication origin binding;double-stranded DNA binding;double-stranded RNA binding;helicase activity;hydrolas…	alternative mRNA splicing, via spliceosome;cellular response to exogenous dsRNA;cellular response to tumor necrosis factor;CRD-mediated mRNA stabilization;DNA duplex unwinding;DNA replication;DNA-templated transcription, termination;DNA-templated viral transcription;gene silencing by RNA;G-quadruplex DNA unwinding;immune system process;inflammatory response;innate immune response;mRNA processing;…	actin cytoskeleton;centrosome;CRD-mediated mRNA stability complex;cytoplasm;cytoplasmic ribonucleoprotein granule;cytoskeleton;cytosol;membrane;micro-ribonucleoprotein complex;microtubule organizing center;nuclear body;nuclear stress granule;nucleolus;nucleoplasm;nucleus;perichromatin fibrils;polysomal ribosome;polysome;protein-containing complex;ribonucleoprotein complex;RISC-loading complex	Cytokine Signaling in Immune system;Cytosolic sensors of pathogen-associated DNA;DDX58/IFIH1-mediated induction of interferon-alpha/beta;DEx/H-box helicases activate type I IFN and inflammatory cytokines production;Immune System;Innate Immune System;Interleukin-1 family signaling;Interleukin-1 signaling;Metabolism of RNA;mRNA Splicing;mRNA Splicing - Major Pathway;MyD88 cascade initiated on plasm…	52	52	52	52	52	52	140.96	0	323.31	26885000000	558	0	7.69828
O60832;C9IYT0	H/ACA ribonucleoprotein complex subunit 4	DKC1				0.376496	0.262833	28.9455	28.7704	28.475	28.9611	28.0863	28.355	box H/ACA snoRNA binding;isomerase activity;protein binding;pseudouridine synthase activity;RNA binding;telomerase activity;telomerase RNA binding	box H/ACA snoRNA 3'-end processing;box H/ACA snoRNA metabolic process;cell proliferation;mRNA pseudouridine synthesis;positive regulation of establishment of protein localization to telomere;positive regulation of protein localization to Cajal body;positive regulation of telomerase activity;positive regulation of telomerase RNA localization to Cajal body;positive regulation of telomere maintenanc…	box H/ACA scaRNP complex;box H/ACA snoRNP complex;box H/ACA telomerase RNP complex;Cajal body;cytoplasm;fibrillar center;integral component of membrane;membrane;nucleolus;nucleoplasm;nucleus;telomerase holoenzyme complex	Cell Cycle;Chromosome Maintenance;Extension of Telomeres;Metabolism of RNA;rRNA modification in the nucleus and cytosol;rRNA processing;rRNA processing in the nucleus and cytosol;Telomere Extension By Telomerase;Telomere Maintenance	14	14	14	29.4	29.4	29.4	57.673	0	64.57	3117900000	69	0.83943	-0.362605
Q5HYB6;A0A087WWU8;Q5VU61;J3KN67;D6R904;P06753	Tropomyosin alpha-3 chain	DKFZp686J1372;TPM3				0.269864	0.171	27.7459	27.3482	27.3001	26.8727	27.4891	27.5194	actin binding;actin filament binding;calcium ion binding;cytoskeletal protein binding;identical protein binding;metal ion binding;molecular_function;protein binding;protein heterodimerization activity;protein homodimerization activity;structural constituent of cytoskeleton;structural constituent of muscle	actin filament organization;cardiac muscle contraction;cellular response to reactive oxygen species;cytoskeleton organization;in utero embryonic development;muscle contraction;muscle filament sliding;negative regulation of cell migration;negative regulation of vascular associated smooth muscle cell migration;negative regulation of vascular smooth muscle cell proliferation;osteoblast differentiati…	actin cytoskeleton;actin filament;bleb;cytoplasm;cytoskeleton;cytosol;extracellular exosome;filamentous actin;focal adhesion;integral component of membrane;membrane;muscle thin filament tropomyosin;myofibril;ruffle membrane;sarcomere;stress fiber	Muscle contraction;Smooth Muscle Contraction;Striated Muscle Contraction	10	10	10	46.6	46.6	46.6	27.175	0	30.336	1153600000	30	0.366173	0.999866
Q96EY1	DnaJ homolog subfamily A member 3, mitochondrial	DNAJA3	+			0.62998	0.185134	24.5426	24.5891	24.497	24.615	24.2575	24.2008	ATP binding;GTPase regulator activity;heat shock protein binding;interferon-gamma receptor binding;metal ion binding;NF-kappaB binding;protein binding;protein kinase binding;transcription factor binding;unfolded protein binding	activation of cysteine-type endopeptidase activity involved in apoptotic process;activation-induced cell death of T cells;apoptotic process;cell aging;mitochondrial DNA replication;mitochondrion organization;negative regulation of apoptotic process;negative regulation of cell proliferation;negative regulation of cysteine-type endopeptidase activity involved in apoptotic process;negative regulatio…	actin filament;cell junction;cytoplasm;cytosol;extrinsic component of plasma membrane;IkappaB kinase complex;I-kappaB/NF-kappaB complex;intracellular membrane-bounded organelle;membrane;mitochondrial matrix;mitochondrial nucleoid;mitochondrion;neuromuscular junction;nucleus;plasma membrane;postsynaptic membrane;synapse	-	6	6	6	17.5	17.5	17.5	52.488	0	20.397	155170000	20	0.16325	-1.49627
Q9UBS4	DnaJ homolog subfamily B member 11	DNAJB11				0.0760947	0.112433	27.0961	26.9725	26.7035	25.802	27.3885	27.2443	protein binding;unfolded protein binding	IRE1-mediated unfolded protein response;positive regulation of ATPase activity;protein folding	endoplasmic reticulum;endoplasmic reticulum lumen;membrane	IRE1alpha activates chaperones;Metabolism of proteins;Unfolded Protein Response (UPR);XBP1(S) activates chaperone genes	5	5	5	24	24	24	40.513	0	40.566	815400000	29	0.294079	-1.1411
Q9NVM6	DnaJ homolog subfamily C member 17	DNAJC17				0.131494	-0.155434	22.4537	22.6363	22.4959	23.5321	22.124	22.3961	nucleic acid binding;RNA binding	negative regulation of transcription by RNA polymerase II;regulation of transcription, DNA-templated;toxin transport;transcription, DNA-templated	cytoplasm;nucleus	-	3	3	3	19.1	19.1	19.1	34.687	0	23.763	51660000	4	0.281773	-1.17408
O75937	DnaJ homolog subfamily C member 8	DNAJC8				1.02197	-0.3385	28.9292	29.0406	29.0342	29.6009	29.077	29.3416	Hsp70 protein binding	mRNA splicing, via spliceosome	cytosol;intercellular bridge;nucleoplasm;nucleus	Metabolism of RNA;mRNA Splicing;mRNA Splicing - Major Pathway;Processing of Capped Intron-Containing Pre-mRNA	11	11	11	41.9	41.9	41.9	29.841	0	72.615	4070800000	70	0.163498	-1.49691
Q8WXX5	DnaJ homolog subfamily C member 9	DNAJC9				0.306922	-0.788801	20.6306	23.1497	24.1386	23.2707	23.4859	23.5287	heat shock protein binding	positive regulation of ATPase activity;social behavior	cytoplasm;cytosol;extracellular space;membrane;nucleoplasm;nucleus;plasma membrane	-	2	2	2	8.8	8.8	8.8	29.909	0	5.8572	39833000	4	0.291188	-1.15564
Q9C005	Protein dpy-30 homolog	DPY30				1.52241	-0.580367	22.943	23.3329	23.3091	23.5302	23.8862	23.9097	histone methyltransferase activity (H3-K4 specific);histone-lysine N-methyltransferase activity;identical protein binding;protein binding;protein homodimerization activity	chromatin organization;chromatin silencing at telomere;endosomal transport;histone H3-K4 methylation;regulation of megakaryocyte differentiation;regulation of transcription, DNA-templated;transcription, DNA-templated	chromosome, telomeric region;Golgi apparatus;histone methyltransferase complex;MLL3/4 complex;nucleoplasm;nucleus;Set1C/COMPASS complex;trans-Golgi network	Chromatin modifying enzymes;Chromatin organization;Gene expression (Transcription);Generic Transcription Pathway;PKMTs methylate histone lysines;RNA Polymerase II Transcription;RUNX1 regulates genes involved in megakaryocyte differentiation and platelet function;Transcriptional regulation by RUNX1	3	3	3	45.5	45.5	45.5	11.25	0	14.111	87209000	35	0.0376667	-2.73583
Q14126	Desmoglein-2	DSG2				0.0262197	0.022	28.2439	27.6901	27.4507	27.5447	27.706	28.068	calcium ion binding;cell adhesion molecule binding;cell adhesive protein binding involved in bundle of His cell-Purkinje myocyte communication;metal ion binding	bundle of His cell-Purkinje myocyte adhesion involved in cell communication;cell adhesion;cornification;desmosome organization;homophilic cell adhesion via plasma membrane adhesion molecules;keratinization;maternal process involved in female pregnancy;Purkinje myocyte development;regulation of heart rate by cardiac conduction;regulation of ventricular cardiac muscle cell action potential;response…	apical plasma membrane;cell junction;cell surface;cell-cell junction;cornified envelope;desmosome;extracellular exosome;integral component of membrane;intercalated disc;intracellular membrane-bounded organelle;lateral plasma membrane;membrane;plasma membrane	Apoptosis;Apoptotic cleavage of cell adhesion proteins;Apoptotic cleavage of cellular proteins;Apoptotic execution phase;Developmental Biology;Formation of the cornified envelope;Keratinization;Programmed Cell Death	22	22	22	31	31	31	122.29	0	157.7	1583000000	90	0.0427636	-2.60917
P15924	Desmoplakin	DSP				0.130295	0.113166	26.0071	25.432	26.0149	25.669	25.2836	26.1619	cell adhesion molecule binding;cell adhesive protein binding involved in bundle of His cell-Purkinje myocyte communication;protein binding;protein binding, bridging;protein kinase C binding;RNA binding;scaffold protein binding;structural constituent of cytoskeleton;structural molecule activity	adherens junction organization;bundle of His cell-Purkinje myocyte adhesion involved in cell communication;cell-cell adhesion;cornification;desmosome organization;epidermis development;intermediate filament cytoskeleton organization;intermediate filament organization;keratinization;keratinocyte differentiation;neutrophil degranulation;peptide cross-linking;protein localization to adherens junctio…	basolateral plasma membrane;cell junction;cell-cell junction;cornified envelope;cytoplasm;cytoskeleton;desmosome;extracellular exosome;fascia adherens;ficolin-1-rich granule membrane;intercalated disc;intermediate filament;membrane;nucleus;plasma membrane	Apoptosis;Apoptotic cleavage of cell adhesion proteins;Apoptotic cleavage of cellular proteins;Apoptotic execution phase;Developmental Biology;Formation of the cornified envelope;Immune System;Innate Immune System;Keratinization;Neutrophil degranulation;Programmed Cell Death	17	17	17	7.3	7.3	7.3	331.77	0	58.96	382980000	33	0.0478655	-2.49488
F6RFD5;P60981	Destrin	DSTN				1.15528	-0.750667	25.2563	24.487	25.0581	25.304	25.9842	25.7652	actin binding;actin filament binding;protein binding	actin filament depolymerization;actin filament fragmentation;actin filament severing;actin polymerization or depolymerization;positive regulation of actin filament depolymerization	actin cytoskeleton;cortical actin cytoskeleton;cytoplasm;extracellular exosome;intracellular	-	6	5	5	55.6	50.4	50.4	15.397	0	18.338	294540000	18	0.190435	-1.38939
P63167;F8VXL2;F8VRV5	Dynein light chain 1, cytoplasmic	DYNLL1				1.70301	0.624267	30.0422	30.0414	30.4848	29.4382	29.556	29.7014	ATP-dependent microtubule motor activity, plus-end-directed;cytoskeletal protein binding;dynein intermediate chain binding;dynein light intermediate chain binding;motor activity;nitric-oxide synthase regulator activity;protein binding;protein heterodimerization activity;protein homodimerization activity	antigen processing and presentation of exogenous peptide antigen via MHC class II;apoptotic process;ciliary basal body-plasma membrane docking;cilium assembly;ER to Golgi vesicle-mediated transport;G2/M transition of mitotic cell cycle;intraciliary transport involved in cilium assembly;macroautophagy;microtubule-based process;negative regulation of phosphorylation;neutrophil degranulation;positiv…	axon cytoplasm;centrosome;ciliary tip;cilium;COP9 signalosome;cytoplasm;cytoplasmic dynein complex;cytoskeleton;cytosol;dynein complex;ficolin-1-rich granule membrane;kinetochore;membrane;microtubule;microtubule associated complex;mitochondrion;mitotic spindle;nucleus;plasma membrane;secretory granule;tertiary granule membrane	Activation of BH3-only proteins;Activation of BIM and translocation to mitochondria;Adaptive Immune System;Amplification of signal from unattached kinetochores via a MAD2 inhibitory signal;Amplification of signal from the kinetochores;Anchoring of the basal body to the plasma membrane;Apoptosis;Asparagine N-linked glycosylation;AURKA Activation by TPX2;Cell Cycle;Cell Cycle Checkpoints;Cell Cycle…	5	5	3	64	64	33.7	10.366	0	31.908	6720700000	33	0.0423784	-2.60039
Q96FJ2	Dynein light chain 2, cytoplasmic	DYNLL2				0.038326	-0.0297337	25.2715	24.7075	24.5246	24.6794	24.7812	25.1322	ATP-dependent microtubule motor activity, plus-end-directed;cytoskeletal protein binding;dynein intermediate chain binding;dynein light intermediate chain binding;motor activity;protein binding;protein heterodimerization activity;protein homodimerization activity	antigen processing and presentation of exogenous peptide antigen via MHC class II;cilium assembly;ER to Golgi vesicle-mediated transport;intraciliary transport involved in cilium assembly;macroautophagy;microtubule-based process;positive regulation of ATP-dependent microtubule motor activity, plus-end-directed;positive regulation of protein insertion into mitochondrial membrane involved in apopto…	centrosome;ciliary tip;cilium;cytoplasm;cytoplasmic dynein complex;cytoskeleton;cytosol;dynein complex;membrane;microtubule;microtubule associated complex;mitochondrion;myosin complex;myosin V complex;nucleus;plasma membrane	Activation of BH3-only proteins;Activation of BMF and translocation to mitochondria;Adaptive Immune System;Amplification of signal from unattached kinetochores via a MAD2 inhibitory signal;Amplification of signal from the kinetochores;Apoptosis;Asparagine N-linked glycosylation;Cell Cycle;Cell Cycle Checkpoints;Cell Cycle, Mitotic;Cellular responses to external stimuli;Cellular responses to stres…	4	2	2	39.3	9	9	10.35	0.0059406	3.353	196330000	15	0.509695	-0.809103
B1AKR6;Q9NP97	Dynein light chain roadblock-type 1	DYNLRB1				1.01295	-0.343	25.8857	26.3923	26.303	26.4896	26.529	26.5914	dynein intermediate chain binding;microtubule motor activity;motor activity;protein binding	intraciliary transport involved in cilium assembly;microtubule-based movement;response to light stimulus;visual behavior	centrosome;ciliary tip;cilium;cytoplasm;cytoplasmic dynein complex;cytoskeleton;dynein complex;membrane;microtubule;outer dynein arm	Cilium Assembly;Intraflagellar transport;Organelle biogenesis and maintenance	5	5	5	48	48	48	16.253	0	21.99	649630000	19	0.797371	-0.434681
P13639	Elongation factor 2	EEF2				1.05811	1.63307	26.2509	26.0155	26.6079	23.3082	25.6824	24.9845	5S rRNA binding;actin filament binding;cadherin binding;GTP binding;GTPase activity;nucleotide binding;protein binding;protein kinase binding;ribosome binding;RNA binding;translation elongation factor activity	aging;cellular response to brain-derived neurotrophic factor stimulus;glial cell proliferation;hematopoietic progenitor cell differentiation;neutrophil degranulation;peptidyl-diphthamide biosynthetic process from peptidyl-histidine;positive regulation of cytoplasmic translation;positive regulation of translation;protein methylation;response to drug;response to endoplasmic reticulum stress;respons…	aggresome;cytoplasm;cytosol;extracellular exosome;extracellular region;ficolin-1-rich granule lumen;membrane;membrane raft;nucleus;plasma membrane;polysomal ribosome;polysome;secretory granule lumen	Disease;Eukaryotic Translation Elongation;Gamma carboxylation, hypusine formation and arylsulfatase activation;Immune System;Infectious disease;Innate Immune System;Metabolism of proteins;Neutrophil degranulation;Peptide chain elongation;Post-translational protein modification;Protein methylation;Synthesis of diphthamide-EEF2;Translation;Uptake and actions of bacterial toxins;Uptake and function …	8	7	7	11.9	10.7	10.7	95.337	0	19.399	365930000	17	0.07565	-2.08034
Q9BUP0;Q8WYH2;A0A087X1Z2	EF-hand domain-containing protein D1	EFHD1;PP1187				0.102325	0.1773	27.6776	26.3571	26.1588	25.8031	26.6842	27.1743	calcium ion binding;metal ion binding	neuron projection development	membrane;mitochondrial inner membrane;mitochondrion	-	10	10	9	45.2	45.2	40.6	26.927	0	31.35	823770000	28	0.30474	-1.11369
Q15029	116 kDa U5 small nuclear ribonucleoprotein component	EFTUD2				0.643043	0.189434	33.6254	33.9384	34.0352	33.765	33.6699	33.5958	GTP binding;GTPase activity;nucleotide binding;protein binding;RNA binding	cellular response to drug;mRNA processing;mRNA splicing, via spliceosome;response to cocaine;RNA splicing	Cajal body;catalytic step 2 spliceosome;cytosol;membrane;nuclear speck;nucleoplasm;nucleus;spliceosomal complex;U2-type catalytic step 2 spliceosome;U4/U6 x U5 tri-snRNP complex	Metabolism of RNA;mRNA Splicing;mRNA Splicing - Major Pathway;mRNA Splicing - Minor Pathway;Processing of Capped Intron-Containing Pre-mRNA	68	68	67	79.7	79.7	79.7	109.43	0	323.31	98687000000	1761	0.176008	-1.44951
P47813;X6RAC9;O14602	Eukaryotic translation initiation factor 1A, X-chromosomal;Eukaryotic translation initiation factor 1A, Y-chromosomal	EIF1AX;EIF1AY				0.461206	-0.295766	29.0011	29.3626	29.2685	29.0052	29.8379	29.6764	protein binding;RNA binding;translation factor activity, RNA binding;translation initiation factor activity	translation;translational initiation	cytosol	Activation of the mRNA upon binding of the cap-binding complex and eIFs, and subsequent binding to 43S;Cap-dependent Translation Initiation;Eukaryotic Translation Initiation;Formation of a pool of free 40S subunits;Formation of the ternary complex, and subsequently, the 43S complex;GTP hydrolysis and joining of the 60S ribosomal subunit;L13a-mediated translational silencing of Ceruloplasmin expre…	8	8	8	47.9	47.9	47.9	16.46	0	51.323	4894700000	79	0.405382	-0.947893
P05198;G3V4T5;H0YJS4	Eukaryotic translation initiation factor 2 subunit 1	EIF2S1				1.30888	-0.5424	25.9669	25.6182	25.8526	26.0305	26.4673	26.5671	nucleic acid binding;protein binding;ribosome binding;RNA binding;translation initiation factor activity	aging;cellular response to amino acid starvation;cellular response to heat;cellular response to oxidative stress;cellular response to UV;negative regulation of guanyl-nucleotide exchange factor activity;negative regulation of translational initiation in response to stress;PERK-mediated unfolded protein response;positive regulation of neuron death;positive regulation of type B pancreatic cell apop…	cytoplasm;cytoplasmic stress granule;cytosol;eukaryotic 48S preinitiation complex;eukaryotic translation initiation factor 2 complex;eukaryotic translation initiation factor 2B complex;extracellular exosome;glial limiting end-foot;membrane;multi-eIF complex;nucleus;polysome;ribosome;translation initiation ternary complex	ABC-family proteins mediated transport;Activation of the mRNA upon binding of the cap-binding complex and eIFs, and subsequent binding to 43S;Cap-dependent Translation Initiation;Eukaryotic Translation Initiation;Formation of the ternary complex, and subsequently, the 43S complex;GTP hydrolysis and joining of the 60S ribosomal subunit;L13a-mediated translational silencing of Ceruloplasmin express…	9	9	9	41.9	41.9	41.9	36.112	0	56.747	492020000	37	0.267708	-1.1996
P20042	Eukaryotic translation initiation factor 2 subunit 2	EIF2S2				0.557579	-1.27763	24.5586	24.3124	21.4188	24.4551	24.8421	24.8255	metal ion binding;protein binding;RNA binding;translation factor activity, RNA binding;translation initiation factor activity	in utero embryonic development;male germ cell proliferation;male gonad development;translation;translational initiation;transmembrane transport	cytoplasm;cytosol;eukaryotic translation initiation factor 2 complex;nucleus	ABC-family proteins mediated transport;Activation of the mRNA upon binding of the cap-binding complex and eIFs, and subsequent binding to 43S;Cap-dependent Translation Initiation;Eukaryotic Translation Initiation;Formation of the ternary complex, and subsequently, the 43S complex;GTP hydrolysis and joining of the 60S ribosomal subunit;L13a-mediated translational silencing of Ceruloplasmin express…	3	3	3	9	9	9	38.388	0	8.2267	165900000	5	0.0740516	-2.12113
F8W810;Q2VIR3;P41091;H7BZU1	Putative eukaryotic translation initiation factor 2 subunit 3-like protein;Eukaryotic translation initiation factor 2 subunit 3	EIF2S3L;EIF2S3				0.79711	-0.510534	23.5866	23.3427	23.3716	23.3772	24.1658	24.2895	cadherin binding;GTP binding;GTPase activity;nucleotide binding;protein binding;translation factor activity, RNA binding;translation initiation factor activity	translation;translational initiation;transmembrane transport	cytoplasm;cytosol;eukaryotic translation initiation factor 2 complex;extracellular exosome;nucleus	ABC-family proteins mediated transport;Activation of the mRNA upon binding of the cap-binding complex and eIFs, and subsequent binding to 43S;Cap-dependent Translation Initiation;Eukaryotic Translation Initiation;Formation of the ternary complex, and subsequently, the 43S complex;GTP hydrolysis and joining of the 60S ribosomal subunit;L13a-mediated translational silencing of Ceruloplasmin express…	2	2	2	5.2	5.2	5.2	50.529	0	5.9489	90273000	6	0.22646	-1.28738
Q14152	Eukaryotic translation initiation factor 3 subunit A	EIF3A				0.529057	-0.2618	23.1603	23.1624	23.2463	23.05	23.7904	23.514	mRNA binding;protein binding;RNA binding;structural molecule activity;translation initiation factor activity	formation of cytoplasmic translation initiation complex;IRES-dependent viral translational initiation;negative regulation of ERK1 and ERK2 cascade;translation;translation reinitiation;translational initiation;viral translational termination-reinitiation	cytoplasm;cytosol;eukaryotic translation initiation factor 3 complex;eukaryotic translation initiation factor 3 complex, eIF3e;eukaryotic translation initiation factor 3 complex, eIF3m;membrane;microtubule;multi-eIF complex;nucleolus;nucleus	Activation of the mRNA upon binding of the cap-binding complex and eIFs, and subsequent binding to 43S;Cap-dependent Translation Initiation;Eukaryotic Translation Initiation;Formation of a pool of free 40S subunits;Formation of the ternary complex, and subsequently, the 43S complex;GTP hydrolysis and joining of the 60S ribosomal subunit;L13a-mediated translational silencing of Ceruloplasmin expre…	4	4	4	3.9	3.9	3.9	166.57	0	12.712	69480000	9	0.708331	-0.549194
Q99613;B5ME19	Eukaryotic translation initiation factor 3 subunit C;Eukaryotic translation initiation factor 3 subunit C-like protein	EIF3C;EIF3CL				1.12872	-0.8091	24.1003	23.9469	24.5299	24.4342	25.376	25.1942	protein binding;RNA binding;translation initiation factor activity;translation initiation factor binding	positive regulation of mRNA binding;positive regulation of translation;translation;translational initiation	cytoplasm;cytosol;eukaryotic translation initiation factor 3 complex	Activation of the mRNA upon binding of the cap-binding complex and eIFs, and subsequent binding to 43S;Cap-dependent Translation Initiation;Eukaryotic Translation Initiation;Formation of a pool of free 40S subunits;Formation of the ternary complex, and subsequently, the 43S complex;GTP hydrolysis and joining of the 60S ribosomal subunit;L13a-mediated translational silencing of Ceruloplasmin expre…	5	5	5	7.1	7.1	7.1	105.34	0	18.989	179850000	17	0.411995	-0.936829
O15371;B0QYA6;B0QYA5	Eukaryotic translation initiation factor 3 subunit D	EIF3D				1.20561	-0.657467	22.7061	22.6423	22.1365	22.7969	23.2605	23.3999	mRNA cap binding;protein binding;RNA binding;translation initiation factor activity	cap-dependent translational initiation;formation of cytoplasmic translation initiation complex;IRES-dependent viral translational initiation;positive regulation of mRNA binding;positive regulation of translation;translation;translational initiation;viral translational termination-reinitiation	cytoplasm;cytosol;eukaryotic translation initiation factor 3 complex;eukaryotic translation initiation factor 3 complex, eIF3m;membrane	Activation of the mRNA upon binding of the cap-binding complex and eIFs, and subsequent binding to 43S;Cap-dependent Translation Initiation;Eukaryotic Translation Initiation;Formation of a pool of free 40S subunits;Formation of the ternary complex, and subsequently, the 43S complex;GTP hydrolysis and joining of the 60S ribosomal subunit;L13a-mediated translational silencing of Ceruloplasmin expre…	2	2	2	3.8	3.8	3.8	63.972	0	4.9966	42341000	7	0.27056	1.19105
H0YDT6;O00303	Eukaryotic translation initiation factor 3 subunit F	EIF3F				0.580129	0.795133	21.6419	23.6157	21.9793	21.5561	21.6939	21.6015	cysteine-type peptidase activity;hydrolase activity;peptidase activity;protein binding;thiol-dependent ubiquitin-specific protease activity;thiol-dependent ubiquitinyl hydrolase activity;translation initiation factor activity;translation initiation factor binding	IRES-dependent viral translational initiation;protein deubiquitination;proteolysis;translation;translational initiation	cytoplasm;cytosol;eukaryotic translation initiation factor 3 complex;eukaryotic translation initiation factor 3 complex, eIF3m;membrane	Activation of the mRNA upon binding of the cap-binding complex and eIFs, and subsequent binding to 43S;Cap-dependent Translation Initiation;Eukaryotic Translation Initiation;Formation of a pool of free 40S subunits;Formation of the ternary complex, and subsequently, the 43S complex;GTP hydrolysis and joining of the 60S ribosomal subunit;L13a-mediated translational silencing of Ceruloplasmin expre…	2	2	2	30	30	30	10.807	0	6.3092	17317000	7	0.0871609	1.96264
E5RJT0;A0A087WZK9;B3KS98;O15372;E5RGU4	Eukaryotic translation initiation factor 3 subunit H	EIF3H				0.114503	0.178933	21.1101	22.9285	22.5738	21.8077	22.1663	22.1016	protein binding;RNA binding;translation initiation factor activity	cytoplasmic translational initiation;formation of cytoplasmic translation initiation complex;regulation of translational initiation;translation;translational initiation	cytoplasm;cytosol;eukaryotic 43S preinitiation complex;eukaryotic 48S preinitiation complex;eukaryotic translation initiation factor 3 complex;eukaryotic translation initiation factor 3 complex, eIF3m;extracellular exosome;membrane	Activation of the mRNA upon binding of the cap-binding complex and eIFs, and subsequent binding to 43S;Cap-dependent Translation Initiation;Eukaryotic Translation Initiation;Formation of a pool of free 40S subunits;Formation of the ternary complex, and subsequently, the 43S complex;GTP hydrolysis and joining of the 60S ribosomal subunit;L13a-mediated translational silencing of Ceruloplasmin expre…	2	2	2	14.3	14.3	14.3	28.375	0	9.1867	21110000	3	0.125655	1.62477
Q13347	Eukaryotic translation initiation factor 3 subunit I	EIF3I				0.42809	0.196	25.3281	24.9228	25.1359	24.6283	25.0208	25.1497	protein binding;translation initiation factor activity	translation;translational initiation	cytoplasm;cytosol;eukaryotic translation initiation factor 3 complex;eukaryotic translation initiation factor 3 complex, eIF3m;extracellular exosome	Activation of the mRNA upon binding of the cap-binding complex and eIFs, and subsequent binding to 43S;Cap-dependent Translation Initiation;Eukaryotic Translation Initiation;Formation of a pool of free 40S subunits;Formation of the ternary complex, and subsequently, the 43S complex;GTP hydrolysis and joining of the 60S ribosomal subunit;L13a-mediated translational silencing of Ceruloplasmin expre…	6	6	6	19.4	19.4	19.4	36.501	0	22.31	260690000	17	0.0204865	3.1147
P38919	Eukaryotic initiation factor 4A-III;Eukaryotic initiation factor 4A-III, N-terminally processed	EIF4A3				0.821608	0.614967	30.124	30.6958	30.5609	30.4298	29.6757	29.4303	ATP binding;ATP-dependent RNA helicase activity;helicase activity;hydrolase activity;mRNA binding;nucleic acid binding;nucleotide binding;poly(A) binding;protein binding;ribonucleoprotein complex binding;RNA binding;RNA stem-loop binding;selenocysteine insertion sequence binding;translation initiation factor activity	associative learning;cellular response to brain-derived neurotrophic factor stimulus;cellular response to selenite ion;embryonic cranial skeleton morphogenesis;exploration behavior;mRNA 3'-end processing;mRNA export from nucleus;mRNA processing;mRNA splicing, via spliceosome;mRNA transport;negative regulation of excitatory postsynaptic potential;negative regulation of gene expression;negative reg…	catalytic step 2 spliceosome;cytoplasm;cytosol;dendrite;exon-exon junction complex;membrane;neuronal cell body;nuclear speck;nucleolus;nucleoplasm;nucleus;spliceosomal complex	Antiviral mechanism by IFN-stimulated genes;Axon guidance;Cleavage of Growing Transcript in the Termination Region;Cytokine Signaling in Immune system;Deadenylation of mRNA;Deadenylation-dependent mRNA decay;Developmental Biology;Gene expression (Transcription);Immune System;Interferon Signaling;ISG15 antiviral mechanism;Metabolism of RNA;mRNA 3'-end processing;mRNA Splicing;mRNA Splicing - Major…	26	26	24	69.3	69.3	65	46.871	0	164.05	7855800000	159	0	5.59923
E7EX17;P23588;F8VX11;F8W0K0;F8VYE9;F8VSC7;F8VP89	Eukaryotic translation initiation factor 4B	EIF4B				0.00914549	0.00916735	27.1986	27.7705	27.8406	27.084	27.7634	27.9348	helicase activity;nucleic acid binding;protein binding;ribosomal small subunit binding;RNA binding;RNA strand annealing activity;RNA strand-exchange activity;translation initiation factor activity	eukaryotic translation initiation factor 4F complex assembly;formation of translation preinitiation complex;nuclear-transcribed mRNA poly(A) tail shortening;regulation of translational initiation;translation;translational initiation	cytosol;dendrite;eukaryotic translation initiation factor 4F complex;neuronal cell body;polysome	Activation of the mRNA upon binding of the cap-binding complex and eIFs, and subsequent binding to 43S;Cap-dependent Translation Initiation;Deadenylation of mRNA;Deadenylation-dependent mRNA decay;Eukaryotic Translation Initiation;GTP hydrolysis and joining of the 60S ribosomal subunit;L13a-mediated translational silencing of Ceruloplasmin expression;Metabolism of proteins;Metabolism of RNA;mTOR …	8	8	8	16.6	16.6	16.6	69.697	0	72.239	1369800000	55	0	5.59642
P63241;F8WCJ1;C9J7B5;C9J4W5;I3L397;I3L504;Q9GZV4;Q6IS14	Eukaryotic translation initiation factor 5A-1;Eukaryotic translation initiation factor 5A;Eukaryotic translation initiation factor 5A-2;Eukaryotic translation initiation factor 5A-1-like	EIF5A;EIF5A2;EIF5AL1				0.999425	0.799566	27.0219	26.7011	27.6315	25.8194	26.6787	26.4577	protein binding;protein N-terminus binding;ribosome binding;RNA binding;translation elongation factor activity;U6 snRNA binding	apoptotic process;mRNA export from nucleus;mRNA transport;nucleocytoplasmic transport;peptidyl-lysine modification to peptidyl-hypusine;polyamine homeostasis;positive regulation of cell proliferation;positive regulation of translational elongation;positive regulation of translational termination;protein export from nucleus;protein transport;spermatogenesis;translation;translational elongation;tra…	annulate lamellae;cytoplasm;cytosol;endoplasmic reticulum;endoplasmic reticulum membrane;intracellular membrane-bounded organelle;membrane;nuclear pore;nucleus	Gamma carboxylation, hypusine formation and arylsulfatase activation;Hypusine synthesis from eIF5A-lysine;Metabolism of proteins;Post-translational protein modification	4	4	4	40.3	40.3	40.3	16.832	0	28.825	782660000	24	0.0416283	2.59684
A0A087WUT6;O60841	Eukaryotic translation initiation factor 5B	EIF5B				1.33003	0.415534	27.2682	27.492	27.5694	26.8229	27.2207	27.0394	GTP binding;GTPase activity;hydrolase activity;metal ion binding;nucleotide binding;protein binding;RNA binding;translation initiation factor activity	regulation of translational initiation;translation;translational initiation	cytoplasm;cytosol;nucleus	Cap-dependent Translation Initiation;Eukaryotic Translation Initiation;GTP hydrolysis and joining of the 60S ribosomal subunit;Metabolism of proteins;Translation	20	20	20	28.2	28.2	28.2	138.68	0	99.8	1093700000	72	0.100923	1.83177
P56537	Eukaryotic translation initiation factor 6	EIF6				0.0609618	0.0493997	23.9175	24.3615	24.4277	24.6252	24.0912	23.8421	protein binding;ribosomal large subunit binding;ribosome binding;translation initiation factor activity	assembly of large subunit precursor of preribosome;gene silencing by miRNA;maturation of 5.8S rRNA;maturation of LSU-rRNA;mature ribosome assembly;miRNA mediated inhibition of translation;positive regulation of translation;regulation of fatty acid biosynthetic process;regulation of glycolytic process;regulation of megakaryocyte differentiation;regulation of reactive oxygen species metabolic proce…	cytoplasm;cytosol;extracellular exosome;nucleolus;nucleoplasm;nucleus;preribosome, large subunit precursor	-	5	5	5	44.1	44.1	44.1	26.599	0	52.211	146440000	15	0	6.12364
Q15717;M0QZR9	ELAV-like protein 1	ELAVL1				0.942357	-0.360133	30.2947	30.5699	30.4267	31.1083	30.597	30.6664	AU-rich element binding;double-stranded RNA binding;mRNA 3'-UTR AU-rich region binding;mRNA 3'-UTR binding;mRNA binding;nucleic acid binding;protein binding;protein homodimerization activity;protein kinase binding;RNA binding	3'-UTR-mediated mRNA stabilization;mRNA splicing, via spliceosome;mRNA stabilization;multicellular organism development;negative regulation of gene silencing by miRNA;positive regulation of translation;regulation of mRNA stability;regulation of stem cell population maintenance	cytoplasm;cytoplasmic stress granule;cytosol;membrane;nucleoplasm;nucleus;ribonucleoprotein complex	HuR (ELAVL1) binds and stabilizes mRNA;Metabolism of RNA;mRNA Splicing;mRNA Splicing - Major Pathway;Processing of Capped Intron-Containing Pre-mRNA;Regulation of mRNA stability by proteins that bind AU-rich elements	19	19	17	69.3	69.3	66.6	36.091	0	189.14	11102000000	155	0.0496585	2.47027
K7EN05;K7EPC8;A0A024R7E8;K7EQ44;K7EMV4;P60002	Transcription elongation factor 1 homolog	ELOF1				0.51185	0.2548	24.1853	24.3655	24.0156	23.5479	24.1464	24.1077	metal ion binding;protein binding;RNA polymerase II core binding;translation elongation factor activity	chromatin-mediated maintenance of transcription;regulation of transcription, DNA-templated;transcription elongation from RNA polymerase II promoter;transcription, DNA-templated;translational elongation	nucleus;transcription elongation factor complex	-	2	2	2	25	25	25	8.6531	0	20.13	124260000	10	0.0136207	3.58553
P50402;Q5HY57	Emerin	EMD				1.09545	0.912767	24.2975	25.2694	24.0499	23.3818	23.7616	23.7351	actin binding;beta-tubulin binding;cadherin binding;protein binding	cellular response to growth factor stimulus;mitotic nuclear envelope disassembly;mitotic nuclear envelope reassembly;muscle contraction;muscle organ development;negative regulation of canonical Wnt signaling pathway;negative regulation of fibroblast proliferation;positive regulation of protein export from nucleus;regulation of canonical Wnt signaling pathway;skeletal muscle cell differentiation	cortical endoplasmic reticulum;cytoplasm;endoplasmic reticulum;integral component of membrane;membrane;microtubule;nuclear envelope;nuclear inner membrane;nuclear membrane;nuclear outer membrane;nucleoplasm;nucleus;spindle pole centrosome	Cell Cycle;Cell Cycle, Mitotic;Clearance of Nuclear Envelope Membranes from Chromatin;Depolymerisation of the Nuclear Lamina;Initiation of Nuclear Envelope Reformation;M Phase;Mitotic Anaphase;Mitotic Metaphase and Anaphase;Mitotic Prophase;Nuclear Envelope Breakdown;Nuclear Envelope Reassembly	2	2	2	9.1	9.1	9.1	28.994	0	6.6738	117230000	5	0.0570992	-2.34329
P06733;K7EM90	Alpha-enolase;Enolase	ENO1				1.02248	0.881101	27.4309	26.8567	27.4076	25.6829	26.9102	26.4588	cadherin binding;DNA binding;GTPase binding;lyase activity;magnesium ion binding;metal ion binding;phosphopyruvate hydratase activity;protein binding;protein homodimerization activity;RNA binding;RNA polymerase II regulatory region sequence-specific DNA binding;transcriptional repressor activity, RNA polymerase II proximal promoter sequence-specific DNA binding;transcriptional repressor activity,…	canonical glycolysis;gluconeogenesis;glycolytic process;negative regulation of cell growth;negative regulation of hypoxia-induced intrinsic apoptotic signaling pathway;negative regulation of transcription by RNA polymerase II;negative regulation of transcription, DNA-templated;positive regulation of ATP biosynthetic process;positive regulation of muscle contraction;positive regulation of plasmino…	cell cortex region;cell surface;cytoplasm;cytosol;extracellular exosome;extracellular space;M band;membrane;nucleus;phosphopyruvate hydratase complex;plasma membrane	Gluconeogenesis;Glucose metabolism;Glycolysis;Metabolism;Metabolism of carbohydrates	9	9	9	30.4	30.4	30.4	47.168	0	44.578	727010000	29	0.380108	-0.982854
O43491;E9PHY5;E9PII3;E9PK52	Band 4.1-like protein 2	EPB41L2				0.0565628	0.0243664	27.722	27.6117	27.5287	27.3295	27.6699	27.7899	actin binding;cytoskeletal protein binding;PH domain binding;protein binding;spectrin binding;structural constituent of cytoskeleton;structural molecule activity	actomyosin structure organization;cell cycle;cell division;cortical actin cytoskeleton organization;positive regulation of protein localization to cell cortex	cell cortex;cell cortex region;cell junction;COP9 signalosome;cytoplasm;cytoskeleton;cytosol;extracellular exosome;focal adhesion;membrane;nucleoplasm;nucleus;plasma membrane;spectrin	Neurexins and neuroligins;Neuronal System;Protein-protein interactions at synapses	19	19	16	19.8	19.8	17.4	112.59	0	49.625	1236700000	39	0.180857	-1.43272
A0A0A0MRA8;A0A0A0MSA4;Q9Y2J2;A8K968;A0A1B0GTF8	Band 4.1-like protein 3;Band 4.1-like protein 3, N-terminally processed	EPB41L3				0.243358	-0.2027	25.9948	25.7531	25.1453	25.4737	25.825	26.2026	actin binding;cytoskeletal protein binding;protein binding;structural constituent of cytoskeleton;structural molecule activity	actomyosin structure organization;apoptotic process;biological_process;cortical actin cytoskeleton organization;cortical cytoskeleton organization;cytoskeletal anchoring at plasma membrane;cytoskeleton organization;myelin maintenance;neuron projection morphogenesis;paranodal junction assembly;protein localization to juxtaparanode region of axon;protein localization to paranode region of axon;prot…	axolemma;cell junction;cell-cell junction;cytoplasm;cytoskeleton;cytosol;integral component of membrane;juxtaparanode region of axon;membrane;paranode region of axon;plasma membrane;postsynaptic density	Neurexins and neuroligins;Neuronal System;Protein-protein interactions at synapses	10	7	7	16.7	14.1	14.1	102.29	0	26.556	385650000	17	0.762493	0.479677
P84090;G3V279	Enhancer of rudimentary homolog	ERH				0.304589	-0.0986659	32.4523	32.369	32.2991	32.5394	32.2314	32.6456	methyl-CpG binding;protein binding;RNA binding	cell cycle;nucleobase-containing compound metabolic process;positive regulation of Notch signaling pathway;pyrimidine nucleoside metabolic process;pyrimidine nucleotide biosynthetic process	methylosome;midbody	-	6	6	6	55.8	55.8	55.8	12.259	0	69.362	48150000000	184	0.940176	-0.140114
G3XAI9;Q5BKY9	Protein FAM133B	FAM133B				0.586943	-0.353134	29.7788	30.0226	30.0033	29.7844	30.628	30.4517	RNA binding	-	-	-	5	5	1	37.1	37.1	9.5	12.41	0	14.885	7460600000	40	0.838815	0.36214
Q9Y421;K7EIY1;K7ENN5;K7ELZ8	Protein FAM32A	FAM32A				0.0461216	-0.0240669	26.6812	26.6284	27.0768	26.7098	26.7117	27.0371	protein binding;RNA binding	apoptotic process;biological_process;cell cycle	nucleolus;nucleus	-	4	4	4	43.8	43.8	43.8	13.178	0	15.8	836860000	14	0.698364	-0.559011
A0A087WTS3;A1XBS5;E5RGP4;E5RHK0;E5RFH7;A0A0B4J212;F8W7P5;E5RGD0;H0YC32	Protein FAM92A1	FAM92A1				0.109469	0.1494	20.8451	21.9736	22.2746	21.9341	21.5818	21.1292	protein binding	cell projection organization;cilium assembly	cell projection;centriole;ciliary basal body;ciliary base;cytoplasm;cytoskeleton;nucleus	-	2	2	2	9.7	9.7	9.7	33.328	0	5.9521	14899000	5	0.126199	-1.62533
E9PR30;P62861	40S ribosomal protein S30	FAU				0.363107	-0.234267	28.1518	27.7199	27.4514	27.6678	28.2535	28.1046	RNA binding;structural constituent of ribosome	antimicrobial humoral immune response mediated by antimicrobial peptide;innate immune response in mucosa;nuclear-transcribed mRNA catabolic process, nonsense-mediated decay;rRNA processing;SRP-dependent cotranslational protein targeting to membrane;translation;translational initiation;viral transcription	cytosol;cytosolic small ribosomal subunit;extracellular space;intracellular;nucleoplasm;ribosome;small ribosomal subunit	Activation of the mRNA upon binding of the cap-binding complex and eIFs, and subsequent binding to 43S;Axon guidance;Cap-dependent Translation Initiation;Developmental Biology;Disease;Eukaryotic Translation Elongation;Eukaryotic Translation Initiation;Eukaryotic Translation Termination;Formation of a pool of free 40S subunits;Formation of the ternary complex, and subsequently, the 43S complex;GTP…	2	2	2	11.2	11.2	11.2	10.905	0	6.9385	2028300000	48	0.657236	-0.612448
M0R0P1;M0QXL5;M0R2Q4;P22087;M0R299	rRNA 2-O-methyltransferase fibrillarin	FBL				0.0891525	0.0711002	27.9459	28.3388	27.6248	28.282	27.6496	27.7646	ATPase binding;histone-glutamine methyltransferase activity;methyltransferase activity;protein binding;RNA binding;rRNA methyltransferase activity;TFIID-class transcription factor binding;transferase activity	box C/D snoRNA 3'-end processing;histone glutamine methylation;methylation;osteoblast differentiation;rRNA methylation;rRNA processing;snoRNA localization;snoRNA metabolic process	box C/D snoRNP complex;Cajal body;chromosome;dense fibrillar component;extracellular exosome;fibrillar center;granular component;membrane;nucleolus;nucleoplasm;nucleus;small-subunit processome	Major pathway of rRNA processing in the nucleolus and cytosol;Metabolism of RNA;rRNA modification in the nucleus and cytosol;rRNA processing;rRNA processing in the nucleus and cytosol	11	11	11	67.5	67.5	67.5	24.544	0	57.123	1925900000	58	0.296144	1.12621
Q6UN15;A0A0B4J203	Pre-mRNA 3-end-processing factor FIP1	FIP1L1				0.24591	-0.0489324	28.3985	28.5244	28.3206	28.3839	28.5602	28.4462	ATP binding;protein binding;protein kinase activity;protein tyrosine kinase activity;RNA binding;transmembrane receptor protein tyrosine kinase activity	mRNA 3'-end processing;mRNA export from nucleus;mRNA polyadenylation;mRNA processing;mRNA splicing, via spliceosome;peptidyl-tyrosine phosphorylation;pre-mRNA cleavage required for polyadenylation;protein phosphorylation;termination of RNA polymerase II transcription;transmembrane receptor protein tyrosine kinase signaling pathway	mRNA cleavage and polyadenylation specificity factor complex;nucleoplasm;nucleus	Cleavage of Growing Transcript in the Termination Region;Gene expression (Transcription);Metabolism of RNA;mRNA 3'-end processing;mRNA Splicing;mRNA Splicing - Major Pathway;Processing of Capped Intron-Containing Pre-mRNA;Processing of Capped Intronless Pre-mRNA;Processing of Intronless Pre-mRNAs;RNA Polymerase II Transcription;RNA Polymerase II Transcription Termination;Transport of Mature mRNA …	10	10	10	23.6	23.6	23.6	66.526	0	83.959	2394000000	47	0.0210556	-3.15977
A0A087WWY3;Q5HY54;Q60FE5;P21333	Filamin-A	FLNA				0.141967	-0.0926673	24.0833	23.4585	23.4716	23.5886	24.0098	23.693	actin binding;actin filament binding;ankyrin binding;cadherin binding;cytoskeletal protein binding;Fc-gamma receptor I complex binding;G-protein coupled receptor binding;GTPase binding;identical protein binding;ion channel binding;kinase binding;mu-type opioid receptor binding;potassium channel regulator activity;protein binding;protein homodimerization activity;Rac GTPase binding;Ral GTPase bind…	actin crosslink formation;actin cytoskeleton reorganization;adenylate cyclase-inhibiting dopamine receptor signaling pathway;cell junction assembly;cell projection organization;cerebral cortex development;cilium assembly;cytoplasmic sequestering of protein;establishment of protein localization;formation of radial glial scaffolds;mitotic spindle assembly;mRNA transcription by RNA polymerase II;mus…	actin cytoskeleton;actin filament;apical dendrite;cell cortex;cell-cell junction;cortical cytoskeleton;costamere;cytoplasm;cytoskeleton;cytosol;dendritic shaft;extracellular exosome;extracellular region;filamentous actin;focal adhesion;membrane;Myb complex;neuronal cell body;nucleolus;nucleus;perinuclear region of cytoplasm;plasma membrane;protein-containing complex;sarcolemma;sarcoplasm;Z disc	Cell junction organization;Cell-Cell communication;Cell-extracellular matrix interactions;GP1b-IX-V activation signalling;Hemostasis;Platelet activation, signaling and aggregation;Platelet degranulation;Response to elevated platelet cytosolic Ca2+;RHO GTPase Effectors;RHO GTPases activate PAKs;Signal Transduction;Signaling by Rho GTPases	5	5	4	3.9	3.9	3.5	245.85	0	15.619	88569000	10	0	11.0776
O75955;A0A140T9R1;A2AB12;A2AB10;A2AB13;A0A0G2JJQ6	Flotillin-1	FLOT1				0.351745	0.200266	25.3547	24.939	25.2803	24.7385	24.8511	25.3836	protease binding;protein binding;protein heterodimerization activity	axonogenesis;cellular response to exogenous dsRNA;dsRNA transport;extracellular matrix disassembly;membrane raft assembly;plasma membrane raft assembly;positive regulation of cell adhesion molecule production;positive regulation of cell junction assembly;positive regulation of cell-cell adhesion mediated by cadherin;positive regulation of cytokine production;positive regulation of endocytosis;pos…	apical plasma membrane;basolateral plasma membrane;caveola;cell-cell adherens junction;cell-cell contact zone;cell-cell junction;centriolar satellite;COP9 signalosome;cortical actin cytoskeleton;cytoplasmic vesicle;early endosome;endosome;extracellular exosome;flotillin complex;focal adhesion;integral component of membrane;lamellipodium;lysosomal membrane;melanosome;membrane;membrane raft;microtu…	Neuronal System;Protein-protein interactions at synapses;Synaptic adhesion-like molecules	12	12	12	40.7	40.7	40.7	47.355	0	68.331	244450000	42	0	30.5163
J3QLD9;E7EMK3;Q14254	Flotillin-2	FLOT2				0.868674	0.264733	26.3914	26.1894	26.4443	25.9364	25.9817	26.3128	protease binding;protein binding;protein heterodimerization activity	cell adhesion;epidermis development;membrane raft assembly;negative regulation of amyloid precursor protein catabolic process;negative regulation of gene expression;positive regulation of establishment of T cell polarity;protein localization to plasma membrane;protein localization to plasma membrane raft;protein stabilization;regulation of heterotypic cell-cell adhesion;regulation of myoblast dif…	acrosomal membrane;apical plasma membrane;basolateral plasma membrane;caveola;cell-cell adherens junction;cell-cell contact zone;cortical actin cytoskeleton;cytoplasmic vesicle;endocytic vesicle;endosome;extracellular exosome;flotillin complex;focal adhesion;lamellipodium;membrane;membrane raft;perinuclear region of cytoplasm;plasma membrane;uropod;vesicle	Neuronal System;Protein-protein interactions at synapses;Synaptic adhesion-like molecules	8	8	8	24.5	24.5	24.5	47.142	0	27.786	472640000	26	0.675249	-0.592652
Q96PY5;C9IZY8	Formin-like protein 2	FMNL2				0.0882049	-0.1498	26.0486	24.7525	24.2918	24.5982	25.38	25.5641	actin binding;cadherin binding;GTPase activating protein binding;Rho GTPase binding	actin cytoskeleton organization;angiogenesis;cell migration;cellular component organization;cortical actin cytoskeleton organization;cytoskeleton organization;multicellular organism development;regulation of cell morphogenesis;regulation of cell shape	cytoplasm;cytosol;Golgi apparatus;intracellular membrane-bounded organelle;membrane;plasma membrane	RHO GTPase Effectors;RHO GTPases Activate Formins;Signal Transduction;Signaling by Rho GTPases	8	8	8	8.5	8.5	8.5	123.32	0	51.787	259160000	23	0.042	2.59852
Q14331;E9PRR7	Protein FRG1	FRG1				0.555655	0.1803	31.596	31.6819	31.2794	31.1936	31.4473	31.3755	actin binding;actin filament binding;protein binding;RNA binding	mRNA processing;mRNA splicing, via spliceosome;muscle organ development;ribosome biogenesis;RNA splicing;rRNA processing	Cajal body;catalytic step 2 spliceosome;cytoplasm;nucleolus;nucleus;spliceosomal complex;striated muscle dense body;Z disc	-	14	14	14	52.3	52.3	52.3	29.172	0	108.82	19610000000	174	0.295954	1.14631
Q96I24	Far upstream element-binding protein 3	FUBP3				0.608267	-0.218133	26.9353	27.357	27.2479	27.5914	27.2607	27.3425	DNA binding;nucleic acid binding;protein binding;RNA binding;RNA polymerase II proximal promoter sequence-specific DNA binding;transcriptional activator activity, RNA polymerase II proximal promoter sequence-specific DNA binding	positive regulation of gene expression;positive regulation of transcription by RNA polymerase II;positive regulation of transcription, DNA-templated;regulation of transcription, DNA-templated;transcription by RNA polymerase II;transcription, DNA-templated	cytoplasm;membrane;nucleus	-	15	14	14	37.8	36.4	36.4	61.64	0	103.28	1116500000	73	0.959165	0.0924467
P06241	Tyrosine-protein kinase Fyn	FYN				0.294825	-0.138601	23.881	23.7382	23.6426	23.5767	23.9102	24.1907	ATP binding;disordered domain specific binding;ephrin receptor binding;G-protein coupled receptor binding;growth factor receptor binding;identical protein binding;ion channel binding;kinase activity;metal ion binding;non-membrane spanning protein tyrosine kinase activity;nucleotide binding;phosphatidylinositol 3-kinase binding;phosphatidylinositol-4,5-bisphosphate 3-kinase activity;protein bindin…	activated T cell proliferation;adaptive immune response;axon guidance;blood coagulation;calcium ion transport;cell differentiation;cell migration;cell surface receptor signaling pathway;cellular response to glycine;cellular response to growth factor stimulus;cellular response to L-glutamate;cellular response to peptide hormone stimulus;cellular response to platelet-derived growth factor stimulus;…	actin filament;cell periphery;cytoplasm;cytosol;dendrite;endosome;extrinsic component of cytoplasmic side of plasma membrane;intracellular membrane-bounded organelle;membrane;membrane raft;mitochondrion;nucleus;plasma membrane;postsynaptic density	Adaptive Immune System;Antigen activates B Cell Receptor (BCR) leading to generation of second messengers;Axon guidance;CD209 (DC-SIGN) signaling;CD28 co-stimulation;CD28 dependent PI3K/Akt signaling;CD28 dependent Vav1 pathway;Cell surface interactions at the vascular wall;Cell-Cell communication;Constitutive Signaling by Aberrant PI3K in Cancer;Costimulation by the CD28 family;CRMPs in Sema3A s…	7	4	4	17.1	11.7	11.7	60.761	0	15.263	94890000	16	0.964551	0.0750799
Q13283	Ras GTPase-activating protein-binding protein 1	G3BP1				1.33865	-0.469566	27.1149	26.9575	26.7291	27.1842	27.5973	27.4287	ATP binding;ATP-dependent DNA helicase activity;ATP-dependent RNA helicase activity;DNA binding;endonuclease activity;helicase activity;hydrolase activity;mRNA binding;nuclease activity;nucleic acid binding;nucleotide binding;protein binding;RNA binding	DNA duplex unwinding;negative regulation of canonical Wnt signaling pathway;nucleic acid phosphodiester bond hydrolysis;Ras protein signal transduction	cytoplasm;cytoplasmic stress granule;cytosol;focal adhesion;membrane;nucleus;plasma membrane	-	9	9	9	27.3	27.3	27.3	52.164	0	84.153	1058300000	67	0.0216905	-2.99582
Q9UN86	Ras GTPase-activating protein-binding protein 2	G3BP2				0.571897	-1.09367	24.4533	24.6854	22.0461	24.6091	24.968	24.8887	mRNA binding;nucleic acid binding;protein binding;receptor signaling complex scaffold activity;RNA binding	cytoplasmic sequestering of NF-kappaB;mRNA transport;Ras protein signal transduction;stress granule assembly	cytoplasm;cytosol	-	5	5	5	19.3	19.3	19.3	54.12	0	25.602	180270000	18	0.863278	-0.305048
P04406;E7EUT5	Glyceraldehyde-3-phosphate dehydrogenase	GAPDH	+			0.853914	0.820499	26.3618	26.1726	26.4195	24.6266	26.0452	25.8206	aspartic-type endopeptidase inhibitor activity;disordered domain specific binding;glyceraldehyde-3-phosphate dehydrogenase (NAD+) (phosphorylating) activity;identical protein binding;microtubule binding;NAD binding;NADP binding;oxidoreductase activity;oxidoreductase activity, acting on the aldehyde or oxo group of donors, NAD or NADP as acceptor;peptidyl-cysteine S-nitrosylase activity;protein bi…	antimicrobial humoral immune response mediated by antimicrobial peptide;apoptotic process;canonical glycolysis;cellular response to interferon-gamma;gluconeogenesis;glucose metabolic process;glycolytic process;microtubule cytoskeleton organization;negative regulation of endopeptidase activity;negative regulation of translation;neuron apoptotic process;oxidation-reduction process;peptidyl-cysteine…	cytoplasm;cytoskeleton;cytosol;extracellular exosome;GAIT complex;intracellular membrane-bounded organelle;lipid droplet;membrane;microtubule cytoskeleton;nuclear membrane;nucleus;perinuclear region of cytoplasm;plasma membrane;ribonucleoprotein complex;vesicle	Gluconeogenesis;Glucose metabolism;Glycolysis;Metabolism;Metabolism of carbohydrates	10	10	10	51.9	51.9	51.9	36.053	0	80.926	449540000	30	0.872704	-0.273209
Q9NY12	H/ACA ribonucleoprotein complex subunit 1	GAR1				0.48552	0.3553	22.9535	23.5655	23.0397	23.232	22.3589	22.9019	box H/ACA snoRNA binding;protein binding;RNA binding;telomerase RNA binding	pseudouridine synthesis;ribosome biogenesis;rRNA processing;rRNA pseudouridine synthesis;snoRNA guided rRNA pseudouridine synthesis;telomere maintenance via telomerase	box H/ACA scaRNP complex;box H/ACA snoRNP complex;box H/ACA telomerase RNP complex;Cajal body;fibrillar center;nuclear chromosome, telomeric region;nucleolus;nucleoplasm;nucleus;telomerase holoenzyme complex	Metabolism of RNA;rRNA modification in the nucleus and cytosol;rRNA processing;rRNA processing in the nucleus and cytosol	3	3	3	15.7	15.7	15.7	22.348	0	19.757	62057000	11	0.655227	-0.619339
P57678;I3L2C7;I3L399	Gem-associated protein 4	GEMIN4				0.0823248	0.0605996	22.9613	23.4266	23.5931	23.0116	23.1763	23.6113	protein binding	import into nucleus;mRNA processing;RNA splicing;rRNA processing;spliceosomal snRNP assembly	cytoplasm;cytosol;extracellular exosome;Gemini of coiled bodies;membrane;nuclear body;nucleolus;nucleoplasm;nucleus;small nuclear ribonucleoprotein complex;SMN complex;SMN-Sm protein complex	Metabolism of non-coding RNA;Metabolism of RNA;snRNP Assembly	4	4	4	7.7	7.7	7.7	120.04	0	26.728	69445000	8	0.953489	0.115623
P29992;K7EL62;O95837;P50148	Guanine nucleotide-binding protein subunit alpha-11;Guanine nucleotide-binding protein subunit alpha-14;Guanine nucleotide-binding protein G(q) subunit alpha	GNA11;GNA14;GNAQ				0.155906	0.167666	25.3214	24.4349	24.419	24.1081	24.5216	25.0426	D5 dopamine receptor binding;G-protein beta/gamma-subunit complex binding;G-protein coupled receptor binding;GTP binding;GTPase activator activity;GTPase activity;guanyl nucleotide binding;guanyl-nucleotide exchange factor activity;metal ion binding;nucleotide binding;protein binding;Rho guanyl-nucleotide exchange factor activity;signal transducer activity;signal transducer activity, downstream o…	action potential;activation of phospholipase C activity;activation of phospholipase D activity;adenylate cyclase-activating G-protein coupled receptor signaling pathway;adenylate cyclase-inhibiting G-protein coupled receptor signaling pathway;adenylate cyclase-modulating G-protein coupled receptor signaling pathway;angiogenesis;blood coagulation;branching involved in blood vessel morphogenesis;ce…	brush border membrane;cell body;cytoplasm;cytosol;dendrite;endoplasmic reticulum;extracellular exosome;focal adhesion;heterotrimeric G-protein complex;lateral plasma membrane;lysosomal membrane;melanosome;membrane;nuclear envelope;nuclear membrane;nucleus;photoreceptor outer segment;plasma membrane	Acetylcholine regulates insulin secretion;ADP signalling through P2Y purinoceptor 1;Cell death signalling via NRAGE, NRIF and NADE;Chaperonin-mediated protein folding;Cooperation of PDCL (PhLP1) and TRiC/CCT in G-protein beta folding;Death Receptor Signalling;Fatty Acids bound to GPR40 (FFAR1) regulate insulin secretion;Free fatty acids regulate insulin secretion;G alpha (12/13) signalling events…	5	5	5	17.3	17.3	17.3	42.123	0	12.18	163760000	5	0.107095	-1.79145
P04899	Guanine nucleotide-binding protein G(i) subunit alpha-2	GNAI2				0.0952824	0.103733	24.2629	23.708	23.5922	23.0917	24.0956	24.0646	G-protein beta/gamma-subunit complex binding;G-protein coupled receptor binding;GTP binding;GTPase activity;guanyl nucleotide binding;metal ion binding;nucleotide binding;protein binding;signal transducer activity	activation of MAPKK activity;adenosine receptor signaling pathway;adenylate cyclase-activating G-protein coupled receptor signaling pathway;adenylate cyclase-inhibiting G-protein coupled receptor signaling pathway;adenylate cyclase-modulating G-protein coupled receptor signaling pathway;cell cycle;cell division;cell proliferation;gamma-aminobutyric acid signaling pathway;G-protein coupled acetylc…	cell body;centrosome;cytoplasm;cytoskeleton;cytosol;dendrite;extracellular exosome;extracellular vesicle;heterotrimeric G-protein complex;membrane;membrane raft;microtubule organizing center;midbody;nucleoplasm;nucleus;plasma membrane	Activation of GABAB receptors;Adenylate cyclase inhibitory pathway;ADP signalling through P2Y purinoceptor 12;Adrenaline,noradrenaline inhibits insulin secretion;Chaperonin-mediated protein folding;Cooperation of PDCL (PhLP1) and TRiC/CCT in G-protein beta folding;G alpha (i) signalling events;G alpha (s) signalling events;G alpha (z) signalling events;GABA B receptor activation;GABA receptor act…	10	4	3	36.9	17.7	13.8	40.45	0	17.04	96244000	12	0.0964278	1.87089
P08754	Guanine nucleotide-binding protein G(k) subunit alpha	GNAI3				0.0229535	-0.0315336	30.2292	29.1316	28.9767	29.0258	29.5903	29.816	acyl binding;corticotropin-releasing hormone receptor 1 binding;GDP binding;G-protein beta/gamma-subunit complex binding;G-protein coupled photoreceptor activity;G-protein coupled receptor binding;G-protein coupled serotonin receptor binding;GTP binding;GTPase activity;guanyl nucleotide binding;metal ion binding;mu-type opioid receptor binding;nucleotide binding;protein binding;protein kinase bin…	adenylate cyclase-inhibiting G-protein coupled receptor signaling pathway;adenylate cyclase-modulating G-protein coupled receptor signaling pathway;aging;brain development;cell cycle;cell division;cell proliferation;cellular process;cellular response to electrical stimulus;detection of chemical stimulus involved in sensory perception of bitter taste;detection of light stimulus involved in visual …	acrosomal vesicle;apical plasma membrane;axoneme;cell body;cell projection;centrosome;cytoplasm;cytoskeleton;cytosol;dendrite;endoplasmic reticulum membrane;extracellular exosome;Golgi apparatus;Golgi membrane;heterotrimeric G-protein complex;lysosomal membrane;membrane;membrane raft;microtubule organizing center;midbody;myelin sheath;neuron projection;neuronal cell body;nucleolus;nucleus;photore…	Activation of GABAB receptors;Activation of the phototransduction cascade;Adenylate cyclase inhibitory pathway;ADP signalling through P2Y purinoceptor 12;Beta-catenin independent WNT signaling;Ca2+ pathway;Chaperonin-mediated protein folding;Cooperation of PDCL (PhLP1) and TRiC/CCT in G-protein beta folding;G alpha (i) signalling events;G alpha (s) signalling events;G alpha (z) signalling events;…	13	13	6	53.4	53.4	30.8	40.532	0	115.44	4974100000	118	0.169377	1.47356
P63092;Q5JWF2	Guanine nucleotide-binding protein G(s) subunit alpha isoforms short;Guanine nucleotide-binding protein G(s) subunit alpha isoforms XLas	GNAS				0.556181	-0.6384	27.8293	26.8876	26.427	27.0978	27.9046	28.0567	beta-2 adrenergic receptor binding;corticotropin-releasing hormone receptor 1 binding;D1 dopamine receptor binding;G-protein beta/gamma-subunit complex binding;G-protein coupled receptor binding;GTP binding;GTPase activity;guanyl nucleotide binding;insulin-like growth factor receptor binding;ionotropic glutamate receptor binding;metal ion binding;mu-type opioid receptor binding;nucleotide binding…	activation of adenylate cyclase activity;adenylate cyclase-activating adrenergic receptor signaling pathway;adenylate cyclase-activating dopamine receptor signaling pathway;adenylate cyclase-activating G-protein coupled receptor signaling pathway;adenylate cyclase-inhibiting G-protein coupled receptor signaling pathway;bone development;cartilage development;cellular response to catecholamine stim…	apical plasma membrane;cytoplasm;cytosol;dendrite;extracellular exosome;heterotrimeric G-protein complex;intrinsic component of membrane;membrane;plasma membrane;trans-Golgi network membrane	Activation of GABAB receptors;Adenylate cyclase activating pathway;Adenylate cyclase inhibitory pathway;Aquaporin-mediated transport;Class B/2 (Secretin family receptors);G alpha (i) signalling events;G alpha (s) signalling events;G alpha (z) signalling events;GABA B receptor activation;GABA receptor activation;Glucagon signaling in metabolic regulation;Glucagon-like Peptide-1 (GLP1) regulates in…	11	10	10	37.6	34.8	34.8	45.664	0	38.577	1138200000	46	0.621513	0.671103
P62873;F6UT28;F6X3N5;B1AKQ8	Guanine nucleotide-binding protein G(I)/G(S)/G(T) subunit beta-1	GNB1				0.0891067	0.0841993	27.7946	27.1656	27.1386	26.7768	27.437	27.6324	alkylglycerophosphoethanolamine phosphodiesterase activity;G-protein coupled receptor binding;GTPase activity;GTPase binding;protein binding;protein-containing complex binding;signal transducer activity;spectrin binding;type 1 angiotensin receptor binding	adenylate cyclase-activating dopamine receptor signaling pathway;cardiac muscle cell apoptotic process;cell proliferation;cellular response to catecholamine stimulus;cellular response to glucagon stimulus;cellular response to hypoxia;cellular response to prostaglandin E stimulus;G-protein coupled acetylcholine receptor signaling pathway;G-protein coupled receptor signaling pathway;phospholipase C…	cell body;cytosol;dendrite;extracellular exosome;extracellular vesicle;heterotrimeric G-protein complex;intracellular;lysosomal membrane;membrane;myelin sheath;neuron projection;photoreceptor disc membrane;photoreceptor inner segment;photoreceptor outer segment;photoreceptor outer segment membrane;plasma membrane	Activation of G protein gated Potassium channels;Activation of GABAB receptors;Activation of kainate receptors upon glutamate binding;Activation of the phototransduction cascade;ADP signalling through P2Y purinoceptor 1;ADP signalling through P2Y purinoceptor 12;Adrenaline,noradrenaline inhibits insulin secretion;Aquaporin-mediated transport;Beta-catenin independent WNT signaling;Ca2+ pathway;Cha…	12	7	6	52.9	41.5	32.4	37.377	0	115.48	1024900000	46	0.99524	-0.0205294
P62879;C9JXA5;E7EP32;C9JIS1;C9JZN1	Guanine nucleotide-binding protein G(I)/G(S)/G(T) subunit beta-2	GNB2				0.174233	-0.122499	30.0111	29.4568	29.6609	29.4104	30.0738	30.0121	calcium channel regulator activity;GTPase activity;GTPase binding;protein binding;protein-containing complex binding;signal transducer activity	cellular response to glucagon stimulus;G-protein coupled receptor signaling pathway;protein folding;signal transduction	cell body;cytoplasm;cytosol;extracellular exosome;extracellular space;focal adhesion;lysosomal membrane;membrane;myelin sheath;perinuclear region of cytoplasm;plasma membrane;protein-containing complex;vesicle	Activation of G protein gated Potassium channels;Activation of GABAB receptors;Activation of kainate receptors upon glutamate binding;ADP signalling through P2Y purinoceptor 1;ADP signalling through P2Y purinoceptor 12;Adrenaline,noradrenaline inhibits insulin secretion;Aquaporin-mediated transport;Beta-catenin independent WNT signaling;Ca2+ pathway;Chaperonin-mediated protein folding;Class B/2 (…	16	16	8	75.6	75.6	49.7	37.331	0	157.05	5770000000	107	0.608121	-0.686955
Q9UBI6	Guanine nucleotide-binding protein G(I)/G(S)/G(O) subunit gamma-12	GNG12				0.531753	0.425733	29.402	28.8167	29.229	28.1116	29.0743	28.9846	PDZ domain binding;phosphate ion binding;protein binding;signal transducer activity	cellular response to glucagon stimulus;cerebral cortex development;G-protein coupled receptor signaling pathway;response to lipopolysaccharide;signal transduction	actin filament;extracellular exosome;heterotrimeric G-protein complex;membrane;plasma membrane	Activation of G protein gated Potassium channels;Activation of GABAB receptors;Activation of kainate receptors upon glutamate binding;ADP signalling through P2Y purinoceptor 1;ADP signalling through P2Y purinoceptor 12;Adrenaline,noradrenaline inhibits insulin secretion;Aquaporin-mediated transport;Beta-catenin independent WNT signaling;Ca2+ pathway;Chaperonin-mediated protein folding;Class B/2 (…	4	4	4	66.7	66.7	66.7	8.0061	0	30.529	3145700000	29	0.159809	-1.50535
Q9BVP2	Guanine nucleotide-binding protein-like 3	GNL3				0.123569	-0.073967	24.1283	24.4356	24.0019	24.6126	24.1327	24.0424	GTP binding;GTPase activity;mRNA 5'-UTR binding;nucleotide binding;protein binding;RNA binding	cell proliferation;positive regulation of pri-miRNA transcription by RNA polymerase II;positive regulation of protein localization to chromosome, telomeric region;positive regulation of protein sumoylation;positive regulation of telomere maintenance;regulation of cell proliferation;ribosome biogenesis;stem cell division;stem cell population maintenance	extracellular space;membrane;nuclear body;nucleolus;nucleoplasm;nucleus	Major pathway of rRNA processing in the nucleolus and cytosol;Metabolism of RNA;rRNA processing;rRNA processing in the nucleus and cytosol	8	8	8	16.9	16.9	16.9	61.992	0	19.921	147040000	16	0.0452881	-2.536
Q9BRR8	G patch domain-containing protein 1	GPATCH1				0.17232	-0.0682996	30.3162	30.3848	30.3581	30.1544	30.6682	30.4414	nucleic acid binding	mRNA processing;mRNA splicing, via spliceosome	catalytic step 2 spliceosome	-	39	39	39	49.3	49.3	49.3	103.34	0	323.31	9210700000	329	0.129271	1.60014
A0A0A0MSF9;Q8N954	G patch domain-containing protein 11	GPATCH11				0.557676	0.885766	25.2081	25.6866	25.3501	25.2781	25.1581	23.1513	nucleic acid binding;protein binding	-	chromosome;chromosome, centromeric region;condensed chromosome kinetochore;kinetochore	-	3	3	3	11.2	11.2	11.2	33.277	0	9.1901	271600000	16	0.00345455	-5.04168
Q5T3I0;A0A0A0MRK1;E9PAV9;F8W895	G patch domain-containing protein 4	GPATCH4				0.231692	-0.0889664	30.1369	29.9556	29.6526	30.0781	29.903	30.0309	nucleic acid binding;protein binding;RNA binding	hematopoietic progenitor cell differentiation	-	-	21	21	21	45.7	45.7	45.7	50.381	0	140.34	7442100000	137	0.819674	0.39466
Q92917	G patch domain and KOW motifs-containing protein	GPKOW				0.320452	0.129567	23.5627	24.0298	23.5773	23.625	23.4723	23.6838	nucleic acid binding;protein binding;RNA binding	mRNA processing;mRNA splicing, via spliceosome;RNA splicing	nucleoplasm;nucleus;spliceosomal complex	Metabolism of RNA;mRNA Splicing;mRNA Splicing - Major Pathway;Processing of Capped Intron-Containing Pre-mRNA	3	3	3	11.3	11.3	11.3	52.228	0	11.243	86763000	7	0.866112	-0.298243
H0Y8R1;F5H5I6;H0YAK1;Q12849	G-rich sequence factor 1	GRSF1	+			0.444619	0.207967	22.113	22.7224	22.1968	22.1521	22.2371	22.0191	mRNA binding;nucleic acid binding;protein binding;RNA binding	anterior/posterior pattern specification;morphogenesis of embryonic epithelium;mRNA polyadenylation;mRNA processing;RNA processing;tRNA processing	cytoplasm;mitochondrial nucleoid;mitochondrion;ribonucleoprotein granule	Disease;Infectious disease;Influenza Infection;Influenza Life Cycle;Influenza Viral RNA Transcription and Replication;Viral mRNA Translation	3	3	3	14.6	14.6	14.6	47.27	0	15.702	30367000	7	0.855187	0.323209
P52657;A8MYR4	Transcription initiation factor IIA subunit 2	GTF2A2				0.471892	-0.7023	22.7495	24.307	24.7046	24.1338	24.8396	24.8946	protein binding;protein heterodimerization activity;protein homodimerization activity;RNA polymerase II repressing transcription factor binding;TBP-class protein binding;transcription coactivator activity;transcription factor binding	positive regulation of DNA binding transcription factor activity;positive regulation of transcription by RNA polymerase II;regulation of transcription, DNA-templated;RNA polymerase II transcriptional preinitiation complex assembly;snRNA transcription by RNA polymerase II;transcription by RNA polymerase II;transcription elongation from RNA polymerase II promoter;transcription initiation from RNA p…	cell junction;nucleoplasm;nucleus;transcription factor TFIIA complex;transcription factor TFIID complex	Disease;ESR-mediated signaling;Estrogen-dependent gene expression;Gene expression (Transcription);HIV Infection;HIV Life Cycle;HIV Transcription Initiation;Infectious disease;Late Phase of HIV Life Cycle;RNA Polymerase II HIV Promoter Escape;RNA Polymerase II Pre-transcription Events;RNA Polymerase II Promoter Escape;RNA polymerase II transcribes snRNA genes;RNA Polymerase II Transcription;RNA Po…	3	3	3	61.5	61.5	61.5	12.457	0	17.029	177750000	10	0.341575	-1.03349
P78347	General transcription factor II-I	GTF2I				0.69535	-1.02773	23.8831	23.7131	21.8641	23.9965	23.9891	24.5579	DNA binding;DNA binding transcription factor activity;mitogen-activated protein kinase binding;protein binding;RNA polymerase II transcription factor activity, sequence-specific DNA binding	multicellular organism development;negative regulation of angiogenesis;negative regulation of cytosolic calcium ion concentration;regulation of transcription by RNA polymerase II;regulation of transcription, DNA-templated;signal transduction;transcription by RNA polymerase II;transcription initiation from RNA polymerase II promoter;transcription, DNA-templated;transition between slow and fast fib…	cell projection;cytoplasm;membrane;neuronal cell body;nucleoplasm;nucleus	-	5	5	5	5.1	5.1	5.1	112.42	0	8.8143	100840000	6	0.182989	-1.41823
Q9BZE4	Nucleolar GTP-binding protein 1	GTPBP4				0.0523966	-0.0457668	26.9539	27.173	26.6531	27.4616	26.5748	26.8809	GTP binding;GTPase activity;nucleotide binding;protein binding;RNA binding	maturation of LSU-rRNA from tricistronic rRNA transcript (SSU-rRNA, 5.8S rRNA, LSU-rRNA);negative regulation of cell migration;negative regulation of cell proliferation;negative regulation of cell-cell adhesion;negative regulation of collagen binding;negative regulation of DNA replication;negative regulation of protein ubiquitination;osteoblast differentiation;protein stabilization;regulation of …	cytoplasm;cytosol;Golgi apparatus;membrane;nuclear membrane;nucleolus;nucleus;perinuclear region of cytoplasm	-	12	12	12	21	21	21	73.964	0	35.996	1088200000	34	0.0663034	2.1969
Q92522	Histone H1x	H1FX				1.08243	-0.7858	23.4663	22.5339	23.2145	24.2243	23.5483	23.7995	cadherin binding;DNA binding;RNA binding	nucleosome assembly	chromosome;nucleolus;nucleosome;nucleus	-	3	3	3	19.2	19.2	19.2	22.487	0	15.808	98550000	10	0.505762	0.814458
Q71UI9;P0C0S5;C9J0D1	Histone H2A.V;Histone H2A.Z;Histone H2A	H2AFV;H2AFZ				0.324381	-0.277234	28.3293	29.0043	28.3981	29.3524	28.3917	28.8193	chromatin DNA binding;DNA binding;molecular_function;nucleosomal DNA binding;protein binding;protein heterodimerization activity;RNA polymerase II core promoter sequence-specific DNA binding;RNA polymerase II distal enhancer sequence-specific DNA binding;RNA polymerase II proximal promoter sequence-specific DNA binding	biological_process;cellular response to estradiol stimulus;chromatin silencing;positive regulation of transcription by RNA polymerase II	Barr body;chromosome;extracellular exosome;nuclear chromatin;nuclear euchromatin;nuclear heterochromatin;nucleosome;nucleus	Activated PKN1 stimulates transcription of AR (androgen receptor) regulated genes KLK2 and KLK3;Activation of anterior HOX genes in hindbrain development during early embryogenesis;Activation of HOX genes during differentiation;Amyloid fiber formation;B-WICH complex positively regulates rRNA expression;Cell Cycle;Cell Cycle, Mitotic;Cellular responses to external stimuli;Cellular responses to str…	5	3	3	53.9	46.9	46.9	13.509	0	105.28	3542200000	73	0.966332	0.0688086
O75367;B4DJC3	Core histone macro-H2A.1;Histone H2A	H2AFY				0.198389	-0.231101	27.487	28.1694	27.3688	28.6436	27.448	27.6269	chromatin binding;chromatin DNA binding;core promoter sequence-specific DNA binding;DNA binding;double-stranded methylated DNA binding;enzyme binding;nucleosomal DNA binding;protein binding;protein heterodimerization activity;protein kinase binding;protein serine/threonine kinase inhibitor activity;rDNA binding;RNA polymerase II core promoter sequence-specific DNA binding;RNA polymerase II regula…	chromatin organization;chromatin silencing;dosage compensation;establishment of protein localization to chromatin;negative regulation of cell cycle G2/M phase transition;negative regulation of gene expression, epigenetic;negative regulation of histone H3-K27 methylation;negative regulation of histone H3-K4 methylation;negative regulation of histone phosphorylation;negative regulation of protein l…	Barr body;chromatin;chromosome;condensed chromosome;ESC/E(Z) complex;extracellular exosome;nuclear chromatin;nuclear chromosome;nuclear chromosome, telomeric region;nucleolus;nucleosome;nucleus;pericentric heterochromatin;sex chromatin	-	18	18	16	60.2	60.2	53.2	39.617	0	164.15	2032100000	109	0.981011	0.0472494
Q9P0M6;Q5SQT3	Core histone macro-H2A.2;Histone H2A	H2AFY2				0.154792	0.436333	23.3734	24.6074	23.5301	25.2806	22.9423	21.979	chromatin DNA binding;DNA binding;protein heterodimerization activity;RNA polymerase II regulatory region sequence-specific DNA binding;transcription regulatory region DNA binding	brain development;chromatin organization;chromatin silencing;dosage compensation;establishment of protein localization to chromatin;negative regulation of gene expression, epigenetic;negative regulation of transcription by RNA polymerase II;negative regulation of transcription of nucleolar large rRNA by RNA polymerase I;nucleosome assembly;positive regulation of keratinocyte differentiation;regul…	Barr body;chromatin;chromosome;ESC/E(Z) complex;extracellular exosome;nuclear chromatin;nuclear chromosome, telomeric region;nucleoplasm;nucleosome;nucleus	-	5	3	3	19.4	12.4	12.4	40.058	0	7.8551	146150000	5	0.14587	1.54057
K7EK07;P84243	Histone H3;Histone H3.3	H3F3B;H3F3A				0.0351911	-0.0192006	23.8667	24.388	24.1199	24.3215	23.9521	24.1586	DNA binding;nucleosomal DNA binding;protein binding;protein heterodimerization activity;RNA polymerase II core promoter sequence-specific DNA binding;RNA polymerase II distal enhancer sequence-specific DNA binding	blood coagulation;cell proliferation;cellular protein metabolic process;chromatin silencing at rDNA;DNA replication-independent nucleosome assembly;embryo implantation;male gonad development;multicellular organism growth;muscle cell differentiation;negative regulation of chromosome condensation;negative regulation of gene expression, epigenetic;nucleosome assembly;nucleus organization;oogenesis;o…	Barr body;chromosome;extracellular exosome;extracellular region;nuclear chromosome;nuclear chromosome, telomeric region;nuclear nucleosome;nucleoplasm;nucleosome;nucleus;protein-containing complex	Activated PKN1 stimulates transcription of AR (androgen receptor) regulated genes KLK2 and KLK3;Activation of anterior HOX genes in hindbrain development during early embryogenesis;Activation of HOX genes during differentiation;Amyloid fiber formation;B-WICH complex positively regulates rRNA expression;Cell Cycle;Cell Cycle, Mitotic;Cellular responses to external stimuli;Cellular responses to str…	9	2	2	58.3	27.3	27.3	14.914	0	79.279	151560000	35	0.116895	1.67625
P40939	Trifunctional enzyme subunit alpha, mitochondrial;Long-chain enoyl-CoA hydratase;Long chain 3-hydroxyacyl-CoA dehydrogenase	HADHA	+			0.806929	-0.244067	27.0313	26.7501	26.7031	26.9847	26.9695	27.2625	3-hydroxyacyl-CoA dehydrogenase activity;acetyl-CoA C-acetyltransferase activity;acetyl-CoA C-acyltransferase activity;catalytic activity;enoyl-CoA hydratase activity;fatty-acyl-CoA binding;long-chain-3-hydroxyacyl-CoA dehydrogenase activity;long-chain-enoyl-CoA hydratase activity;lyase activity;NAD binding;oxidoreductase activity;protein binding;protein-containing complex binding	cardiolipin acyl-chain remodeling;fatty acid beta-oxidation;fatty acid metabolic process;lipid metabolic process;metabolic process;oxidation-reduction process;response to drug;response to insulin	mitochondrial fatty acid beta-oxidation multienzyme complex;mitochondrial inner membrane;mitochondrial nucleoid;mitochondrion	Acyl chain remodeling of CL;Beta oxidation of decanoyl-CoA to octanoyl-CoA-CoA;Beta oxidation of hexanoyl-CoA to butanoyl-CoA;Beta oxidation of lauroyl-CoA to decanoyl-CoA-CoA;Beta oxidation of myristoyl-CoA to lauroyl-CoA;Beta oxidation of octanoyl-CoA to hexanoyl-CoA;Beta oxidation of palmitoyl-CoA to myristoyl-CoA;Fatty acid metabolism;Glycerophospholipid biosynthesis;Metabolism;Metabolism of …	21	21	21	43.6	43.6	43.6	82.999	0	137.43	896840000	100	0.216676	1.33139
P55084;B5MD38;F5GZQ3	Trifunctional enzyme subunit beta, mitochondrial;3-ketoacyl-CoA thiolase	HADHB	+			0.543731	-0.297967	26.0175	25.7673	25.4011	25.7065	26.1322	26.2411	3-hydroxyacyl-CoA dehydrogenase activity;acetyl-CoA C-acyltransferase activity;catalytic activity;enoyl-CoA hydratase activity;long-chain-3-hydroxyacyl-CoA dehydrogenase activity;protein binding;RNA binding;transferase activity;transferase activity, transferring acyl groups;transferase activity, transferring acyl groups other than amino-acyl groups	cardiolipin acyl-chain remodeling;fatty acid beta-oxidation;fatty acid metabolic process;lipid metabolic process;metabolic process	endoplasmic reticulum;membrane;mitochondrial envelope;mitochondrial inner membrane;mitochondrial nucleoid;mitochondrial outer membrane;mitochondrion	Acyl chain remodeling of CL;Beta oxidation of decanoyl-CoA to octanoyl-CoA-CoA;Beta oxidation of hexanoyl-CoA to butanoyl-CoA;Beta oxidation of lauroyl-CoA to decanoyl-CoA-CoA;Beta oxidation of myristoyl-CoA to lauroyl-CoA;Beta oxidation of octanoyl-CoA to hexanoyl-CoA;Beta oxidation of palmitoyl-CoA to myristoyl-CoA;Fatty acid metabolism;Glycerophospholipid biosynthesis;Metabolism;Metabolism of …	9	9	9	26.2	26.2	26.2	51.294	0	29.808	402160000	32	0.953822	0.106569
P16403	Histone H1.2	HIST1H1C				0.404163	-0.329167	31.6536	32.2744	31.318	32.4648	31.7857	31.983	chromatin DNA binding;DNA binding;protein binding;RNA binding	histone H3-K27 trimethylation;histone H3-K4 trimethylation;negative regulation of transcription by RNA polymerase II;nucleosome assembly;nucleosome positioning;regulation of transcription by RNA polymerase II	chromosome;nuclear euchromatin;nucleosome;nucleus;transcriptionally active chromatin	Activation of DNA fragmentation factor;Apoptosis;Apoptosis induced DNA fragmentation;Apoptotic execution phase;Cellular responses to external stimuli;Cellular responses to stress;Cellular Senescence;DNA Damage/Telomere Stress Induced Senescence;Formation of Senescence-Associated Heterochromatin Foci (SAHF);Programmed Cell Death	11	11	4	39.4	39.4	15.5	21.364	0	36.339	32649000000	176	0.0385524	-2.67512
U3KQK0;Q99879;Q99877;Q93079;Q5QNW6;P62807;P58876;P57053;O60814	Histone H2B;Histone H2B type 1-M;Histone H2B type 1-N;Histone H2B type 1-H;Histone H2B type 2-F;Histone H2B type 1-C/E/F/G/I;Histone H2B type 1-D;Histone H2B type F-S;Histone H2B type 1-K	HIST1H2BN;HIST1H2BM;HIST1H2BH;HIST2H2BF;HIST1H2BC;HIST1H2BD;H2BFS;HIST1H2BK				0.103135	-0.0681343	33.7814	34.4241	33.9088	34.31	33.8542	34.1545	DNA binding;enzyme binding;identical protein binding;molecular_function;protein binding;protein heterodimerization activity;STAT family protein binding;ubiquitin-like protein ligase binding	antimicrobial humoral immune response mediated by antimicrobial peptide;defense response to bacterium;innate immune response in mucosa;nucleosome assembly;protein ubiquitination;substantia nigra development	chromosome;cytosol;extracellular exosome;extracellular space;nucleoplasm;nucleosome;nucleus;protein-containing complex	Activated PKN1 stimulates transcription of AR (androgen receptor) regulated genes KLK2 and KLK3;Activation of anterior HOX genes in hindbrain development during early embryogenesis;Activation of HOX genes during differentiation;Amyloid fiber formation;B-WICH complex positively regulates rRNA expression;Cell Cycle;Cell Cycle Checkpoints;Cell Cycle, Mitotic;Cellular responses to external stimuli;Ce…	9	9	0	40.4	40.4	0	18.804	0	88.476	139370000000	474	0.221836	-1.31682
P68431;Q16695;K7EMV3;B4DEB1;K7ES00;Q6NXT2	Histone H3.1;Histone H3.1t;Histone H3;Histone H3.3C	HIST1H3A;HIST3H3;H3F3B;H3F3A;H3F3C				0.278081	-0.157167	22.1633	22.7686	22.302	22.8098	22.3448	22.5508	cadherin binding;DNA binding;nucleosomal DNA binding;protein binding;protein heterodimerization activity	blood coagulation;cellular protein metabolic process;chromatin organization;chromatin silencing at rDNA;DNA replication-dependent nucleosome assembly;double-strand break repair via nonhomologous end joining;interleukin-7-mediated signaling pathway;negative regulation of gene expression, epigenetic;negative regulation of protein oligomerization;nucleosome assembly;positive regulation of cell growt…	chromosome;extracellular exosome;extracellular region;membrane;nuclear chromosome;nuclear chromosome, telomeric region;nuclear euchromatin;nuclear nucleosome;nucleoplasm;nucleosome;nucleus;protein-containing complex	Activated PKN1 stimulates transcription of AR (androgen receptor) regulated genes KLK2 and KLK3;Activation of anterior HOX genes in hindbrain development during early embryogenesis;Activation of HOX genes during differentiation;Amyloid fiber formation;B-WICH complex positively regulates rRNA expression;Cell Cycle;Cell Cycle Checkpoints;Cell Cycle, Mitotic;Cellular responses to external stimuli;Ce…	10	2	2	63.2	26.5	26.5	15.404	0	32.774	38138000	8	0.997866	0.0102398
P62805	Histone H4	HIST1H4A				0.249023	-0.3078	30.6766	30.7422	29.5209	31.0218	30.065	30.7763	DNA binding;histone binding;protein binding;protein domain specific binding;protein heterodimerization activity;RNA binding	beta-catenin-TCF complex assembly;cellular protein metabolic process;CENP-A containing nucleosome assembly;chromatin silencing at rDNA;DNA replication-dependent nucleosome assembly;DNA replication-independent nucleosome assembly;DNA-templated transcription, initiation;double-strand break repair via nonhomologous end joining;negative regulation of gene expression, epigenetic;negative regulation of…	chromosome;extracellular exosome;extracellular region;membrane;nuclear chromosome;nuclear chromosome, telomeric region;nuclear nucleosome;nucleoplasm;nucleosome;nucleus;protein-containing complex	Activated PKN1 stimulates transcription of AR (androgen receptor) regulated genes KLK2 and KLK3;Activation of anterior HOX genes in hindbrain development during early embryogenesis;Activation of HOX genes during differentiation;Amyloid fiber formation;B-WICH complex positively regulates rRNA expression;Cell Cycle;Cell Cycle Checkpoints;Cell Cycle, Mitotic;Cellular responses to external stimuli;Ce…	11	11	11	59.2	59.2	59.2	11.367	0	73.32	13544000000	348	0.882622	-0.255922
Q8IUE6	Histone H2A type 2-B	HIST2H2AB				0.716216	-0.7872	25.6311	25.8774	26.0249	27.607	26.2088	26.0792	DNA binding;molecular_function;protein heterodimerization activity	biological_process;chromatin silencing	chromosome;extracellular exosome;nuclear chromatin;nucleosome;nucleus	Chromatin modifying enzymes;Chromatin organization;Deubiquitination;HATs acetylate histones;HDACs deacetylate histones;Metabolism of proteins;Metalloprotease DUBs;Post-translational protein modification;RMTs methylate histone arginines;Ub-specific processing proteases;UCH proteinases	10	3	2	66.2	28.5	10.8	13.995	0	26.535	794810000	17	0.729612	0.520487
Q16777;Q6FI13	Histone H2A type 2-C;Histone H2A type 2-A	HIST2H2AC;HIST2H2AA3				1.00886	0.831966	31.6076	32.3392	32.0648	30.8869	30.8127	31.8161	DNA binding;molecular_function;protein heterodimerization activity	biological_process;chromatin silencing	chromosome;extracellular exosome;nuclear chromatin;nucleosome;nucleus	Activated PKN1 stimulates transcription of AR (androgen receptor) regulated genes KLK2 and KLK3;Activation of anterior HOX genes in hindbrain development during early embryogenesis;Activation of HOX genes during differentiation;Amyloid fiber formation;B-WICH complex positively regulates rRNA expression;Cell Cycle;Cell Cycle, Mitotic;Cellular responses to external stimuli;Cellular responses to str…	11	11	5	63.6	63.6	30.2	13.988	0	244.37	29959000000	1109	0.409867	0.944074
Q16778;P33778;P23527;P06899	Histone H2B type 2-E;Histone H2B type 1-B;Histone H2B type 1-O;Histone H2B type 1-J	HIST2H2BE;HIST1H2BB;HIST1H2BO;HIST1H2BJ				0.491148	-2.3369	27.5503	27.6378	21.509	28.7564	27.4006	27.5508	DNA binding;histone binding;lipopolysaccharide binding;molecular_function;protein binding;protein heterodimerization activity	antimicrobial humoral immune response mediated by antimicrobial peptide;chromatin organization;defense response to bacterium;inflammatory response;innate immune response in mucosa;mononuclear cell migration;negative regulation of tumor necrosis factor-mediated signaling pathway;nucleosome assembly;nucleosome disassembly;plasminogen activation;positive regulation of binding;protein ubiquitination;…	chromosome;cytosol;extracellular exosome;extracellular space;extrinsic component of plasma membrane;nuclear chromosome, telomeric region;nuclear nucleosome;nucleoplasm;nucleosome;nucleus;plasma membrane	Activated PKN1 stimulates transcription of AR (androgen receptor) regulated genes KLK2 and KLK3;Activation of anterior HOX genes in hindbrain development during early embryogenesis;Activation of HOX genes during differentiation;Amyloid fiber formation;B-WICH complex positively regulates rRNA expression;Cell Cycle;Cell Cycle Checkpoints;Cell Cycle, Mitotic;Cellular responses to external stimuli;Ce…	9	2	0	53.2	7.9	0	13.92	0	6.6998	1592500000	34	0.491022	-0.831146
Q71DI3	Histone H3.2	HIST2H3A				0.111157	-0.1263	31.1187	31.5033	30.6313	31.5277	30.5608	31.5437	DNA binding;nucleosomal DNA binding;protein binding;protein heterodimerization activity	blood coagulation;cellular protein metabolic process;chromatin organization;chromatin silencing at rDNA;interleukin-7-mediated signaling pathway;negative regulation of gene expression, epigenetic;nucleosome assembly;positive regulation of gene expression, epigenetic;regulation of gene silencing by miRNA;regulation of hematopoietic stem cell differentiation;regulation of megakaryocyte differentiat…	chromosome;extracellular exosome;extracellular region;nucleoplasm;nucleosome;nucleus	Activated PKN1 stimulates transcription of AR (androgen receptor) regulated genes KLK2 and KLK3;Activation of anterior HOX genes in hindbrain development during early embryogenesis;Activation of HOX genes during differentiation;Amyloid fiber formation;B-WICH complex positively regulates rRNA expression;Cell Cycle;Cell Cycle, Mitotic;Cellular responses to external stimuli;Cellular responses to str…	10	10	2	63.2	63.2	26.5	15.388	0	115.72	20060000000	156	0.0887778	1.9325
Q5TEC6	Histone H3	HIST2H3PS2				1.09889	-2.6277	22.4716	25.3949	21.801	26.1712	25.4378	25.9416	DNA binding;nucleosomal DNA binding;protein heterodimerization activity	nucleosome assembly	chromosome;nucleosome;nucleus	-	6	1	1	32.4	8.1	8.1	15.43	0.0059289	3.338	352440000	14	0.0906077	-1.91913
P17096	High mobility group protein HMG-I/HMG-Y	HMGA1				0.166084	-0.2045	25.0012	25.5415	24.5489	25.9332	24.703	25.0689	5'-deoxyribose-5-phosphate lyase activity;AT DNA binding;chromatin binding;DNA binding;DNA binding transcription factor activity;DNA-(apurinic or apyrimidinic site) endonuclease activity;enhancer sequence-specific DNA binding;enzyme binding;ligand-dependent nuclear receptor transcription coactivator activity;peroxisome proliferator activated receptor binding;protein binding;retinoic acid receptor…	base-excision repair;DNA unwinding involved in DNA replication;establishment of integrated proviral latency;negative regulation of cell proliferation;negative regulation of chromatin silencing;negative regulation of transcription, DNA-templated;nuclear transport;nucleosome disassembly;oncogene-induced cell senescence;positive regulation of cellular senescence;positive regulation of transcription …	chromatin;chromosome;cytosol;focal adhesion;nucleoplasm;nucleus;RNA polymerase II transcription factor complex;senescence-associated heterochromatin focus;transcription factor complex	2-LTR circle formation;APOBEC3G mediated resistance to HIV-1 infection;Autointegration results in viral DNA circles;Cellular responses to external stimuli;Cellular responses to stress;Cellular Senescence;Disease;DNA Damage/Telomere Stress Induced Senescence;Early Phase of HIV Life Cycle;Formation of Senescence-Associated Heterochromatin Foci (SAHF);HIV Infection;HIV Life Cycle;Host Interactions o…	2	2	2	23.4	23.4	23.4	11.676	0	25.234	317180000	20	0.0109362	-4.06547
Q9UGU5;B0QXZ8;B0QXZ9	HMG domain-containing protein 4	HMGXB4				0.602936	0.388734	22.4087	22.4514	23.2082	22.5358	22.2634	22.1029	DNA binding	endosome to lysosome transport;negative regulation of Wnt signaling pathway;Wnt signaling pathway	nucleus;NURF complex	-	2	2	2	7.7	7.7	7.7	65.711	0	14.386	44440000	10	0.0133898	-3.56777
Q13151	Heterogeneous nuclear ribonucleoprotein A0	HNRNPA0				0.989376	-0.514332	30.0076	30.2732	30.4472	31.1715	30.5689	30.5306	AU-rich element binding;nucleic acid binding;protein kinase binding;RNA binding	3'-UTR-mediated mRNA stabilization;inflammatory response;mRNA processing;mRNA splicing, via spliceosome;response to lipopolysaccharide;RNA metabolic process	nucleoplasm;nucleus	Metabolism of RNA;mRNA Splicing;mRNA Splicing - Major Pathway;Processing of Capped Intron-Containing Pre-mRNA	12	12	12	54.8	54.8	54.8	30.84	0	152.93	14873000000	157	0.586921	0.710455
P09651;F8W6I7;F8VZ49;Q32P51	Heterogeneous nuclear ribonucleoprotein A1;Heterogeneous nuclear ribonucleoprotein A1, N-terminally processed;Heterogeneous nuclear ribonucleoprotein A1-like 2	HNRNPA1;HNRNPA1L2				0.864975	-0.295232	33.8444	34.1636	34.0615	34.5739	34.1816	34.1997	G-rich strand telomeric DNA binding;identical protein binding;miRNA binding;nucleic acid binding;pre-mRNA binding;protein binding;protein domain specific binding;RNA binding;single-stranded DNA binding;single-stranded RNA binding;telomeric repeat-containing RNA binding	cellular response to glucose starvation;cellular response to sodium arsenite;fibroblast growth factor receptor signaling pathway;import into nucleus;mRNA processing;mRNA splicing, via spliceosome;mRNA transport;negative regulation of telomere maintenance via telomerase;nuclear export;positive regulation of telomere maintenance via telomerase;regulation of alternative mRNA splicing, via spliceosom…	catalytic step 2 spliceosome;cytoplasm;extracellular exosome;membrane;nucleoplasm;nucleus;ribonucleoprotein complex;spliceosomal complex	FGFR2 alternative splicing;Metabolism of RNA;mRNA Splicing;mRNA Splicing - Major Pathway;Processing of Capped Intron-Containing Pre-mRNA;Signal Transduction;Signaling by FGFR;Signaling by FGFR2;Signaling by Receptor Tyrosine Kinases	25	25	21	65.6	65.6	62.4	38.746	0	323.31	140180000000	809	0.06956	-2.16506
P22626;A0A087WUI2	Heterogeneous nuclear ribonucleoproteins A2/B1	HNRNPA2B1				0.964373	-0.273134	33.7074	33.9114	33.7786	34.2692	33.8599	34.0877	G-rich strand telomeric DNA binding;identical protein binding;miRNA binding;mRNA 3'-UTR binding;N6-methyladenosine-containing RNA binding;nucleic acid binding;pre-mRNA intronic binding;protein binding;RNA binding;single-stranded telomeric DNA binding	G-quadruplex DNA unwinding;interleukin-12-mediated signaling pathway;miRNA transport;mRNA export from nucleus;mRNA processing;mRNA splicing, via spliceosome;mRNA transport;negative regulation of mRNA splicing, via spliceosome;negative regulation of transcription by RNA polymerase II;positive regulation of telomerase RNA reverse transcriptase activity;positive regulation of telomere maintenance vi…	Cajal body;catalytic step 2 spliceosome;chromosome, telomeric region;cytoplasm;extracellular exosome;extracellular region;membrane;nuclear matrix;nucleoplasm;nucleus;ribonucleoprotein complex;spliceosomal complex	Cytokine Signaling in Immune system;Gene and protein expression by JAK-STAT signaling after Interleukin-12 stimulation;Immune System;Interleukin-12 family signaling;Interleukin-12 signaling;Metabolism of RNA;mRNA Splicing;mRNA Splicing - Major Pathway;Processing of Capped Intron-Containing Pre-mRNA;Signaling by Interleukins	31	31	31	77.3	77.3	77.3	37.429	0	323.31	112540000000	1392	0.25437	1.22852
P51991	Heterogeneous nuclear ribonucleoprotein A3	HNRNPA3				1.06245	-0.443066	30.9221	31.149	30.8927	31.7669	31.1585	31.3676	mRNA binding;nucleic acid binding;protein binding;RNA binding;RNA transmembrane transporter activity	mRNA processing;mRNA splicing, via spliceosome;mRNA transport;RNA metabolic process;RNA splicing	catalytic step 2 spliceosome;cytoplasm;messenger ribonucleoprotein complex;neuron projection;nucleoplasm;nucleus;ribonucleoprotein complex;ribonucleoprotein granule;spliceosomal complex	Metabolism of RNA;mRNA Splicing;mRNA Splicing - Major Pathway;Processing of Capped Intron-Containing Pre-mRNA	24	20	20	55.3	50.3	50.3	39.594	0	316.23	18076000000	349	0.838404	0.360715
D6R9P3;D6RD18;D6RBZ0;Q99729	Heterogeneous nuclear ribonucleoprotein A/B	HNRNPAB				0.716782	-0.439333	28.4408	29.1365	28.9479	29.6538	29.0514	29.138	DNA binding transcription factor activity;mRNA binding;nucleic acid binding;protein binding;RNA binding;sequence-specific DNA binding	epithelial to mesenchymal transition;positive regulation of transcription, DNA-templated	cytoplasm;nucleoplasm;nucleus;ribonucleoprotein complex;RNA polymerase II transcription factor complex	-	11	11	11	36.1	36.1	36.1	30.302	0	53.736	4163700000	103	0.525243	0.785968
A0A087WUK2;O14979	Heterogeneous nuclear ribonucleoprotein D-like	HNRNPDL				0.94018	-0.449733	29.3445	29.9193	29.6964	30.3816	29.8744	30.0534	DNA binding;double-stranded DNA binding;nucleic acid binding;poly(A) binding;poly(G) binding;protein binding;RNA binding;single-stranded DNA binding	interleukin-12-mediated signaling pathway;regulation of gene expression;regulation of transcription, DNA-templated;RNA processing;transcription, DNA-templated	cytoplasm;cytosol;nucleoplasm;nucleus;spliceosomal complex	Cytokine Signaling in Immune system;Gene and protein expression by JAK-STAT signaling after Interleukin-12 stimulation;Immune System;Interleukin-12 family signaling;Interleukin-12 signaling;Signaling by Interleukins	13	13	12	30.9	30.9	28.7	40.04	0	115.53	6796900000	207	0.225868	-1.28419
G8JLB6;P31943;E9PCY7;D6RIU0;D6RBM0;D6RFM3	Heterogeneous nuclear ribonucleoprotein H;Heterogeneous nuclear ribonucleoprotein H, N-terminally processed	HNRNPH1				0.515137	-0.260134	31.4633	31.8979	32.119	32.3044	31.9574	31.9988	nucleic acid binding;poly(U) RNA binding;protein binding;RNA binding	fibroblast growth factor receptor signaling pathway;mRNA processing;mRNA splicing, via spliceosome;regulation of RNA splicing;RNA metabolic process;RNA processing;RNA splicing	catalytic step 2 spliceosome;cytosol;membrane;nucleoplasm;nucleus;spliceosomal complex	FGFR2 alternative splicing;Metabolism of RNA;mRNA Splicing;mRNA Splicing - Major Pathway;Processing of Capped Intron-Containing Pre-mRNA;Signal Transduction;Signaling by FGFR;Signaling by FGFR2;Signaling by Receptor Tyrosine Kinases	29	29	20	61.9	61.9	51.9	51.229	0	323.31	29798000000	1087	0.312385	-1.09131
P55795	Heterogeneous nuclear ribonucleoprotein H2	HNRNPH2				0.221886	-0.184434	27.7256	27.9522	28.7322	28.5181	28.1357	28.3095	nucleic acid binding;protein binding;RNA binding	mRNA splicing, via spliceosome;RNA metabolic process	cytosol;membrane;nucleoplasm;nucleus	Metabolism of RNA;mRNA Splicing;mRNA Splicing - Major Pathway;Processing of Capped Intron-Containing Pre-mRNA	16	9	9	48.3	32.7	32.7	49.263	0	78.677	2317800000	50	0.274222	-1.18418
P31942	Heterogeneous nuclear ribonucleoprotein H3	HNRNPH3				1.69614	-0.4689	29.3065	29.5586	29.4943	30.1145	29.7786	29.873	nucleic acid binding;protein binding;RNA binding	epithelial cell differentiation;mRNA processing;mRNA splicing, via spliceosome;RNA processing;RNA splicing	nucleoplasm;nucleus;spliceosomal complex	-	16	15	15	64.2	61.8	61.8	36.926	0	239.32	6309000000	142	0.0381887	2.6673
P61978	Heterogeneous nuclear ribonucleoprotein K	HNRNPK				0.802922	-0.3105	32.0082	32.3961	32.5638	32.7728	32.556	32.5708	cadherin binding;DNA binding;identical protein binding;nucleic acid binding;protein binding;protein domain specific binding;RNA binding;RNA polymerase II proximal promoter sequence-specific DNA binding;single-stranded DNA binding;transcriptional activator activity, RNA polymerase II proximal promoter sequence-specific DNA binding	mRNA processing;mRNA splicing, via spliceosome;negative regulation of apoptotic process;negative regulation of mRNA splicing, via spliceosome;positive regulation of low-density lipoprotein particle receptor biosynthetic process;positive regulation of receptor-mediated endocytosis;positive regulation of transcription by RNA polymerase II;regulation of intrinsic apoptotic signaling pathway in respo…	catalytic step 2 spliceosome;cell junction;cell projection;cytoplasm;cytoplasmic stress granule;extracellular exosome;focal adhesion;membrane;nuclear chromatin;nucleoplasm;nucleus;podosome;spliceosomal complex	Metabolism of proteins;Metabolism of RNA;mRNA Splicing;mRNA Splicing - Major Pathway;Post-translational protein modification;Processing of Capped Intron-Containing Pre-mRNA;SUMO E3 ligases SUMOylate target proteins;SUMOylation;SUMOylation of RNA binding proteins	32	32	5	69.3	69.3	17.3	50.976	0	323.31	42071000000	1252	0.109724	-1.73082
Q5T6W2	-	HNRNPK				0.946236	-0.5118	26.5718	26.6722	26.0398	26.9888	26.6417	27.1887	DNA binding;nucleic acid binding;RNA binding	regulation of transcription by RNA polymerase II;RNA processing	nucleoplasm	-	29	2	2	67	3.4	3.4	41.807	0	16.258	787040000	21	0.0968	-1.8801
P14866;M0QXS5;M0QYT0	Heterogeneous nuclear ribonucleoprotein L	HNRNPL				0.668412	-0.265666	31.3908	31.654	31.687	32.1504	31.705	31.6734	catalytic activity;mRNA 3'-UTR binding;mRNA binding;mRNA CDS binding;nucleic acid binding;pre-mRNA intronic binding;protein binding;RNA binding;transcription regulatory region DNA binding	cellular response to amino acid starvation;circadian rhythm;metabolic process;mRNA processing;mRNA splicing, via spliceosome;negative regulation of mRNA splicing, via spliceosome;positive regulation of mRNA binding;positive regulation of RNA splicing;positive regulation of translation;regulation of alternative mRNA splicing, via spliceosome;response to peptide;RNA metabolic process;RNA processing	cytoplasm;cytosol;extracellular exosome;membrane;nucleoplasm;nucleus;perinuclear region of cytoplasm;pronucleus;ribonucleoprotein complex;ribonucleoprotein granule	Metabolism of RNA;mRNA Splicing;mRNA Splicing - Major Pathway;Processing of Capped Intron-Containing Pre-mRNA	32	32	32	80.3	80.3	80.3	64.132	0	323.31	24354000000	388	0.110274	1.74255
P52272;A0A087X0X3	Heterogeneous nuclear ribonucleoprotein M	HNRNPM				0.954212	-0.291298	33.5555	33.5321	33.6761	34.1372	33.677	33.8234	nucleic acid binding;protein binding;protein domain specific binding;RNA binding	alternative mRNA splicing, via spliceosome;fibroblast growth factor receptor signaling pathway;mRNA processing;mRNA splicing, via spliceosome;RNA metabolic process;RNA splicing	catalytic step 2 spliceosome;extracellular exosome;extracellular matrix;integral component of plasma membrane;membrane;nuclear matrix;nucleolus;nucleoplasm;nucleus;paraspeckles;spliceosomal complex	FGFR2 alternative splicing;Metabolism of RNA;mRNA Splicing;mRNA Splicing - Major Pathway;Processing of Capped Intron-Containing Pre-mRNA;Signal Transduction;Signaling by FGFR;Signaling by FGFR2;Signaling by Receptor Tyrosine Kinases	60	60	23	83.7	83.7	37.5	77.515	0	323.31	99636000000	1285	0.846374	-0.344851
O43390;B4DT28	Heterogeneous nuclear ribonucleoprotein R	HNRNPR				1.50806	-0.606766	30.2574	30.3588	30.1151	31.1941	30.6607	30.6968	mRNA 3'-UTR binding;nucleic acid binding;protein binding;RNA binding	circadian rhythm;mRNA destabilization;mRNA processing;mRNA splicing, via spliceosome;negative regulation of catalytic activity;positive regulation of mRNA catabolic process;RNA metabolic process;RNA splicing	axon terminus;catalytic step 2 spliceosome;cytoplasm;dendrite;endoplasmic reticulum;growth cone;intracellular membrane-bounded organelle;nucleolus;nucleoplasm;nucleus;ribonucleoprotein complex;spliceosomal complex	Metabolism of RNA;mRNA Splicing;mRNA Splicing - Major Pathway;Processing of Capped Intron-Containing Pre-mRNA	30	30	22	50.4	50.4	41.1	70.942	0	198.97	11664000000	249	0.480588	0.839954
Q00839;A0A1W2PPS1;A0A1W2PP35;Q5RI18;A0A1W2PPL4;A0A1W2PPH7;A0A1W2PQL0;A0A1W2PP34;A0A1W2PQ74;A0A1W2PRZ7;A0A1W2PQD4	Heterogeneous nuclear ribonucleoprotein U	HNRNPU				0.970351	-0.340166	31.5841	31.7105	31.7477	32.3335	31.8814	31.8479	actin binding;ATP binding;chromatin binding;chromatin DNA binding;core promoter binding;DNA binding;double-stranded DNA binding;double-stranded RNA binding;identical protein binding;mRNA 3'-UTR binding;nucleotide binding;poly(A) binding;poly(C) RNA binding;poly(G) binding;pre-mRNA binding;promoter-specific chromatin binding;protein binding;protein-containing complex binding;ribonucleoprotein comp…	adaptive thermogenesis;cardiac muscle cell development;cell cycle;cell differentiation;cell division;cellular response to glucocorticoid stimulus;cellular response to leukemia inhibitory factor;chromatin organization;circadian regulation of gene expression;CRD-mediated mRNA stabilization;dosage compensation by inactivation of X chromosome;maintenance of protein location in nucleus;mRNA processing…	catalytic step 2 spliceosome;cell surface;centrosome;chromosome;chromosome, centromeric region;condensed chromosome kinetochore;CRD-mediated mRNA stability complex;cytoplasm;cytoplasmic ribonucleoprotein granule;cytoskeleton;inactive sex chromosome;integral component of membrane;kinetochore;membrane;microtubule organizing center;midbody;mitotic spindle;mitotic spindle microtubule;mitotic spindle …	Metabolism of RNA;mRNA Splicing;mRNA Splicing - Major Pathway;Processing of Capped Intron-Containing Pre-mRNA	34	34	34	40.6	40.6	40.6	90.583	0	323.31	27846000000	458	0.0035625	5.10875
Q9BUJ2;A0A0A0MRA5;B7Z4B8;M0R3F1;M0QYZ0	Heterogeneous nuclear ribonucleoprotein U-like protein 1	HNRNPUL1				0.44442	-0.117167	27.2864	27.4522	27.4047	27.7011	27.3782	27.4155	enzyme binding;protein binding;RNA binding	mRNA splicing, via spliceosome;regulation of transcription, DNA-templated;response to virus;RNA processing;transcription, DNA-templated	nucleoplasm;nucleus	Metabolism of RNA;mRNA Splicing;mRNA Splicing - Major Pathway;Processing of Capped Intron-Containing Pre-mRNA	16	16	16	28.3	28.3	28.3	95.737	0	76.745	1272500000	67	0.452959	0.876898
H3BQZ7;Q1KMD3	Heterogeneous nuclear ribonucleoprotein U-like protein 2	HNRNPUL2-BSCL2;HNRNPUL2				0.628796	-0.284567	28.3189	28.638	28.498	29.1299	28.5495	28.6292	RNA binding	biological_process	membrane;nucleoplasm;nucleus	-	20	20	20	36.6	36.6	36.6	84.69	0	124.76	2789700000	97	0.0194359	-3.06588
B0QZK4;Q5SSJ5;Q5SWC8;X6RGJ2	Heterochromatin protein 1-binding protein 3	HP1BP3				0.639001	0.7489	23.2909	21.8198	21.6924	21.7746	21.3713	21.4105	chromatin binding;DNA binding;nucleosome binding;protein binding	cellular response to hypoxia;heterochromatin organization;nucleosome assembly;regulation of cell proliferation;regulation of nucleus size;regulation of transcription, DNA-templated	chromosome;nuclear speck;nucleosome;nucleus	-	2	2	2	13	13	13	28.515	0	10.182	21122000	7	0.0336566	-2.76679
P07900	Heat shock protein HSP 90-alpha	HSP90AA1				1.3036	0.666366	30.7958	30.7881	30.678	29.6219	30.2491	30.3918	ATP binding;ATPase activity;disordered domain specific binding;DNA polymerase binding;GTPase binding;histone deacetylase binding;identical protein binding;MHC class II protein complex binding;molecular_function;nitric-oxide synthase regulator activity;nucleotide binding;protein binding;protein homodimerization activity;protein tyrosine kinase activity;protein tyrosine kinase binding;RNA binding;s…	axon extension;biological_process;central nervous system neuron axonogenesis;chaperone-mediated autophagy;chaperone-mediated protein complex assembly;ciliary basal body-plasma membrane docking;cofactor metabolic process;cytokine-mediated signaling pathway;ERBB2 signaling pathway;establishment of cell polarity;Fc-gamma receptor signaling pathway involved in phagocytosis;G2/M transition of mitotic …	axonal growth cone;cellular_component;cytoplasm;cytosol;dendritic growth cone;endocytic vesicle lumen;extracellular exosome;extracellular region;ficolin-1-rich granule lumen;intracellular;lysosomal lumen;melanosome;membrane;myelin sheath;neuronal cell body;nucleoplasm;nucleus;perinuclear region of cytoplasm;plasma membrane;protein-containing complex;ruffle membrane;secretory granule lumen	Anchoring of the basal body to the plasma membrane;Attenuation phase;AURKA Activation by TPX2;Axon guidance;Binding and Uptake of Ligands by Scavenger Receptors;Cell Cycle;Cell Cycle, Mitotic;Cellular response to heat stress;Cellular responses to external stimuli;Cellular responses to stress;Centrosome maturation;Cilium Assembly;Constitutive Signaling by EGFRvIII;Constitutive Signaling by Ligand-…	35	35	26	51.8	51.8	40.2	84.659	0	240.2	8933700000	242	0.126365	-1.62755
P08238	Heat shock protein HSP 90-beta	HSP90AB1				1.07056	0.566767	29.4089	29.4475	29.6073	28.4432	29.102	29.2182	ATP binding;ATP-dependent protein binding;cadherin binding;CTP binding;dATP binding;disordered domain specific binding;DNA polymerase binding;double-stranded RNA binding;drug binding;GTP binding;heat shock protein binding;histone deacetylase binding;histone methyltransferase binding;identical protein binding;kinase binding;MHC class II protein complex binding;molecular_function;nitric-oxide synth…	axon extension;biological_process;cellular response to drug;cellular response to interleukin-4;cellular response to organic cyclic compound;central nervous system neuron axonogenesis;chaperone-mediated protein complex assembly;establishment of cell polarity;Fc-gamma receptor signaling pathway involved in phagocytosis;negative regulation of apoptotic process;negative regulation of cell cycle arres…	apical plasma membrane;aryl hydrocarbon receptor complex;axonal growth cone;basolateral plasma membrane;brush border membrane;cell surface;COP9 signalosome;cytoplasm;cytosol;dendritic growth cone;extracellular exosome;extracellular region;ficolin-1-rich granule lumen;inclusion body;intracellular;lysosomal membrane;melanosome;membrane;mitochondrion;neuronal cell body;nucleoplasm;nucleus;ooplasm;pe…	Aryl hydrocarbon receptor signalling;Attenuation phase;Axon guidance;Biological oxidations;Cell Cycle;Cell Cycle, Mitotic;Cellular response to heat stress;Cellular responses to external stimuli;Cellular responses to stress;Developmental Biology;Disease;ESR-mediated signaling;Estrogen-dependent gene expression;Fcgamma receptor (FCGR) dependent phagocytosis;G2/M Transition;HSF1 activation;HSF1-depe…	30	21	16	50.7	37	31.2	83.263	0	133.45	4013800000	138	0.327302	1.05881
P17066;P48741	Heat shock 70 kDa protein 6;Putative heat shock 70 kDa protein 7	HSPA6;HSPA7				1.185	0.6701	29.1415	29.715	29.4504	28.3498	28.9705	28.9763	ATP binding;ATPase activity, coupled;enzyme binding;heat shock protein binding;molecular_function;nucleotide binding;protein binding;unfolded protein binding	biological_process;cellular heat acclimation;cellular response to heat;neutrophil degranulation;protein refolding;response to unfolded protein	blood microparticle;centriole;COP9 signalosome;cytoplasm;cytosol;extracellular exosome;extracellular region;ficolin-1-rich granule lumen;secretory granule lumen	Cellular response to heat stress;Cellular responses to external stimuli;Cellular responses to stress;Immune System;Innate Immune System;Neutrophil degranulation;Regulation of HSF1-mediated heat shock response	14	2	2	18.5	3.7	3.7	71.027	0	37.827	3585900000	45	0.964481	0.0802003
Q9NZI8	Insulin-like growth factor 2 mRNA-binding protein 1	IGF2BP1				1.68504	-0.636	29.6085	29.5337	29.0734	29.9738	30.1029	30.0469	mRNA 3'-UTR binding;mRNA 5'-UTR binding;mRNA binding;nucleic acid binding;protein binding;RNA binding;translation regulator activity	CRD-mediated mRNA stabilization;mRNA transport;negative regulation of translation;neuronal stem cell population maintenance;pallium cell proliferation in forebrain;regulation of cytokine biosynthetic process;regulation of mRNA stability;regulation of mRNA stability involved in response to stress;regulation of translation;RNA localization	axon;cell projection;CRD-mediated mRNA stability complex;cytoplasm;cytoplasmic stress granule;cytosol;dendrite;dendritic spine;filopodium;growth cone;lamellipodium;nucleoplasm;nucleus;perinuclear region of cytoplasm;ribonucleoprotein complex	Insulin-like Growth Factor-2 mRNA Binding Proteins (IGF2BPs/IMPs/VICKZs) bind RNA;MAPK family signaling cascades;MAPK6/MAPK4 signaling;Metabolism of RNA;Signal Transduction	24	24	21	45.1	45.1	40.7	63.48	0	179.2	6177200000	161	0.941142	-0.140552
F8W930;Q9Y6M1	Insulin-like growth factor 2 mRNA-binding protein 2	IGF2BP2				0.835715	-0.2164	23.4463	23.6577	23.3414	23.702	23.8279	23.5647	mRNA 3'-UTR binding;mRNA 5'-UTR binding;mRNA binding;nucleic acid binding;protein binding;RNA binding;translation regulator activity	anatomical structure morphogenesis;mRNA transport;negative regulation of translation;regulation of cytokine biosynthetic process;regulation of mRNA stability;regulation of translation	cytoplasm;cytoskeleton;cytosol;nucleus	Insulin-like Growth Factor-2 mRNA Binding Proteins (IGF2BPs/IMPs/VICKZs) bind RNA;Metabolism of RNA	7	5	5	13.7	10.4	10.4	66.785	0	14.376	84518000	11	0.137265	1.5596
O00425	Insulin-like growth factor 2 mRNA-binding protein 3	IGF2BP3				1.17476	-0.335899	27.5909	27.5986	27.2777	27.6911	27.9771	27.8067	mRNA 3'-UTR binding;mRNA 5'-UTR binding;nucleic acid binding;protein binding;RNA binding;translation regulator activity	anatomical structure morphogenesis;mRNA transport;negative regulation of translation;regulation of cytokine biosynthetic process;regulation of mRNA stability;regulation of translation;translation	cytoplasm;cytosol;nucleus	Insulin-like Growth Factor-2 mRNA Binding Proteins (IGF2BPs/IMPs/VICKZs) bind RNA;Metabolism of RNA	16	13	12	34.4	30.1	28.8	63.704	0	82.263	1469400000	79	0.867394	0.284029
P01857;A0A0A0MS08;A0A0A0MS07	Ig gamma-1 chain C region	IGHG1				0.320029	0.124434	33.7461	33.7057	33.4931	33.2505	33.7017	33.6194	antigen binding;immunoglobulin receptor binding;protein binding;serine-type endopeptidase activity	adaptive immune response;B cell receptor signaling pathway;complement activation;complement activation, classical pathway;cytokine-mediated signaling pathway;defense response to bacterium;Fc-gamma receptor signaling pathway involved in phagocytosis;immune system process;innate immune response;phagocytosis, engulfment;phagocytosis, recognition;positive regulation of B cell activation;proteolysis;r…	blood microparticle;external side of plasma membrane;extracellular exosome;extracellular region;extracellular space;immunoglobulin complex, circulating;integral component of membrane;membrane;plasma membrane	Classical antibody-mediated complement activation;Complement cascade;Creation of C4 and C2 activators;Cytokine Signaling in Immune system;Fcgamma receptor (FCGR) dependent phagocytosis;FCGR activation;Immune System;Initial triggering of complement;Innate Immune System;Interleukin-4 and 13 signaling;Regulation of actin dynamics for phagocytic cup formation;Regulation of Complement cascade;Role of …	16	16	7	56.7	56.7	27.6	36.105	0	323.31	108050000000	2475	0.838764	0.365474
P01860	Ig gamma-3 chain C region	IGHG3				0.0589766	-0.0789668	30.1642	29.6999	28.8843	29.2302	30.1696	29.5855	antigen binding;immunoglobulin receptor binding;serine-type endopeptidase activity	adaptive immune response;B cell receptor signaling pathway;complement activation;complement activation, classical pathway;defense response to bacterium;Fc-gamma receptor signaling pathway involved in phagocytosis;immune system process;innate immune response;phagocytosis, engulfment;phagocytosis, recognition;positive regulation of B cell activation;proteolysis;regulation of complement activation;r…	blood microparticle;external side of plasma membrane;extracellular exosome;extracellular region;extracellular space;immunoglobulin complex, circulating;membrane;plasma membrane	Classical antibody-mediated complement activation;Complement cascade;Creation of C4 and C2 activators;Fcgamma receptor (FCGR) dependent phagocytosis;FCGR activation;Immune System;Initial triggering of complement;Innate Immune System;Regulation of actin dynamics for phagocytic cup formation;Regulation of Complement cascade;Role of phospholipids in phagocytosis	9	2	0	22	5.3	0	41.287	0	21.472	9260800000	289	0.0648671	2.20218
P01834	Ig kappa chain C region	IGKC				0.199244	0.120633	32.8777	33.0838	32.4262	32.4291	32.7321	32.8646	antigen binding;immunoglobulin receptor binding;protein binding;serine-type endopeptidase activity	adaptive immune response;B cell receptor signaling pathway;complement activation;complement activation, classical pathway;defense response to bacterium;Fc-epsilon receptor signaling pathway;Fc-gamma receptor signaling pathway involved in phagocytosis;immune response;immune system process;innate immune response;leukocyte migration;phagocytosis, engulfment;phagocytosis, recognition;positive regulat…	blood microparticle;external side of plasma membrane;extracellular exosome;extracellular region;extracellular space;immunoglobulin complex, circulating;membrane;plasma membrane	Adaptive Immune System;Antigen activates B Cell Receptor (BCR) leading to generation of second messengers;Binding and Uptake of Ligands by Scavenger Receptors;CD22 mediated BCR regulation;Cell surface interactions at the vascular wall;Classical antibody-mediated complement activation;Complement cascade;Creation of C4 and C2 activators;Fc epsilon receptor (FCERI) signaling;FCERI mediated Ca+2 mobi…	9	9	9	93.5	93.5	93.5	11.765	0	323.31	54005000000	2993	0.870636	0.272715
A2NJV5;A0A0A0MRZ7;A0A075B6S2	-	IGKV A18;IGKV2D-26;IGKV2D-29				0.318754	-0.198601	31.1029	31.0232	30.7509	30.7728	31.5744	31.1256	antigen binding;serine-type endopeptidase activity	adaptive immune response;complement activation;complement activation, classical pathway;Fc-epsilon receptor signaling pathway;Fc-gamma receptor signaling pathway involved in phagocytosis;immune response;immune system process;immunoglobulin production;leukocyte migration;proteolysis;receptor-mediated endocytosis;regulation of complement activation;regulation of immune response	blood microparticle;extracellular exosome;extracellular region;extracellular space;membrane;plasma membrane	Adaptive Immune System;Antigen activates B Cell Receptor (BCR) leading to generation of second messengers;Binding and Uptake of Ligands by Scavenger Receptors;CD22 mediated BCR regulation;Cell surface interactions at the vascular wall;Classical antibody-mediated complement activation;Complement cascade;Creation of C4 and C2 activators;Fc epsilon receptor (FCERI) signaling;FCERI mediated Ca+2 mobi…	3	3	2	16.7	16.7	16.7	13.085	0	45.843	16382000000	292	0.0667639	2.19748
A0A075B6R9;A0A0C4DH68	-	IGKV2D-24;IGKV2-24				0.814667	-2.1249	23.5151	27.2336	26.9535	28.349	27.9459	27.782	antigen binding	adaptive immune response;immune response;immune system process;immunoglobulin production	extracellular region;extracellular space;membrane;plasma membrane	-	2	1	1	9.2	9.2	9.2	13.079	0	4.934	1476400000	7	0.424349	-0.920872
Q13123	Protein Red	IK				0.380867	-0.188866	30.5793	30.6214	30.4432	31.1178	30.4334	30.6593	identical protein binding;protein binding	mitotic cell cycle;mitotic spindle assembly checkpoint;mRNA processing;mRNA splicing, via spliceosome;protein localization to kinetochore;RNA splicing;viral process	chromosome;cytoplasm;cytoskeleton;mitotic spindle pole;nuclear chromosome;nuclear speck;nucleoplasm;nucleus;spindle pole;spliceosomal complex;U2-type precatalytic spliceosome	-	19	19	19	39.9	39.9	39.9	65.601	0	165.6	11352000000	163	0.226865	-1.2884
Q12905;B4DY09;X6R6Z1;A0A0A0MRL0	Interleukin enhancer-binding factor 2	ILF2				0.61743	0.623934	25.3878	26.4795	26.8288	25.7726	25.7074	25.3443	ATP binding;DNA binding;double-stranded RNA binding;protein binding;RNA binding;transferase activity	immune response;neutrophil degranulation;positive regulation of transcription, DNA-templated;regulation of transcription, DNA-templated;transcription, DNA-templated	cytoplasm;extracellular region;ficolin-1-rich granule lumen;membrane;nucleolus;nucleus;ribonucleoprotein complex;specific granule lumen;tertiary granule lumen	Immune System;Innate Immune System;Neutrophil degranulation	9	9	9	43.3	43.3	43.3	43.062	0	74.764	442120000	42	0.330889	-1.05197
Q16352	Alpha-internexin	INA				0.318397	-0.249633	23.846	23.6908	23.988	23.7314	23.835	24.7073	structural constituent of cytoskeleton;structural molecule activity	cell differentiation;cellular response to leukemia inhibitory factor;intermediate filament cytoskeleton organization;multicellular organism development;nervous system development;neurofilament cytoskeleton organization;substantia nigra development	cytoplasmic ribonucleoprotein granule;extracellular space;intermediate filament;intermediate filament cytoskeleton;myelin sheath;neurofilament;nuclear membrane;nucleoplasm	-	7	5	5	13.8	11.4	11.4	55.39	0	16.597	109390000	12	0.974048	-0.0567699
Q9ULR0;A8MVI5;D6RC18	Pre-mRNA-splicing factor ISY1 homolog	ISY1				0.943992	0.265367	30.494	30.6144	30.6786	30.5306	30.1161	30.3442	first spliceosomal transesterification activity;protein binding;RNA binding	generation of catalytic spliceosome for second transesterification step;mRNA 3'-splice site recognition;mRNA processing;mRNA splicing, via spliceosome;RNA splicing;transcription-coupled nucleotide-excision repair	catalytic step 1 spliceosome;catalytic step 2 spliceosome;nucleoplasm;nucleus;post-mRNA release spliceosomal complex;post-spliceosomal complex;Prp19 complex;spliceosomal complex	DNA Repair;Dual incision in TC-NER;Formation of TC-NER Pre-Incision Complex;Gap-filling DNA repair synthesis and ligation in TC-NER;Metabolism of RNA;mRNA Splicing;mRNA Splicing - Major Pathway;Nucleotide Excision Repair;Processing of Capped Intron-Containing Pre-mRNA;Transcription-Coupled Nucleotide Excision Repair (TC-NER)	16	16	16	48.1	48.1	48.1	32.992	0	83.166	10630000000	129	0.446571	0.884772
Q9HDC5	Junctophilin-1	JPH1				0.0325641	0.219834	21.6387	26.1181	26.0569	20.935	26.3175	25.9017	molecular_function;structural constituent of muscle	calcium ion transport into cytosol;muscle organ development;regulation of ryanodine-sensitive calcium-release channel activity	endoplasmic reticulum;endoplasmic reticulum membrane;integral component of membrane;junctional membrane complex;junctional sarcoplasmic reticulum membrane;membrane;nucleoplasm;nucleus;plasma membrane;sarcoplasmic reticulum;sarcoplasmic reticulum membrane;Z disc	-	5	5	5	8.2	8.2	8.2	71.685	0	13.646	450720000	8	0.021971	-3.17553
P14923	Junction plakoglobin	JUP				0.036064	0.0254332	27.319	26.945	27.2649	26.7456	27.2695	27.4375	alpha-catenin binding;cadherin binding;cell adhesion molecule binding;cell adhesive protein binding involved in bundle of His cell-Purkinje myocyte communication;protein binding;protein homodimerization activity;protein phosphatase binding;signal transducer activity;structural constituent of cell wall;structural molecule activity;transcription coactivator activity	adherens junction assembly;adherens junction organization;bundle of His cell-Purkinje myocyte adhesion involved in cell communication;cell adhesion;cell migration;cell-cell adhesion;cellular response to indole-3-methanol;cornification;cytoskeletal anchoring at plasma membrane;desmosome assembly;detection of mechanical stimulus;endothelial cell-cell adhesion;keratinization;negative regulation of b…	actin cytoskeleton;adherens junction;apicolateral plasma membrane;catenin complex;cell junction;cell-cell adherens junction;cell-cell junction;cornified envelope;cytoplasm;cytoplasmic side of plasma membrane;cytoskeleton;cytosol;desmosome;extracellular exosome;extracellular region;fascia adherens;ficolin-1-rich granule lumen;focal adhesion;gamma-catenin-TCF7L2 complex;hemidesmosome;intercalated d…	Adherens junctions interactions;Cell junction organization;Cell-Cell communication;Cell-cell junction organization;Developmental Biology;Formation of the cornified envelope;Immune System;Innate Immune System;Keratinization;Neutrophil degranulation;Signal Transduction;Signaling by Receptor Tyrosine Kinases;Signaling by VEGF;VEGFA-VEGFR2 Pathway;VEGFR2 mediated vascular permeability	12	12	12	20.8	20.8	20.8	81.744	0	47.853	933290000	53	0.812456	-0.409044
A0A087WTP3;Q92945;M0R0I5	Far upstream element-binding protein 2	KHSRP				0.195726	-0.0760002	29.9746	30.1425	30.058	30.4155	30.0142	29.9734	DNA binding;mRNA 3'-UTR AU-rich region binding;mRNA binding;nucleic acid binding;protein binding;RNA binding	3'-UTR-mediated mRNA destabilization;cellular response to cytokine stimulus;miRNA metabolic process;mRNA catabolic process;mRNA processing;mRNA transport;negative regulation of low-density lipoprotein particle clearance;negative regulation of nitric oxide biosynthetic process;positive regulation of mRNA catabolic process;regulation of miRNA metabolic process;regulation of mRNA stability;regulatio…	cytoplasm;cytoplasmic stress granule;cytosol;exosome (RNase complex);membrane;nucleoplasm;nucleus	ATF4 activates genes;KSRP (KHSRP) binds and destabilizes mRNA;Metabolism of proteins;Metabolism of RNA;PERK regulates gene expression;Regulation of mRNA stability by proteins that bind AU-rich elements;Unfolded Protein Response (UPR)	24	24	22	38.5	38.5	36.4	73.027	0	246.3	7757800000	166	0.0820859	2.0572
A0A1B0GUA3;Q96EK5	KIF1-binding protein	KIAA1279				0.127071	-0.129066	23.7846	24.3752	23.7896	23.511	24.241	24.5846	kinesin binding;protein binding	cell differentiation;mitochondrial transport;multicellular organism development;nervous system development	cytoplasm;cytoskeleton;mitochondrion	-	6	6	6	13.5	13.5	13.5	74.783	0	20.011	114660000	16	0.0369423	2.69563
Q69YN4	Protein virilizer homolog	KIAA1429				0.522432	-0.129233	28.9995	29.2375	29.3588	29.2785	29.3375	29.3675	RNA binding	mRNA methylation;mRNA processing;RNA splicing	cytosol;nuclear body;nuclear speck;nucleoplasm;nucleus;RNA N6-methyladenosine methyltransferase complex	-	42	42	42	33.4	33.4	33.4	202.02	0	276.84	4418100000	248	0.13	-1.58982
P52732	Kinesin-like protein KIF11	KIF11				0.0495831	0.0578327	21.7269	21.9247	22.734	21.6206	22.5055	22.086	ATP binding;ATP-dependent microtubule motor activity, plus-end-directed;microtubule binding;microtubule motor activity;nucleotide binding;protein kinase binding;protein-containing complex binding	antigen processing and presentation of exogenous peptide antigen via MHC class II;cell cycle;cell division;chromosome segregation;microtubule-based movement;mitotic cell cycle;mitotic centrosome separation;mitotic spindle assembly;mitotic spindle organization;regulation of mitotic centrosome separation;retrograde vesicle-mediated transport, Golgi to ER;spindle assembly;spindle organization	cytoplasm;cytoskeleton;cytosol;kinesin complex;membrane;microtubule;mitotic spindle;spindle;spindle microtubule;spindle pole	Adaptive Immune System;COPI-dependent Golgi-to-ER retrograde traffic;Factors involved in megakaryocyte development and platelet production;Golgi-to-ER retrograde transport;Hemostasis;Immune System;Intra-Golgi and retrograde Golgi-to-ER traffic;Kinesins;Membrane Trafficking;MHC class II antigen presentation;Vesicle-mediated transport	2	2	2	1.9	1.9	1.9	119.16	0	5.0337	23093000	6	0.705799	0.551996
O00139;D6R9M0	Kinesin-like protein KIF2A	KIF2A				0.971392	-1.31727	24.4699	22.2774	23.4001	24.7981	24.6898	24.6113	ATP binding;ATPase activity;centromeric DNA binding;microtubule binding;microtubule motor activity;microtubule plus-end binding;motor activity;nucleotide binding;protein binding	antigen processing and presentation of exogenous peptide antigen via MHC class II;attachment of mitotic spindle microtubules to kinetochore;cell cycle;cell differentiation;cell division;cell proliferation;chromosome segregation;establishment or maintenance of microtubule cytoskeleton polarity;metaphase plate congression;microtubule cytoskeleton organization;microtubule depolymerization;microtubul…	centriolar subdistal appendage;centriole;centrosome;chromosome;chromosome, centromeric region;condensed chromosome kinetochore;cytoplasm;cytoplasmic microtubule;cytoskeleton;cytosol;kinesin complex;kinetochore;membrane;microtubule;microtubule cytoskeleton;microtubule organizing center;microtubule plus-end;nuclear body;nucleolus;nucleus;sperm principal piece;spindle;spindle microtubule;spindle pole	Adaptive Immune System;Amplification of signal from unattached kinetochores via a MAD2 inhibitory signal;Amplification of signal from the kinetochores;Cell Cycle;Cell Cycle Checkpoints;Cell Cycle, Mitotic;COPI-dependent Golgi-to-ER retrograde traffic;Factors involved in megakaryocyte development and platelet production;Golgi-to-ER retrograde transport;Hemostasis;Immune System;Intra-Golgi and retr…	4	4	4	5.2	5.2	5.2	79.954	0	8.5614	156990000	7	0.409346	0.942153
P52294	Importin subunit alpha-5;Importin subunit alpha-5, N-terminally processed	KPNA1				1.10636	0.913633	21.9828	21.8496	22.8134	20.8204	21.4652	21.6193	nuclear import signal receptor activity;nuclear localization sequence binding;protein binding;protein transporter activity	apoptotic DNA fragmentation;intracellular transport of virus;modulation by virus of host process;NLS-bearing protein import into nucleus;protein import into nucleus;protein transport;regulation of DNA recombination;viral process	cytoplasm;cytosol;dendrite;host cell;nuclear pore;nucleoplasm;nucleus	Activation of DNA fragmentation factor;Antiviral mechanism by IFN-stimulated genes;Apoptosis;Apoptosis induced DNA fragmentation;Apoptotic execution phase;Cytokine Signaling in Immune system;Disease;Early Phase of HIV Life Cycle;HIV Infection;HIV Life Cycle;Host Interactions of HIV factors;Host Interactions with Influenza Factors;Immune System;Infectious disease;Influenza Infection;Influenza Life…	2	2	1	7.2	7.2	4.6	60.221	0	13.844	24243000	10	0.94296	0.142363
P52292	Importin subunit alpha-1	KPNA2				0.988819	0.489133	27.46	27.9008	28.0905	27.0785	27.3524	27.553	histone deacetylase binding;nuclear import signal receptor activity;nuclear localization sequence binding;protein binding;protein transporter activity;RNA binding	DNA metabolic process;intracellular transport of virus;modulation by virus of host process;NLS-bearing protein import into nucleus;protein import into nucleus;protein transport;regulation of DNA recombination;viral process	cytoplasm;cytosol;host cell;membrane;nuclear pore;nucleoplasm;nucleus	Antiviral mechanism by IFN-stimulated genes;Cytokine Signaling in Immune system;Disease;DNA Double Strand Break Response;DNA Double-Strand Break Repair;DNA Repair;ESR-mediated signaling;Estrogen-dependent gene expression;Host Interactions with Influenza Factors;Immune System;Infectious disease;Influenza Infection;Interferon Signaling;ISG15 antiviral mechanism;NS1 Mediated Effects on Host Pathways…	15	15	15	47.4	47.4	47.4	57.861	0	114.17	1348100000	120	0.108903	1.77551
Q14974;J3KTM9	Importin subunit beta-1	KPNB1				0.423296	0.207301	22.9857	22.8756	22.5491	22.9216	22.4333	22.4336	enzyme binding;Hsp90 protein binding;nuclear localization sequence binding;protein binding;protein domain specific binding;protein transporter activity;Ran GTPase binding;RNA binding;zinc ion binding	apoptotic DNA fragmentation;astral microtubule organization;establishment of mitotic spindle localization;establishment of protein localization;intracellular protein transport;intracellular transport of virus;mitotic chromosome movement towards spindle pole;mitotic metaphase plate congression;mitotic spindle assembly;modulation by virus of host process;neutrophil degranulation;NLS-bearing protein…	cytoplasm;cytoplasmic stress granule;cytosol;endoplasmic reticulum tubular network;extracellular exosome;extracellular region;ficolin-1-rich granule lumen;host cell;intracellular;membrane;nuclear envelope;nuclear membrane;nuclear periphery;nuclear pore;nucleoplasm;nucleus;protein-containing complex;specific granule lumen	Activation of DNA fragmentation factor;Antiviral mechanism by IFN-stimulated genes;Apoptosis;Apoptosis induced DNA fragmentation;Apoptotic execution phase;Cytokine Signaling in Immune system;Disease;HIV Infection;Host Interactions of HIV factors;Host Interactions with Influenza Factors;Immune System;Infectious disease;Influenza Infection;Influenza Life Cycle;Innate Immune System;Interactions of R…	4	4	4	5.6	5.6	5.6	97.169	0	11.119	49356000	13	0.519882	0.792454
F8VZY9;P05783	Keratin, type I cytoskeletal 18	KRT18				0.0101032	-0.00626691	26.0768	26.0432	26.6477	26.1476	26.3137	26.3252	cadherin binding involved in cell-cell adhesion;protein binding;RNA binding;scaffold protein binding;structural molecule activity	anatomical structure morphogenesis;cell cycle;cell-cell adhesion;cornification;extrinsic apoptotic signaling pathway;Golgi to plasma membrane CFTR protein transport;hepatocyte apoptotic process;intermediate filament cytoskeleton organization;keratinization;negative regulation of apoptotic process;tumor necrosis factor-mediated signaling pathway;viral process	cell periphery;cell-cell adherens junction;centriolar satellite;cytoplasm;cytosol;extracellular exosome;intermediate filament;keratin filament;microtubule organizing center;nucleolus;nucleus;perinuclear region of cytoplasm	Developmental Biology;Formation of the cornified envelope;Keratinization	9	7	6	29.2	25.1	22	43.774	0	43.178	555450000	24	0.0205301	-3.00927
Q9UN81	LINE-1 retrotransposable element ORF1 protein	L1RE1				0.428733	-0.217866	24.9232	24.7456	24.4224	24.6533	25.2062	24.8853	identical protein binding;nucleotide binding;protein binding;single-stranded DNA binding;single-stranded RNA binding	transposition, RNA-mediated	cytoplasm;cytoplasmic ribonucleoprotein granule;cytoplasmic stress granule;endoplasmic reticulum;lysosome;nucleolus;nucleus;P-body;ribonucleoprotein complex	-	3	3	3	13	13	13	40.055	0	17.232	198610000	20	0.813806	0.406549
E5RH50;A0A0B4J210;Q6PKG0;H0YBW1;H0YC73	La-related protein 1	LARP1				1.45392	-0.2899	23.9115	23.9013	23.8757	24.0068	24.3115	24.2399	cadherin binding;eukaryotic initiation factor 4E binding;mRNA 3'-UTR binding;mRNA 5'-UTR binding;protein binding;RNA binding;RNA cap binding;translation activator activity;translation initiation factor binding	cell proliferation;cellular response to rapamycin;mRNA stabilization;negative regulation of translation;positive regulation of macroautophagy;positive regulation of translation;positive regulation of viral genome replication;regulation of translation;response to amino acid starvation;TOR signaling;TORC1 signaling;translation;translational initiation	cytoplasm;cytoplasmic stress granule;membrane;polysome;TORC1 complex	-	5	5	5	11.3	11.3	11.3	69.746	0	12.872	122510000	21	0.846107	0.341833
E9PN19;O00214;H7BXD8;F6V2D4;B1ANM0;Q5T3P9	Galectin;Galectin-8	LGALS8				0.935747	0.798267	25.8489	24.8207	24.7503	23.9833	24.5737	24.4681	carbohydrate binding;integrin binding;protein binding	autophagy;cellular response to virus;lymphatic endothelial cell migration;xenophagy	cytoplasm;cytoplasmic vesicle;cytosol;extracellular space;membrane	-	6	6	6	19	19	19	32.632	0	14.457	206850000	18	0.815727	0.400498
Q9UHB6;F8VQE1;F8VRN8	LIM domain and actin-binding protein 1	LIMA1				0.192806	0.183467	33.0936	32.0891	32.336	31.9324	32.6232	32.4127	actin binding;actin filament binding;actin monomer binding;cadherin binding;metal ion binding;protein binding	actin filament bundle assembly;negative regulation of actin filament depolymerization;ruffle organization	actin cytoskeleton;brush border;cell junction;cleavage furrow;cytoplasm;cytoskeleton;cytosol;focal adhesion;nucleus;plasma membrane;stress fiber	-	48	48	48	63.9	63.9	63.9	85.225	0	323.31	37882000000	356	0.226576	1.29645
G3V1D4;Q9NUP9	Protein lin-7 homolog C	LIN7C				0.151865	-0.111633	25.014	24.6447	24.4269	24.6203	24.566	25.2342	cytoskeletal protein binding;L27 domain binding;protein binding;protein domain specific binding	exocytosis;inner ear development;maintenance of epithelial cell apical/basal polarity;morphogenesis of an epithelial sheet;neurotransmitter secretion;protein localization to basolateral plasma membrane;protein transport;protein-containing complex assembly;synaptic vesicle transport	basolateral plasma membrane;bicellular tight junction;cell junction;cell-cell junction;cytoplasm;extracellular exosome;intracellular;membrane;MPP7-DLG1-LIN7 complex;neuron projection;plasma membrane;postsynaptic density;postsynaptic membrane;presynapse;synapse	Dopamine Neurotransmitter Release Cycle;Neurexins and neuroligins;Neuronal System;Neurotransmitter release cycle;Protein-protein interactions at synapses;Transmission across Chemical Synapses	3	3	3	16.8	16.8	16.8	19.186	0	8.7053	170020000	16	0.35563	-1.01625
Q3BDU5;P02545;Q5TCI8	Prelamin-A/C;Lamin-A/C	LMNA				0.165706	0.1218	24.6496	24.2635	25.0884	24.8092	24.3266	24.5003	identical protein binding;protein binding;structural molecule activity	cellular protein localization;cellular response to hypoxia;establishment or maintenance of microtubule cytoskeleton polarity;IRE1-mediated unfolded protein response;mitotic nuclear envelope disassembly;mitotic nuclear envelope reassembly;muscle organ development;negative regulation of cardiac muscle hypertrophy in response to stress;negative regulation of cell proliferation;negative regulation of…	cytosol;intermediate filament;lamin filament;nuclear envelope;nuclear lamina;nuclear membrane;nuclear speck;nucleoplasm;nucleus;perinuclear region of cytoplasm	Disease;Diseases of signal transduction;IRE1alpha activates chaperones;Metabolism of proteins;Oncogenic MAPK signaling;Signaling by BRAF and RAF fusions;Unfolded Protein Response (UPR);XBP1(S) activates chaperone genes	5	5	5	16.6	16.6	16.6	55.637	0	15.509	151880000	7	0.914563	0.194264
P20700;E9PBF6;A0A0D9SFE5	Lamin-B1	LMNB1				0.65494	-0.361366	30.0095	29.5137	29.7586	30.4056	29.7248	30.2355	phospholipase binding;protein binding;structural molecule activity	interleukin-12-mediated signaling pathway	intermediate filament;lamin filament;membrane;nuclear envelope;nuclear inner membrane;nuclear matrix;nuclear membrane;nucleoplasm;nucleus	Apoptosis;Apoptotic cleavage of cellular proteins;Apoptotic execution phase;Breakdown of the nuclear lamina;Cell Cycle;Cell Cycle, Mitotic;Cellular responses to external stimuli;Cellular responses to stress;Cellular Senescence;Clearance of Nuclear Envelope Membranes from Chromatin;Cytokine Signaling in Immune system;Depolymerisation of the Nuclear Lamina;Deregulated CDK5 triggers multiple neurode…	30	30	27	59.4	59.4	56.3	66.408	0	211.15	6453800000	167	0.565851	0.731326
Q03252	Lamin-B2	LMNB2				0.838901	-0.657867	25.8699	25.6165	26.3333	26.8932	26.0032	26.8969	molecular_function;protein binding;structural molecule activity	biological_process	intermediate filament;lamin filament;membrane;nuclear envelope;nuclear inner membrane;nuclear membrane;nucleus	-	16	13	13	33.4	29	29	69.948	0	60.733	581510000	34	0.462537	-0.861219
E9PMP7;E9PMS6;F8WD26;J3KP06;Q8WWI1;H0Y424;A0A0A0MTE2;E9PMT2	LIM domain only protein 7	LMO7				1.21284	1.47633	26.0645	24.3425	26.0083	23.9187	24.1747	23.8929	actinin binding;metal ion binding;ubiquitin-protein transferase activity	cell-cell adhesion;post-translational protein modification;protein polyubiquitination;protein ubiquitination;regulation of cell adhesion;regulation of signaling	apical plasma membrane;cell-cell adherens junction;cytoplasm;cytosol;focal adhesion;integral component of membrane;membrane;nucleus;ubiquitin ligase complex	Adaptive Immune System;Antigen processing: Ubiquitination & Proteasome degradation;Class I MHC mediated antigen processing & presentation;Immune System;Metabolism of proteins;Neddylation;Post-translational protein modification	5	5	5	6.3	6.3	6.3	119.42	0	23.654	192340000	5	0.547478	-0.760126
Q9Y333	U6 snRNA-associated Sm-like protein LSm2	LSM2				0.539884	0.243966	29.2815	29.424	29.3367	29.4766	28.8179	29.0158	protein binding;Ral GTPase binding;RNA binding;U6 snRNA binding	exonucleolytic nuclear-transcribed mRNA catabolic process involved in deadenylation-dependent decay;mRNA processing;mRNA splicing, via spliceosome;RNA splicing	catalytic step 2 spliceosome;cytosol;Lsm1-7-Pat1 complex;nucleoplasm;nucleus;P-body;precatalytic spliceosome;spliceosomal complex;U4/U6 x U5 tri-snRNP complex;U6 snRNP	Deadenylation-dependent mRNA decay;Metabolism of RNA;mRNA decay by 5' to 3' exoribonuclease;mRNA Splicing;mRNA Splicing - Major Pathway;mRNA Splicing - Minor Pathway;Processing of Capped Intron-Containing Pre-mRNA	7	7	7	76.8	76.8	76.8	10.834	0	89.844	4215900000	114	0.764462	0.486672
P62310	U6 snRNA-associated Sm-like protein LSm3	LSM3				0.0336565	0.022267	26.1058	26.5865	26.7925	26.6569	26.366	26.3951	protein binding;RNA binding	cytoplasmic mRNA processing body assembly;exonucleolytic nuclear-transcribed mRNA catabolic process involved in deadenylation-dependent decay;mRNA processing;mRNA splicing, via spliceosome;nuclear-transcribed mRNA catabolic process;RNA splicing	catalytic step 2 spliceosome;cytosol;Lsm1-7-Pat1 complex;nucleoplasm;nucleus;P-body;precatalytic spliceosome;spliceosomal complex;U4/U6 x U5 tri-snRNP complex;U6 snRNP	Deadenylation-dependent mRNA decay;Metabolism of RNA;mRNA decay by 5' to 3' exoribonuclease;mRNA Splicing;mRNA Splicing - Major Pathway;Processing of Capped Intron-Containing Pre-mRNA	7	7	7	79.4	79.4	79.4	11.845	0	106.87	709470000	77	0.83274	-0.374165
V9GZ56;Q9Y4Z0;U3KQS7;U3KQK1;M0QXB0	U6 snRNA-associated Sm-like protein LSm4	LSM4				0.0242323	0.0135663	28.6131	28.9819	28.9461	29.1228	28.656	28.7216	PH domain binding;protein binding;RNA binding;U6 snRNA binding	cytoplasmic mRNA processing body assembly;exonucleolytic nuclear-transcribed mRNA catabolic process involved in deadenylation-dependent decay;mRNA processing;mRNA splicing, via spliceosome;nuclear-transcribed mRNA catabolic process;RNA processing;RNA splicing;spliceosomal complex assembly;spliceosomal snRNP assembly	cytosol;membrane;neuron projection;nucleoplasm;nucleus;P-body;protein-containing complex;spliceosomal complex;spliceosomal tri-snRNP complex;U6 snRNP	Deadenylation-dependent mRNA decay;Metabolism of RNA;mRNA decay by 5' to 3' exoribonuclease;mRNA Splicing;mRNA Splicing - Major Pathway;Processing of Capped Intron-Containing Pre-mRNA	7	7	7	30.3	30.3	30.3	25.733	0	62.973	3504400000	100	0.193394	-1.38506
Q9Y4Y9	U6 snRNA-associated Sm-like protein LSm5	LSM5				0.982244	0.581467	26.7096	26.8521	27.4531	26.6192	26.1099	26.5413	protein binding;RNA binding	exonucleolytic nuclear-transcribed mRNA catabolic process involved in deadenylation-dependent decay;mRNA processing;mRNA splicing, via spliceosome;nuclear-transcribed mRNA catabolic process;RNA splicing	cytosol;Lsm1-7-Pat1 complex;nucleoplasm;nucleus;spliceosomal complex;U4/U6 x U5 tri-snRNP complex;U6 snRNP	Deadenylation-dependent mRNA decay;Metabolism of RNA;mRNA decay by 5' to 3' exoribonuclease;mRNA Splicing;mRNA Splicing - Major Pathway;Processing of Capped Intron-Containing Pre-mRNA	4	4	4	80.2	80.2	80.2	9.9374	0	102.02	836920000	93	0.111324	-1.74353
P62312	U6 snRNA-associated Sm-like protein LSm6	LSM6				1.06233	0.6486	27.0791	27.5241	28.0496	27.0085	26.8994	26.7991	protein binding;RNA binding	exonucleolytic nuclear-transcribed mRNA catabolic process involved in deadenylation-dependent decay;maturation of SSU-rRNA;mRNA processing;mRNA splicing, via spliceosome;RNA splicing;rRNA processing;tRNA processing	cytoplasm;cytosol;nucleolus;nucleoplasm;nucleus;P-body;small nuclear ribonucleoprotein complex;small nucleolar ribonucleoprotein complex;spliceosomal complex;U4/U6 x U5 tri-snRNP complex;U6 snRNP	Deadenylation-dependent mRNA decay;Metabolism of RNA;mRNA decay by 5' to 3' exoribonuclease;mRNA Splicing;mRNA Splicing - Major Pathway;Processing of Capped Intron-Containing Pre-mRNA	4	4	4	52.5	52.5	52.5	9.1275	0	45.841	1108400000	23	0.0818563	-2.03487
Q9UK45;A0A087X2I5	U6 snRNA-associated Sm-like protein LSm7	LSM7				0.987149	0.362133	28.6817	29.0845	29.0577	28.4785	28.4551	28.8039	molecular_function;protein binding;RNA binding;U6 snRNA binding	biological_process;exonucleolytic nuclear-transcribed mRNA catabolic process involved in deadenylation-dependent decay;mRNA processing;mRNA splicing, via spliceosome;nuclear-transcribed mRNA catabolic process;RNA processing;RNA splicing	catalytic step 2 spliceosome;cytoplasm;cytosol;Lsm1-7-Pat1 complex;membrane;nucleoplasm;nucleus;spliceosomal complex;spliceosomal tri-snRNP complex;U12-type spliceosomal complex;U2-type prespliceosome;U6 snRNP	Deadenylation-dependent mRNA decay;Metabolism of RNA;mRNA decay by 5' to 3' exoribonuclease;mRNA Splicing;mRNA Splicing - Major Pathway;Processing of Capped Intron-Containing Pre-mRNA	6	6	6	74.8	74.8	74.8	11.602	0	45.271	3190000000	89	0.0759136	-2.07338
O95777;F2Z2Y6;C9JIZ0;C9JNV3	U6 snRNA-associated Sm-like protein LSm8	LSM8				0.083624	0.0192998	28.6364	28.6429	28.7221	28.7668	28.6728	28.5039	protein binding;RNA binding;U6 snRNA binding	mRNA processing;mRNA splicing, via spliceosome;RNA splicing	nucleoplasm;nucleus;precatalytic spliceosome;spliceosomal complex;U4/U6 x U5 tri-snRNP complex;U6 snRNP	Metabolism of RNA;mRNA Splicing;mRNA Splicing - Major Pathway;Processing of Capped Intron-Containing Pre-mRNA	6	6	6	74	74	74	10.403	0	30.888	2988200000	70	0.118865	-1.66691
Q9NQ29;A8MYV2;B8ZZ10	Putative RNA-binding protein Luc7-like 1	LUC7L				0.756942	-0.657534	25.0759	24.1441	25.2691	25.155	25.8372	25.4695	identical protein binding;mRNA binding;protein binding;RS domain binding	mRNA splice site selection;negative regulation of striated muscle tissue development	nucleus;U1 snRNP;U2-type prespliceosome	-	10	5	5	32.9	21	21	43.727	0	38.153	321560000	16	0.0875932	1.95348
Q9Y383;A0A0A6YYJ8	Putative RNA-binding protein Luc7-like 2	LUC7L2				0.00486514	0.00346692	32.5699	32.1042	31.9818	31.9638	32.4814	32.2003	enzyme binding;mRNA binding;protein binding;RNA binding	mRNA splice site selection	nuclear speck;nucleoplasm;nucleus;U1 snRNP;U2-type prespliceosome	-	22	22	17	53.6	53.6	41.8	46.513	0	166.37	32978000000	257	0.995265	-0.0158891
J3KPP4;O95232;D6RDI2	Luc7-like protein 3	LUC7L3				0.140766	-0.0783005	32.2907	32.2621	32.5234	32.1057	32.7589	32.4465	DNA binding;mRNA binding;protein binding;RNA binding	mRNA processing;mRNA splice site selection;RNA splicing	nuclear speck;nucleoplasm;nucleus;U1 snRNP;U2-type prespliceosome	-	28	28	28	42.3	42.3	42.3	58.22	0	323.31	39589000000	471	0.228427	1.28542
Q9NX58	Cell growth-regulating nucleolar protein	LYAR				0.364345	0.129033	29.68	29.4545	29.2703	29.4823	29.1774	29.358	DNA binding;metal ion binding;protein binding;RNA binding	erythrocyte development;negative regulation of transcription by RNA polymerase II;positive regulation of phagocytosis;regulation of transcription, DNA-templated;rRNA processing;transcription, DNA-templated	cell projection;cytoplasm;nucleolus;nucleus;photoreceptor outer segment	-	16	16	16	53.8	53.8	53.8	43.614	0	146.39	5478300000	208	0.546598	-0.759888
P07948	Tyrosine-protein kinase Lyn	LYN				0.604822	0.314267	23.3529	22.9345	23.2513	22.5432	22.8335	23.2192	ATP binding;enzyme binding;ephrin receptor binding;gamma-tubulin binding;glycosphingolipid binding;integrin binding;ion channel binding;kinase activity;non-membrane spanning protein tyrosine kinase activity;nucleotide binding;phosphorylation-dependent protein binding;protein binding;protein kinase activity;protein tyrosine kinase activity;protein-containing complex binding;SH3 domain binding;sign…	adaptive immune response;B cell homeostasis;B cell receptor signaling pathway;blood coagulation;cellular response to DNA damage stimulus;cellular response to extracellular stimulus;cellular response to heat;cellular response to retinoic acid;central nervous system development;cytokine secretion;dendritic cell differentiation;ephrin receptor signaling pathway;erythrocyte differentiation;Fc recepto…	cell-cell adherens junction;cytoplasm;cytosol;extracellular exosome;extrinsic component of cytoplasmic side of plasma membrane;Golgi apparatus;integrin alpha2-beta1 complex;intracellular membrane-bounded organelle;mast cell granule;membrane;membrane raft;mitochondrial crista;mitochondrial intermembrane space;mitochondrial membrane;nucleus;perinuclear region of cytoplasm;plasma membrane;postsynapt…	Adaptive Immune System;Antigen activates B Cell Receptor (BCR) leading to generation of second messengers;Axon guidance;CD209 (DC-SIGN) signaling;CD22 mediated BCR regulation;CD28 co-stimulation;Cell Cycle;Cell Cycle, Mitotic;Cell surface interactions at the vascular wall;Costimulation by the CD28 family;CTLA4 inhibitory signaling;C-type lectin receptors (CLRs);Cyclin D associated events in G1;Cy…	5	4	4	15.2	13.7	13.7	58.573	0	18.258	55435000	16	0.0147419	-3.46122
Q9BRK4;S4R3W7;B1AL11;B1AL12;B1AL13;Q9Y250	Leucine zipper putative tumor suppressor 2;Leucine zipper putative tumor suppressor 1	LZTS2;LZTS1				0.37577	-1.15007	27.1236	26.6603	23.0644	26.7106	26.8598	26.7281	DNA binding;DNA binding transcription factor activity;microtubule binding;protein binding	cell cycle;cell division;kidney development;mitotic cell cycle phase transition;negative regulation of canonical Wnt signaling pathway;negative regulation of cell proliferation;negative regulation of macroautophagy;negative regulation of protein localization to nucleus;negative regulation of Wnt signaling pathway;regulation of transcription, DNA-templated;renal system development;transcription, D…	cell junction;cell projection;cytoplasm;cytoskeleton;cytosol;dendritic spine;membrane;microtubule;microtubule organizing center;plasma membrane;postsynaptic density;postsynaptic membrane;synapse;vesicle	-	2	2	2	2.2	2.2	2.2	72.759	0.006012	3.4641	754800000	9	0.867756	-0.291257
P61326;Q96A72;F5H6P7	Protein mago nashi homolog;Protein mago nashi homolog 2	MAGOH;MAGOHB				1.10479	1.08917	28.8691	30.0547	30.2009	28.965	28.5928	28.2994	protein binding;RNA binding	mRNA 3'-end processing;mRNA export from nucleus;mRNA processing;mRNA splicing, via spliceosome;mRNA transport;nuclear-transcribed mRNA catabolic process, nonsense-mediated decay;regulation of alternative mRNA splicing, via spliceosome;regulation of translation;RNA export from nucleus;RNA splicing;termination of RNA polymerase II transcription	catalytic step 2 spliceosome;cytoplasm;exon-exon junction complex;neuronal cell body;nuclear speck;nucleoplasm;nucleus;spliceosomal complex	Axon guidance;Cleavage of Growing Transcript in the Termination Region;Developmental Biology;Gene expression (Transcription);Metabolism of RNA;mRNA 3'-end processing;mRNA Splicing;mRNA Splicing - Major Pathway;Nonsense Mediated Decay (NMD) enhanced by the Exon Junction Complex (EJC);Nonsense-Mediated Decay (NMD);Processing of Capped Intron-Containing Pre-mRNA;Regulation of expression of SLITs and…	9	9	9	58.9	58.9	58.9	17.163	0	44.483	4090900000	75	0	33.5716
J3KRN4;J3QRB6;Q99759	Mitogen-activated protein kinase kinase kinase 3	MAP3K3				0.957977	-3.08863	21.2397	26.215	22.3793	26.1608	26.3741	26.565	ATP binding;kinase activity;MAP kinase kinase kinase activity;metal ion binding;nucleotide binding;protein binding;protein kinase activity;protein serine/threonine kinase activity;transferase activity	activation of MAPKK activity;activation of protein kinase activity;blood vessel development;interleukin-1-mediated signaling pathway;intracellular signal transduction;MAPK cascade;negative regulation of cellular senescence;phosphorylation;positive regulation of cell migration involved in sprouting angiogenesis;positive regulation of cell proliferation in bone marrow;positive regulation of I-kappa…	cytoplasm;cytosol	Cytokine Signaling in Immune system;Immune System;Interleukin-1 family signaling;Interleukin-1 signaling;Signaling by Interleukins	2	2	2	5	5	5	70.467	0.0040816	3.9385	637610000	6	0.707779	-0.547862
Q14676;H0Y6Z8	Mediator of DNA damage checkpoint protein 1	MDC1				0.483393	0.196833	23.4777	23.8506	24.0077	23.692	23.4227	23.6308	FHA domain binding;protein binding;protein C-terminus binding	cell cycle;cellular response to DNA damage stimulus;DNA repair;double-strand break repair via nonhomologous end joining;intra-S DNA damage checkpoint	chromosome;focal adhesion;nuclear body;nucleoplasm;nucleus	Cell Cycle;Cell Cycle Checkpoints;DNA Double Strand Break Response;DNA Double-Strand Break Repair;DNA Repair;G2/M Checkpoints;G2/M DNA damage checkpoint;Gene expression (Transcription);Generic Transcription Pathway;HDR through Homologous Recombination (HR) or Single Strand Annealing (SSA);Homology Directed Repair;Metabolism of proteins;Nonhomologous End-Joining (NHEJ);Post-translational protein m…	2	2	2	2.8	2.8	2.8	226.66	0	19.042	111380000	3	0	6.45854
[truncated: 392 more rows]

## Sheet: FLAG-IP C2C12
Majority protein IDs	Protein names	Gene names	Mitocarta	FDR 0.01 significant Perm1_IP/ctrl	FDR 0.05 significant Perm1_IP/ctrl	-Log10 p-value Perm1-IP/ctrl	Log2 Difference Perm1-IP/ctrl	Log2_LFQ intensity Perm1-IP_01	Log2_LFQ intensity Perm1-IP_02	Log2_LFQ intensity Perm1-IP_03	Log2_LFQ intensity ctrl_01	Log2_LFQ intensity ctrl_02	Log2_LFQ intensity ctrl_03	GOMF name	GOBP name	GOCC name	Reactome	KEGG name	Peptides	Razor + unique peptides	Unique peptides	Sequence coverage [%]	Unique + razor sequence coverage [%]	Unique sequence coverage [%]	Mol. weight [kDa]	Q-value	Score	Intensity	MS/MS Count	q-value Perm1-IP/ctrl	Test statistic Perm1-IP/ctrl
[truncated: 1,051 more rows]

[truncated: 3 more sheets: PERM1-IP Mouse_TA, PERM1-IP Mouse_heart, IP transmembrane mutant]
