# Supplementary material for: PERM1 interacts with the MICOS-MIB complex to connect the mitochondria and sarcolemma via ankyrin B
Source: Nat Commun. 2021 Aug 12;12:4900. doi: 10.1038/s41467-021-25185-3 (PMC8361071; doi:10.1038/s41467-021-25185-3)
Supplement: Supplementary file 6 — Supplementary Data 5 [file 41467_2021_25185_MOESM6_ESM.xlsx]

## Sheet: Lys6_incorporation_soleus
Protein IDs	Majority protein IDs	Protein names	Gene names	Ratio H/L IG_soleus_7d_01	Ratio H/L normalized IG_soleus_7d_01	Ratio H/L IG_soleus_7d_02	Ratio H/L normalized IG_soleus_7d_02	Ratio H/L IG_soleus_7d_03	Ratio H/L normalized IG_soleus_7d_03	Ratio H/L IG_soleus_14d_01	Ratio H/L normalized IG_soleus_14d_01	Ratio H/L IG_soleus_14d_02	Ratio H/L normalized IG_soleus_14d_02	Ratio H/L IG_soleus_14d_03	Ratio H/L normalized IG_soleus_14d_03	Ratio H/L IG_soleus_21d_01	Ratio H/L normalized IG_soleus_21d_01	Ratio H/L IG_soleus_21d_02	Ratio H/L normalized IG_soleus_21d_02	Ratio H/L IG_soleus_21d_03	Ratio H/L normalized IG_soleus_21d_03	Ratio H/L IG_soleus_28d_01	Ratio H/L normalized IG_soleus_28d_01	Ratio H/L IG_soleus_28d_02	Ratio H/L normalized IG_soleus_28d_02	Ratio H/L IG_soleus_28d_03	Ratio H/L normalized IG_soleus_28d_03	Peptides	Razor + unique peptides	Unique peptides	Sequence coverage [%]	Unique + razor sequence coverage [%]	Unique sequence coverage [%]	Mol. weight [kDa]	Sequence length	Sequence lengths	Q-value	Score	Ratio H/L	Ratio H/L normalized	Intensity	Intensity L	Intensity H	Intensity IG_soleus_14d_01	Intensity L IG_soleus_14d_01	Intensity H IG_soleus_14d_01	Intensity IG_soleus_14d_02	Intensity L IG_soleus_14d_02	Intensity H IG_soleus_14d_02
A2A8E2;Q8BHG2	A2A8E2;Q8BHG2	UPF0587 protein C1orf123 homolog	0610037L13Rik	0.47649	2.7249	NaN	NaN	0.40291	2.1891	0.75131	2.3909	NaN	NaN	NaN	NaN	NaN	NaN	NaN	NaN	NaN	NaN	NaN	NaN	NaN	NaN	NaN	NaN	1	1	1	11.6	11.6	11.6	15.783	138	138;160	0	3.3156	0.75131	2.5441	297620000	142890000	154730000	53689000	30738000	22951000	0	0	0
D6RI64;Q9R0P4	D6RI64;Q9R0P4	Small acidic protein	1110004F10Rik;Smap	NaN	NaN	NaN	NaN	NaN	NaN	NaN	NaN	NaN	NaN	NaN	NaN	NaN	NaN	NaN	NaN	NaN	NaN	NaN	NaN	NaN	NaN	NaN	NaN	1	1	1	14.8	14.8	14.8	9.1951	81	81;181	0.0051046	1.8941	2.3053	5.2533	336820000	101200000	235620000	31428000	8168400	23260000	24043000	6365000	17678000
D3Z316;Q9CQF4	D3Z316;Q9CQF4	Uncharacterized protein C6orf203 homolog	1700021F05Rik	0.25819	1.6176	0.29045	1.2458	0.27376	1.1566	0.48735	1.1853	0.61247	1.4097	0.35823	1.1258	NaN	NaN	NaN	NaN	0.94951	1.6142	2.0987	1.9645	1.9665	1.9814	1.4617	1.8857	5	5	5	23.3	23.3	23.3	27.847	240	240;240	0	31.802	0.63271	1.6173	753510000	425740000	327770000	66897000	44766000	22131000	19602000	12393000	7208900
Q8K207;A0A0A0MQF7	Q8K207;A0A0A0MQF7	Uncharacterized protein C1orf21 homolog	1700025G04Rik	NaN	NaN	NaN	NaN	NaN	NaN	NaN	NaN	NaN	NaN	NaN	NaN	NaN	NaN	NaN	NaN	NaN	NaN	NaN	NaN	2.5476	2.5217	2.8679	3.1965	2	2	2	21.5	21.5	21.5	13.882	121	121;78	0	2.7213	3.5726	4.8669	59042000	14397000	44645000	6618600	810870	5807700	2320200	573620	1746500
B8JJ66;B8JJ69	B8JJ66;B8JJ69		2310061I04Rik	NaN	NaN	NaN	NaN	NaN	NaN	NaN	NaN	NaN	NaN	NaN	NaN	NaN	NaN	NaN	NaN	NaN	NaN	NaN	NaN	NaN	NaN	NaN	NaN	1	1	1	5.2	5.2	5.2	26.69	232	232;315	1	-2	0.18624	0.3698	12686000	10426000	2259900	0	0	0	0	0	0
Q8CDE8	Q8CDE8		4933411G11Rik	0.13189	0.78626	0.14007	0.90586	0.13794	0.89227	0.19629	0.78849	0.20415	0.80997	0.22311	0.90327	0.34852	0.60083	0.36918	0.72381	0.30036	0.63449	0.67214	0.70105	0.70497	0.91008	0.3668	0.58402	1	1	1	6.4	6.4	6.4	27.895	236	236	0	2.9533	0.34369	0.78969	9803000000	7506800000	2296300000	722080000	588050000	134030000	567670000	469620000	98050000
D3Z6U3;D3YTW6;A0A0R4J1C4;Q6DI92	D3Z6U3;D3YTW6;A0A0R4J1C4;Q6DI92	Uncharacterized protein C19orf68 homolog	6330408A02Rik	NaN	NaN	NaN	NaN	NaN	NaN	NaN	NaN	NaN	NaN	NaN	NaN	NaN	NaN	NaN	NaN	NaN	NaN	NaN	NaN	NaN	NaN	NaN	NaN	1	1	1	29.8	29.8	29.8	5.6704	47	47;130;849;447	0.0074553	1.7247	0.21009	0.85104	813690000	597910000	215780000	43700000	33352000	10349000	41481000	35882000	5598200
E9QMK9;Q8BH86	E9QMK9;Q8BH86	UPF0317 protein C14orf159 homolog, mitochondrial	9030617O03Rik	0.34058	0.55058	NaN	NaN	0.61347	1.6428	NaN	NaN	0.68827	1.5615	NaN	NaN	1.1425	1.8966	0.8724	1.294	0.972	1.4086	NaN	NaN	NaN	NaN	NaN	NaN	2	2	2	5.4	5.4	5.4	69.921	647	647;617	0	43.98	0.64829	0.97156	462690000	258110000	204580000	0	0	0	68836000	38542000	30294000
Q61838;D3YUI3	Q61838	Alpha-2-macroglobulin;Alpha-2-macroglobulin 165 kDa subunit;Alpha-2-macroglobulin 35 kDa subunit	A2m	1.4407	7.1912	1.3887	5.8711	1.4812	6.9526	2.9182	9.2828	2.6533	6.0888	2.6235	9.4224	4.7029	6.6625	3.5198	6.3732	4.5488	7.1782	6.5717	5.8472	6.8539	5.9056	5.4119	7.031	25	25	25	24	24	24	165.85	1495	1495;233	0	152.76	2.733	6.9442	15793000000	6735000000	9058100000	1615200000	425990000	1189200000	1102900000	692730000	410140000
D3Z442;D3YZD8;Q8R0P4;D3YWY5;D3Z1Q3;D3YX09;D3YY39;Q8CF11	D3Z442;D3YZD8;Q8R0P4;D3YWY5;D3Z1Q3	Mth938 domain-containing protein	Aamdc	0.25156	1.5728	0.26204	1.5282	0.27999	1.6891	0.42949	1.2664	0.4232	1.6402	0.37641	1.5781	1.0874	1.5338	0.76452	1.5473	0.8199	1.5346	1.8545	1.899	1.8702	1.9359	1.2871	1.6779	5	5	5	43.9	43.9	43.9	15.242	139	139;150;122;128;118;52;81;68	0	16.024	0.74048	1.6291	2653100000	1594100000	1059000000	81074000	54344000	26730000	99705000	69155000	30551000
Q8BGQ7	Q8BGQ7	Alanine--tRNA ligase, cytoplasmic	Aars	0.80936	1.8285	0.75835	1.3239	0.71634	1.2957	1.2658	3.1898	1.2457	2.1671	1.2987	2.2956	2.7279	3.5874	2.2688	3.3843	2.1856	2.7783	3.3425	3.1805	3.8342	3.6785	3.5403	4.6905	13	13	13	16.2	16.2	16.2	106.91	968	968	0	42.513	1.2457	2.8333	5506200000	2721300000	2784900000	730500000	371240000	359260000	456330000	254820000	201510000
P21447;P06795	P21447;P06795	Multidrug resistance protein 1A;Multidrug resistance protein 1B	Abcb1a;Abcb1b	NaN	NaN	NaN	NaN	NaN	NaN	NaN	NaN	NaN	NaN	NaN	NaN	NaN	NaN	NaN	NaN	NaN	NaN	NaN	NaN	NaN	NaN	NaN	NaN	1	1	1	2	2	2	140.64	1276	1276;1276	0	30.639	NaN	NaN	33190000	13420000	19770000	33190000	13420000	19770000	0	0	0
Q61102	Q61102	ATP-binding cassette sub-family B member 7, mitochondrial	Abcb7	NaN	NaN	NaN	NaN	NaN	NaN	NaN	NaN	NaN	NaN	NaN	NaN	NaN	NaN	NaN	NaN	NaN	NaN	NaN	NaN	NaN	NaN	NaN	NaN	2	2	2	2.8	2.8	2.8	82.58	752	752	0	3.7185	0.56437	1.0657	43076000	33274000	9802300	0	0	0	36685000	30379000	6306700
Q6P542	Q6P542	ATP-binding cassette sub-family F member 1	Abcf1	NaN	NaN	NaN	NaN	NaN	NaN	NaN	NaN	NaN	NaN	NaN	NaN	NaN	NaN	NaN	NaN	NaN	NaN	2.8748	2.5804	NaN	NaN	NaN	NaN	3	3	3	4.7	4.7	4.7	94.944	837	837	0.0021243	2.2462	1.8386	3.3276	274900000	100990000	173910000	36731000	16294000	20437000	21565000	8464400	13100000
E9QN99;A0A1L1SUX1;A0A087WPF8;A0A087WSR2;Q8VCR7;A0A1L1SRH5;A0A087WP24;A0A087WRJ2	E9QN99;A0A1L1SUX1;A0A087WPF8;A0A087WSR2;Q8VCR7	Alpha/beta hydrolase domain-containing protein 14B	Abhd14b	NaN	NaN	NaN	NaN	NaN	NaN	NaN	NaN	0.488	1.3766	NaN	NaN	NaN	NaN	NaN	NaN	NaN	NaN	NaN	NaN	1.7308	1.4129	NaN	NaN	3	3	3	20.5	20.5	20.5	22.45	210	210;96;174;194;210;76;142;151	0	13.73	0.71091	1.5025	397090000	226370000	170710000	44841000	29412000	15428000	49821000	32805000	17016000
Q59IW9;Q59IW5;Q59IW6;E9Q8E3	Q59IW9;Q59IW5;Q59IW6;E9Q8E3		Abi3bp	0.68204	1.0138	0.6126	0.89649	NaN	NaN	NaN	NaN	NaN	NaN	NaN	NaN	NaN	NaN	0.8241	1.1356	NaN	NaN	NaN	NaN	NaN	NaN	NaN	NaN	3	3	3	3.6	3.6	3.6	118.4	1079	1079;1115;1179;909	0	33.756	0.80957	1.0296	123060000	68543000	54513000	17083000	7703400	9379500	0	0	0
E9Q9C7;E9Q9C1;E9Q9C0;E9Q9C2;E9QK41;Q8K4G5;E9Q9Q7;E9Q9D1;E9Q9D2;E9Q030;E9Q9C4;F6YHE5	E9Q9C7;E9Q9C1;E9Q9C0;E9Q9C2;E9QK41;Q8K4G5;E9Q9Q7;E9Q9D1;E9Q9D2;E9Q030;E9Q9C4	Actin-binding LIM protein 1	Ablim1	0.32845	1.5155	0.3265	1.4807	0.37582	1.8923	0.71418	2.3937	0.91223	3.2218	0.83338	3.0665	1.4191	2.1774	1.4097	2.724	1.4498	2.3297	3.1139	3.2095	2.7138	2.629	2.0177	2.7779	9	9	9	15.3	15.3	15.3	75.292	668	668;744;714;777;861;861;400;426;454;545;682;292	0	26.445	1.2783	2.3544	5822700000	2775000000	3047700000	669770000	400110000	269650000	455760000	234460000	221300000
E9Q0W6;E9Q4K0;Q8BL65;F6UI99;F7A5C5;F6VVW4;D3Z0Y4	E9Q0W6;E9Q4K0;Q8BL65	Actin-binding LIM protein 2	Ablim2	0.18859	0.28424	0.21547	0.30024	0.15887	0.225	0.3525	0.64413	0.33271	0.57306	0.3859	0.47204	NaN	NaN	NaN	NaN	0.72679	0.88167	1.4995	1.3896	1.3757	1.2108	1.0744	1.3471	3	3	3	5.6	5.6	5.6	67.285	607	607;664;612;170;195;220;346	0	5.0637	0.37402	0.65984	500910000	327930000	172980000	74907000	56410000	18497000	41740000	30998000	10741000
Q8BUZ1	Q8BUZ1	Actin-binding Rho-activating protein	Abra	1.5038	4.4157	1.5146	4.5212	1.3121	3.5676	2.03	2.3688	NaN	NaN	NaN	NaN	NaN	NaN	NaN	NaN	3.3867	4.7489	NaN	NaN	NaN	NaN	NaN	NaN	4	4	4	21.1	21.1	21.1	42.83	375	375	0	27.426	1.8401	4.7626	501680000	192230000	309450000	25842000	8308600	17533000	61633000	16712000	44920000
E9QMV2;Q4KML4	E9QMV2;Q4KML4	Costars family protein ABRACL	Abracl	NaN	NaN	NaN	NaN	NaN	NaN	NaN	NaN	NaN	NaN	NaN	NaN	NaN	NaN	NaN	NaN	NaN	NaN	NaN	NaN	NaN	NaN	NaN	NaN	1	1	1	29.6	29.6	29.6	9.0583	81	81;81	0	9.5547	NaN	NaN	0	0	0	0	0	0	0	0	0
H3BKL5;Q921H8;H3BJZ9;Q8VCH0	H3BKL5;Q921H8;H3BJZ9;Q8VCH0	3-ketoacyl-CoA thiolase A, peroxisomal;3-ketoacyl-CoA thiolase B, peroxisomal	Acaa1a;Acaa1b	0.79253	2.9947	0.7452	2.7659	0.79788	3.3642	1.2891	4.2506	1.2574	3.5408	1.1309	3.8514	2.8288	3.8805	2.1343	3.3413	2.1586	3.5459	4.3604	3.8721	3.6365	3.5454	2.3129	2.7253	3	3	3	15.8	15.8	15.8	38.361	373	373;424;331;424	0	17.683	1.5938	3.5457	1530700000	600900000	929840000	175010000	74850000	100160000	93574000	43018000	50556000
Q8BWT1	Q8BWT1	3-ketoacyl-CoA thiolase, mitochondrial	Acaa2	0.15885	0.95977	0.14995	0.87626	0.16524	0.94965	0.30152	1.0264	0.26707	1.0125	0.2519	0.99956	0.56873	0.88148	0.52038	0.96078	0.59356	1.0831	1.3073	1.3519	1.2163	1.1534	0.90197	1.1738	16	16	16	55.9	55.9	55.9	41.829	397	397	0	323.31	0.55688	1.0205	124310000000	85552000000	38755000000	9456700000	7294600000	2162100000	9162000000	7214800000	1947100000
D3Z7X0;D3Z2B3;Q8K370	D3Z7X0;D3Z2B3;Q8K370	Acyl-CoA dehydrogenase family member 10	Acad12;Acad10	0.22714	0.92159	0.19983	0.63939	0.23442	0.97174	0.34234	0.82431	0.33132	1.0202	0.34045	1.2039	0.70217	0.95438	0.58948	0.85123	0.58491	0.88732	1.306	1.2189	1.1538	1.074	0.98675	1.1911	5	5	5	14.8	14.8	14.8	61.389	555	555;373;1069	0	17.667	0.54182	1.0081	1883500000	1195200000	688260000	83100000	62348000	20752000	142280000	100800000	41478000
D3YTT4;A0A0R4J0P1;Q9D7B6;A0A1L1SUG2	D3YTT4;A0A0R4J0P1;Q9D7B6;A0A1L1SUG2	Isobutyryl-CoA dehydrogenase, mitochondrial	Acad8	NaN	NaN	0.23284	0.66474	0.29435	0.95611	0.32981	0.69658	0.28304	0.80002	0.37326	0.81381	NaN	NaN	0.67485	0.90251	NaN	NaN	1.2921	0.9722	1.2842	1.0975	0.69739	0.78747	2	2	2	7.3	7.3	7.3	45.075	413	413;413;413;66	0	6.984	0.67583	0.81974	512480000	349070000	163420000	47339000	35311000	12027000	76938000	60411000	16527000
Q8JZN5;A0A0G2JDY4	Q8JZN5	Acyl-CoA dehydrogenase family member 9, mitochondrial	Acad9	0.19666	0.90991	0.2512	1.0727	0.2081	0.90209	0.39356	1.2614	0.32622	1.2319	0.27217	1.384	0.66986	0.90407	0.68195	1.0812	0.68124	1.1329	1.4961	1.2742	1.4875	1.3523	1.0962	1.2894	6	6	6	8.8	8.8	8.8	68.721	625	625;157	0	21.675	0.70288	1.2052	2333200000	1514600000	818660000	119640000	83778000	35867000	112510000	84249000	28260000
A0A0R4J083;P51174	A0A0R4J083;P51174	Long-chain specific acyl-CoA dehydrogenase, mitochondrial	Acadl	0.18053	1.0465	0.17589	1.0175	0.17817	0.9974	0.30209	1.0764	0.30281	1.1305	0.27161	1.0906	0.62547	0.96834	0.5114	0.98735	0.5578	1.0431	1.2091	1.2069	1.1782	1.0752	0.8512	1.1253	13	13	13	42.6	42.6	42.6	47.896	430	430;430	0	323.31	0.50765	1.0428	179900000000	124030000000	55872000000	13639000000	10257000000	3382600000	11748000000	8953900000	2794300000
P45952;D6RFD7;D3Z2A5	P45952	Medium-chain specific acyl-CoA dehydrogenase, mitochondrial	Acadm	0.27118	1.5425	0.27064	1.5118	0.28532	1.5748	0.53419	1.8184	0.52243	1.9646	0.49868	2.1055	1.0934	1.6214	0.94419	1.7465	1.0033	1.7799	2.1792	2.1589	1.988	1.7855	1.4206	1.815	17	17	17	64.6	64.6	64.6	46.481	421	421;157;144	0	323.31	0.95342	1.7456	111800000000	62895000000	48904000000	6286700000	4089200000	2197500000	8144300000	5347300000	2797000000
Q07417	Q07417	Short-chain specific acyl-CoA dehydrogenase, mitochondrial	Acads	0.17007	1.0143	0.15941	0.97435	0.16751	0.95519	0.31045	1.0857	0.31046	1.0593	0.27675	1.0368	0.61988	0.95356	0.54735	1.0102	0.5556	0.93145	1.184	1.0371	1.18	1.1172	0.82921	1.1661	10	10	10	28.6	28.6	28.6	44.889	412	412	0	100.94	0.52644	1.0115	13043000000	9104800000	3938400000	556930000	424300000	132630000	306180000	227310000	78865000
Q9DBL1;E9Q5L3;A0A140LHL4	Q9DBL1;E9Q5L3	Short/branched chain specific acyl-CoA dehydrogenase, mitochondrial	Acadsb	0.49732	2.2776	0.53289	2.8679	0.51615	2.1862	0.92268	2.3526	1.0449	2.6247	0.83643	2.1841	2.2612	2.905	1.8191	2.5974	1.5887	2.6482	3.3412	2.8191	3.2315	2.9284	2.3097	3.0347	4	4	4	13.4	13.4	13.4	47.874	432	432;465;163	0	13.261	1.6612	2.7165	1598000000	748000000	850030000	132070000	66965000	65107000	134760000	64613000	70149000
B1AR28;P50544	B1AR28;P50544	Very long-chain specific acyl-CoA dehydrogenase, mitochondrial	Acadvl	0.28711	1.6579	0.28383	1.7131	0.27835	1.6019	0.52409	1.8202	0.47224	1.6642	0.44641	1.689	1.0301	1.669	0.87359	1.6518	0.98874	1.8518	2.0825	2.0487	2.0052	1.9458	1.4524	1.998	22	22	22	38.6	38.6	38.6	68.55	634	634;656	0	323.31	0.86421	1.7479	121160000000	70638000000	50517000000	12578000000	8326400000	4251400000	7714100000	5025800000	2688400000
Q8QZT1	Q8QZT1	Acetyl-CoA acetyltransferase, mitochondrial	Acat1	0.22086	1.2758	0.21085	1.1674	0.2185	1.2059	0.39293	1.3701	0.36242	1.3297	0.33478	1.2725	0.81629	1.214	0.65566	1.1786	0.70779	1.2877	1.4773	1.3981	1.4371	1.2965	1.0364	1.3631	14	14	14	48.1	48.1	48.1	44.816	424	424	0	323.31	0.6028	1.2561	105560000000	70309000000	35251000000	6978800000	4983700000	1995100000	7407600000	5548700000	1858900000
G3XA25;Q8CAY6;F2Z459;Q80X81	G3XA25;Q8CAY6;F2Z459;Q80X81	Acetyl-CoA acetyltransferase, cytosolic	Acat2;Acat3	0.42214	1.8395	0.46694	1.6592	0.36311	1.1824	0.92849	2.6812	0.6334	1.0537	0.66206	1.3523	1.5119	2.1919	1.1756	1.5738	1.5614	2.2274	NaN	NaN	2.16	1.8979	NaN	NaN	3	3	3	14	14	14	38.147	365	365;397;248;397	0	9.2271	0.92849	1.7851	623230000	323960000	299270000	63841000	25141000	38700000	28086000	19229000	8856900
A0A0R4J079;Q8BMP6	A0A0R4J079;Q8BMP6	Golgi resident protein GCP60	Acbd3	NaN	NaN	NaN	NaN	NaN	NaN	NaN	NaN	NaN	NaN	NaN	NaN	NaN	NaN	NaN	NaN	NaN	NaN	NaN	NaN	NaN	NaN	NaN	NaN	1	1	1	3	3	3	60.181	525	525;525	0.0046083	1.9199	NaN	NaN	13364000	4249500	9114500	0	0	0	0	0	0
Q52KR6;B8JJ92;B8JJ91;F6RJ39;Q9JIX8;F6Q8C0;B8JJ90	Q52KR6;B8JJ92;B8JJ91;F6RJ39;Q9JIX8;F6Q8C0;B8JJ90	Apoptotic chromatin condensation inducer in the nucleus	Acin1	NaN	NaN	NaN	NaN	NaN	NaN	NaN	NaN	NaN	NaN	NaN	NaN	1.1647	1.44	NaN	NaN	NaN	NaN	NaN	NaN	NaN	NaN	NaN	NaN	2	2	2	4.5	4.5	4.5	64.051	552	552;580;634;1272;1338;141;221	0.0050839	1.8759	1.1647	1.44	19885000	6088400	13797000	0	0	0	0	0	0
Q3V117;Q91V92;Q3TS02	Q3V117;Q91V92	ATP-citrate synthase	Acly	1.6491	9.5598	1.0656	1.4025	1.3993	3.3189	1.9849	3.035	NaN	NaN	NaN	NaN	NaN	NaN	NaN	NaN	NaN	NaN	2.3925	2.4117	3.8153	3.6464	NaN	NaN	5	5	5	7.6	7.6	7.6	120.79	1101	1101;1091;491	0	65.384	1.888	2.5154	542670000	198960000	343700000	250860000	92990000	157870000	10995000	10995000	0
P28271	P28271	Cytoplasmic aconitate hydratase	Aco1	0.21792	0.37206	0.35327	0.51836	0.28569	0.48586	0.39879	0.67454	0.45477	0.76826	0.33677	0.63831	0.93128	1.1843	0.75852	1.1232	0.93304	1.22	NaN	NaN	NaN	NaN	1.2346	1.5638	7	7	7	9.7	9.7	9.7	98.124	889	889	0	11.83	0.70257	0.98304	532080000	344330000	187750000	48648000	35359000	13288000	51780000	33538000	18242000
Q99KI0	Q99KI0	Aconitate hydratase, mitochondrial	Aco2	0.176	1.1051	0.17212	1.1183	0.1759	1.0948	0.31926	1.1812	0.3094	1.2067	0.28118	1.115	0.67103	1.1132	0.55013	1.0793	0.56975	1.0938	1.252	1.365	1.1963	1.1906	0.87654	1.2355	34	34	34	65.9	65.9	65.9	85.462	780	780	0	323.31	0.5418	1.1419	680980000000	467750000000	213230000000	65015000000	49671000000	15344000000	52678000000	40974000000	11704000000
O55137	O55137	Acyl-coenzyme A thioesterase 1	Acot1	NaN	NaN	NaN	NaN	NaN	NaN	NaN	NaN	NaN	NaN	NaN	NaN	NaN	NaN	NaN	NaN	NaN	NaN	NaN	NaN	NaN	NaN	NaN	NaN	5	1	1	17.2	3.3	3.3	46.135	419	419	1	-2	NaN	NaN	22022000	14415000	7607400	0	0	0	0	0	0
Q9CQR4	Q9CQR4	Acyl-coenzyme A thioesterase 13;Acyl-coenzyme A thioesterase 13, N-terminally processed	Acot13	0.17778	1.1564	0.17487	1.1748	0.17924	1.1466	0.34965	1.2201	0.30526	1.1471	0.2751	1.0873	0.74142	1.1036	0.58045	1.1756	0.64273	1.2102	1.4278	1.4676	1.3553	1.414	0.99389	1.3148	8	8	8	60	60	60	15.183	140	140	0	34.795	0.56042	1.1844	35180000000	23612000000	11568000000	3555000000	2639000000	916080000	2757500000	2115200000	642380000
Q9QYR9	Q9QYR9	Acyl-coenzyme A thioesterase 2, mitochondrial	Acot2	0.29136	1.7123	0.30911	1.8075	0.29565	1.4852	0.3302	1.0751	0.39304	1.1266	0.25537	1.0052	0.70534	0.9807	0.575	0.96937	0.63705	1.1274	1.4006	1.2026	1.3323	1.1887	0.9368	1.2332	7	7	3	22.1	22.1	9.3	49.656	453	453	0	174.9	0.65009	1.1367	13079000000	8574700000	4504700000	558060000	405550000	152510000	801670000	618320000	183350000
Q9R0X4;Q32MW3	Q9R0X4;Q32MW3	Acyl-coenzyme A thioesterase 9, mitochondrial;Acyl-coenzyme A thioesterase 10, mitochondrial	Acot9;Acot10	0.23615	1.1624	0.20101	0.7482	0.24939	1.0997	0.39929	0.72417	NaN	NaN	0.39846	0.79728	0.78613	1.0202	0.64252	0.93685	0.66343	1.1228	1.2471	1.2896	1.3694	1.3305	1.128	1.3452	5	5	5	14.4	14.4	14.4	50.56	439	439;439	0	7.5687	0.69441	1.1029	1264400000	838370000	426030000	78380000	52776000	25604000	57675000	44179000	13496000
Q561M1;Q9D358	Q561M1;Q9D358	Low molecular weight phosphotyrosine protein phosphatase	Acp1	NaN	NaN	NaN	NaN	0.1042	0.81265	0.21973	1.2847	0.18977	0.80417	NaN	NaN	NaN	NaN	0.337	0.80509	0.42365	0.56052	0.95907	1.0375	0.9628	1.12	0.71624	0.92934	2	2	2	8.2	8.2	8.2	17.922	158	158;158	0	4.8013	0.72008	0.93866	1283300000	894270000	389080000	246910000	199370000	47538000	102780000	87381000	15395000
Q8BP40	Q8BP40	Lysophosphatidic acid phosphatase type 6	Acp6	0.20884	0.77547	0.2315	1.0057	0.17942	0.43651	0.60351	1.2391	0.42058	1.0973	0.27022	0.36491	1.1349	1.5528	0.57594	0.77629	1.277	1.9053	3.1624	2.5259	1.6203	1.4196	1.1497	1.337	5	5	5	14.6	14.6	14.6	47.624	418	418	0	14.568	0.85087	1.2391	1224200000	709910000	514340000	77817000	54558000	23258000	52326000	38217000	14109000
D3Z041;P41216;F6WNZ2;D3YVF6;D3Z457;Q8JZR0	D3Z041;P41216	Long-chain-fatty-acid--CoA ligase 1	Acsl1	0.23786	1.3844	0.23949	1.3707	0.24596	1.3809	0.42041	1.4423	0.35173	1.2714	0.3425	1.322	0.79467	1.2865	0.69107	1.1364	0.75126	1.318	1.5823	1.5948	1.5141	1.4323	1.1091	1.5893	22	22	22	41.9	41.9	41.9	78.034	699	699;699;95;86;136;683	0	313.16	0.67715	1.3782	57387000000	37397000000	19990000000	7465500000	5306700000	2158700000	3894700000	2899600000	995070000
Q99NB1	Q99NB1	Acetyl-coenzyme A synthetase 2-like, mitochondrial	Acss1	0.26838	1.4113	0.29552	1.2722	0.32418	1.882	0.49944	1.6414	0.50776	1.5188	0.57251	2.1715	0.99177	1.5791	1.0144	1.6294	0.83489	1.4014	1.8698	1.8856	1.7528	1.6683	1.3918	1.9073	5	5	5	11.7	11.7	11.7	74.622	682	682	0	76.618	0.80877	1.6781	3062900000	1800900000	1262000000	305390000	201950000	103440000	260240000	161610000	98626000
A2AQN5;A2AQN4;Q9QXG4	A2AQN5;A2AQN4;Q9QXG4	Acetyl-coenzyme A synthetase, cytoplasmic	Acss2	NaN	NaN	NaN	NaN	NaN	NaN	NaN	NaN	NaN	NaN	NaN	NaN	NaN	NaN	NaN	NaN	NaN	NaN	NaN	NaN	NaN	NaN	NaN	NaN	1	1	1	2.5	2.5	2.5	79.343	706	706;714;701	0.00055835	2.6759	1.4889	1.9088	136770000	49548000	87217000	26173000	9453600	16719000	7578500	3178000	4400400
P68134;A0A1D5RM20	P68134	Actin, alpha skeletal muscle	Acta1	0.11812	0.738	0.11246	0.71669	0.11896	0.67653	0.19897	0.73383	0.17197	0.69309	0.16864	0.6972	0.36806	0.55178	0.31799	0.62419	0.36155	0.69377	0.64056	0.74791	0.62317	0.61554	0.48456	0.65993	19	19	3	67.6	67.6	17.5	42.051	377	377;151	0	323.31	0.35825	0.66757	3492600000000	2668800000000	823810000000	281740000000	233110000000	48633000000	235220000000	200670000000	34554000000
P62737;P63268;D3YZY0;D3Z2K3;A0A0U1RQ96	P62737;P63268	Actin, aortic smooth muscle;Actin, gamma-enteric smooth muscle	Acta2;Actg2	0.21165	1.1997	NaN	NaN	NaN	NaN	NaN	NaN	0.28475	0.95245	0.26757	1.0949	NaN	NaN	NaN	NaN	0.81525	1.2332	NaN	NaN	1.1852	1.1182	NaN	NaN	17	1	1	61.3	7.7	7.7	42.009	377	377;376;221;195;195	0	124.26	0.60326	1.0949	1720200000	1214800000	505370000	0	0	0	145780000	118700000	27079000
E9Q606	E9Q606		Actb	NaN	NaN	NaN	NaN	NaN	NaN	NaN	NaN	NaN	NaN	NaN	NaN	NaN	NaN	NaN	NaN	NaN	NaN	NaN	NaN	NaN	NaN	NaN	NaN	6	1	1	72	19.3	19.3	16.656	150	150	0	111.21	NaN	NaN	0	0	0	0	0	0	0	0	0
P60710;E9Q1F2;E9Q5F4;F8WGM8;G3UZ07;E9Q2D1	P60710;E9Q1F2;E9Q5F4	Actin, cytoplasmic 1;Actin, cytoplasmic 1, N-terminally processed	Actb	0.2625	1.7044	NaN	NaN	NaN	NaN	NaN	NaN	NaN	NaN	NaN	NaN	2.1993	2.9095	NaN	NaN	1.6828	2.5264	3.18	2.9196	NaN	NaN	NaN	NaN	17	1	1	61.9	4.5	4.5	41.736	375	375;295;265;105;268;108	0	46.975	1.5456	2.5463	1020900000	486490000	534440000	56263000	31092000	25171000	18718000	17594000	1124300
Q8BFZ3	Q8BFZ3	Beta-actin-like protein 2	Actbl2	NaN	NaN	NaN	NaN	NaN	NaN	NaN	NaN	NaN	NaN	NaN	NaN	NaN	NaN	NaN	NaN	NaN	NaN	NaN	NaN	NaN	NaN	NaN	NaN	6	1	1	15.4	2.9	2.9	42.004	376	376	1	-2	0.37687	0.71269	666160000	508490000	157660000	70789000	59274000	11515000	59617000	48491000	11126000
F6WX90	F6WX90		Actc1	NaN	NaN	NaN	NaN	NaN	NaN	NaN	NaN	NaN	NaN	NaN	NaN	NaN	NaN	NaN	NaN	NaN	NaN	NaN	NaN	NaN	NaN	NaN	NaN	1	1	1	53.5	53.5	53.5	4.504	43	43	0	12.55	NaN	NaN	0	0	0	0	0	0	0	0	0
P68033	P68033	Actin, alpha cardiac muscle 1	Actc1	0.18631	0.98374	0.19639	1.1967	0.14412	0.76728	0.34267	1.2182	0.31701	0.74216	0.1987	0.77162	0.40487	0.6282	0.39139	0.74885	0.35788	0.60626	0.64637	0.69669	0.57931	0.54232	0.31948	0.39265	18	2	0	62.6	12.5	0	42.019	377	377	0	37.596	0.35471	0.67815	11707000000	9175400000	2531800000	1164800000	938570000	226260000	854720000	693860000	160860000
P63260;B1ATY1;G3UYG0	P63260;B1ATY1	Actin, cytoplasmic 2;Actin, cytoplasmic 2, N-terminally processed	Actg1	0.37984	2.1624	0.38045	2.2034	0.4141	2.342	0.84868	2.9859	0.66682	2.48	0.62688	2.5587	1.723	2.5556	1.3378	2.4094	1.5691	2.5131	2.5417	2.6014	2.0938	1.8668	1.4927	2.0161	17	8	1	61.9	36.8	4.5	41.792	375	375;153;132	0	323.31	0.74416	2.3883	63060000000	34923000000	28137000000	5095000000	2725900000	2369100000	4748700000	3439900000	1308800000
A1BN54;Q7TPR4	A1BN54;Q7TPR4	Alpha-actinin-1	Actn1	0.1749	1.0806	0.18239	0.94809	0.1901	1.0364	0.31286	1.1365	0.31919	1.0937	0.29071	1.0952	0.67381	1.1228	0.64628	1.1592	0.62826	1.2427	1.2903	1.4217	1.2503	1.2716	0.95765	1.3433	16	8	8	23.6	12.6	12.6	102.72	887	887;892	0	269.33	0.57555	1.1435	46432000000	31676000000	14756000000	5238800000	3887900000	1350900000	2470900000	1869200000	601630000
Q9JI91;D3YY95	Q9JI91	Alpha-actinin-2	Actn2	0.16672	1.0423	0.16401	1.0572	0.17773	1.0937	0.30726	1.1294	0.28744	1.0884	0.28116	1.101	0.62501	1.0278	0.55332	1.0991	0.62056	1.1715	1.2506	1.3198	1.2374	1.1666	0.94827	1.3126	36	36	28	55.1	55.1	45.2	103.83	894	894;159	0	323.31	0.55265	1.1238	999030000000	679160000000	319870000000	110270000000	83952000000	26322000000	64122000000	49401000000	14721000000
O88990	O88990	Alpha-actinin-3	Actn3	0.18267	1.1137	0.14308	0.85304	0.13683	0.7475	0.18357	0.63065	0.10961	0.38021	0.087241	0.33328	0.57973	0.95342	0.29018	0.53944	0.28809	0.49974	0.53845	0.58804	0.70571	0.69894	0.5081	0.71292	24	19	18	37.6	31.8	30.9	103.04	900	900	0	323.31	0.37262	0.67941	43195000000	30996000000	12199000000	4687700000	3678700000	1009100000	1325000000	1083500000	241460000
A0A1L1SV25;P57780;E9Q2W9;D3Z0L8;D3Z761;A0A1L1SVJ6	A0A1L1SV25;P57780;E9Q2W9	Alpha-actinin-4	Actn4	0.49965	2.5444	0.48624	2.2465	0.54572	1.584	1.0436	3.2089	0.92563	3.3748	0.86999	3.0279	2.3024	3.3445	1.7831	2.9902	1.9981	2.8367	3.4549	3.5396	3.2823	3.033	2.665	3.4627	22	17	15	30.9	24.7	21.6	107.11	932	932;912;518;206;133;323	0	81.058	1.0367	2.9253	10933000000	5309500000	5623100000	1776400000	862210000	914240000	674240000	344050000	330180000
P61164	P61164	Alpha-centractin	Actr1a	0.45415	2.2012	0.52502	2.668	0.47609	2.5649	0.87576	2.6483	0.79169	1.4772	0.88203	2.3851	1.994	2.7966	1.7074	2.2919	1.6178	2.8286	3.2461	2.8304	3.4756	3.0816	2.4097	2.9811	6	6	4	25.3	25.3	19.7	42.613	376	376	0	17.889	1.5404	2.6562	2077600000	971450000	1106200000	174990000	96055000	78937000	29513000	15795000	13718000
Q8R5C5	Q8R5C5	Beta-centractin	Actr1b	0.49717	2.3591	0.48684	1.919	0.49081	2.6746	0.88571	2.2571	0.82475	1.7784	0.75435	2.3891	2.1336	3.1316	1.5889	2.1985	1.8991	3.2855	3.3793	3.0287	3.068	2.7544	2.4256	3.0607	4	2	2	13.8	8.2	8.2	42.281	376	376	0	3.8648	0.98174	2.6385	1679600000	812490000	867110000	129690000	69360000	60334000	109780000	60845000	48931000
P61161	P61161	Actin-related protein 2	Actr2	0.34367	1.4304	0.36445	2.0098	0.40926	0.76327	0.7239	2.4312	0.611	2.0884	0.68259	1.9355	1.6184	2.0517	1.3046	1.8279	1.4354	2.2951	2.4963	2.1335	2.4861	2.3263	1.8968	2.2485	6	6	6	19.5	19.5	19.5	44.76	394	394	0	8.4737	1.1095	2.1216	2151800000	1159200000	992640000	136670000	81113000	55556000	123670000	74664000	49008000
A0A1L1SS90;A0A0R4J050;Q99JW2;A0A1L1SRL5;A0A087WPX1;A0A1L1SRW7;A0A1L1SRC1;A0A1L1SSU4	A0A1L1SS90;A0A0R4J050;Q99JW2;A0A1L1SRL5;A0A087WPX1;A0A1L1SRW7;A0A1L1SRC1	Aminoacylase-1	Acy1	NaN	NaN	0.38655	2.2699	0.29402	0.53344	0.5558	1.2466	0.44779	1.0371	0.55028	1.4472	0.71646	0.80782	0.85137	1.3173	NaN	NaN	NaN	NaN	NaN	NaN	1.1515	1.4096	3	3	3	8.8	8.8	8.8	42.067	373	373;408;408;155;219;336;343;201	0	3.4013	0.68228	1.127	1150100000	622900000	527210000	173790000	96272000	77521000	70297000	40924000	29373000
P56376;E9QJT5;Q8BMV3	P56376;E9QJT5	Acylphosphatase-1;Acylphosphatase	Acyp1	0.16687	1.0237	0.17002	0.9328	0.17844	1.0072	0.28739	0.90892	0.34108	1.3073	0.26998	0.9713	0.67819	1.0437	0.52596	1.0407	0.60967	1.0706	1.5696	1.3816	1.1834	1.139	0.85743	1.0147	3	3	3	42.4	42.4	42.4	11.241	99	99;157;108	0	59.372	0.52596	1.024	2134900000	1409900000	724920000	194560000	150790000	43766000	103370000	75335000	28040000
P56375	P56375	Acylphosphatase-2	Acyp2	0.20079	1.1994	0.20351	1.0892	0.21391	1.2187	0.2939	1.0157	0.35037	1.1977	0.3307	1.1608	0.85391	1.2681	0.64761	1.2962	0.60341	1.0557	1.263	1.1084	1.2013	1.0892	0.91009	1.1478	6	6	6	50	50	50	11.877	106	106	0	96.567	0.5728	1.1706	25783000000	16885000000	8898500000	2933800000	2278600000	655240000	1475300000	1100500000	374790000
A0A0A6YXI0	A0A0A6YXI0		Adck3	NaN	NaN	NaN	NaN	NaN	NaN	NaN	NaN	NaN	NaN	NaN	NaN	NaN	NaN	NaN	NaN	NaN	NaN	NaN	NaN	NaN	NaN	NaN	NaN	4	2	2	66.7	41.7	41.7	7.066	60	60	0	4.2248	NaN	NaN	20263000	5817200	14445000	0	0	0	0	0	0
Q60936;F7B1B6;E0CXI5;E0CYD3;E0CYT4;E0CYG7;E0CZ05;E0CXT4;A0A0A6YXD9;E0CXR6;E0CYC1;E0CXR1	Q60936;F7B1B6	Atypical kinase ADCK3, mitochondrial	Adck3	0.87631	4.8311	0.87761	4.8951	0.85938	4.057	1.5182	4.6036	1.4451	5.1905	1.3831	4.872	2.8541	4.2267	2.1359	3.8857	2.4684	4.7611	4.141	3.5203	3.7933	3.5279	3.2516	4.2497	13	13	11	35.2	35.2	30.9	71.742	645	645;401;22;70;71;71;105;108;111;117;130;139	0	210.74	1.7556	4.1244	25083000000	10092000000	14990000000	1436900000	623350000	813550000	1347200000	538010000	809160000
F6RDR0;A0A0J9YVI4;E9Q1K3;F8WHZ9;F8WGR0;Q9QYC0	F6RDR0;A0A0J9YVI4;E9Q1K3;F8WHZ9;F8WGR0;Q9QYC0	Alpha-adducin	Add1	NaN	NaN	0.59307	0.84069	0.63058	1.2132	1.095	1.659	NaN	NaN	0.97068	1.9246	NaN	NaN	1.5212	2.5519	2.2587	3.269	NaN	NaN	NaN	NaN	NaN	NaN	2	2	2	14.4	14.4	14.4	17.827	160	160;248;660;662;663;735	0	5.2925	0.98586	1.5456	426570000	190050000	236520000	56521000	28536000	27985000	23954000	11235000	12719000
Q9QYB5	Q9QYB5	Gamma-adducin	Add3	NaN	NaN	NaN	NaN	NaN	NaN	NaN	NaN	NaN	NaN	NaN	NaN	NaN	NaN	NaN	NaN	NaN	NaN	NaN	NaN	NaN	NaN	NaN	NaN	1	1	1	2.8	2.8	2.8	78.776	706	706	0.0026413	2.1777	NaN	NaN	11350000	3681600	7668900	0	0	0	0	0	0
P00329;Q64437	P00329	Alcohol dehydrogenase 1	Adh1	0.35488	1.6392	0.31824	0.68126	0.38026	0.94852	NaN	NaN	NaN	NaN	NaN	NaN	1.6062	2.1938	1.1165	1.6636	0.91172	1.2395	2.0283	1.6729	1.7985	1.5209	1.7259	1.7625	4	4	4	11.5	11.5	11.5	39.771	375	375;374	0	6.8066	0.96233	1.4245	613250000	330990000	282270000	17412000	12196000	5216600	0	0	0
P28474;A0A0G2JGS3	P28474	Alcohol dehydrogenase class-3	Adh5	0.18737	0.91161	0.18316	0.88478	0.20743	0.99704	0.34089	1.1121	0.30467	1.0773	0.29236	0.96138	0.78702	1.0022	0.66182	1.0499	0.75895	1.3032	1.4457	1.1762	1.3137	1.1328	1.0426	1.153	10	10	10	37.4	37.4	37.4	39.547	374	374;56	0	47.361	0.70907	1.0812	4201900000	2793400000	1408500000	339530000	245420000	94107000	279800000	198990000	80812000
A0A087WRE7;Q8R0N6	A0A087WRE7;Q8R0N6	Hydroxyacid-oxoacid transhydrogenase, mitochondrial	Adhfe1	0.33564	1.2291	0.36237	1.4935	0.41601	1.0069	0.76889	1.7025	0.70307	1.9083	0.75891	2.1178	1.5095	2.08	1.3105	2.0138	1.3167	2.019	2.367	2.1079	2.328	2.0778	NaN	NaN	5	5	5	18.8	18.8	18.8	49.039	457	457;465	0	34.303	0.84234	1.9083	1673300000	869320000	803980000	207070000	114810000	92259000	88999000	48134000	40865000
Q60994	Q60994	Adiponectin	Adipoq	NaN	NaN	NaN	NaN	NaN	NaN	0.73919	2.377	NaN	NaN	NaN	NaN	NaN	NaN	NaN	NaN	NaN	NaN	NaN	NaN	1.656	1.3884	NaN	NaN	2	2	2	10.9	10.9	10.9	26.809	247	247	0	15.794	1.3393	2.1078	996190000	499520000	496670000	199440000	108260000	91176000	60259000	36868000	23391000
P55264	P55264	Adenosine kinase	Adk	0.42846	0.95297	0.42502	2.2733	0.43536	2.143	0.86514	2.8251	0.79416	2.7849	0.74383	2.557	1.8305	2.4286	1.4915	2.3801	1.6667	2.6342	3.11	2.8759	2.7784	2.5739	2.3011	2.7324	10	10	10	36	36	36	40.148	361	361	0	111.57	0.86514	2.5108	6396100000	3376300000	3019800000	439450000	225730000	213720000	640810000	330650000	310160000
Q6PDY2	Q6PDY2	2-aminoethanethiol dioxygenase	Ado	NaN	NaN	NaN	NaN	NaN	NaN	NaN	NaN	NaN	NaN	NaN	NaN	NaN	NaN	NaN	NaN	NaN	NaN	NaN	NaN	NaN	NaN	NaN	NaN	1	1	1	6.6	6.6	6.6	28.372	256	256	0.00055679	2.6566	0.64217	1.3531	65451000	38688000	26764000	13236000	8725000	4511000	11354000	6899500	4454900
Q8BGK2;A0A0N4SVK8;E9Q4C0;E9Q333	Q8BGK2;A0A0N4SVK8;E9Q4C0	[Protein ADP-ribosylarginine] hydrolase-like protein 1	Adprhl1	0.26178	1.4572	0.25439	1.4662	0.25401	1.1126	0.55554	1.6921	0.47478	1.6928	0.46409	1.7611	0.96601	1.4093	0.83782	1.3537	0.99435	1.7813	1.87	1.6624	1.9692	1.7003	1.5064	1.956	6	6	6	16.4	16.4	16.4	39.885	353	353;1697;205;135	0	32.013	0.94997	1.6179	12761000000	7622500000	5138700000	598390000	389900000	208490000	851310000	577410000	273900000
E9Q242;P54822;E9Q3T7;A0A140LHU1;A0A0G2JFI8;E9Q0A0	E9Q242;P54822;E9Q3T7;A0A140LHU1	Adenylosuccinate lyase	Adsl	0.23805	1.0405	0.2897	1.238	0.27355	0.88091	0.52825	1.177	0.38285	0.95569	0.48464	1.1317	1.0584	1.4331	0.88436	1.2719	1.1379	1.6557	2.112	1.8574	2.0851	1.8663	1.502	1.9029	7	7	7	20	20	20	53.13	469	469;484;425;133;149;164	0	25.071	0.77451	1.4804	2681500000	1523100000	1158500000	161920000	99139000	62779000	171890000	109890000	61999000
P46664	P46664	Adenylosuccinate synthetase isozyme 2	Adss	NaN	NaN	0.15747	1.082	NaN	NaN	NaN	NaN	NaN	NaN	NaN	NaN	0.57469	1.0034	NaN	NaN	NaN	NaN	NaN	NaN	NaN	NaN	NaN	NaN	2	1	1	5.9	3.9	3.9	50.02	456	456	1	-2	0.22618	0.97082	6461900000	5171100000	1290800000	662370000	526960000	135410000	850020000	687910000	162110000
P28650;J3QN31	P28650;J3QN31	Adenylosuccinate synthetase isozyme 1	Adssl1	0.38194	2.3293	0.38347	2.0705	0.39561	2.1526	0.67744	2.2574	0.72629	2.8076	0.64236	2.4816	1.6373	2.4254	1.3415	2.5808	1.4489	2.7278	2.5192	2.3076	2.7148	2.6883	2.0758	2.415	12	12	11	49.2	49.2	47.3	50.254	457	457;480	0	323.31	1.1294	2.4037	24725000000	12645000000	12079000000	1948200000	1124400000	823830000	1343300000	786230000	557070000
Q8JZQ2	Q8JZQ2	AFG3-like protein 2	Afg3l2	0.37214	1.7288	0.34183	0.75833	0.37038	1.0701	0.7432	2.5449	0.52506	1.9137	0.72228	1.7823	1.4562	1.7428	NaN	NaN	1.5567	2.3281	2.6307	2.6383	2.2878	2.2967	2.0878	2.6055	7	7	7	13.2	13.2	13.2	89.518	802	802	0	18.903	0.78874	2.0807	1406800000	793390000	613430000	257070000	155780000	101290000	103070000	63246000	39828000
O89020	O89020	Afamin	Afm	NaN	NaN	NaN	NaN	NaN	NaN	NaN	NaN	NaN	NaN	NaN	NaN	NaN	NaN	NaN	NaN	NaN	NaN	NaN	NaN	NaN	NaN	NaN	NaN	1	1	1	1.6	1.6	1.6	69.378	608	608	0	3.7008	3.3355	5.4812	222440000	62337000	160110000	51474000	13893000	37581000	0	0	0
B7ZNK6;Q64191	B7ZNK6;Q64191	N(4)-(beta-N-acetylglucosaminyl)-L-asparaginase;Glycosylasparaginase alpha chain;Glycosylasparaginase beta chain	Aga	NaN	NaN	NaN	NaN	NaN	NaN	NaN	NaN	NaN	NaN	NaN	NaN	NaN	NaN	NaN	NaN	NaN	NaN	NaN	NaN	NaN	NaN	NaN	NaN	1	1	1	4.5	4.5	4.5	35.925	336	336;346	1	-2	1.9326	2.6114	19886000	3990400	15896000	0	0	0	5859200	2287500	3571600
A0A087WNV1;A0A087WSR7;A0A087WR52;Q8K2K6;A0A087WRL1	A0A087WNV1;A0A087WSR7;A0A087WR52;Q8K2K6	Arf-GAP domain and FG repeat-containing protein 1	Agfg1	NaN	NaN	NaN	NaN	NaN	NaN	NaN	NaN	NaN	NaN	NaN	NaN	NaN	NaN	NaN	NaN	NaN	NaN	NaN	NaN	NaN	NaN	NaN	NaN	3	3	3	10.7	10.7	10.7	53.974	521	521;537;580;561;200	0	7.8711	2.7245	2.9531	100070000	29272000	70802000	0	0	0	12801000	4414300	8386500
Q9ESW4	Q9ESW4	Acylglycerol kinase, mitochondrial	Agk	NaN	NaN	NaN	NaN	NaN	NaN	NaN	NaN	NaN	NaN	NaN	NaN	NaN	NaN	NaN	NaN	NaN	NaN	NaN	NaN	NaN	NaN	NaN	NaN	1	1	1	4	4	4	46.975	421	421	0.0074963	1.7605	NaN	NaN	18875000	15908000	2966600	0	0	0	0	0	0
F8VPN4;F6XXE6;A0A0G2JGI9;E0CX86;E0CYU6	F8VPN4;F6XXE6;A0A0G2JGI9		Agl	0.4081	2.0461	0.42131	1.7843	0.45766	2.0463	0.73409	2.4627	0.68016	2.4263	0.64845	1.638	1.596	2.553	1.2393	2.1932	1.719	2.786	3.3343	3.4461	2.6267	2.6582	2.172	2.7063	15	15	15	11.4	11.4	11.4	174.29	1532	1532;830;1279;116;233	0	43.287	0.73246	2.2986	8647600000	4462100000	4185500000	683290000	399700000	283590000	707310000	430500000	276800000
Q9D517	Q9D517	1-acyl-sn-glycerol-3-phosphate acyltransferase gamma	Agpat3	NaN	NaN	NaN	NaN	NaN	NaN	NaN	NaN	NaN	NaN	NaN	NaN	NaN	NaN	NaN	NaN	NaN	NaN	NaN	NaN	NaN	NaN	NaN	NaN	1	1	1	2.1	2.1	2.1	43.295	376	376	1	-2	1.1454	1.2875	125390000	57369000	68018000	0	0	0	24192000	13898000	10294000
P50247;A2ALT5	P50247	Adenosylhomocysteinase	Ahcy	0.14998	0.72842	0.13709	0.70706	0.2098	1.031	0.28527	0.77748	0.23093	0.7336	0.26866	0.88818	0.54014	0.72362	0.4107	0.58622	0.45655	0.67295	0.93407	0.86974	0.93624	0.93843	0.71473	0.8907	9	9	9	27.8	27.8	27.8	47.688	432	432;95	0	110.76	0.45655	0.83498	8277500000	5913900000	2363600000	533350000	386290000	147070000	457850000	382230000	75623000
E9Q616	E9Q616		Ahnak	1.1693	4.7269	1.1298	5.1197	1.1656	5.0104	2.0907	7.0651	1.84	5.7895	1.8702	5.897	3.899	6.332	2.8888	5.1723	3.3797	5.566	4.9177	5.1139	5.1293	5.0938	4.0707	5.5521	146	146	146	58.1	58.1	58.1	604.25	5656	5656	0	323.31	1.9397	5.4807	88282000000	29476000000	58806000000	9382900000	3221500000	6161400000	4587200000	1579500000	3007700000
F7CVJ5;F7DBB3;E9PYB0	F7CVJ5;F7DBB3;E9PYB0		Ahnak2	0.97194	4.7275	0.84848	2.4009	0.91355	2.8702	1.4797	3.8196	1.6373	4.2857	1.2598	4.603	3.3796	5.6183	2.7798	4.7987	2.7745	5.0376	3.6756	3.4643	3.3004	3.4578	3.3954	4.8855	6	6	6	37.1	37.1	37.1	115.14	1126	1126;1576;1738	0	19.098	1.2868	4.5762	2062800000	783320000	1279500000	298650000	111880000	186770000	46863000	19555000	27308000
Q8BK64	Q8BK64	Activator of 90 kDa heat shock protein ATPase homolog 1	Ahsa1	NaN	NaN	NaN	NaN	NaN	NaN	NaN	NaN	NaN	NaN	NaN	NaN	2.0644	2.423	NaN	NaN	NaN	NaN	NaN	NaN	NaN	NaN	NaN	NaN	2	2	2	9.8	9.8	9.8	38.117	338	338	0	3.5338	1.4478	2.4097	169760000	58176000	111580000	11787000	4431700	7355600	12019000	5212200	6807000
P29699	P29699	Alpha-2-HS-glycoprotein	Ahsg	2.1892	12.522	2.1266	12.435	2.0067	8.0884	3.1303	9.1036	3.5064	11.225	3.5416	10.059	NaN	NaN	4.5268	8.1867	4.4832	7.0094	NaN	NaN	NaN	NaN	NaN	NaN	3	3	3	15.9	15.9	15.9	37.325	345	345	0	61.155	3.3069	8.8334	2370900000	614970000	1755900000	299930000	72327000	227600000	206390000	45505000	160880000
Q9Z0X1;B1AU25	Q9Z0X1;B1AU25	Apoptosis-inducing factor 1, mitochondrial	Aifm1	0.16218	0.87789	0.16186	0.82517	0.13874	0.71321	0.27023	0.72021	0.19744	0.64735	0.23126	0.66511	0.54846	0.82764	0.4232	0.68935	0.46449	0.80968	0.87805	0.73833	0.85065	0.76295	0.64909	0.7732	12	12	12	26.3	26.3	26.3	66.765	612	612;608	0	55.8	0.49561	0.75549	5282700000	3854300000	1428400000	227500000	170810000	56690000	310440000	253550000	56890000
A0A0G2JDH0;A0A0G2JEU9;A0A0G2JDV0;A0A0G2JDW6;P31230;Q3UZG4	A0A0G2JDH0;A0A0G2JEU9;A0A0G2JDV0;A0A0G2JDW6;P31230;Q3UZG4	Aminoacyl tRNA synthase complex-interacting multifunctional protein 1;Endothelial monocyte-activating polypeptide 2	Aimp1	0.62363	1.9835	0.67575	1.1953	0.68421	1.3592	1.3134	2.4951	1.3302	2.5299	1.2701	2.1262	2.8641	3.7697	NaN	NaN	2.233	3.181	2.4148	2.0659	3.9519	3.536	2.7188	3.2625	3	3	3	56.4	56.4	56.4	6.3103	55	55;80;85;115;310;319	0	9.2412	1.2688	2.4645	740370000	308690000	431680000	40618000	18354000	22264000	42770000	19358000	23412000
Q8R010	Q8R010	Aminoacyl tRNA synthase complex-interacting multifunctional protein 2	Aimp2	NaN	NaN	NaN	NaN	NaN	NaN	NaN	NaN	NaN	NaN	NaN	NaN	NaN	NaN	NaN	NaN	NaN	NaN	NaN	NaN	NaN	NaN	NaN	NaN	1	1	1	9.7	9.7	9.7	35.377	320	320	0	11.898	1.2968	3.0221	236310000	67103000	169210000	0	0	0	27328000	10967000	16361000
Q9R0Y5;Z4YN97;A0A0A6YXW8	Q9R0Y5	Adenylate kinase isoenzyme 1	Ak1	0.15607	0.86539	0.16637	0.93247	0.16557	0.87893	0.24214	0.79395	0.23194	0.7948	0.21299	0.76879	0.57881	0.83568	0.44441	0.72624	0.46402	0.75365	0.91516	0.78734	0.85371	0.77058	0.65638	0.77564	15	15	15	87.1	87.1	87.1	21.539	194	194;89;96	0	323.31	0.45979	0.80045	606230000000	430580000000	175640000000	67581000000	55214000000	12367000000	42414000000	34687000000	7727100000
Q9WTP6;F7BP55	Q9WTP6	Adenylate kinase 2, mitochondrial;Adenylate kinase 2, mitochondrial, N-terminally processed	Ak2	0.25236	1.3843	0.17954	0.80888	0.26451	1.4679	0.36995	1.1393	0.30279	0.97418	0.30142	0.94633	0.57396	0.80953	0.46504	0.62552	0.59798	0.87047	1.1252	0.94189	0.96595	0.81982	0.66296	0.67957	7	7	7	49.8	49.8	49.8	26.468	239	239;72	0	68.898	0.5061	0.91876	2414200000	1648100000	766090000	267730000	199670000	68060000	186450000	144380000	42068000
Q9WTP7;F6RP11	Q9WTP7	GTP:AMP phosphotransferase AK3, mitochondrial	Ak3	0.2617	1.4512	0.26224	1.3551	0.26561	1.3396	0.50094	1.5917	0.42183	1.4099	0.38007	1.3724	1.0278	1.343	0.89216	1.2185	0.88928	1.2134	1.7817	1.4984	1.4607	1.2171	1.2793	1.4001	8	8	8	54.2	54.2	54.2	25.426	227	227;65	0	78.347	0.83394	1.3495	4758900000	2969500000	1789500000	427740000	293750000	133990000	339940000	241950000	97983000
A0A0G2JGN7;Q920P5	A0A0G2JGN7;Q920P5	Adenylate kinase isoenzyme 5	Ak5	NaN	NaN	NaN	NaN	NaN	NaN	NaN	NaN	NaN	NaN	NaN	NaN	NaN	NaN	NaN	NaN	NaN	NaN	NaN	NaN	NaN	NaN	NaN	NaN	1	1	1	6	6	6	22.463	201	201;562	0.0046536	1.9878	0.5679	1.1898	46294000	27741000	18553000	0	0	0	31270000	16842000	14427000
O08715	O08715	A-kinase anchor protein 1, mitochondrial	Akap1	0.95578	1.242	0.85297	2.0452	0.81668	1.6397	1.4855	1.6374	1.1969	2.6546	NaN	NaN	2.8233	3.8142	NaN	NaN	NaN	NaN	4.4445	4.3313	NaN	NaN	3.2241	3.924	3	3	3	7.5	7.5	7.5	92.194	857	857	0	10.81	1.3176	1.3948	792350000	371220000	421130000	20134000	8238400	11896000	107390000	52562000	54825000
Q9WTQ5	Q9WTQ5	A-kinase anchor protein 12	Akap12	NaN	NaN	1.4129	2.4414	NaN	NaN	1.3267	2.3967	NaN	NaN	NaN	NaN	2.7228	3.8326	2.3247	4.3113	NaN	NaN	NaN	NaN	NaN	NaN	NaN	NaN	3	3	3	2.8	2.8	2.8	180.69	1684	1684	0	7.013	1.7167	2.7712	322120000	115590000	206530000	40595000	18356000	22239000	0	0	0
A2API8;F7AA26;O54931	A2API8;F7AA26;O54931	A-kinase anchor protein 2	Akap2;Pakap	NaN	NaN	0.83442	1.6689	0.99573	1.589	1.5054	5.0138	1.6189	2.275	1.6568	2.852	3.0496	3.9599	2.375	3.8686	2.2922	3.2734	NaN	NaN	NaN	NaN	3.2079	3.6585	6	6	6	8	8	8	101.6	921	921;1137;893	0	8.9527	2.2216	3.2155	782450000	274940000	507510000	146710000	60155000	86559000	63572000	25193000	38379000
Q9DBR0	Q9DBR0	A-kinase anchor protein 8	Akap8	NaN	NaN	NaN	NaN	NaN	NaN	NaN	NaN	NaN	NaN	NaN	NaN	NaN	NaN	NaN	NaN	NaN	NaN	NaN	NaN	NaN	NaN	NaN	NaN	1	1	1	3.1	3.1	3.1	76.293	687	687	0	4.9289	1.3648	1.8425	13530000	4692200	8837400	2760200	1147800	1612400	0	0	0
D3YXP0	D3YXP0		Akip1	NaN	NaN	NaN	NaN	NaN	NaN	NaN	NaN	NaN	NaN	NaN	NaN	NaN	NaN	NaN	NaN	NaN	NaN	NaN	NaN	NaN	NaN	NaN	NaN	1	1	1	9.2	9.2	9.2	16.276	153	153	1	-2	0.28173	0.78693	50331000	43123000	7207800	0	0	0	0	0	0
Q9JII6;B1AXW3	Q9JII6;B1AXW3	Alcohol dehydrogenase [NADP(+)]	Akr1a1	0.23553	1.1683	0.24613	1.4294	0.24458	1.1491	0.43212	1.2257	0.39963	1.2201	0.37562	1.2118	1.0005	1.2963	0.81033	1.1173	0.83413	1.1621	1.5018	1.1468	1.3676	1.1369	1.1262	1.1822	7	7	7	26.2	26.2	26.2	36.586	325	325;203	0	37.637	0.69989	1.1765	4333600000	2517000000	1816600000	544430000	402480000	141950000	262120000	155010000	107110000
P45376;D3YVJ7	P45376	Aldose reductase	Akr1b1	0.15527	0.86226	0.15168	0.87764	0.15522	0.85484	0.27297	0.89131	0.27224	0.933	0.25811	0.92263	0.59088	0.82622	0.49697	0.80992	0.56936	0.89939	1.0742	0.88636	1.0379	0.90155	0.78519	0.89734	15	15	15	54.4	54.4	54.4	35.732	316	316;176	0	157.77	0.50212	0.88433	45241000000	29947000000	15294000000	3872100000	3030100000	842010000	2895000000	2250300000	644670000
G5E895;D3Z494;S4R2G9;P45377	G5E895;D3Z494;S4R2G9		Akr1b10	0.17201	0.91958	0.37293	0.58201	0.19536	0.70402	0.29916	0.85226	0.29203	0.82996	0.27398	0.70326	0.74571	0.97903	0.62075	1.0112	0.63804	0.98744	1.4171	1.1439	1.2759	1.0814	0.9309	1.0318	7	7	6	29.7	29.7	29.7	35.848	316	316;288;145;316	0	31.208	0.69352	1.0112	3454200000	2226900000	1227300000	289670000	220710000	68959000	235670000	181650000	54015000
P21300	P21300	Aldose reductase-related protein 1	Akr1b7	NaN	NaN	NaN	NaN	NaN	NaN	NaN	NaN	NaN	NaN	NaN	NaN	NaN	NaN	NaN	NaN	NaN	NaN	NaN	NaN	NaN	NaN	NaN	NaN	2	1	1	6	3.2	3.2	35.988	316	316	0.0046012	1.9056	1.2079	1.0622	66006000	31950000	34055000	0	0	0	0	0	0
Q9DCT1;Q8CEB6	Q9DCT1;Q8CEB6	1,5-anhydro-D-fructose reductase	Akr1e2;Akr1e1	NaN	NaN	NaN	NaN	NaN	NaN	NaN	NaN	NaN	NaN	NaN	NaN	NaN	NaN	NaN	NaN	NaN	NaN	NaN	NaN	NaN	NaN	NaN	NaN	2	2	2	11	11	11	34.46	301	301;245	0	4.2652	1.2469	1.4688	129060000	56748000	72309000	0	0	0	0	0	0
Q8CG76	Q8CG76	Aflatoxin B1 aldehyde reductase member 2	Akr7a2	0.24767	1.0455	NaN	NaN	NaN	NaN	NaN	NaN	NaN	NaN	NaN	NaN	0.99683	1.145	NaN	NaN	0.73066	1.0149	NaN	NaN	1.8162	1.5706	1.147	1.2797	2	2	2	7.6	7.6	7.6	40.612	367	367	0	10.293	0.76429	1.1812	410580000	222060000	188520000	21159000	12763000	8396400	17948000	10435000	7512800
P10518	P10518	Delta-aminolevulinic acid dehydratase	Alad	NaN	NaN	NaN	NaN	NaN	NaN	NaN	NaN	NaN	NaN	NaN	NaN	NaN	NaN	NaN	NaN	NaN	NaN	3.3123	2.616	2.917	2.4057	NaN	NaN	1	1	1	7	7	7	36.023	330	330	0	21.52	2.924	2.376	171440000	48428000	123010000	0	0	0	0	0	0
P07724	P07724	Serum albumin	Alb	0.89633	5.35	0.85808	5.1934	0.92321	5.341	2.5381	9.422	1.8293	6.841	1.7829	6.969	3.895	6.4868	3.1294	6.1662	4.188	8.1704	6.8552	7.5199	6.8718	7.0917	5.6319	8.1337	37	37	34	71.7	71.7	66.9	68.692	608	608	0	323.31	2.5154	6.4558	1000900000000	314480000000	686440000000	117990000000	31865000000	86128000000	51424000000	17485000000	33938000000
P24549	P24549	Retinal dehydrogenase 1	Aldh1a1	0.40495	0.84588	0.36731	1.1505	0.37651	1.0272	0.50303	1.7331	NaN	NaN	NaN	NaN	1.4075	2.0451	0.67526	1.234	0.89635	1.3428	NaN	NaN	1.8426	1.674	1.1047	1.8101	7	6	5	18.2	16.4	14	54.467	501	501	0	8.1054	0.69287	1.6996	1615900000	932990000	682920000	138000000	90438000	47566000	61495000	40656000	20839000
O35945	O35945	Aldehyde dehydrogenase, cytosolic 1	Aldh1a7	NaN	NaN	NaN	NaN	NaN	NaN	NaN	NaN	NaN	NaN	NaN	NaN	NaN	NaN	NaN	NaN	NaN	NaN	NaN	NaN	NaN	NaN	NaN	NaN	3	1	1	6	1.8	1.8	54.587	501	501	1	-2	NaN	NaN	7945600	3878700	4066900	0	0	0	0	0	0
P47738;A0A0G2JEU1;A0A0G2JF60;A0A0G2JFQ0;G3UWP3;Q9JHW9;Q62148	P47738;A0A0G2JEU1	Aldehyde dehydrogenase, mitochondrial	Aldh2	0.55234	3.0307	0.52657	3.0134	0.52714	2.8462	1.0266	3.4139	0.96511	3.6719	0.96031	3.8844	2.0908	3.277	1.708	3.1298	1.7734	3.2197	3.4131	3.2439	3.3538	3.1335	2.4005	3.1083	14	14	13	44.5	44.5	42.8	56.537	519	519;471;196;229;277;512;518	0	323.31	1.2521	3.1972	41202000000	18999000000	22203000000	4067000000	1920400000	2146600000	2202000000	1116000000	1086000000
Q8CHT0	Q8CHT0	Delta-1-pyrroline-5-carboxylate dehydrogenase, mitochondrial	Aldh4a1	0.18749	1.0479	0.17217	0.84971	0.21719	0.74376	0.32978	0.82998	0.30544	0.89441	0.31543	1.0448	0.63943	0.91298	0.57656	0.91756	0.58948	0.98021	1.2412	1.0981	1.265	1.1916	0.84351	1.098	12	12	12	37	37	37	61.84	562	562	0	264.48	0.58948	1.0103	8513300000	5724000000	2789300000	568460000	432640000	135820000	725700000	558810000	166890000
Q8BWF0	Q8BWF0	Succinate-semialdehyde dehydrogenase, mitochondrial	Aldh5a1	NaN	NaN	0.20011	0.53461	0.16307	0.78397	0.23063	0.56376	2.8042	10.8	NaN	NaN	0.59969	0.75561	NaN	NaN	NaN	NaN	1.0772	0.94905	1.4003	1.2924	0.83714	1.0521	4	4	4	8.2	8.2	8.2	55.968	523	523	0	5.3464	0.68185	0.807	708080000	371530000	336550000	49207000	38688000	10519000	168810000	23254000	145560000
Q9EQ20	Q9EQ20	Methylmalonate-semialdehyde dehydrogenase [acylating], mitochondrial	Aldh6a1	0.24689	1.2619	0.23792	1.283	0.23189	1.2541	0.41683	1.2258	0.42576	1.4151	0.42278	1.5262	0.87242	1.2675	0.73741	1.2122	0.70602	1.1584	1.4902	1.2861	1.4667	1.3274	1.0487	1.2829	19	19	19	52.7	52.7	52.7	57.915	535	535	0	309.92	0.69149	1.2741	30545000000	19309000000	11236000000	2268300000	1566600000	701620000	2106800000	1424500000	682280000
G3UYR8;Q9DBF1	G3UYR8;Q9DBF1	Alpha-aminoadipic semialdehyde dehydrogenase	Aldh7a1	NaN	NaN	NaN	NaN	NaN	NaN	NaN	NaN	NaN	NaN	NaN	NaN	NaN	NaN	NaN	NaN	NaN	NaN	NaN	NaN	1.6648	1.3907	NaN	NaN	4	4	4	10.7	10.7	10.7	51.684	475	475;539	0	3.5201	0.78194	1.2103	217720000	144650000	73068000	20450000	13059000	7390900	12376000	8497700	3877900
Q9JLJ2	Q9JLJ2	4-trimethylaminobutyraldehyde dehydrogenase	Aldh9a1	NaN	NaN	NaN	NaN	NaN	NaN	NaN	NaN	NaN	NaN	NaN	NaN	NaN	NaN	NaN	NaN	1.4028	1.9942	NaN	NaN	NaN	NaN	NaN	NaN	1	1	1	5.9	5.9	5.9	53.514	494	494	0	27.704	0.6078	1.2985	293170000	147230000	145940000	39198000	19614000	19583000	0	0	0
P05064;A6ZI44;Q9CPQ9;A6ZI46;D3YWI1;A0A0U1RPN8;A0A0U1RPT5;D3Z510;D3YV98;A6ZI47;P05063;Q91Y97	P05064;A6ZI44;Q9CPQ9;A6ZI46;D3YWI1;A0A0U1RPN8;A0A0U1RPT5	Fructose-bisphosphate aldolase A;Fructose-bisphosphate aldolase	Aldoa;Aldoart1	0.32284	1.9215	0.33271	1.9134	0.3414	1.9358	0.53392	1.9082	0.50488	1.8397	0.45398	1.7619	1.3347	1.9288	0.9613	1.83	1.1452	2.0215	2.4687	2.5893	2.2722	2.1357	1.6057	2.0737	22	22	22	56	56	56	39.355	364	364;418;364;419;236;190;209;131;193;364;363;364	0	323.31	0.95966	1.9529	785870000000	424250000000	361630000000	62239000000	40546000000	21693000000	50141000000	33141000000	17001000000
E9PX10;Q8BML3;Q9D8C3	E9PX10;Q8BML3;Q9D8C3	Putative bifunctional UDP-N-acetylglucosamine transferase and deubiquitinase ALG13	Alg13;Glt28d2	NaN	NaN	NaN	NaN	NaN	NaN	NaN	NaN	NaN	NaN	NaN	NaN	NaN	NaN	NaN	NaN	NaN	NaN	NaN	NaN	NaN	NaN	NaN	NaN	1	1	1	7.1	7.1	7.1	17.096	155	155;165;1166	1	-2	1.6394	1.7189	13159000	5347700	7810800	0	0	0	0	0	0
D3YUT2;Q924C5	D3YUT2;Q924C5	Alpha-protein kinase 3	Alpk3	1.7188	2.2416	NaN	NaN	NaN	NaN	2.7089	4.7275	NaN	NaN	2.9178	4.956	4.1925	6.261	NaN	NaN	2.4261	3.4469	NaN	NaN	NaN	NaN	NaN	NaN	2	2	2	2.3	2.3	2.3	180.11	1680	1680;1678	0	43.174	2.7657	3.6257	274800000	71999000	202800000	41988000	11008000	30979000	18568000	5609600	12959000
P09242;B1AXF5;E9Q7P8;B1AXF6	P09242;B1AXF5;E9Q7P8	Alkaline phosphatase, tissue-nonspecific isozyme;Alkaline phosphatase	Alpl	NaN	NaN	NaN	NaN	0.4072	0.73636	NaN	NaN	0.80898	1.257	0.66063	1.061	1.7255	2.5045	1.2813	1.9017	1.3719	1.8462	2.2304	2.0361	NaN	NaN	2.0291	2.4388	3	3	3	8.4	8.4	8.4	57.514	524	524;157;216;98	0	4.2825	1.3719	1.8943	436010000	192300000	243710000	34272000	20781000	13491000	25022000	12944000	12078000
O08583;G3X9I4;Q9JJW6	O08583;G3X9I4;Q9JJW6	THO complex subunit 4;Aly/REF export factor 2	Alyref;Alyref2	0.13369	0.76512	0.4906	1.2412	NaN	NaN	1.3873	2.4867	0.27566	0.91623	NaN	NaN	NaN	NaN	0.89483	1.1476	NaN	NaN	3.197	2.5866	3.0024	2.3081	3.3322	3.701	6	6	6	32.5	32.5	32.5	26.94	255	255;218;218	0	253.71	1.3174	2.2957	611030000	426620000	184400000	26950000	9533000	17417000	99964000	87461000	12503000
O09174	O09174	Alpha-methylacyl-CoA racemase	Amacr	NaN	NaN	NaN	NaN	NaN	NaN	NaN	NaN	NaN	NaN	NaN	NaN	NaN	NaN	NaN	NaN	NaN	NaN	NaN	NaN	NaN	NaN	NaN	NaN	1	1	1	9.4	9.4	9.4	41.704	381	381	0	9.5064	NaN	NaN	86625000	74982000	11644000	0	0	0	0	0	0
P0DMN7;D3Z6H8	P0DMN7;D3Z6H8	S-adenosylmethionine decarboxylase proenzyme 1;S-adenosylmethionine decarboxylase 1 alpha chain;S-adenosylmethionine decarboxylase 1 beta chain;S-adenosylmethionine decarboxylase proenzyme 2;S-adenosylmethionine decarboxylase 2 alpha chain;S-adenosylmethionine decarboxylase 2 beta chain	Amd1;Amd2	NaN	NaN	NaN	NaN	NaN	NaN	NaN	NaN	NaN	NaN	NaN	NaN	NaN	NaN	3.0427	5.1789	NaN	NaN	NaN	NaN	NaN	NaN	NaN	NaN	1	1	1	3.6	3.6	3.6	38.272	334	334;334	1	-2	2.7281	3.9194	12051000	2950900	9100100	0	0	0	0	0	0
A0A0G2JFD4;Q3V1D3;H3BIY4	A0A0G2JFD4;Q3V1D3	AMP deaminase 1	Ampd1	0.38811	1.9277	0.37581	2.1473	0.38603	1.9739	0.84087	2.3631	0.64675	2.2286	0.59478	0.9927	1.7693	2.4948	1.4572	2.0605	1.7006	2.5567	2.7191	2.8093	2.8197	2.601	1.9242	2.4584	14	14	12	32.7	32.7	28.3	78.245	676	676;745;247	0	139.65	0.9044	2.2691	10458000000	5441200000	5017100000	1218700000	659070000	559660000	556230000	323260000	232970000
H3BLC7	H3BLC7		Ampd1	0.3702	1.3919	0.41732	0.56135	0.4151	2.2328	0.90941	1.5468	0.64415	3.2087	NaN	NaN	1.8999	2.5705	NaN	NaN	1.8458	3.3483	NaN	NaN	3.7098	3.8308	2.7639	3.7068	2	1	1	16.3	7.9	7.9	20.503	178	178	0	16.864	0.9797	2.7763	1156900000	593570000	563340000	136620000	70195000	66426000	116610000	69451000	47159000
A0A1L1SRX2;O08739	A0A1L1SRX2;O08739	AMP deaminase 3	Ampd3	NaN	NaN	NaN	NaN	NaN	NaN	NaN	NaN	NaN	NaN	NaN	NaN	NaN	NaN	NaN	NaN	NaN	NaN	NaN	NaN	NaN	NaN	NaN	NaN	2	1	1	3.4	1.4	1.4	89.567	775	775;766	1	-2	NaN	NaN	7613300	0	7613300	0	0	0	0	0	0
Q8R1Q3	Q8R1Q3	Angiopoietin-related protein 7	Angptl7	2.0498	7.0048	1.6263	10.311	1.5471	8.7504	1.5072	5.0158	2.1096	7.1172	1.7253	5.769	4.078	6.1753	2.5805	4.1186	2.0634	3.8871	6.0397	6.1751	4.4802	4.4314	4.047	5.1515	3	3	3	11.3	11.3	11.3	39.014	337	337	0	7.7144	2.0935	5.3938	4678500000	1532200000	3146300000	334470000	134030000	200440000	233000000	71949000	161050000
G5E8J2;B7ZW98;E9QNT8;D3YTV8;A0A0R4J1N7;Q02357;F7D1P5;G8JL84;D3Z5M4;G3UY11	G5E8J2;B7ZW98;E9QNT8;D3YTV8;A0A0R4J1N7;Q02357;F7D1P5;G8JL84;D3Z5M4;G3UY11	Ankyrin-1	Ank1	0.32626	1.841	NaN	NaN	NaN	NaN	NaN	NaN	NaN	NaN	NaN	NaN	NaN	NaN	NaN	NaN	NaN	NaN	NaN	NaN	2.7435	2.7084	1.4744	1.8117	4	4	1	4.4	4.4	1.9	202.52	1848	1848;1852;1862;1878;1907;1862;1098;1863;1883;1057	0	43.342	0.56804	1.9193	440170000	238730000	201440000	61708000	41763000	19945000	18570000	12853000	5717300
G3UXF4	G3UXF4		Ank1	0.31378	1.9237	0.29268	1.8451	NaN	NaN	NaN	NaN	NaN	NaN	NaN	NaN	NaN	NaN	NaN	NaN	NaN	NaN	2.0509	1.8071	2.3018	2.5095	1.587	1.9711	3	3	3	33	33	33	12.441	109	109	0	20.19	0.63898	1.8931	419180000	220270000	198910000	26397000	16889000	9507800	12404000	7668800	4735600
S4R2C1;S4R187;S4R2J6;S4R165;S4R1X7;S4R2F5;G3X971;S4R236;S4R278;S4R208;S4R1U4	S4R2C1;S4R187;S4R2J6;S4R165;S4R1X7;S4R2F5;G3X971;S4R236		Ank3	0.60203	1.598	0.52614	1.5778	0.54541	1.1352	0.95005	2.5105	0.9749	3.6335	1.0431	2.5885	2.1013	2.8972	1.6128	3.0268	1.679	2.4434	3.2128	3.1608	3.0738	3.0528	2.4004	3.0736	7	7	1	10.9	10.9	1.6	107.03	961	961;978;1157;1174;881;1001;838;1181;459;556;335	0	68.556	1.0343	2.6462	2815700000	1300700000	1515000000	423120000	198780000	224340000	223840000	111250000	112590000
Q9WV06	Q9WV06	Ankyrin repeat domain-containing protein 2	Ankrd2	0.55572	3.1935	0.55962	3.1586	0.57029	3.2502	1.087	3.6703	1.012	3.6936	1.0911	4.3844	2.1883	3.2699	1.7693	3.2835	2.0421	3.775	3.6853	3.902	3.4455	3.1618	2.9317	3.8687	8	8	8	43	43	43	36.706	328	328	0	323.31	1.2241	3.3868	50830000000	22750000000	28079000000	5354300000	2594300000	2760000000	2879800000	1411300000	1468500000
A0A1L1SV36;Q8BH79	A0A1L1SV36;Q8BH79	Anoctamin-10	Ano10	NaN	NaN	NaN	NaN	NaN	NaN	NaN	NaN	NaN	NaN	NaN	NaN	NaN	NaN	NaN	NaN	NaN	NaN	NaN	NaN	NaN	NaN	NaN	NaN	1	1	1	2.7	2.7	2.7	55.258	478	478;659	0.0005385	2.3472	1.7133	7.3009	78393000	26846000	51547000	0	0	0	0	0	0
D3Z7M9;O35381;D3YYE1;F6UFG6;Q64G17	D3Z7M9;O35381;D3YYE1;F6UFG6	Acidic leucine-rich nuclear phosphoprotein 32 family member A	Anp32a	0.47501	2.5268	0.4437	2.5964	0.46405	2.4624	0.94519	3.0391	0.93057	3.1658	0.82283	2.9131	2.0497	2.8126	1.6783	2.5326	1.8245	2.6263	4.1674	3.2724	3.2977	2.7191	2.6149	2.8578	5	5	5	27.9	27.9	27.9	26.86	233	233;247;198;138;123	0	37.753	1.4096	2.707	5214500000	2293900000	2920600000	726460000	361670000	364780000	275590000	142520000	133070000
P97822;A0A0G2JEK9;E9Q5H2;E9Q2G1;E9Q5H9;E9PZF5;E9Q0X5	P97822;A0A0G2JEK9;E9Q5H2;E9Q2G1;E9Q5H9;E9PZF5;E9Q0X5	Acidic leucine-rich nuclear phosphoprotein 32 family member E	Anp32e	1.2028	6.8506	NaN	NaN	1.017	5.3361	NaN	NaN	1.4489	5.0412	NaN	NaN	NaN	NaN	NaN	NaN	NaN	NaN	NaN	NaN	NaN	NaN	NaN	NaN	2	2	2	10	10	10	29.622	260	260;71;107;109;137;171;219	0	3.7946	1.2086	5.8707	1951100000	197920000	1753200000	105660000	32895000	72769000	79749000	32348000	47402000
P97449;A0A0U1RNS3	P97449	Aminopeptidase N	Anpep	0.31286	0.41288	0.3214	0.63649	0.32557	0.68454	0.62002	0.86255	0.53427	0.73961	0.43332	0.72853	1.1921	1.3572	0.89051	1.6324	0.93337	1.1599	2.1215	2.1967	2.2844	2.0671	1.6058	1.8712	7	7	7	10.9	10.9	10.9	109.65	966	966;207	0	27.26	0.55952	1.0983	1392900000	861070000	531780000	155370000	104070000	51296000	69456000	46231000	23224000
P10107	P10107	Annexin A1	Anxa1	0.85731	3.9665	0.82962	4.2915	0.85864	3.8352	1.6962	4.4997	1.4394	4.7393	1.5003	4.3299	3.6784	4.8648	2.5643	3.194	2.9646	4.2052	4.5419	3.5622	3.9023	3.4711	3.456	3.6947	8	8	8	32.1	32.1	32.1	38.734	346	346	0	117.11	1.6688	4.0088	7191900000	2567800000	4624100000	536590000	200130000	336460000	385410000	159180000	226230000
P97384;D3Z7U0	P97384;D3Z7U0	Annexin A11;Annexin	Anxa11	0.58209	2.9309	NaN	NaN	0.53605	2.8685	0.87568	2.7865	0.95277	3.133	0.96629	3.5174	2.187	3.1356	1.8812	2.6551	1.6807	2.8583	3.6018	3.4319	3.5167	3.5116	2.3232	2.9625	4	4	4	9.5	9.5	9.5	54.079	503	503;447	0	10.732	1.527	3.0675	2833700000	1241900000	1591800000	228540000	129150000	99391000	129630000	67060000	62573000
P07356;B0V2N8;B0V2N7;B0V2N5	P07356;B0V2N8;B0V2N7;B0V2N5	Annexin A2;Annexin	Anxa2	0.17496	1.0217	0.16404	0.95051	0.18474	0.96436	0.35129	1.1636	0.26383	0.97308	0.24482	0.88254	0.75904	1.1082	0.53719	0.88926	0.6718	1.0898	1.0979	1.0108	1.224	1.0347	0.98729	1.1627	16	16	16	59	59	59	38.676	339	339;176;196;272	0	323.31	0.50101	1.0188	60559000000	40453000000	20106000000	4321400000	3233000000	1088400000	3628900000	2852100000	776760000
O35639;Q3TET3;A0A0G2JDV9;A0A0G2JGL7	O35639;Q3TET3	Annexin A3;Annexin	Anxa3	0.35362	1.8927	0.3301	1.9229	0.36872	1.3888	0.65674	1.9971	0.641	2.0115	0.54998	1.8605	1.5891	2.0951	1.1532	1.5329	1.2437	1.6984	2.4981	2.0715	2.2932	1.9596	1.9525	2.161	10	10	10	37.8	37.8	37.8	36.384	323	323;180;78;84	0	36.45	1.0351	1.9596	4971100000	2253400000	2717700000	338820000	200160000	138660000	226560000	135620000	90944000
D3Z0S1;A0A0N4SV57;A0A0N4SW89;P97429;F7ANV6;S4R1F2	D3Z0S1;A0A0N4SV57;A0A0N4SW89;P97429;F7ANV6	Annexin;Annexin A4	Anxa4	0.2877	1.5651	0.27958	1.4076	0.31146	1.6805	0.40339	1.2694	0.44877	0.98208	0.45735	1.2432	1.1024	1.4795	0.82252	1.0107	0.8709	1.3632	1.4882	1.1917	1.4445	1.1852	1.1904	1.2634	5	5	5	22.4	22.4	22.4	28.545	254	254;258;273;319;215;196	0	35.766	0.58898	1.2432	6851000000	4342700000	2508300000	643810000	477670000	166140000	609050000	473030000	136020000
P48036;A0A0G2JGQ0	P48036	Annexin A5	Anxa5	0.35449	1.9202	0.33719	1.8719	0.37989	1.9758	0.66798	2.1196	0.65569	2.1331	0.5682	2.0064	1.6054	2.2382	1.2087	1.8757	1.3419	2.0692	2.2966	1.9086	2.2531	1.871	1.826	2.0675	10	10	10	45.8	45.8	45.8	35.752	319	319;137	0	255.02	0.7747	1.9809	54655000000	28438000000	26217000000	6628400000	3917200000	2711200000	3520400000	2180600000	1339900000
F8WIT2;P14824	F8WIT2;P14824	Annexin;Annexin A6	Anxa6	0.19646	1.0669	0.19873	1.1966	0.20975	1.1664	0.33425	1.0869	0.32709	1.2281	0.30876	1.133	0.763	1.2354	0.65937	1.225	0.71593	1.286	1.3841	1.3521	1.3194	1.2653	1.0268	1.3769	31	31	31	56.8	56.8	56.8	75.288	667	667;673	0	323.31	0.6301	1.2338	84662000000	58079000000	26583000000	10586000000	7957000000	2629000000	5471700000	4081900000	1389900000
Q07076	Q07076	Annexin A7	Anxa7	0.53446	2.5595	0.52208	2.8361	0.63126	3.3661	0.80653	2.7759	NaN	NaN	0.71194	2.8193	1.751	2.5527	1.6324	2.6991	1.5145	2.4406	2.7488	2.4026	2.7868	2.597	2.1949	2.6577	2	2	2	8.9	8.9	8.9	49.925	463	463	0	37.069	0.86745	2.6834	2227300000	1029500000	1197800000	218100000	125320000	92779000	58327000	28119000	30208000
P17427	P17427	AP-2 complex subunit alpha-2	Ap2a2	NaN	NaN	NaN	NaN	NaN	NaN	NaN	NaN	NaN	NaN	NaN	NaN	NaN	NaN	NaN	NaN	NaN	NaN	NaN	NaN	NaN	NaN	NaN	NaN	1	1	1	1.3	1.3	1.3	104.02	938	938	0.00054377	2.45	2.7448	3.0111	68915000	29796000	39120000	0	0	0	0	0	0
A0A0R4J107;Q8R146;A0A0A6YXV0	A0A0R4J107;Q8R146	Acylamino-acid-releasing enzyme	Apeh	0.26689	0.8038	0.25753	0.9171	0.29424	0.62837	0.59673	1.6815	0.5523	1.287	0.52317	1.17	1.2793	1.9399	1.017	1.6124	1.2942	1.6682	2.5964	2.7044	2.9317	2.8541	1.2617	1.6174	3	3	3	5.7	5.7	5.7	79.704	716	716;732;204	0	7.9834	0.61434	1.6124	1226500000	701920000	524590000	159320000	91462000	67861000	66708000	44519000	22188000
D3Z124;F6QA74;P28352	D3Z124;F6QA74;P28352	DNA-(apurinic or apyrimidinic site) lyase;DNA-(apurinic or apyrimidinic site) lyase, mitochondrial	Apex1	NaN	NaN	NaN	NaN	NaN	NaN	NaN	NaN	NaN	NaN	NaN	NaN	NaN	NaN	NaN	NaN	NaN	NaN	NaN	NaN	NaN	NaN	NaN	NaN	1	1	1	9.6	9.6	9.6	19.302	177	177;289;317	0	4.4892	1.0288	1.2014	25470000	13687000	11784000	0	0	0	0	0	0
Q9WVQ5	Q9WVQ5	Methylthioribulose-1-phosphate dehydratase	Apip	NaN	NaN	0.31806	1.0645	NaN	NaN	0.72763	1.6231	0.7218	1.6646	0.56186	1.2057	1.4016	1.7162	1.4499	1.9585	NaN	NaN	NaN	NaN	NaN	NaN	1.964	2.0649	1	1	1	5.8	5.8	5.8	26.949	241	241	0.00054975	2.5783	0.96411	1.8574	427750000	202640000	225120000	36503000	23313000	13190000	36797000	20830000	15967000
Q00623;A0A1L1STX7;CON__P15497	Q00623	Apolipoprotein A-I;Proapolipoprotein A-I;Truncated apolipoprotein A-I	Apoa1	2.3097	12.404	2.331	13.151	2.3664	12.299	3.862	12.018	3.6463	12.292	3.6167	12.158	6.0985	8.5015	4.4265	6.95	5.3433	8.3515	7.1117	5.7831	7.0115	5.907	5.627	6.5903	10	10	10	38.3	38.3	38.3	30.615	264	264;122;265	0	91.346	3.8235	8.8085	61774000000	13918000000	47856000000	7326000000	1594100000	5731900000	3517300000	1071700000	2445500000
Q8K4Z3	Q8K4Z3	NAD(P)H-hydrate epimerase	Apoa1bp	0.16025	0.87904	NaN	NaN	0.14984	0.7362	NaN	NaN	0.28135	0.9764	NaN	NaN	NaN	NaN	NaN	NaN	0.61473	0.86028	NaN	NaN	0.98845	0.82978	0.90574	0.94378	3	3	3	11	11	11	30.972	282	282	0	12.07	0.40314	0.89585	1352300000	905040000	447260000	64586000	49551000	15034000	123290000	93612000	29675000
P09813	P09813	Apolipoprotein A-II;Proapolipoprotein A-II	Apoa2	1.833	6.891	NaN	NaN	NaN	NaN	NaN	NaN	NaN	NaN	NaN	NaN	NaN	NaN	NaN	NaN	NaN	NaN	NaN	NaN	5.4221	4.9036	NaN	NaN	2	2	2	32.4	32.4	32.4	11.309	102	102	0	5.3288	3.4708	10.547	2073600000	477290000	1596300000	391230000	93311000	297920000	102390000	22751000	79636000
P06728	P06728	Apolipoprotein A-IV	Apoa4	2.6476	14.938	2.6076	15.046	2.4139	12.22	3.5134	11.078	4.1956	14.894	5.0635	18.843	6.8163	10.233	5.8343	11.131	5.0041	9.3398	6.0408	7.1504	5.9367	5.4599	5.3073	6.5631	22	22	22	83	83	83	45.029	395	395	0	323.31	4.1631	11.203	24957000000	5641900000	19315000000	2383200000	812810000	1570400000	917630000	166080000	751550000
Q9WV35	Q9WV35	Probable C->U-editing enzyme APOBEC-2	Apobec2	0.20485	1.0295	0.32545	1.2581	0.2482	1.3315	0.45412	1.4653	0.47123	1.582	0.4764	1.6746	0.91064	1.2775	0.88736	1.4416	0.94765	1.5045	1.8478	1.4417	1.5374	1.2477	1.2556	1.415	9	9	9	70.5	70.5	70.5	25.66	224	224	0	323.31	0.87267	1.4305	16741000000	9472200000	7268300000	1307500000	864250000	443240000	1091400000	766760000	324630000
A0A0R4J1N3;E9QP56;P33622	A0A0R4J1N3;E9QP56;P33622	Apolipoprotein C-III	Apoc3	NaN	NaN	NaN	NaN	NaN	NaN	NaN	NaN	NaN	NaN	NaN	NaN	NaN	NaN	NaN	NaN	NaN	NaN	NaN	NaN	NaN	NaN	NaN	NaN	1	1	1	19.2	19.2	19.2	10.922	99	99;137;99	0	6.0089	NaN	NaN	0	0	0	0	0	0	0	0	0
P51910	P51910	Apolipoprotein D	Apod	1.2285	5.8816	NaN	NaN	1.4098	3.9628	NaN	NaN	NaN	NaN	NaN	NaN	NaN	NaN	2.1079	2.7663	NaN	NaN	2.6551	2.1133	NaN	NaN	NaN	NaN	3	3	3	18	18	18	21.53	189	189	0	4.2705	1.7471	3.9628	125730000	43838000	81897000	0	0	0	11743000	3846600	7896600
P08226;G3UZM8;A0A1B0GX15;G3UWN5	P08226	Apolipoprotein E	Apoe	NaN	NaN	NaN	NaN	NaN	NaN	NaN	NaN	NaN	NaN	3.1666	9.9319	NaN	NaN	3.0402	4.1761	3.9276	5.3902	NaN	NaN	NaN	NaN	NaN	NaN	3	3	3	18.6	18.6	18.6	35.866	311	311;146;231;232	0	6.5253	2.652	8.1561	365830000	101030000	264800000	54742000	14802000	39940000	46224000	10799000	35425000
Q9DCZ4	Q9DCZ4	Apolipoprotein O	Apoo	0.14322	0.86727	0.25314	0.97187	0.18216	1.046	0.45415	1.4747	0.20564	0.8348	0.23055	0.75914	NaN	NaN	NaN	NaN	0.50464	0.72389	0.95842	0.95333	0.94354	0.94609	NaN	NaN	2	2	2	9.6	9.6	9.6	22.604	198	198	0	6.1186	0.55404	0.8792	1067800000	726070000	341770000	59499000	39009000	20490000	48309000	40059000	8249700
Q78IK4;B1AV14	Q78IK4;B1AV14	MICOS complex subunit Mic27	Apool	0.12405	0.69224	0.12132	0.67396	0.12487	0.69828	0.2643	0.84457	0.22635	0.78805	0.20011	0.65352	0.47628	0.64955	0.49897	0.69531	0.47566	0.70568	0.98614	0.79058	0.91253	0.75137	0.75234	0.81379	10	10	10	48.3	48.3	48.3	29.26	265	265;192	0	52.85	0.468	0.74358	9869300000	6873600000	2995700000	904770000	714920000	189850000	904070000	743280000	160790000
P08030	P08030	Adenine phosphoribosyltransferase	Aprt	NaN	NaN	NaN	NaN	NaN	NaN	NaN	NaN	NaN	NaN	NaN	NaN	NaN	NaN	NaN	NaN	NaN	NaN	NaN	NaN	NaN	NaN	NaN	NaN	1	1	1	8.9	8.9	8.9	19.724	180	180	0.0075075	1.7703	NaN	NaN	15098000	4014300	11084000	0	0	0	0	0	0
Q02013	Q02013	Aquaporin-1	Aqp1	NaN	NaN	NaN	NaN	NaN	NaN	NaN	NaN	NaN	NaN	NaN	NaN	NaN	NaN	NaN	NaN	NaN	NaN	NaN	NaN	NaN	NaN	NaN	NaN	2	2	2	9.7	9.7	9.7	28.793	269	269	0	23.25	0.56905	3.6423	164320000	111560000	52763000	0	0	0	42946000	26749000	16196000
O54794	O54794	Aquaporin-7	Aqp7	NaN	NaN	NaN	NaN	NaN	NaN	NaN	NaN	NaN	NaN	NaN	NaN	NaN	NaN	NaN	NaN	NaN	NaN	NaN	NaN	NaN	NaN	NaN	NaN	1	1	1	5.3	5.3	5.3	32.667	303	303	0.0074664	1.7305	NaN	NaN	0	0	0	0	0	0	0	0	0
Q5XJY5	Q5XJY5	Coatomer subunit delta	Arcn1	0.78728	1.5579	0.95421	1.8882	0.83666	1.9379	NaN	NaN	NaN	NaN	NaN	NaN	NaN	NaN	NaN	NaN	NaN	NaN	NaN	NaN	NaN	NaN	NaN	NaN	2	2	2	5.1	5.1	5.1	57.229	511	511	0.00055897	2.6846	1.6727	2.6508	219170000	89009000	130160000	15706000	5091400	10615000	11015000	4030300	6984600
Q8BSL7;P84078;P61205	Q8BSL7;P84078;P61205	ADP-ribosylation factor 2;ADP-ribosylation factor 1;ADP-ribosylation factor 3	Arf2;Arf1;Arf3	0.64058	3.8366	0.64011	2.8927	0.64276	3.0828	1.1035	2.7891	NaN	NaN	NaN	NaN	NaN	NaN	NaN	NaN	1.1593	2.2166	NaN	NaN	2.9188	2.9896	3.1268	3.2838	2	2	2	16	16	16	20.746	181	181;181;181	0	7.3001	0.75028	3.5797	265670000	99403000	166270000	27973000	11476000	16497000	0	0	0
F6UFB9;E9Q798;P61750	F6UFB9;E9Q798;P61750	ADP-ribosylation factor 4	Arf4	NaN	NaN	NaN	NaN	0.88378	2.8608	2.9517	4.2396	NaN	NaN	NaN	NaN	NaN	NaN	NaN	NaN	NaN	NaN	NaN	NaN	NaN	NaN	NaN	NaN	1	1	1	30	30	30	6.7196	60	60;153;180	0	6.1582	2.4245	4.7588	81641000	25857000	55784000	15094000	4050200	11044000	0	0	0
P84084	P84084	ADP-ribosylation factor 5	Arf5	NaN	NaN	NaN	NaN	NaN	NaN	NaN	NaN	NaN	NaN	NaN	NaN	NaN	NaN	NaN	NaN	NaN	NaN	NaN	NaN	NaN	NaN	NaN	NaN	2	2	2	18.3	18.3	18.3	20.529	180	180	0	7.6243	1.6491	4.7805	159650000	58509000	101140000	0	0	0	0	0	0
Q3TGS9;V9GWV1;V9GXM1;Q9EPJ9	Q3TGS9;V9GWV1;V9GXM1;Q9EPJ9	ADP-ribosylation factor GTPase-activating protein 1	Arfgap1	NaN	NaN	NaN	NaN	NaN	NaN	NaN	NaN	NaN	NaN	NaN	NaN	NaN	NaN	NaN	NaN	NaN	NaN	NaN	NaN	NaN	NaN	NaN	NaN	1	1	1	5.6	5.6	5.6	43.183	394	394;402;424;414	0.0078624	1.6725	NaN	NaN	6665100	844830	5820300	0	0	0	0	0	0
Q99K28	Q99K28	ADP-ribosylation factor GTPase-activating protein 2	Arfgap2	NaN	NaN	NaN	NaN	NaN	NaN	NaN	NaN	NaN	NaN	NaN	NaN	NaN	NaN	1.47	1.9772	NaN	NaN	NaN	NaN	NaN	NaN	NaN	NaN	1	1	1	3.5	3.5	3.5	56.598	520	520	0	3.2221	3.4734	3.3139	87114000	24480000	62634000	0	0	0	0	0	0
Q99PT1	Q99PT1	Rho GDP-dissociation inhibitor 1	Arhgdia	0.25614	1.3823	0.18027	1.3976	0.2026	1.4111	0.4503	1.6914	0.47767	1.4365	0.31933	0.84608	1.0202	1.3302	0.73014	1.1297	0.88553	1.2467	1.3121	1.0512	1.6595	1.3474	1.1879	1.2239	9	9	9	56.4	56.4	56.4	23.407	204	204	0	166.47	0.93492	1.2611	12292000000	6922900000	5368700000	1058900000	819980000	238960000	642460000	483940000	158510000
D3YWL7;Q61599	D3YWL7;Q61599	Rho GDP-dissociation inhibitor 2	Arhgdib	NaN	NaN	0.57086	3.1709	0.64034	3.2493	0.8886	2.6376	0.95305	2.847	0.85516	2.6079	NaN	NaN	NaN	NaN	1.7482	2.2661	NaN	NaN	NaN	NaN	NaN	NaN	2	2	2	60	60	60	5.8564	50	50;200	0	6.0342	0.90909	2.6761	664820000	309950000	354880000	142980000	75509000	67470000	54239000	25663000	28575000
F8WIB1;P61211	F8WIB1;P61211	ADP-ribosylation factor-like protein 1	Arl1	NaN	NaN	NaN	NaN	NaN	NaN	NaN	NaN	NaN	NaN	NaN	NaN	NaN	NaN	NaN	NaN	NaN	NaN	NaN	NaN	NaN	NaN	NaN	NaN	1	1	1	10.1	10.1	10.1	15.65	138	138;181	0.0051073	1.8972	2.7566	4.3269	132590000	35774000	96817000	0	0	0	6550800	1889000	4661800
Q9WUL7	Q9WUL7	ADP-ribosylation factor-like protein 3	Arl3	NaN	NaN	NaN	NaN	NaN	NaN	NaN	NaN	NaN	NaN	NaN	NaN	NaN	NaN	NaN	NaN	NaN	NaN	NaN	NaN	NaN	NaN	NaN	NaN	1	1	1	9.3	9.3	9.3	20.486	182	182	0	5.4868	2.0508	1.8765	25367000	8101000	17266000	0	0	0	0	0	0
A0A0N4SVB8;Q9CQW2	A0A0N4SVB8;Q9CQW2	ADP-ribosylation factor-like protein 8B	Arl8b	NaN	NaN	NaN	NaN	NaN	NaN	NaN	NaN	NaN	NaN	NaN	NaN	NaN	NaN	NaN	NaN	NaN	NaN	NaN	NaN	NaN	NaN	NaN	NaN	1	1	1	7.2	7.2	7.2	15.985	138	138;186	0.0046201	1.931	1.2791	3.4627	142740000	57187000	85554000	14087000	6071700	8015200	0	0	0
A6H630;D6RG65	A6H630;D6RG65	Protein-glutamate O-methyltransferase	Armt1;1700052N19Rik	0.23531	0.94551	0.19067	0.60368	0.18211	0.67109	0.32971	0.94007	0.34498	0.86616	0.27503	0.7438	0.71682	0.99483	0.50719	0.70367	0.67926	1.0132	1.4141	1.3682	1.2152	1.1116	0.84263	1.0377	6	6	6	12.3	12.3	12.3	50.548	439	439;53	0	11.561	0.50719	0.99376	1348400000	931120000	417250000	83404000	59015000	24389000	120900000	87698000	33200000
F6THG2;Q91Z25;Q9WV32	F6THG2;Q91Z25;Q9WV32	Actin-related protein 2/3 complex subunit 1B	Arpc1b	0.91162	2.2166	NaN	NaN	0.44793	1.7026	NaN	NaN	NaN	NaN	NaN	NaN	NaN	NaN	NaN	NaN	NaN	NaN	NaN	NaN	NaN	NaN	NaN	NaN	2	2	2	18.1	18.1	18.1	11.031	105	105;376;372	0.00053619	2.3147	0.41843	0.99778	165920000	104020000	61903000	0	0	0	0	0	0
D3YXG6;Q9CVB6	D3YXG6;Q9CVB6	Actin-related protein 2/3 complex subunit 2	Arpc2	NaN	NaN	0.25531	0.74534	NaN	NaN	0.65284	1.0907	NaN	NaN	NaN	NaN	NaN	NaN	NaN	NaN	NaN	NaN	2.7952	2.229	1.9347	1.6001	1.6706	1.704	2	2	2	8.1	8.1	8.1	32.512	284	284;300	0.003148	2.1204	1.3495	1.4145	220760000	99225000	121530000	21807000	13437000	8370100	0	0	0
Q9JM76;H7BWZ3;A0A0G2JFK7;D3Z2F7;D3Z2F8	Q9JM76;H7BWZ3	Actin-related protein 2/3 complex subunit 3	Arpc3	0.54684	3.3895	NaN	NaN	0.52135	2.6451	NaN	NaN	NaN	NaN	NaN	NaN	NaN	NaN	NaN	NaN	2.6232	4.3841	3.1248	2.6341	3.8031	3.4596	3.1735	3.6118	3	3	3	21.9	21.9	21.9	20.524	178	178;170;142;161;163	0	4.8986	2.2742	3.0146	307710000	116610000	191090000	19104000	8365700	10738000	30761000	11967000	18794000
P59999;Q3TX55;E9PWA7	P59999;Q3TX55;E9PWA7	Actin-related protein 2/3 complex subunit 4	Arpc4	0.30549	1.0495	NaN	NaN	NaN	NaN	0.5948	1.7427	NaN	NaN	NaN	NaN	NaN	NaN	NaN	NaN	NaN	NaN	NaN	NaN	NaN	NaN	1.7572	2.1787	2	2	2	19	19	19	19.667	168	168;78;91	0	2.8351	0.63797	2.0265	395810000	213280000	182530000	39369000	25039000	14330000	17171000	11652000	5519200
Q9CPW4	Q9CPW4	Actin-related protein 2/3 complex subunit 5	Arpc5	NaN	NaN	NaN	NaN	0.46786	2.0222	NaN	NaN	NaN	NaN	NaN	NaN	NaN	NaN	NaN	NaN	NaN	NaN	NaN	NaN	NaN	NaN	NaN	NaN	2	2	2	18.5	18.5	18.5	16.288	151	151	0	3.9763	0.97414	2.6526	115420000	63584000	51840000	21449000	12968000	8481000	3941900	1927000	2014900
P56212;E9Q4B9;E9Q827;E9PXD7	P56212;E9Q4B9;E9Q827	cAMP-regulated phosphoprotein 19	Arpp19	0.7919	4.9699	0.76484	5.1086	0.86447	5.3347	1.5099	5.2753	1.34	4.889	1.4528	5.3671	3.2387	4.5675	2.3369	4.8181	3.0961	5.8835	4.804	4.8133	4.2129	4.2619	3.4614	4.0205	5	5	4	57.1	57.1	47.3	12.293	112	112;71;145;46	0	11.588	1.9464	4.8505	1867400000	675680000	1191700000	327720000	128000000	199720000	97399000	40314000	57085000
Q8R2G4;F6Z2C7;F6W3A0;F6RER8;E9QNU1;E9Q7Q8;E9PVX7;E9Q630;E9Q984;E9Q9Q8;E9Q8Z0;E9Q7Z7;E9Q1U7;A0A0R4J1M9;A0A0R4J1Q4;A0A0R4J1N4	Q8R2G4;F6Z2C7;F6W3A0;F6RER8;E9QNU1;E9Q7Q8	Ecto-ADP-ribosyltransferase 3	Art3	NaN	NaN	0.79701	1.3638	NaN	NaN	NaN	NaN	NaN	NaN	NaN	NaN	NaN	NaN	NaN	NaN	NaN	NaN	NaN	NaN	3.0063	2.5662	NaN	NaN	3	3	3	11.9	11.9	11.9	42.014	371	371;84;142;310;373;383;65;108;178;192;206;215;244;365;375;408	0	3.7913	0.81208	1.4803	123540000	58904000	64631000	43223000	27177000	16046000	0	0	0
Q91WU5	Q91WU5	Arsenite methyltransferase	As3mt	0.32326	1.703	0.34186	1.8765	0.31852	1.279	0.6189	1.9928	0.58885	1.2557	0.59964	1.4924	1.2585	1.625	1.0818	2.0589	1.3589	2.2254	2.6806	2.4204	2.6589	2.3888	1.8542	2.4517	6	6	6	19.1	19.1	19.1	41.793	376	376	0	8.0241	1.0444	2.0527	2631000000	1420800000	1210200000	186140000	115840000	70302000	202250000	123380000	78873000
Q99MY8	Q99MY8	Histone-lysine N-methyltransferase ASH1L	Ash1l	0.28177	0.40411	NaN	NaN	0.19145	0.27051	0.2229	0.72158	NaN	NaN	0.24507	0.93172	0.54539	0.64808	NaN	NaN	0.50404	0.85901	0.78204	0.89532	NaN	NaN	0.5827	0.67717	1	1	1	0.4	0.4	0.4	331.33	2958	2958	0.0073964	1.6974	0.50404	0.74681	976820000	668860000	307960000	101260000	83940000	17320000	15508000	12348000	3160100
E0CY49;Q91YI0;E0CYV3	E0CY49;Q91YI0;E0CYV3	Argininosuccinate lyase	Asl	0.13208	0.82094	0.12862	0.93662	0.13895	0.87004	0.22251	0.81665	0.20666	0.84128	0.19106	0.77554	0.5648	0.98089	0.47568	0.97814	0.42358	0.91627	0.85256	1.0438	0.85301	1.054	0.63722	1.0186	2	2	2	9.5	9.5	9.5	29.477	262	262;464;74	0.00053648	2.3159	0.42127	0.90451	28266000000	20254000000	8012400000	2272100000	1853000000	419120000	3862100000	3194900000	667220000
O54984;A0A1B0GRE1	O54984;A0A1B0GRE1	ATPase Asna1	Asna1	0.41096	2.121	0.38588	2.1379	0.43683	2.2696	0.71922	2.4648	0.7444	2.3631	0.74588	2.0764	1.6279	2.3023	1.3974	2.4255	1.464	2.3021	2.863	2.6497	NaN	NaN	2.2564	2.7656	2	2	2	10.3	10.3	10.3	38.822	348	348;131	0	4.4764	0.79186	2.2998	1645300000	875530000	769790000	164930000	94047000	70885000	99637000	57923000	41714000
Q9CR06;A2AL78;A2AL77;A2AL76	Q9CR06;A2AL78		Asph	NaN	NaN	0.078637	0.39784	0.074978	0.39405	0.088459	0.18295	0.12422	0.41321	0.10016	0.27753	0.21528	0.30904	0.22297	0.31033	0.13015	0.22021	0.30668	0.25063	NaN	NaN	0.24046	0.27056	3	3	3	10.6	10.6	10.6	22.74	207	207;245;149;261	0	3.0519	0.1453	0.37835	8068700000	6455000000	1613700000	794380000	706000000	88387000	707340000	631570000	75766000
Q8CBM2;A2AL85;Q8BSY0	Q8CBM2;A2AL85;Q8BSY0	Aspartyl/asparaginyl beta-hydroxylase	Asph	NaN	NaN	NaN	NaN	NaN	NaN	1.3155	1.453	NaN	NaN	NaN	NaN	NaN	NaN	NaN	NaN	NaN	NaN	NaN	NaN	NaN	NaN	NaN	NaN	2	2	2	4	4	4	75.127	658	658;725;741	0.00053677	2.3218	1.1733	1.3807	70526000	29434000	41092000	32958000	13014000	19944000	0	0	0
Q99MQ4	Q99MQ4	Asporin	Aspn	0.078599	0.47715	0.086536	0.5175	0.094471	0.54598	0.15033	0.52547	0.10546	0.38214	0.10324	0.42517	0.30409	0.46418	0.20711	0.39264	0.26704	0.44398	0.44912	0.38309	0.40978	0.36849	0.41096	0.55926	7	7	7	23.1	23.1	23.1	42.572	373	373	0	214.85	0.24978	0.4599	18126000000	13781000000	4344400000	1374900000	1093600000	281260000	873980000	718370000	155600000
Q8C0M9	Q8C0M9	Isoaspartyl peptidase/L-asparaginase;Isoaspartyl peptidase/L-asparaginase alpha chain;Isoaspartyl peptidase/L-asparaginase beta chain	Asrgl1	0.16636	0.91143	0.16862	0.93106	0.12005	0.64207	0.3012	0.96135	0.29545	1.0534	0.27832	1.0841	0.69212	0.92538	0.69835	0.96594	0.6452	0.91292	1.2575	1.0472	1.3278	1.1482	0.82648	1.0486	6	6	6	23.6	23.6	23.6	33.95	326	326	0	35.349	0.63174	0.96398	3409400000	2212400000	1197000000	587580000	444790000	142780000	183050000	135420000	47629000
Q8BZ32;F6WV21;D6REV1	Q8BZ32;F6WV21;D6REV1	Putative Polycomb group protein ASXL2	Asxl2	0.12132	0.71321	0.12114	0.69425	0.12666	0.69229	0.24638	0.87129	0.21553	0.85079	0.21363	0.88797	0.49218	0.76748	0.42625	0.78429	0.42839	0.79342	0.75	0.74656	0.77678	0.76166	0.60375	0.72996	2	2	2	1.7	1.7	1.7	147.11	1370	1370;1370;1370	0.00055432	2.6356	0.42918	0.78884	25654000000	15465000000	10189000000	2628700000	2109100000	519590000	1479300000	1215500000	263750000
Q9D5T0	Q9D5T0	ATPase family AAA domain-containing protein 1	Atad1	NaN	NaN	NaN	NaN	0.42005	1.3043	NaN	NaN	NaN	NaN	NaN	NaN	NaN	NaN	NaN	NaN	NaN	NaN	3.0646	2.4174	NaN	NaN	2.2595	2.2846	2	2	2	9.4	9.4	9.4	40.744	361	361	0	17.9	1.0987	2.0109	381190000	190050000	191140000	17441000	10449000	6991900	16574000	10473000	6101100
Q925I1;V9GWS5;H3BKI6;V9GWS6;H3BK90	Q925I1;V9GWS5;H3BKI6	ATPase family AAA domain-containing protein 3	Atad3;Atad3a	0.16879	0.89718	0.18151	0.50401	0.16628	0.563	0.40351	1.0186	0.31042	0.52674	0.2334	0.87573	0.75793	1.029	0.62227	0.87711	0.47438	0.69483	NaN	NaN	1.1783	1.0945	0.71185	0.80376	4	4	4	10	10	10	66.741	591	591;127;211;83;218	0	11.949	0.42084	0.78055	1442000000	1035800000	406130000	174300000	127370000	46926000	179720000	142420000	37300000
Q9CWJ9	Q9CWJ9	Bifunctional purine biosynthesis protein PURH;Phosphoribosylaminoimidazolecarboxamide formyltransferase;IMP cyclohydrolase	Atic	0.30183	1.1737	0.32595	0.90849	0.29506	1.329	0.58676	1.5813	0.60153	1.5335	0.49427	1.3856	1.2548	1.6991	1.0034	1.5399	1.2108	2.112	2.1046	1.7656	2.1829	1.9076	1.7424	1.9994	7	7	7	24.2	24.2	24.2	64.217	592	592	0	83.852	0.62756	1.5949	3952300000	2249300000	1703000000	307980000	187670000	120310000	147180000	95310000	51870000
E9QND8;Q6PA06;Q8BH66	E9QND8;Q6PA06	Atlastin-2	Atl2	0.63607	1.4223	0.60541	1.5	0.5935	2.4427	1.2217	2.2878	1.1189	3.1999	1.0784	2.186	2.379	3.2688	2.1335	2.763	2.072	3.2364	3.2957	2.7852	3.2462	3.0345	2.6484	3.1623	5	5	5	14.6	14.6	14.6	46.875	412	412;583;558	0	10.643	1.2312	2.7642	1893800000	804850000	1089000000	124150000	52781000	71371000	132220000	62512000	69709000
O08997	O08997	Copper transport protein ATOX1	Atox1	0.3511	2.044	0.33293	1.8145	0.33785	1.8342	0.47994	1.6694	0.47255	1.5785	0.47782	1.7268	1.2105	1.8332	1.0244	1.8896	0.97589	1.6042	1.5067	1.2517	1.7178	1.5317	1.1112	1.313	4	4	4	47.1	47.1	47.1	7.3384	68	68	0	16.285	0.97589	1.6835	1439000000	767580000	671410000	48697000	32403000	16294000	40898000	26845000	14054000
Q8VDN2	Q8VDN2	Sodium/potassium-transporting ATPase subunit alpha-1	Atp1a1	0.27445	1.0243	0.2734	1.921	0.23721	1.2632	0.5321	1.8701	0.55585	2.0703	0.4932	1.9744	1.2029	1.7768	1.1055	1.7292	0.97757	1.3797	2.37	2.6478	2.1035	1.9657	1.8557	2.4006	16	10	10	23.3	13.5	13.5	112.98	1023	1023	0	73.758	0.5676	1.8469	4563600000	2753800000	1809800000	974200000	649970000	324230000	591270000	361560000	229720000
D3YYN7;Q6PIE5;A0A0G2JGX4;Q8VCE0;Q6PIC6;Q9Z1W8	D3YYN7;Q6PIE5	Sodium/potassium-transporting ATPase subunit alpha-2	Atp1a2	0.56285	3.2975	0.51483	2.9223	0.54341	3.0617	1.0511	3.7128	1.0796	3.9351	1.0139	3.84	2.4117	3.9931	1.8217	3.5435	2.0312	3.6611	3.9349	3.9558	3.6392	3.4437	2.9368	4.2719	24	24	17	38.6	38.6	26.9	103.58	947	947;1020;1026;1053;1013;1035	0	323.31	1.2046	3.5613	79890000000	35395000000	44496000000	10775000000	5144600000	5630900000	6619900000	3216300000	3403700000
Q9WV27	Q9WV27	Sodium/potassium-transporting ATPase subunit alpha-4	Atp1a4	NaN	NaN	NaN	NaN	NaN	NaN	NaN	NaN	NaN	NaN	NaN	NaN	NaN	NaN	NaN	NaN	NaN	NaN	NaN	NaN	NaN	NaN	NaN	NaN	6	1	1	8.5	1.5	1.5	114.89	1032	1032	0.00053879	2.3476	0.28298	0.64487	80431000	57953000	22478000	0	0	0	0	0	0
P14094;A0A0A6YX05	P14094;A0A0A6YX05	Sodium/potassium-transporting ATPase subunit beta-1	Atp1b1	0.49063	2.7341	0.46057	2.5972	0.47672	2.6049	0.94095	3.2479	0.91239	3.4072	0.85959	3.5392	2.2016	3.3551	1.7363	3.0053	1.918	3.5895	3.4937	3.6411	3.3876	3.1924	2.6633	3.4304	12	12	12	37.8	37.8	37.8	35.194	304	304;132	0	218.56	1.375	3.1065	35116000000	15666000000	19450000000	2437100000	1230300000	1206800000	1982200000	979900000	1002300000
F6RQN3	F6RQN3		Atp2a1	NaN	NaN	NaN	NaN	NaN	NaN	0.83581	2.8815	NaN	NaN	NaN	NaN	NaN	NaN	NaN	NaN	NaN	NaN	NaN	NaN	NaN	NaN	NaN	NaN	3	1	1	29.5	11	11	16.81	146	146	0	2.7917	1.7353	2.0278	699110000	367710000	331400000	280890000	158480000	122400000	0	0	0
Q8R429	Q8R429	Sarcoplasmic/endoplasmic reticulum calcium ATPase 1	Atp2a1	0.28884	1.7458	0.27443	1.7603	0.29393	1.7463	0.51579	1.8793	0.45245	1.6958	0.47153	1.6102	1.1201	1.8072	0.84782	1.7049	0.94332	1.8546	2.004	2.1765	1.8611	1.8791	1.3444	1.8838	39	39	24	52.5	52.5	36	109.42	994	994	0	323.31	0.82763	1.7999	1082100000000	624780000000	457320000000	98478000000	64315000000	34163000000	78997000000	53599000000	25398000000
O55143	O55143	Sarcoplasmic/endoplasmic reticulum calcium ATPase 2	Atp2a2	0.42716	2.4646	0.42379	2.5207	0.4372	2.5294	0.87855	3.136	0.93582	3.6317	0.94769	3.7025	1.8103	3.0782	1.5336	2.9371	1.6908	3.1479	3.3141	3.5259	3.1888	3.0857	2.4648	3.565	35	24	23	41	28.4	26.9	114.86	1044	1044	0	323.31	1.0622	3.04	169490000000	78614000000	90875000000	18938000000	9356900000	9580800000	11913000000	6046900000	5865900000
G5E829	G5E829	Plasma membrane calcium-transporting ATPase 1	Atp2b1	NaN	NaN	NaN	NaN	NaN	NaN	NaN	NaN	NaN	NaN	NaN	NaN	NaN	NaN	NaN	NaN	NaN	NaN	NaN	NaN	NaN	NaN	NaN	NaN	2	1	1	3.5	2.3	2.3	134.75	1220	1220	0	6.5443	0.79912	1.315	73192000	41690000	31501000	27446000	12200000	15246000	0	0	0
F7AAP4;E9Q828;Q6Q477;A0A1W2P7C7	F7AAP4;E9Q828;Q6Q477	Calcium-transporting ATPase	Atp2b4	NaN	NaN	NaN	NaN	0.62248	0.78301	NaN	NaN	NaN	NaN	NaN	NaN	NaN	NaN	NaN	NaN	NaN	NaN	NaN	NaN	NaN	NaN	NaN	NaN	3	3	2	5.1	5.1	3.8	128.56	1166	1166;1172;1205;430	0	5.4812	0.65075	0.92449	77266000	48456000	28811000	32281000	18221000	14060000	0	0	0
D3Z6F5;Q03265	D3Z6F5;Q03265	ATP synthase subunit alpha;ATP synthase subunit alpha, mitochondrial	Atp5a1	0.18177	1.1041	0.17777	1.0166	0.18401	1.0448	0.33803	1.2206	0.30282	1.18	0.28802	1.2129	0.68971	1.0389	0.57985	1.0873	0.63108	1.2423	1.3643	1.3201	1.2831	1.2	0.95132	1.3033	20	20	20	48.5	48.5	48.5	54.594	503	503;553	0	323.31	0.57268	1.1484	655100000000	443880000000	211220000000	43154000000	32379000000	10775000000	30416000000	23210000000	7206400000
P56480	P56480	ATP synthase subunit beta, mitochondrial	Atp5b	0.15967	0.99626	0.15702	0.93225	0.17295	0.92851	0.3072	1.1478	0.26588	1.0212	0.26052	1.1152	0.59178	0.87091	0.50439	0.98126	0.54893	1.035	1.1189	1.162	1.0996	1.0051	0.7883	1.0661	15	15	15	42.9	42.9	42.9	56.3	529	529	0	323.31	0.51245	1.0116	1102200000000	773350000000	328830000000	86323000000	67079000000	19244000000	84025000000	66785000000	17240000000
A2AKU9;Q8C2Q8;Q91VR2;A2AKV3;A2AKV2;A2AKV1;A2AKV0	A2AKU9;Q8C2Q8;Q91VR2;A2AKV3;A2AKV2;A2AKV1	ATP synthase subunit gamma;ATP synthase subunit gamma, mitochondrial	Atp5c1	0.13243	0.72521	0.13209	0.75232	0.13402	0.7067	0.23408	0.76002	0.22076	0.73358	0.20157	0.71904	0.49315	0.6778	0.41464	0.66606	0.44439	0.69335	0.92785	0.74682	0.86254	0.73175	0.66532	0.74182	14	14	14	65	65	65	32.77	297	297;274;298;188;171;154;101	0	323.31	0.44782	0.72687	81399000000	56160000000	25239000000	6368800000	5089900000	1278900000	4996000000	4111600000	884410000
Q9D3D9	Q9D3D9	ATP synthase subunit delta, mitochondrial	Atp5d	0.16741	0.98626	0.20523	1.0883	0.21301	1.1256	0.31549	1.0787	0.23849	0.8995	0.38254	0.8456	0.4568	0.60033	0.37129	0.7702	0.42661	0.76224	0.83115	0.79651	0.84311	0.86271	0.4967	0.58879	2	2	2	41.1	41.1	41.1	17.6	168	168	0	312.23	0.39377	0.83143	35448000000	26246000000	9201700000	1120600000	866370000	254280000	4488100000	3609300000	878850000
Q9CQQ7;A0A0G2JGX3	Q9CQQ7;A0A0G2JGX3	ATP synthase F(0) complex subunit B1, mitochondrial	Atp5f1	0.12649	0.65936	0.12307	0.69674	0.1369	0.73676	0.22827	0.71822	0.21007	0.70716	0.20038	0.7165	0.485	0.67269	0.37897	0.65792	0.4326	0.66528	0.90283	0.77162	0.87907	0.77206	0.65875	0.77138	12	12	12	46.1	46.1	46.1	28.948	256	256;122	0	161.24	0.4326	0.72365	59744000000	41680000000	18063000000	4824300000	3865100000	959250000	5785800000	4728700000	1057000000
Q06185;Q8BTB6	Q06185	ATP synthase subunit e, mitochondrial	Atp5i	0.13607	0.84149	0.13642	0.80853	0.13957	0.80468	0.23192	0.76547	0.21509	0.77376	0.20787	0.79951	0.49732	0.76477	0.39948	0.77537	0.44464	0.78798	0.92422	0.81258	0.86454	0.83078	0.65498	0.82395	6	6	6	69	69	69	8.2355	71	71;38	0	56.209	0.30849	0.79476	38342000000	27658000000	10684000000	3930900000	3159000000	771890000	2484700000	2017800000	466890000
P97450;E9QAD6	P97450	ATP synthase-coupling factor 6, mitochondrial	Atp5j	0.17329	1.1099	0.16521	0.88478	0.17102	0.95456	0.2767	0.97578	0.30649	1.0411	0.26381	0.93872	0.60925	0.88026	0.50581	0.95477	0.47045	0.81698	1.1726	1.1225	1.1387	1.0929	0.78101	0.97045	9	9	9	57.4	57.4	57.4	12.496	108	108;91	0	92.001	0.55431	0.99018	27969000000	18611000000	9357300000	2296200000	1847900000	448370000	2001200000	1529200000	471960000
Q9CPQ8;J3QNM7	Q9CPQ8	ATP synthase subunit g, mitochondrial	Atp5l	0.13003	0.79076	0.13034	0.6865	0.13538	0.79552	0.23598	0.79053	0.21584	0.80164	0.20623	0.74365	0.52344	0.78641	0.41577	0.84136	0.45165	0.79191	0.94652	0.84088	0.91486	0.85927	0.67726	0.8611	6	6	6	53.4	53.4	53.4	11.424	103	103;103	0	49.016	0.42475	0.80658	21691000000	15359000000	6331900000	1925800000	1532700000	393140000	996430000	830310000	166120000
Q9DB20;F7D3P8;F6XVM5	Q9DB20	ATP synthase subunit O, mitochondrial	Atp5o	0.12642	0.74881	0.12458	0.74081	0.13234	0.72068	0.2377	0.77703	0.20734	0.69789	0.20154	0.71895	0.48483	0.67161	0.39066	0.62365	0.41942	0.73293	0.92506	0.7937	0.85545	0.74376	0.67474	0.79335	12	12	12	48.4	48.4	48.4	23.363	213	213;176;71	0	85.788	0.42209	0.73865	65080000000	46601000000	18479000000	5590800000	4582300000	1008500000	4680000000	3779900000	900180000
D3Z3B2;E9Q9C5;P63082	D3Z3B2;E9Q9C5;P63082	V-type proton ATPase 16 kDa proteolipid subunit	Atp6v0c	NaN	NaN	NaN	NaN	NaN	NaN	NaN	NaN	NaN	NaN	NaN	NaN	NaN	NaN	NaN	NaN	NaN	NaN	NaN	NaN	NaN	NaN	NaN	NaN	1	1	1	15.5	15.5	15.5	11.896	116	116;150;155	0.00053763	2.3306	0.98274	4.0657	77216000	36441000	40776000	26375000	11248000	15127000	0	0	0
P50516	P50516	V-type proton ATPase catalytic subunit A	Atp6v1a	0.30664	0.87302	0.38195	0.52608	0.41505	1.0026	0.71918	1.7909	0.64558	1.3933	0.75775	1.2429	1.5816	2.1089	NaN	NaN	1.377	1.6682	NaN	NaN	2.4533	2.3563	1.9613	2.141	5	5	5	10.4	10.4	10.4	68.325	617	617	0	8.7976	0.75775	1.6262	1257400000	889080000	368370000	102670000	52815000	49857000	48118000	29147000	18972000
P62814	P62814	V-type proton ATPase subunit B, brain isoform	Atp6v1b2	0.78595	1.6251	0.9193	2.5643	0.85416	1.9988	1.4218	3.2131	1.4052	2.7783	1.3294	2.5095	2.4836	3.02	2.2248	2.8918	2.2714	3.2023	NaN	NaN	3.5444	3.0903	2.9479	3.2875	3	3	3	9.6	9.6	9.6	56.55	511	511	0	5.846	1.4218	2.856	535810000	204900000	330910000	39428000	15384000	24043000	53159000	18569000	34590000
Q9Z1G3	Q9Z1G3	V-type proton ATPase subunit C 1	Atp6v1c1	0.57074	2.1273	0.57339	2.7107	0.59426	1.2445	0.91429	1.3843	0.48939	1.2093	1.0144	2.1367	1.0904	1.5866	0.58727	0.89504	1.8482	2.7096	1.936	1.5764	3.7262	3.3287	2.7067	2.9583	3	3	3	6.8	6.8	6.8	43.887	382	382	0	4.0084	0.83381	1.7299	2221200000	1614400000	606810000	124590000	88754000	35833000	142360000	121730000	20633000
A0A0N4SW07;Q9D593;P50518;A0A0N4SWA3	A0A0N4SW07;Q9D593;P50518;A0A0N4SWA3	V-type proton ATPase subunit E 2;V-type proton ATPase subunit E 1	Atp6v1e2;Atp6v1e1	NaN	NaN	NaN	NaN	NaN	NaN	NaN	NaN	NaN	NaN	NaN	NaN	NaN	NaN	NaN	NaN	NaN	NaN	NaN	NaN	0.85062	0.70292	3.4007	3.5523	2	2	2	17.2	17.2	17.2	15.072	128	128;226;226;78	0	6.496	4.5598	4.2707	200040000	68680000	131360000	9450600	2226600	7224000	0	0	0
Q9D1K2;A0A0N4SVE1;F7B2B4	Q9D1K2	V-type proton ATPase subunit F	Atp6v1f	NaN	NaN	NaN	NaN	NaN	NaN	NaN	NaN	NaN	NaN	NaN	NaN	NaN	NaN	NaN	NaN	NaN	NaN	NaN	NaN	NaN	NaN	NaN	NaN	3	3	3	37	37	37	13.37	119	119;71;100	0	23.921	3.3543	7.365	37573000	12660000	24913000	0	0	0	4098100	4098100	0
Q9CR51	Q9CR51	V-type proton ATPase subunit G 1	Atp6v1g1	1.4013	8.7759	1.4071	8.1821	1.3337	7.7041	1.8345	5.9529	NaN	NaN	NaN	NaN	2.0717	2.8334	NaN	NaN	NaN	NaN	4.4915	4.0334	3.5703	4.0133	3.4137	4.0797	2	2	2	26.3	26.3	26.3	13.724	118	118	0	43.524	1.6892	5.9529	500200000	150990000	349220000	89263000	28061000	61202000	0	0	0
H3BJP9;H3BK16;V9GX21;H3BLL2;Q811I0;H3BLD0	H3BJP9;H3BK16;V9GX21;H3BLL2;Q811I0;H3BLD0	ATP synthase mitochondrial F1 complex assembly factor 1	Atpaf1	NaN	NaN	NaN	NaN	NaN	NaN	NaN	NaN	NaN	NaN	NaN	NaN	NaN	NaN	NaN	NaN	NaN	NaN	NaN	NaN	1.992	1.6312	2.4707	2.5478	2	2	2	10.1	10.1	10.1	23.736	207	207;212;271;348;324;98	0.0021198	2.2137	3.4439	3.6274	160880000	55960000	104920000	0	0	0	8735200	3829000	4906300
E9PV44;O35143	E9PV44;O35143	ATPase inhibitor, mitochondrial	Atpif1	0.47396	3.0967	0.45894	3.0755	0.43104	2.7532	0.87546	2.8907	0.65799	2.5371	0.69927	2.908	0.81191	1.2464	1.5101	3.1453	1.7083	3.309	3.3674	3.2553	3.0414	3.2194	1.8845	2.3304	4	4	4	48.6	48.6	48.6	8.7887	74	74;106	0	42.32	0.87225	2.9429	4058500000	2034200000	2024300000	674510000	353340000	321170000	109160000	61697000	47459000
P28658	P28658	Ataxin-10	Atxn10	NaN	NaN	NaN	NaN	NaN	NaN	NaN	NaN	NaN	NaN	NaN	NaN	NaN	NaN	NaN	NaN	NaN	NaN	NaN	NaN	NaN	NaN	NaN	NaN	1	1	1	2.7	2.7	2.7	53.706	475	475	1	-2	NaN	NaN	10167000	5408800	4758200	0	0	0	0	0	0
A0A0R4J023;Q9JLZ3;F6RT60;F6R307;A0A0R4J1L8	A0A0R4J023;Q9JLZ3;F6RT60;F6R307	Methylglutaconyl-CoA hydratase, mitochondrial	Auh	0.22653	1.1463	0.20115	1.122	0.22037	1.1134	0.39277	1.2136	0.36915	1.2854	0.32695	1.1656	0.81928	1.129	0.69032	0.91137	0.71205	0.93988	1.5733	1.2391	1.6031	1.3922	1.1086	1.2173	5	5	5	24.8	24.8	24.8	33.338	314	314;314;239;219;144	0	85.159	0.40831	1.1588	3667900000	2179900000	1488000000	410420000	290550000	119880000	403160000	300800000	102360000
P01887	P01887	Beta-2-microglobulin	B2m	4.5065	27.436	1.6478	7.9905	1.3653	8.2805	NaN	NaN	3.2017	11.891	NaN	NaN	5.0022	6.9846	NaN	NaN	NaN	NaN	3.3225	3.1995	NaN	NaN	NaN	NaN	3	3	3	21.8	21.8	21.8	13.779	119	119	0.0016017	2.2827	3.1262	7.9211	1297200000	117350000	1179900000	15085000	4368600	10717000	24008000	6083100	17925000
F6TCF9;A0A1L1SRT0;Q60739	F6TCF9;A0A1L1SRT0;Q60739	BAG family molecular chaperone regulator 1	Bag1	0.13775	0.84789	0.25197	1.0599	0.14255	0.8824	0.46543	1.0608	NaN	NaN	0.71512	1.9689	0.87527	1.1928	1.3963	1.6481	NaN	NaN	1.2265	1.0122	0.82736	0.8872	0.61244	0.71585	2	2	2	6.2	6.2	6.2	39.696	355	355;355;355	0	6.0718	0.55994	0.8824	905390000	594630000	310760000	106200000	70423000	35774000	30511000	22995000	7516500
Q91YN9	Q91YN9	BAG family molecular chaperone regulator 2	Bag2	NaN	NaN	NaN	NaN	0.43056	1.7604	NaN	NaN	0.84328	2.59	NaN	NaN	1.5258	2.037	NaN	NaN	NaN	NaN	NaN	NaN	NaN	NaN	NaN	NaN	3	3	3	14.8	14.8	14.8	23.473	210	210	0	3.2736	0.84609	2.2376	345380000	169010000	176370000	30957000	11723000	19234000	62876000	33211000	29665000
Q9JLV1	Q9JLV1	BAG family molecular chaperone regulator 3	Bag3	0.85441	4.8432	0.86063	4.9985	0.9427	5.0945	1.4794	5.1938	1.5134	5.4293	1.4736	5.5369	3.1515	5.2525	2.3786	4.7985	2.6012	4.9851	4.3923	4.072	4.0069	3.8883	3.4535	4.3152	13	13	13	33.4	33.4	33.4	61.859	577	577	0	140.99	1.6489	4.871	20312000000	7030300000	13281000000	3306400000	1334100000	1972300000	1113900000	454550000	659370000
E0CX76;E0CYW3;Q8CI32	E0CX76;E0CYW3;Q8CI32	BAG family molecular chaperone regulator 5	Bag5	NaN	NaN	NaN	NaN	NaN	NaN	NaN	NaN	NaN	NaN	NaN	NaN	NaN	NaN	NaN	NaN	NaN	NaN	NaN	NaN	NaN	NaN	NaN	NaN	1	1	1	43.2	43.2	43.2	4.1406	37	37;59;447	0.0078663	1.6773	NaN	NaN	23321000	7232000	16089000	0	0	0	0	0	0
Q3UF95;Q9Z1R2;G3UYQ2;G3UZT6;S4R183;S4R224;G3UYZ0;G3V013;G3UXT8;A0A1B0GX81	Q3UF95;Q9Z1R2;G3UYQ2;G3UZT6	Large proline-rich protein BAG6	Bag6	NaN	NaN	NaN	NaN	NaN	NaN	NaN	NaN	NaN	NaN	NaN	NaN	NaN	NaN	NaN	NaN	NaN	NaN	NaN	NaN	NaN	NaN	NaN	NaN	3	3	3	5	5	5	119.14	1136	1136;1154;1082;1122;115;120;209;253;563;1107	0	15.098	1.9628	2.0498	39570000	16859000	22711000	17595000	7838100	9756600	0	0	0
O54962	O54962	Barrier-to-autointegration factor;Barrier-to-autointegration factor, N-terminally processed	Banf1	0.29494	1.6723	0.27818	1.4498	0.28157	1.6718	0.4591	1.2545	0.51755	1.7966	0.49911	1.6939	1.2435	1.7352	0.96055	1.8489	0.94009	1.5566	1.9393	1.7285	1.8239	1.674	1.4139	1.6855	5	5	5	52.8	52.8	52.8	10.102	89	89	0	37.725	0.95335	1.6832	5600400000	2922800000	2677600000	140470000	96790000	43678000	319430000	214320000	105110000
Q91XV3	Q91XV3	Brain acid soluble protein 1	Basp1	NaN	NaN	0.50944	1.0485	NaN	NaN	NaN	NaN	NaN	NaN	0.67111	1.0856	NaN	NaN	1.4356	1.9814	NaN	NaN	NaN	NaN	NaN	NaN	NaN	NaN	4	4	4	36.3	36.3	36.3	22.086	226	226	0	46.456	0.96914	1.517	155360000	82971000	72388000	0	0	0	0	0	0
A0A1B0GT35;A0A1B0GT81;Q07813	A0A1B0GT35;A0A1B0GT81;Q07813	Apoptosis regulator BAX	Bax	NaN	NaN	NaN	NaN	NaN	NaN	NaN	NaN	NaN	NaN	NaN	NaN	NaN	NaN	NaN	NaN	NaN	NaN	NaN	NaN	NaN	NaN	NaN	NaN	1	1	1	28.4	28.4	28.4	7.997	74	74;171;192	0	4.1176	1.342	3.1294	19862000	7584100	12278000	0	0	0	3718000	1674600	2043400
J3QMK2	J3QMK2		Bbip1	NaN	NaN	NaN	NaN	NaN	NaN	NaN	NaN	NaN	NaN	NaN	NaN	NaN	NaN	NaN	NaN	NaN	NaN	NaN	NaN	NaN	NaN	NaN	NaN	1	1	1	25.4	25.4	25.4	7.5919	67	67	0.0031596	2.1512	3.1701	6.7059	29150000	7660000	21490000	8775200	3170200	5605000	0	0	0
D3YTK7;Q9R069	D3YTK7;Q9R069	Basal cell adhesion molecule	Bcam	NaN	NaN	NaN	NaN	NaN	NaN	NaN	NaN	NaN	NaN	NaN	NaN	NaN	NaN	NaN	NaN	NaN	NaN	NaN	NaN	NaN	NaN	NaN	NaN	1	1	1	14.5	14.5	14.5	21.058	193	193;622	0	42.247	1.1746	2.7896	438460000	173510000	264950000	62294000	29808000	32486000	27657000	13097000	14560000
Q61334	Q61334	B-cell receptor-associated protein 29	Bcap29	0.35429	1.2428	0.31001	0.7261	NaN	NaN	0.53094	1.1454	NaN	NaN	0.52409	1.2036	NaN	NaN	NaN	NaN	NaN	NaN	NaN	NaN	2.0166	1.6856	1.4326	1.4765	2	2	2	12.1	12.1	12.1	27.964	240	240	0	4.3781	0.74495	1.3566	298320000	146790000	151530000	32024000	20442000	11582000	12050000	8101300	3948200
Q61335	Q61335	B-cell receptor-associated protein 31	Bcap31	0.38037	1.7406	0.29408	1.6063	0.34538	1.8425	0.67777	1.8731	0.53042	1.8529	0.5553	1.9824	1.3484	1.6597	1.2416	1.7945	1.0643	1.5463	1.8044	1.4834	1.8242	1.4723	1.3579	1.6072	7	7	7	23.7	23.7	23.7	27.956	245	245	0	13.192	1.0059	1.6072	2530200000	1340400000	1189800000	254720000	146980000	107740000	221750000	142400000	79350000
A0A1B0GX27;O35855;O88374;A0A1B0GST1	A0A1B0GX27;O35855;O88374	Branched-chain-amino-acid aminotransferase, mitochondrial;Branched-chain-amino-acid aminotransferase	Bcat2	0.17049	0.73109	0.21572	0.96812	0.18252	1.0415	0.26302	0.70589	0.34742	0.97957	0.29018	1.0442	0.68152	0.84645	0.58848	0.86122	0.49426	0.73642	1.1485	0.92564	0.99765	0.86893	0.80991	0.86256	4	4	4	14.4	14.4	14.4	43.493	388	388;393;353;97	0	10.551	0.51511	0.84714	1524500000	1043100000	481370000	101380000	78821000	22561000	189930000	132750000	57181000
Q3U3J1;P50136	Q3U3J1;P50136	2-oxoisovalerate dehydrogenase subunit alpha, mitochondrial	Bckdha	0.83188	2.0306	0.74481	2.0919	0.74598	2.6846	NaN	NaN	0.99828	2.5282	0.82506	1.7914	NaN	NaN	2.2156	3.2157	2.1759	3.034	NaN	NaN	3.8164	3.2286	2.0718	2.545	2	2	2	8.3	8.3	8.3	50.773	446	446;442	0	16.614	1.2318	3.2854	868160000	359360000	508800000	47557000	21147000	26410000	58978000	27659000	31319000
Q6P3A8	Q6P3A8	2-oxoisovalerate dehydrogenase subunit beta, mitochondrial	Bckdhb	NaN	NaN	0.22788	0.77413	0.28061	0.59981	NaN	NaN	NaN	NaN	NaN	NaN	NaN	NaN	NaN	NaN	NaN	NaN	1.3546	1.0336	1.5785	1.2871	1.0713	1.0976	2	2	2	8.5	8.5	8.5	42.88	390	390	0	38.273	0.66833	1.0286	334950000	182390000	152550000	0	0	0	6756800	4813400	1943400
D3Z7R0;A0A0U1RQ97;A0A0U1RNL7;A0A0U1RPT4;O55028	D3Z7R0;A0A0U1RQ97;A0A0U1RNL7;A0A0U1RPT4;O55028	[3-methyl-2-oxobutanoate dehydrogenase [lipoamide]] kinase, mitochondrial	Bckdk	NaN	NaN	NaN	NaN	NaN	NaN	NaN	NaN	NaN	NaN	NaN	NaN	NaN	NaN	NaN	NaN	NaN	NaN	NaN	NaN	NaN	NaN	NaN	NaN	1	1	1	7.9	7.9	7.9	24.351	214	214;216;335;365;412	0.0046154	1.9286	NaN	NaN	11938000	11938000	0	0	0	0	0	0	0
P59017;A0A0N4SW24;A0A0N4SW63	P59017	Bcl-2-like protein 13	Bcl2l13	0.17887	0.91261	0.16398	0.89142	0.15909	0.78568	0.30925	0.95666	0.34556	0.95794	0.29953	0.93499	0.57853	0.79098	0.50376	0.96507	0.50809	0.85725	1.1344	0.99821	1.208	1.1192	0.86623	1.0458	6	6	6	14.7	14.7	14.7	46.719	434	434;51;75	0	132.8	0.50809	0.93499	4150000000	2884100000	1265800000	265440000	202530000	62910000	322780000	254030000	68743000
Q80XN0;D3Z2Y8	Q80XN0;D3Z2Y8	D-beta-hydroxybutyrate dehydrogenase, mitochondrial	Bdh1	0.15566	0.80064	0.17087	0.9904	0.19339	0.92528	0.25019	0.77326	0.30094	1.0068	0.27345	0.79773	0.73751	1.0205	0.50597	0.72628	0.58177	0.86023	1.0956	0.93951	1.1209	0.95365	0.87597	1.0145	7	7	7	24.5	24.5	24.5	38.299	343	343;265	0	62.493	0.56907	0.91564	14633000000	9528800000	5104500000	1560000000	1259000000	300920000	1378500000	1091600000	286850000
P28653	P28653	Biglycan	Bgn	0.2647	1.5088	0.21944	1.307	0.23001	1.2625	0.47641	1.6608	0.33947	1.2245	0.21649	0.84738	1.0788	1.7797	0.49105	0.99992	0.77451	1.4927	1.888	1.836	1.9528	1.8271	1.5933	2.1443	9	9	9	30.1	30.1	30.1	41.639	369	369	0	323.31	0.49105	1.4359	94020000000	62401000000	31619000000	8760000000	5909400000	2850600000	5283800000	3916100000	1367700000
D3Z390;Q921C5	D3Z390;Q921C5	Protein bicaudal D homolog 2	Bicd2	0.24868	1.1095	NaN	NaN	NaN	NaN	NaN	NaN	NaN	NaN	NaN	NaN	NaN	NaN	NaN	NaN	NaN	NaN	NaN	NaN	NaN	NaN	NaN	NaN	2	2	2	4.7	4.7	4.7	84.702	746	746;820	0	15.357	0.24868	0.9894	420580000	298760000	121820000	0	0	0	140160000	112190000	27966000
Q6P1B9;O08539	Q6P1B9;O08539	Myc box-dependent-interacting protein 1	Bin1	0.39662	2.3561	0.39617	2.2363	0.40688	2.1933	0.73534	2.3479	0.7461	2.7246	0.68637	2.6021	1.7598	2.6402	1.3547	2.4075	1.477	2.7676	2.945	2.8049	2.689	2.4514	2.106	2.6543	18	18	18	53.2	53.2	53.2	52.763	477	477;588	0	323.31	0.89496	2.439	63681000000	31695000000	31986000000	7076500000	4047500000	3029000000	4068700000	2375200000	1693600000
Q8R016;E9PY26;E9Q6V3;E9PZH4	Q8R016	Bleomycin hydrolase	Blmh	0.27506	1.4064	0.27402	1.4583	0.30417	0.91453	0.62844	1.1097	0.57631	1.3159	0.55026	1.2821	1.4011	1.5986	1.0277	1.5352	1.2361	2.4377	NaN	NaN	2.6096	2.3483	2.1653	2.3992	9	9	9	18.9	18.9	18.9	52.511	455	455;179;71;209	0	11.507	0.6345	1.4772	1767800000	1027400000	740430000	125720000	80504000	45215000	119600000	74602000	45003000
Q9CY64	Q9CY64	Biliverdin reductase A	Blvra	0.21382	0.96941	0.25826	1.1153	0.29411	1.0268	0.43005	0.9439	NaN	NaN	0.43896	1.2176	0.78197	1.0111	0.75899	1.0192	0.74965	1.0261	1.63	1.2833	1.6002	1.2786	1.1316	1.1769	5	5	5	20.7	20.7	20.7	33.524	295	295	0	27.709	0.78197	1.1153	784370000	421790000	362580000	121140000	60575000	60568000	26253000	19327000	6926400
A0A1B0GT26;O55003	A0A1B0GT26;O55003	BCL2/adenovirus E1B 19 kDa protein-interacting protein 3	Bnip3	NaN	NaN	1.3437	7.3991	1.5938	7.8348	2.0757	6.5966	2.5023	8.3682	2.1334	6.446	4.5353	5.7773	2.9578	4.1124	NaN	NaN	2.5886	2.0992	2.9597	2.5089	4.0009	4.1715	2	2	2	20.8	20.8	20.8	19.38	173	173;187	0	5.9277	2.5257	5.6579	850520000	255170000	595360000	60456000	21655000	38802000	104370000	29651000	74720000
Q8BGS2	Q8BGS2	BolA-like protein 2	Bola2	0.61556	3.6956	NaN	NaN	0.51366	3.037	0.6185	1.6624	0.69252	2.5779	NaN	NaN	NaN	NaN	NaN	NaN	1.2835	2.2482	2.5847	2.2266	2.487	2.2709	NaN	NaN	1	1	1	12.8	12.8	12.8	10.214	86	86	0	9.1172	0.78899	2.2553	919340000	460900000	458440000	138830000	83150000	55678000	49258000	28565000	20693000
E9Q705;E9PX89;Q8CEI1	E9Q705;E9PX89;Q8CEI1	BolA-like protein 3	Bola3	NaN	NaN	NaN	NaN	NaN	NaN	NaN	NaN	NaN	NaN	NaN	NaN	NaN	NaN	NaN	NaN	NaN	NaN	NaN	NaN	NaN	NaN	NaN	NaN	1	1	1	18.9	18.9	18.9	10.829	95	95;136;110	1	-2	0.69543	1.6719	31647000	16674000	14974000	13413000	9568100	3844600	0	0	0
P15327;D3Z223	P15327	Bisphosphoglycerate mutase	Bpgm	NaN	NaN	NaN	NaN	NaN	NaN	NaN	NaN	NaN	NaN	NaN	NaN	NaN	NaN	NaN	NaN	NaN	NaN	NaN	NaN	2.211	1.8313	NaN	NaN	3	3	3	15.8	15.8	15.8	29.978	259	259;166	0	2.7408	0.56815	1.0677	289250000	157990000	131260000	25583000	17790000	7793400	16158000	11752000	4406300
Q8R164	Q8R164	Valacyclovir hydrolase	Bphl	0.25165	1.2563	0.19586	0.58728	NaN	NaN	NaN	NaN	NaN	NaN	NaN	NaN	NaN	NaN	NaN	NaN	NaN	NaN	1.1845	0.92552	1.2174	0.99656	0.74034	0.8001	4	4	4	18.2	18.2	18.2	32.851	291	291	0	11.235	0.77202	0.84389	446330000	262750000	183580000	0	0	0	8502200	5119700	3382500
K3W4Q8;P18572;J3QP71	K3W4Q8;P18572;J3QP71	Basigin	Bsg	0.44011	2.1268	0.42518	2.6398	0.41634	2.448	0.81773	2.857	0.75079	2.7187	0.72786	2.6895	1.8012	2.652	1.4172	2.7262	1.5598	2.8661	2.9407	2.7771	3.1343	3.1709	2.4168	2.928	7	7	7	47.2	47.2	47.2	24.116	218	218;389;197	0	54.118	1.397	2.7288	15739000000	7971900000	7766700000	1459200000	771200000	687970000	1007200000	589080000	418140000
Q8R2Q8	Q8R2Q8	Bone marrow stromal antigen 2	Bst2	0.34057	0.73895	0.23876	1.2193	NaN	NaN	0.5081	1.1748	NaN	NaN	NaN	NaN	NaN	NaN	0.81908	1.0566	NaN	NaN	2.1494	1.6738	NaN	NaN	1.551	1.5932	2	2	2	14	14	14	19.152	172	172	0	6.8901	0.62485	1.2092	298970000	170160000	128810000	54420000	38244000	16176000	4881100	3214900	1666200
Q64152	Q64152	Transcription factor BTF3	Btf3	0.95948	2.2489	0.88075	5.664	0.86593	2.794	1.6576	6.6297	NaN	NaN	1.3523	4.8745	NaN	NaN	NaN	NaN	NaN	NaN	NaN	NaN	4.2511	4.3104	3.528	4.6358	5	3	3	32.8	27	27	22.031	204	204	0	47.08	1.3891	4.355	1563500000	605110000	958370000	210320000	77476000	132840000	58634000	27298000	31337000
Q9CQH7	Q9CQH7	Transcription factor BTF3 homolog 4	Btf3l4	0.56908	3.0432	0.67927	3.1206	0.67936	2.9864	1.1052	3.7111	0.87433	3.3091	0.81351	3.4606	2.099	2.9788	1.5537	3.2157	2.0224	3.8793	4.0213	4.2312	3.7547	3.7411	3.031	4.0765	8	8	6	52.5	52.5	44.9	17.27	158	158	0	63.107	1.1928	3.5837	4116000000	1629500000	2486500000	483520000	205170000	278360000	98689000	51102000	47587000
A0A087WPF9;A0A087WQS2;Q9CQC6	A0A087WPF9;A0A087WQS2;Q9CQC6	Basic leucine zipper and W2 domain-containing protein 1	Bzw1	NaN	NaN	0.8883	1.7326	NaN	NaN	NaN	NaN	NaN	NaN	NaN	NaN	NaN	NaN	NaN	NaN	2.2734	3.5767	NaN	NaN	3.102	2.7439	NaN	NaN	3	3	3	15.8	15.8	15.8	29.032	253	253;451;419	0	3.4551	1.5159	3.5767	254830000	83258000	171570000	12371000	3520600	8850800	0	0	0
Q91VK1	Q91VK1	Basic leucine zipper and W2 domain-containing protein 2	Bzw2	0.65512	1.4053	0.64805	1.3633	0.79991	2.1674	1.3751	2.4365	1.2773	2.0773	NaN	NaN	2.6472	3.3018	2.1804	2.8709	2.4778	3.6251	3.2934	2.9212	2.7046	2.3463	2.1405	2.3989	3	3	3	9.5	9.5	9.5	48.063	419	419	0	6.4914	1.5114	2.4679	627690000	259510000	368190000	37265000	16386000	20879000	23097000	9775800	13321000
Q8R5L1;O35658	Q8R5L1;O35658	Complement component 1 Q subcomponent-binding protein, mitochondrial	C1qbp	0.18178	1.0318	0.1697	0.9262	0.24984	1.3056	0.3591	1.1347	0.24288	0.79415	0.2853	1.0277	0.68201	0.94583	0.55709	0.73467	0.61911	0.95013	1.2236	0.99014	1.2044	1.105	0.93124	1.0081	5	5	5	27.6	27.6	27.6	31.025	279	279;278	0	265.98	0.59476	0.9878	6546600000	4353300000	2193400000	744170000	565200000	178970000	38402000	29639000	8763200
P01027	P01027	Complement C3;Complement C3 beta chain;C3-beta-c;Complement C3 alpha chain;C3a anaphylatoxin;Acylation stimulating protein;Complement C3b alpha chain;Complement C3c alpha chain fragment 1;Complement C3dg fragment;Complement C3g fragment;Complement C3d fragment;Complement C3f fragment;Complement C3c alpha chain fragment 2	C3	2.0086	5.0555	2.0279	6.5308	2.0519	5.9589	3.2992	7.864	3.2686	7.3813	3.6302	12.15	5.0023	6.2537	4.3895	6.8952	4.6238	6.7152	7.2605	7.0644	6.9471	6.3648	4.1784	5.3916	19	19	19	14.1	14.1	14.1	186.48	1663	1663	0	32.616	3.3194	7.3104	5252300000	1308900000	3943400000	450930000	103720000	347210000	317910000	77221000	240690000
P01029	P01029	Complement C4-B;Complement C4 beta chain;Complement C4 alpha chain;C4a anaphylatoxin;Complement C4 gamma chain	C4b	NaN	NaN	NaN	NaN	NaN	NaN	NaN	NaN	NaN	NaN	NaN	NaN	NaN	NaN	NaN	NaN	NaN	NaN	NaN	NaN	NaN	NaN	NaN	NaN	3	3	3	2.2	2.2	2.2	192.91	1738	1738	0	6.103	2.4169	3.3401	73053000	22074000	50979000	23456000	5935900	17520000	0	0	0
A0A0R4J032;P06683	A0A0R4J032;P06683	Complement component C9	C9	NaN	NaN	NaN	NaN	NaN	NaN	NaN	NaN	NaN	NaN	NaN	NaN	NaN	NaN	1.2633	2.0322	NaN	NaN	NaN	NaN	NaN	NaN	NaN	NaN	2	2	2	4.3	4.3	4.3	63.425	561	561;548	0	3.4969	2.2575	3.3174	217130000	114180000	102940000	17175000	3459500	13715000	0	0	0
P13634;D3YYQ4	P13634	Carbonic anhydrase 1	Ca1	0.2685	1.4675	0.26203	1.1604	0.10705	0.47757	0.3343	1.0977	0.1473	0.49828	0.18433	0.98539	0.61139	0.79213	0.45329	0.6598	0.51886	0.73512	1.9254	1.5444	2.1483	1.8233	1.3022	1.3408	9	9	9	39.5	39.5	39.5	28.33	261	261;92	0	80.162	0.55289	0.98159	2721700000	1788300000	933320000	459360000	343230000	116130000	64126000	55620000	8506100
P00920;A0A0A6YX78	P00920	Carbonic anhydrase 2	Ca2	0.11973	0.65623	0.09902	0.57223	0.12305	0.6089	0.33117	1.0485	0.25078	0.8468	0.22126	0.78706	0.64687	0.86398	0.51454	0.7272	0.53868	0.79183	1.9079	1.5472	1.8259	1.5305	1.2622	1.3488	8	8	8	34.2	34.2	34.2	29.032	260	260;115	0	47.771	0.52489	0.87625	8449000000	5113800000	3335100000	694420000	513060000	181360000	568510000	433340000	135170000
P16015	P16015	Carbonic anhydrase 3	Ca3	0.121	0.71257	0.1152	0.66425	0.10826	0.58512	0.30505	1.057	0.29674	1.0294	0.25143	0.95359	0.47015	0.69935	0.51829	0.91985	0.53987	0.93755	1.1215	1.0457	1.0714	0.9864	0.82451	1.0569	14	14	14	60.8	60.8	60.8	29.366	260	260	0	323.31	0.4986	0.94212	463850000000	306290000000	157560000000	41674000000	31875000000	9798500000	31343000000	23880000000	7463400000
Q06138;D3YV52;D3Z704	Q06138	Calcium-binding protein 39	Cab39	0.88661	4.0315	0.92326	4.656	0.95045	3.4295	1.5936	4.3531	1.4851	3.7082	1.4841	4.4337	2.7791	3.3891	1.6522	2.2021	2.3427	3.047	4.8088	3.6922	3.4488	2.8944	3.5472	3.8961	5	5	5	16.1	16.1	16.1	39.842	341	341;104;38	0	43.506	1.8145	3.4313	1202400000	387370000	815040000	75865000	25283000	50582000	40450000	15325000	25125000
E9QPX8;E9Q7B5;F8VQE0;Q02789;F7CNJ1	E9QPX8;E9Q7B5;F8VQE0;Q02789;F7CNJ1	Voltage-dependent L-type calcium channel subunit alpha-1S	Cacna1s	0.25486	1.0658	0.20839	1.0396	0.23813	0.40441	0.36552	0.67752	0.30398	1.3255	0.22444	0.87453	0.88352	1.3767	0.74126	1.3548	0.75183	1.6774	1.5212	2.0974	1.3083	1.2658	1.0778	1.5136	4	4	4	2.1	2.1	2.1	208.43	1831	1831;1850;1852;1880;1507	0	10.059	0.42276	1.2927	1659400000	1060300000	599060000	205310000	142070000	63242000	198030000	150090000	47939000
O08532;E9Q1X8;Q8C6Y3	O08532;E9Q1X8	Voltage-dependent calcium channel subunit alpha-2/delta-1;Voltage-dependent calcium channel subunit alpha-2-1;Voltage-dependent calcium channel subunit delta-1	Cacna2d1	0.19833	1.0413	0.18463	1.0395	0.20277	1.0992	0.34573	1.2099	0.32584	1.2034	0.29089	1.0354	0.7931	1.2335	0.61626	1.1517	0.65726	1.0345	1.3705	1.3005	1.254	1.205	0.94209	1.2698	16	16	16	19	19	19	124.63	1103	1103;1091;100	0	281.99	0.51015	1.1645	15802000000	10650000000	5151900000	2552300000	1887600000	664740000	1044800000	765940000	278840000
A2A542;A2A545;A0A0R4J194;A2A543;Q8R3Z5;A0A0A6YWX5;D3Z3Z3;J3QK20;C7IVS7;P54285;Q8R0S4;Q8CC27	A2A542;A2A545;A0A0R4J194;A2A543;Q8R3Z5	Voltage-dependent L-type calcium channel subunit beta-1	Cacnb1	0.27671	1.4895	0.27557	1.4894	0.27551	1.4884	0.49238	1.1677	0.43721	1.2496	0.37471	1.3816	1.2094	1.7079	0.94611	1.6005	0.93724	1.7188	2.0522	1.9777	1.8419	1.7997	1.3932	1.7962	6	6	6	24.5	24.5	24.5	52.576	477	477;524;677;597;597;143;483;519;605;484;519;655	0	124.41	0.93072	1.6027	7430700000	4311200000	3119500000	194050000	124940000	69110000	593930000	401040000	192890000
E9QA15;Q8VCQ8;E9Q0M9;E9QA16;D3Z6I7;S4R1T7;F6QLP8;E9Q9F3;F6T2Z7;F6ZAW1;F6RGN9	E9QA15;Q8VCQ8;E9Q0M9;E9QA16;D3Z6I7;S4R1T7		Cald1	0.56527	2.9935	0.50275	2.7409	0.63698	2.8748	1.1414	3.6748	1.0357	3.6858	1.0405	3.812	2.8184	4.4761	1.781	3.2136	2.246	3.3464	4.3523	4.1522	4.0412	3.6964	3.7422	4.9094	16	16	16	30.2	30.2	30.2	89.272	768	768;530;534;536;554;534;274;253;354;211;137	0	56.828	1.146	3.4042	11764000000	5286400000	6477700000	2401100000	1103800000	1297300000	657520000	324200000	333320000
P0DP28;P0DP27;P0DP26;Q3UKW2;Q9D6P8;G3UX57	P0DP28;P0DP27;P0DP26;Q3UKW2;Q9D6P8	Calmodulin-like protein 3	Calm1;Calml3	0.36978	2.4612	0.36559	2.476	0.37869	2.4298	0.72549	2.5622	0.6211	2.4393	0.57067	2.2603	1.4709	2.1564	1.1177	2.274	1.3244	2.3259	2.2014	2.1096	2.3918	2.5364	1.8231	2.4158	9	9	9	69.1	69.1	69.1	16.837	149	149;149;149;197;149;39	0	323.31	1.0646	2.4158	49071000000	25675000000	23396000000	5431500000	3257100000	2174400000	3037200000	1982800000	1054400000
P14211	P14211	Calreticulin	Calr	0.52838	2.4913	0.54381	3.1032	0.60633	2.1006	1.0231	2.43	1.0411	2.0215	0.92941	1.9715	1.4653	2.1661	1.7504	3.126	1.3994	2.6038	2.0044	2.8142	2.4581	2.3073	2.6043	3.1455	11	11	11	38.5	38.5	38.5	47.994	416	416	0	156.23	1.0846	2.5136	10267000000	5327600000	4939000000	450100000	237170000	212930000	218330000	144880000	73450000
O35887;G3UWR0;G3UY49;G3UWV3	O35887;G3UWR0;G3UY49;G3UWV3	Calumenin	Calu	0.48221	1.4885	0.50278	2.2025	0.47535	2.0971	0.93492	2.7336	0.86709	1.9388	0.57715	1.5853	1.1862	1.6612	1.4231	2.0262	1.03	1.529	2.8959	2.4542	2.5555	2.3159	1.961	2.4041	14	4	4	61	13.7	13.7	37.063	315	315;227;141;154	0	10.951	0.8777	2.1042	1067700000	541820000	525900000	104850000	49629000	55218000	66565000	37055000	29510000
Q6XLQ8;G3V004;G3UXA8;G3UXA3	Q6XLQ8		Calu	0.41647	2.1974	0.41685	2.167	0.4198	2.1303	0.82144	2.7345	0.66703	2.4279	0.66946	2.7312	1.7101	2.504	1.2949	2.2133	1.5588	2.7699	2.5962	2.387	2.5128	2.3097	2.1016	2.7998	15	15	5	54.9	54.9	7.6	37.117	315	315;163;168;74	0	286.11	1.0525	2.4551	22515000000	11194000000	11322000000	2116700000	1092000000	1024700000	1059000000	624990000	433970000
Q5SVI0;Q5SVI2;Q5SVJ0;P28652;Q5SVI9;Q5SVI3;Q5SVJ1;Q68EG2;Q5SVI1;F8WIS9;P11798	Q5SVI0;Q5SVI2;Q5SVJ0;P28652;Q5SVI9;Q5SVI3;Q5SVJ1;Q68EG2;Q5SVI1	Calcium/calmodulin-dependent protein kinase type II subunit beta	Camk2b	0.50414	1.0068	0.4546	0.95377	0.49443	1.0402	0.89451	1.5783	0.84353	1.391	0.77321	1.881	1.7757	2.5208	NaN	NaN	1.628	2.2541	3.3372	3.0663	3.3474	3.3698	2.4719	3.2877	5	5	3	15.4	15.4	9.3	58.083	518	518;529;666;542;479;518;503;545;589;489;478	0	16.266	0.9103	1.5885	1337600000	675930000	661690000	139050000	77544000	61503000	133390000	72052000	61340000
Q923T9	Q923T9	Calcium/calmodulin-dependent protein kinase type II subunit gamma	Camk2g	NaN	NaN	NaN	NaN	NaN	NaN	NaN	NaN	NaN	NaN	NaN	NaN	NaN	NaN	NaN	NaN	NaN	NaN	NaN	NaN	NaN	NaN	NaN	NaN	3	1	1	7.8	1.7	1.7	59.606	529	529	1	-2	0.17389	1.0496	1301400000	1014300000	287150000	0	0	0	0	0	0
Q3U2J5	Q3U2J5	Calmodulin-lysine N-methyltransferase	Camkmt	NaN	NaN	NaN	NaN	NaN	NaN	NaN	NaN	NaN	NaN	NaN	NaN	NaN	NaN	NaN	NaN	NaN	NaN	NaN	NaN	NaN	NaN	NaN	NaN	1	1	1	5.6	5.6	5.6	35.886	323	323	0.00054555	2.5067	0.77541	0.97493	109870000	62740000	47134000	25980000	17431000	8549600	0	0	0
Q6ZQ38;D3YWC5	Q6ZQ38	Cullin-associated NEDD8-dissociated protein 1	Cand1	0.39518	0.48817	NaN	NaN	0.29299	0.37262	NaN	NaN	NaN	NaN	NaN	NaN	NaN	NaN	NaN	NaN	NaN	NaN	NaN	NaN	NaN	NaN	NaN	NaN	6	6	6	6	6	6	136.33	1230	1230;247	0	4.7135	1.8838	1.7953	93525000	63132000	30392000	38499000	28328000	10171000	0	0	0
Q6ZQ73	Q6ZQ73	Cullin-associated NEDD8-dissociated protein 2	Cand2	0.573	1.0807	0.52469	0.72239	0.61965	1.1932	1.0264	1.4738	0.85306	1.8384	0.9605	2.4968	2.7468	4.4151	2.2371	3.3121	2.0302	2.4886	3.5338	3.2337	3.2501	2.9925	2.9009	3.6675	7	7	7	8.3	8.3	8.3	135.63	1235	1235	0	21.083	1.0264	2.3482	1312500000	558740000	753780000	183250000	92116000	91138000	98861000	54125000	44736000
P35564	P35564	Calnexin	Canx	0.54566	2.5573	0.51533	1.8147	0.58747	1.9221	1.0241	2.7212	0.99453	3.5631	0.97828	3.0246	1.8333	3.0208	1.8266	3.1996	1.6617	3.0102	4.1887	4.2142	3.1873	2.9213	2.286	3.0085	14	14	14	27.6	27.6	27.6	67.277	591	591	0	208	0.99768	2.9705	8775400000	4440200000	4335100000	1644300000	833320000	810940000	534120000	250810000	283300000
P40124;B1ARS0	P40124	Adenylyl cyclase-associated protein 1	Cap1	0.57579	3.2621	0.69959	1.6411	0.64657	1.7192	1.5177	2.8706	1.4561	2.3952	1.14	2.2269	2.5555	3.8177	1.9666	2.6907	2.7519	3.8869	2.3735	1.9403	2.3657	2.0255	NaN	NaN	8	8	8	23.6	23.6	23.6	51.564	474	474;164	0	54.626	1.7211	2.6679	1970200000	812050000	1158200000	76748000	33814000	42934000	99465000	42951000	56514000
Q9CYT6;D3YTR7	Q9CYT6;D3YTR7	Adenylyl cyclase-associated protein 2;Adenylyl cyclase-associated protein	Cap2	1.1356	5.3076	1.0968	5.3742	1.1207	4.1858	1.7772	5.6416	1.9281	4.9301	1.7297	6.2735	3.161	3.9234	2.0477	3.7754	2.8179	5.064	4.2123	4.1507	3.57	3.2068	2.0219	2.2851	8	8	8	22.7	22.7	22.7	52.861	476	476;364	0	25.441	1.6479	4.7858	2970600000	1139900000	1830700000	159450000	74178000	85274000	201590000	67580000	134010000
Q99LB4;D3YTL5;P24452;D3YU77;D3YZN3	Q99LB4;D3YTL5;P24452	Macrophage-capping protein	Capg	0.46218	1.4014	0.45042	1.3462	0.44987	1.5679	0.97649	1.9782	0.72712	1.7762	0.77246	2.3636	2.3516	3.1901	1.4559	2.0687	1.7657	2.8618	3.4226	2.9661	3.0701	2.7996	2.697	3.3633	5	5	5	22.9	22.9	22.9	38.768	349	349;254;352;193;173	0	55.192	1.4041	2.3838	1835000000	850630000	984380000	146120000	71655000	74463000	93873000	50686000	43187000
O35350	O35350	Calpain-1 catalytic subunit	Capn1	0.23755	1.184	0.26284	0.3826	0.27711	0.89967	0.42942	1.2232	0.46721	0.75105	0.38906	0.66267	1.0198	1.4957	0.69796	1.0293	0.90086	1.1989	1.6964	1.7166	1.5515	1.4705	1.2805	1.7197	6	6	6	10.9	10.9	10.9	82.105	713	713	0	29.529	0.49398	1.2613	2525700000	1575400000	950360000	397360000	267940000	129420000	174650000	112850000	61792000
O08529	O08529	Calpain-2 catalytic subunit	Capn2	0.31839	1.7416	0.34819	0.82227	0.29874	1.2341	0.54491	1.9498	0.49437	1.6402	0.45696	1.5334	1.3412	2.1052	0.95633	1.5991	1.042	1.5379	1.9024	2.0778	1.629	1.5396	1.3782	1.7048	5	5	5	11.4	11.4	11.4	79.871	700	700	0	11.456	0.97854	1.7299	3234300000	1894300000	1340000000	408640000	256950000	151680000	253450000	166250000	87198000
Q64691;Q0VGP9;A2AVV5;A2AVV7;A2AVV6	Q64691	Calpain-3	Capn3	0.41298	0.93111	0.48519	1.5935	0.48971	1.3104	0.59731	0.85127	NaN	NaN	NaN	NaN	NaN	NaN	NaN	NaN	NaN	NaN	3.3049	4.0375	3.4229	3.0261	2.5532	3.1744	4	4	4	5	5	5	94.24	821	821;709;737;757;785	0	8.5975	0.73096	1.6796	602710000	293960000	308750000	34359000	21879000	12480000	10237000	4274000	5963500
A0A0R4IZW8;O88456;A0A0R4J1C2	A0A0R4IZW8;O88456;A0A0R4J1C2	Calpain small subunit 1	Capns1	0.30157	1.6393	0.34595	1.7421	0.28846	1.587	0.54206	1.6633	0.49073	1.6765	0.48153	1.6104	1.1524	1.5318	0.93706	1.353	1.0726	1.7157	2.1424	1.7687	1.9109	1.7478	1.4731	1.6471	4	4	4	23.9	23.9	23.9	28.406	268	268;269;200	0	16.897	0.94522	1.6642	3142100000	1765800000	1376300000	225830000	146980000	78845000	329930000	229110000	100820000
Q60865	Q60865	Caprin-1	Caprin1	1.1087	6.1231	1.0112	1.3559	1.1836	4.9658	1.7227	4.9736	1.533	4.5021	1.9322	6.5253	2.158	2.6743	2.5866	4.0811	2.6914	3.7	2.5389	2.6823	4.6864	4.2879	3.6645	4.8951	5	5	5	10.5	10.5	10.5	78.168	707	707	0	31.491	1.8266	4.4611	1559200000	559740000	999450000	206120000	90341000	115780000	97925000	41689000	56236000
Q5RKN9;P47753;A0A0G2JE27	Q5RKN9;P47753	F-actin-capping protein subunit alpha-1	Capza1	0.33207	1.3542	0.27168	1.5184	0.34898	1.4624	0.51676	1.5552	0.46351	1.519	0.38672	1.4208	1.2139	1.6303	0.96904	1.4351	0.96871	1.3806	1.5289	1.2869	1.6977	1.3808	1.2567	1.4005	5	4	4	31.8	25.9	25.9	32.953	286	286;286;112	0	22.777	0.97078	1.4409	1907000000	982120000	924850000	172040000	103750000	68285000	151780000	91585000	60191000
P47754;D6RCW7;A0A0N4SVM0	P47754;D6RCW7	F-actin-capping protein subunit alpha-2	Capza2	0.23179	1.2451	0.20974	1.2427	0.21938	1.2014	0.39974	1.2311	0.35073	1.1232	0.34951	1.2232	0.82194	1.1094	0.82178	1.1232	0.76117	1.0554	1.46	1.2065	1.3864	1.1561	1.0864	1.1563	8	8	7	52.1	52.1	46.2	32.967	286	286;174;169	0	141.6	0.69696	1.1832	6540400000	3809300000	2731100000	374200000	265610000	108590000	428420000	308360000	120070000
A2AMW0;F7CAZ6;A0A0A0MQI9;F6YHZ8	A2AMW0;F7CAZ6		Capzb	0.50154	1.9061	0.36105	0.97481	NaN	NaN	NaN	NaN	NaN	NaN	NaN	NaN	NaN	NaN	NaN	NaN	NaN	NaN	3.1235	2.5189	NaN	NaN	NaN	NaN	7	1	1	47.7	5.8	5.8	29.295	260	260;204;109;188	0.0026385	2.1764	1.3183	2.5586	292670000	126810000	165860000	13471000	7319500	6151400	16731000	9427800	7303200
P47757	P47757	F-actin-capping protein subunit beta	Capzb	0.33727	1.9246	0.33661	1.868	0.32375	1.814	0.54071	1.2208	0.50264	1.7436	0.4927	1.8221	1.1119	1.5631	0.92007	1.4808	1.0232	1.4577	2.1084	1.6285	1.9059	1.5399	1.4598	1.5532	8	8	2	53.1	53.1	13.7	31.345	277	277	0	74.424	0.96246	1.5727	4345600000	2158000000	2187600000	386930000	246750000	140180000	305920000	198190000	107730000
Q9CR86	Q9CR86	Calcium-regulated heat stable protein 1	Carhsp1	0.5641	2.3548	NaN	NaN	NaN	NaN	NaN	NaN	NaN	NaN	NaN	NaN	NaN	NaN	NaN	NaN	NaN	NaN	NaN	NaN	3.0022	2.8675	NaN	NaN	1	1	1	10.8	10.8	10.8	16.062	148	148	0	3.1463	2.0721	3.9065	257620000	93150000	164470000	48891000	20904000	27987000	0	0	0
J3QMM7;K3W4M4;Q9CZ42;J3QN06;J3QPU6	J3QMM7;K3W4M4;Q9CZ42;J3QN06	ATP-dependent (S)-NAD(P)H-hydrate dehydratase	Carkd	NaN	NaN	NaN	NaN	NaN	NaN	NaN	NaN	NaN	NaN	NaN	NaN	0.80045	1.0641	NaN	NaN	NaN	NaN	1.0251	0.81751	NaN	NaN	1.0204	1.1156	3	3	3	20.2	20.2	20.2	35.169	327	327;365;343;272;79	0	49.288	0.77453	1.0641	808700000	501710000	307000000	79036000	54658000	24378000	11720000	8236000	3484000
Q9ER72	Q9ER72	Cysteine--tRNA ligase, cytoplasmic	Cars	0.62431	1.7806	0.64091	0.97167	0.62083	1.7886	1.218	4.0848	1.1727	2.1538	1.1824	4.057	2.6691	4.008	1.9984	3.0377	2.471	4.208	NaN	NaN	1.9255	1.8041	3.2922	4.4504	6	6	6	12.5	12.5	12.5	94.859	831	831	0	25.847	1.1824	3.3796	1249900000	590730000	659130000	155230000	66364000	88869000	87027000	45075000	41952000
O09165;E9Q489	O09165	Calsequestrin-1	Casq1	0.1015	0.55977	0.06847	0.42162	0.080964	0.45647	0.10984	0.36169	0.091956	0.38294	0.090762	0.3854	0.26408	0.38765	0.17397	0.32169	0.19206	0.35395	0.33483	0.29304	0.30899	0.2802	0.25635	0.31576	13	13	13	47.2	47.2	47.2	46.377	405	405;156	0	323.31	0.18603	0.35427	290060000000	247290000000	42763000000	26940000000	24334000000	2605700000	21714000000	19695000000	2019600000
F6QYE1;O09161;E9PZ67	F6QYE1;O09161;E9PZ67	Calsequestrin;Calsequestrin-2	Casq2	0.060666	0.35018	0.060117	0.35466	0.064476	0.37598	0.15792	0.55496	0.11037	0.41174	0.12989	0.5177	0.21053	0.33363	0.18748	0.35931	0.2651	0.46764	0.48839	0.42354	0.48202	0.41519	0.39873	0.49553	13	13	13	38	38	38	48.435	418	418;415;312	0	323.31	0.20871	0.40564	138100000000	114180000000	23920000000	10756000000	9274800000	1481200000	8158000000	7331600000	826400000
Q8CE80;P51125	Q8CE80;P51125	Calpastatin	Cast	0.67022	2.4658	0.63708	2.8522	0.68829	2.7741	1.3318	3.8898	1.2598	2.5561	1.1969	3.551	2.4927	4.2521	2.0627	3.8881	2.0546	3.3608	2.628	2.7439	4.2577	4.1592	2.9069	3.8369	8	8	8	18.8	18.8	18.8	81.44	754	754;788	0	89.788	1.3123	3.4857	4289000000	1832100000	2456900000	452300000	207760000	244530000	175710000	74027000	101680000
P24270;A2AL20	P24270;A2AL20	Catalase	Cat	1.0649	5.1207	1.0709	6.0964	1.0988	5.7466	1.675	4.797	1.5269	5.2418	1.517	5.5654	2.8125	4.2893	2.2571	3.5989	2.5828	4.1321	4.1089	3.7076	4.2774	3.9465	3.3437	4.0672	11	11	11	30.2	30.2	30.2	59.795	527	527;176	0	48.999	1.7764	4.4035	12344000000	4576400000	7767200000	727170000	273700000	453470000	1076500000	418940000	657540000
H3BKG0;P49817;D3Z148	H3BKG0;P49817;D3Z148	Caveolin-1;Caveolin	Cav1	0.22225	1.4555	0.19	1.3492	0.21542	1.3876	0.37047	1.261	0.41895	1.5341	0.3145	1.2458	0.90628	1.4295	0.77429	1.5419	0.78813	1.4795	1.722	1.8169	1.6105	1.4613	1.3111	1.6335	6	6	3	64.5	64.5	36.6	10.391	93	93;178;115	0	51.986	0.72362	1.4472	15868000000	9864300000	6003800000	1552900000	1122800000	430070000	924960000	641400000	283550000
Q924U4;D3Z147;Q9WVC3	Q924U4;D3Z147;Q9WVC3	Caveolin;Caveolin-2	Cav2	0.23694	1.5288	0.23017	1.4108	0.2501	1.5569	0.40639	1.3699	0.43679	1.6673	NaN	NaN	1.1702	1.5108	0.94594	1.6276	0.77455	1.4476	1.8542	1.8607	1.6871	1.6656	1.3288	1.7961	2	2	2	38.1	38.1	38.1	12.906	113	113;117;162	0	16.702	0.75646	1.5391	1481800000	861850000	619970000	102560000	70702000	31857000	91756000	65034000	26722000
P51637	P51637	Caveolin-3	Cav3	NaN	NaN	0.1938	0.86541	NaN	NaN	0.16672	0.45683	0.3549	0.99135	0.22526	0.76902	0.37194	0.46568	0.20434	0.3157	NaN	NaN	0.47634	0.45659	0.52139	0.50623	0.47562	0.50591	2	1	1	16.6	9.9	9.9	17.358	151	151	0	3.4976	0.23811	0.42741	2075200000	1695500000	379700000	148560000	133370000	15195000	172320000	149440000	22885000
P48758;A0A1B0GRG8	P48758	Carbonyl reductase [NADPH] 1	Cbr1	0.4203	2.4614	0.29279	1.5431	0.30307	1.5541	0.36298	1.088	0.41219	1.0321	0.357	1.0546	0.85393	1.1408	0.68393	0.89111	0.81586	1.144	1.5859	1.1977	1.4002	1.1318	1.0197	1.0521	5	5	5	30.7	30.7	30.7	30.641	277	277;277	0	16.218	0.78673	1.0766	1548300000	888870000	659400000	215710000	157710000	57995000	61886000	43116000	18770000
F6YNX9;P08074	F6YNX9;P08074	Carbonyl reductase [NADPH] 2	Cbr2	NaN	NaN	0.47519	1.6752	NaN	NaN	NaN	NaN	NaN	NaN	0.75672	2.2836	2.131	2.7625	NaN	NaN	NaN	NaN	NaN	NaN	NaN	NaN	NaN	NaN	2	2	2	16.9	16.9	16.9	16.443	154	154;244	0	3.1631	1.2777	2.6928	404940000	185770000	219180000	53696000	22202000	31494000	29670000	15559000	14111000
Q91VT4;D3Z6C4	Q91VT4;D3Z6C4	Carbonyl reductase family member 4	Cbr4	NaN	NaN	NaN	NaN	NaN	NaN	0.30568	0.79234	0.3321	0.75209	NaN	NaN	NaN	NaN	NaN	NaN	0.60811	0.79372	1.1694	0.95237	1.116	0.93127	0.95517	0.96122	3	3	3	18.6	18.6	18.6	25.414	236	236;138	0	7.4003	0.66418	0.91763	541370000	338510000	202860000	61502000	49003000	12499000	60070000	43052000	17018000
P83917	P83917	Chromobox protein homolog 1	Cbx1	NaN	NaN	NaN	NaN	NaN	NaN	NaN	NaN	NaN	NaN	NaN	NaN	NaN	NaN	NaN	NaN	NaN	NaN	NaN	NaN	NaN	NaN	NaN	NaN	1	1	1	5.9	5.9	5.9	21.418	185	185	0.007515	1.7752	1.1447	0.90285	110900000	73013000	37892000	0	0	0	0	0	0
D3Z1A9;D3Z313;Q9DCC5;P23198	D3Z1A9;D3Z313;Q9DCC5;P23198	Chromobox protein homolog 3	Cbx3	NaN	NaN	NaN	NaN	NaN	NaN	NaN	NaN	NaN	NaN	NaN	NaN	NaN	NaN	NaN	NaN	NaN	NaN	NaN	NaN	NaN	NaN	NaN	NaN	1	1	1	19.7	19.7	19.7	8.0862	71	71;110;183;183	0	24.592	2.205	4.5392	74695000	28127000	46568000	21923000	7185800	14737000	0	0	0
F6XC25;Q8BRN9	F6XC25;Q8BRN9	Coiled-coil and C2 domain-containing protein 1B	Cc2d1b	NaN	NaN	NaN	NaN	NaN	NaN	NaN	NaN	NaN	NaN	NaN	NaN	NaN	NaN	NaN	NaN	0.72644	1.0267	NaN	NaN	NaN	NaN	NaN	NaN	2	2	2	3.6	3.6	3.6	84.902	770	770;848	0.0050813	1.8738	0.4525	1.4021	676220000	496380000	179840000	240990000	167770000	73226000	34051000	25589000	8462900
A2AQY8;A2AQY9;Q8BTY1	A2AQY8;A2AQY9;Q8BTY1	Kynurenine--oxoglutarate transaminase 1	Ccbl1	NaN	NaN	NaN	NaN	NaN	NaN	0.47735	1.3257	NaN	NaN	0.42758	1.1089	NaN	NaN	NaN	NaN	0.6687	1.0643	NaN	NaN	NaN	NaN	NaN	NaN	1	1	1	4.5	4.5	4.5	42.235	374	374;381;424	0	5.0551	0.69735	1.0452	457770000	296180000	161590000	66250000	48163000	18087000	22506000	18758000	3747600
A0A0G2JGE1;Q71RI9;D6RJ70	A0A0G2JGE1;Q71RI9;D6RJ70	Kynurenine--oxoglutarate transaminase 3	Ccbl2	NaN	NaN	NaN	NaN	NaN	NaN	NaN	NaN	NaN	NaN	NaN	NaN	0.61239	0.73759	NaN	NaN	NaN	NaN	NaN	NaN	NaN	NaN	NaN	NaN	2	2	2	14.4	14.4	14.4	21.684	194	194;455;71	0	3.46	0.61239	0.71183	157840000	99216000	58622000	0	0	0	0	0	0
Q9D8X2	Q9D8X2	Coiled-coil domain-containing protein 124	Ccdc124	NaN	NaN	NaN	NaN	NaN	NaN	NaN	NaN	NaN	NaN	NaN	NaN	3.3937	4.2083	NaN	NaN	NaN	NaN	NaN	NaN	NaN	NaN	NaN	NaN	2	2	2	16.1	16.1	16.1	25.345	217	217	0	4.491	3.359	4.2018	178480000	40718000	137760000	37653000	10063000	27591000	0	0	0
E9Q2S9;Q9CR29	E9Q2S9;Q9CR29	Coiled-coil domain-containing protein 43	Ccdc43	NaN	NaN	NaN	NaN	NaN	NaN	NaN	NaN	NaN	NaN	NaN	NaN	NaN	NaN	NaN	NaN	NaN	NaN	4.3309	3.8398	NaN	NaN	NaN	NaN	1	1	1	4.1	4.1	4.1	25.035	222	222;222	0.0074074	1.7017	1.4901	4.4205	283560000	97377000	186180000	31381000	12885000	18496000	22306000	8866500	13439000
F7C265;Q9D024;B1AR93	F7C265;Q9D024;B1AR93	Coiled-coil domain-containing protein 47	Ccdc47	NaN	NaN	NaN	NaN	NaN	NaN	NaN	NaN	NaN	NaN	NaN	NaN	NaN	NaN	NaN	NaN	2.2497	3.5661	NaN	NaN	NaN	NaN	NaN	NaN	2	2	2	11.2	11.2	11.2	25.727	224	224;483;138	0.00054705	2.5161	1.789	4.1668	235450000	92525000	142920000	19340000	8181500	11159000	0	0	0
F8WJI3;Q8R3Q6;E9Q4B5	F8WJI3;Q8R3Q6;E9Q4B5	Coiled-coil domain-containing protein 58	Ccdc58	NaN	NaN	NaN	NaN	NaN	NaN	NaN	NaN	NaN	NaN	NaN	NaN	NaN	NaN	NaN	NaN	1.2438	2.4201	1.4281	1.3297	1.6706	1.7454	1.1398	1.5092	2	2	2	24.6	24.6	24.6	15.601	134	134;144;102	0	13.426	0.85963	1.0775	903410000	493830000	409580000	106270000	85354000	20915000	30008000	23236000	6771900
Q8C3X2	Q8C3X2	Coiled-coil domain-containing protein 90B, mitochondrial	Ccdc90b	NaN	NaN	0.17536	1.0296	0.26142	0.99249	0.35606	1.1179	0.32999	1.1019	0.22737	0.8204	NaN	NaN	NaN	NaN	0.65452	0.84833	1.1786	0.901	1.4146	1.1294	0.52705	0.60772	6	6	5	35.5	35.5	32.8	29.596	256	256	0	42.337	0.48627	1.0296	1110100000	715720000	394360000	132440000	96554000	35883000	75746000	51989000	23757000
P80314;A0A1W2P7B7;A0A1W2P6Q3;A0A1W2P828;A0A1W2P871	P80314;A0A1W2P7B7	T-complex protein 1 subunit beta	Cct2	0.74123	2.8521	0.68644	3.5394	0.67384	2.7726	1.2875	3.8813	1.3441	4.2549	1.1658	3.2946	2.6688	3.7904	1.9524	2.8101	2.2899	3.7912	3.8592	3.411	3.9304	3.6575	3.1796	3.7518	10	10	10	30.3	30.3	30.3	57.477	535	535;217;181;85;64	0	126.18	1.381	3.6012	7458100000	3042400000	4415700000	468490000	208730000	259760000	426650000	183410000	243230000
P80318;E9Q133;Q3U0I3;F6ZVG8;F6Q609	P80318;E9Q133;Q3U0I3	T-complex protein 1 subunit gamma	Cct3	0.61054	1.9365	0.68084	2.6971	0.65993	2.6303	1.1794	2.2191	1.1436	2.2726	1.1002	3.1691	2.3398	3.0967	1.8836	2.2531	2.255	3.7252	4.2143	3.6401	3.8713	3.6235	2.9498	3.5954	7	7	7	18.5	18.5	18.5	60.629	545	545;507;521;85;306	0	49.416	1.2966	2.6714	1802100000	788710000	1013300000	118720000	57301000	61415000	63558000	32174000	31383000
P80315;G5E839;G3UYW5	P80315;G5E839	T-complex protein 1 subunit delta	Cct4	0.63739	3.1344	0.65087	1.9967	0.69787	2.6657	1.2592	4.2381	1.2187	3.5406	1.1757	3.9622	2.7468	4.0684	2.1977	3.4655	2.4685	4.326	4.5369	4.3021	4.0433	3.7081	3.2204	4.1436	8	8	8	22.8	22.8	22.8	58.066	539	539;509;120	0	34.176	1.2592	3.8479	5400000000	2156800000	3243200000	286300000	121190000	165110000	339560000	155770000	183790000
P80316;E0CZA1	P80316	T-complex protein 1 subunit epsilon	Cct5	0.63762	1.9337	0.65238	1.9101	0.69623	1.4541	1.2918	3.9906	1.2019	3.0701	1.1848	3.7811	3.312	3.781	2.4426	3.7099	2.5922	3.8666	4.8377	4.0202	4.6029	4.0598	3.2349	4.0811	9	9	9	24.6	24.6	24.6	59.623	541	541;199	0	139.45	1.429	3.5674	3920000000	1610600000	2309300000	310530000	129700000	180830000	347090000	160330000	186760000
P80317	P80317	T-complex protein 1 subunit zeta	Cct6a	0.66739	1.3173	0.68415	2.3672	0.73952	1.7583	1.2776	2.7276	1.2624	2.7454	1.1859	2.5403	2.7044	3.6691	2.1102	2.8325	2.5764	4.2083	4.1568	3.6824	4.2854	3.7847	3.132	3.6156	9	9	8	27.3	27.3	25.4	58.004	531	531	0	77.733	1.313	3.1274	2397100000	890940000	1506200000	115500000	51959000	63544000	117180000	69260000	47920000
Q61390;B1AT05	Q61390;B1AT05	T-complex protein 1 subunit zeta-2	Cct6b	NaN	NaN	NaN	NaN	NaN	NaN	NaN	NaN	NaN	NaN	NaN	NaN	NaN	NaN	NaN	NaN	NaN	NaN	NaN	NaN	NaN	NaN	NaN	NaN	2	1	1	4	2.1	2.1	58.184	531	531;492	0.009291	1.6435	0.80363	2.6866	286070000	126460000	159620000	19913000	10607000	9305700	0	0	0
A0A0N4SV00;P80313;A0A0N4SV22	A0A0N4SV00;P80313	T-complex protein 1 subunit eta	Cct7	0.71471	2.171	0.69363	3.1056	0.7196	3.6272	1.3461	4.0468	1.2699	3.8227	1.1523	2.1579	2.5111	2.8915	1.9734	2.7178	2.4783	3.9412	NaN	NaN	2.2292	2.2015	2.0742	2.6777	3	3	3	6.4	6.4	6.4	55.057	502	502;544;83	0	4.8726	1.186	3.1426	4670300000	2984200000	1686200000	559690000	400190000	159500000	84723000	39088000	45635000
P42932;H3BL49;H3BJB6;H3BLL1;H3BKG2;H3BKR8	P42932;H3BL49;H3BJB6	T-complex protein 1 subunit theta	Cct8	0.79471	2.4746	0.80045	2.402	0.80117	2.2238	1.4258	2.8522	1.4156	3.025	1.3324	3.2512	2.9991	4.349	2.2515	3.8086	2.4495	4.223	4.3927	3.6743	3.8658	3.4418	3.2645	3.9885	16	16	16	39.4	39.4	39.4	59.555	548	548;489;239;132;158;71	0	54.673	1.5319	3.6695	6264200000	2346800000	3917300000	580920000	236600000	344330000	378060000	158130000	219930000
A0A1B0GRG3;A0A1B0GSK8;O35566	A0A1B0GRG3;A0A1B0GSK8;O35566	CD151 antigen	Cd151	0.70686	2.707	0.70191	2.123	0.77507	1.4448	0.95867	1.6104	1.1644	3.1752	1.1789	2.876	NaN	NaN	1.7696	2.4514	1.8854	2.7462	NaN	NaN	3.2863	2.8073	2.6888	2.8558	1	1	1	10.7	10.7	10.7	16.784	150	150;202;253	0	3.8707	1.2294	2.4639	794180000	340210000	453970000	70540000	33129000	37410000	47107000	21443000	25664000
E9PZI9;Q05D16;E9QMY1;Q80VX2;O54901	E9PZI9;Q05D16;E9QMY1;Q80VX2;O54901	OX-2 membrane glycoprotein	Cd200	0.3504	0.89566	0.51381	1.5261	NaN	NaN	0.46962	1.0556	NaN	NaN	NaN	NaN	1.2048	1.4727	0.94878	1.5244	1.1582	1.6337	NaN	NaN	1.9216	1.566	NaN	NaN	2	2	2	17.8	17.8	17.8	14.307	129	129;150;269;278;278	0	3.3757	1.09	1.375	476050000	255080000	220970000	51324000	33323000	18002000	20468000	12968000	7499700
Q08857;A0A0G2JFB7	Q08857	Platelet glycoprotein 4	Cd36	0.63249	3.7104	0.57474	3.0471	0.6295	3.7727	0.98964	3.4501	1.1607	4.317	1.0764	4.1395	2.2658	3.7011	1.6934	3.368	1.8158	3.2515	3.4536	3.6974	3.562	3.1992	2.8036	3.6671	5	5	5	12.7	12.7	12.7	52.697	472	472;142	0	44.118	1.2691	3.5592	22030000000	9640200000	12390000000	1716900000	863840000	853050000	1077500000	517870000	559680000
Q61735	Q61735	Leukocyte surface antigen CD47	Cd47	NaN	NaN	0.45329	1.0188	0.45334	0.7418	NaN	NaN	0.64458	0.94089	0.66262	1.809	NaN	NaN	1.0549	2.0474	1.1242	1.7376	NaN	NaN	2.0529	1.8717	NaN	NaN	1	1	1	4.6	4.6	4.6	33.097	303	303	0	38.666	0.60293	1.3894	695270000	362720000	332560000	14522000	7691900	6829600	22692000	12742000	9950000
Q8VCN6	Q8VCN6	CD99 antigen	Cd99	0.38872	1.1138	NaN	NaN	NaN	NaN	NaN	NaN	NaN	NaN	NaN	NaN	NaN	NaN	NaN	NaN	NaN	NaN	NaN	NaN	NaN	NaN	NaN	NaN	1	1	1	13.1	13.1	13.1	16.782	175	175	0	3.8243	0.46614	2.0301	73872000	32907000	40965000	0	0	0	0	0	0
Q61081;A0A1L1STC0	Q61081;A0A1L1STC0	Hsp90 co-chaperone Cdc37;Hsp90 co-chaperone Cdc37, N-terminally processed	Cdc37	1.3608	5.6125	0.90701	2.7244	1.1985	2.0678	1.6187	3.6094	1.6086	3.8963	1.7979	5.2813	2.8566	4.2342	2.3249	3.5635	2.4579	4.2032	2.8064	2.471	2.8444	2.6702	3.1059	4.043	4	4	4	17.2	17.2	17.2	44.593	379	379;353	0	47.536	1.7979	4.2653	1550600000	518570000	1032000000	65427000	25300000	40126000	54152000	19673000	34479000
P60766	P60766	Cell division control protein 42 homolog	Cdc42	0.94829	2.6889	0.49378	2.1839	0.55474	4.3265	0.88711	2.0053	NaN	NaN	NaN	NaN	1.7756	2.3284	NaN	NaN	NaN	NaN	NaN	NaN	NaN	NaN	NaN	NaN	5	5	5	31.9	31.9	31.9	21.258	191	191	0	13.607	1.1224	2.6336	353410000	182390000	171010000	31397000	15577000	15819000	24933000	11898000	13036000
Q9WTR5	Q9WTR5	Cadherin-13	Cdh13	0.20479	1.1979	0.18413	1.1414	0.23733	1.0362	0.45205	1.4483	0.41627	1.5122	0.32975	1.2247	0.81985	1.247	0.67139	1.1538	0.75004	1.4612	1.6444	1.7047	1.5541	1.4893	1.2887	1.7518	9	9	9	18.8	18.8	18.8	78.185	714	714	0	134.99	0.71563	1.3438	17332000000	10778000000	6553800000	2665200000	1819200000	845990000	923260000	652280000	270980000
P55284	P55284	Cadherin-5	Cdh5	2.3283	3.6909	1.8944	2.9512	NaN	NaN	2.4361	5.9731	NaN	NaN	1.9029	7.5417	NaN	NaN	3.6162	5.6524	3.9534	5.7013	6.9755	6.7193	NaN	NaN	NaN	NaN	4	4	4	6.8	6.8	6.8	87.902	784	784	0	7.811	2.8722	4.3661	579980000	147100000	432880000	81158000	20067000	61091000	34299000	7231000	27068000
P46414	P46414	Cyclin-dependent kinase inhibitor 1B	Cdkn1b	NaN	NaN	NaN	NaN	NaN	NaN	NaN	NaN	NaN	NaN	NaN	NaN	NaN	NaN	NaN	NaN	NaN	NaN	NaN	NaN	NaN	NaN	NaN	NaN	1	1	1	12.2	12.2	12.2	22.193	197	197	0.0060575	1.8331	3.6913	3.4018	32803000	9627100	23176000	0	0	0	0	0	0
Q8CC36	Q8CC36	Cerebral dopamine neurotrophic factor	Cdnf	0.39243	2.5277	NaN	NaN	0.49498	2.9624	NaN	NaN	NaN	NaN	NaN	NaN	NaN	NaN	NaN	NaN	1.7114	3.292	2.53	2.4796	2.3909	2.5426	NaN	NaN	3	3	3	21.9	21.9	21.9	21.031	187	187	0	4.3623	1.6439	2.7137	452830000	223420000	229410000	0	0	0	2194700	1086000	1108800
Q4VAA2;A0A087WS49;A0A087WNP6;F8WGL9;A0A087WRM0	Q4VAA2;A0A087WS49;A0A087WNP6	Protein CDV3	Cdv3	0.63918	3.1879	0.68671	3.5338	0.65842	3.2048	1.3663	3.9535	1.038	3.2334	1.2541	4.1223	2.6602	3.9585	2.5742	3.2665	2.7978	4.1331	4.1102	3.2399	3.9617	3.6119	2.888	3.3723	3	3	3	15.7	15.7	15.7	29.729	281	281;154;235;109;154	0	42.403	1.6835	3.5338	1161000000	435350000	725650000	90896000	42467000	48430000	104710000	55211000	49496000
D6RH89;F7BGJ9;D6RDR1;B8JJE7;Q8CEE0	D6RH89;F7BGJ9;D6RDR1;B8JJE7;Q8CEE0	Centrosomal protein of 57 kDa	Cep57	NaN	NaN	NaN	NaN	NaN	NaN	0.2256	0.82688	0.19955	0.79059	0.18937	0.82777	0.5731	0.97423	0.55495	0.88145	0.40536	0.79492	0.826	0.96302	NaN	NaN	NaN	NaN	2	2	1	10.5	10.5	4.8	24.165	210	210;231;296;474;500	0.0046272	1.938	0.40536	0.86444	8601500000	6356200000	2245200000	1306700000	1065200000	241560000	1382100000	1130500000	251540000
B8JJF0	B8JJF0		Cep57	NaN	NaN	NaN	NaN	NaN	NaN	NaN	NaN	NaN	NaN	NaN	NaN	NaN	NaN	NaN	NaN	NaN	NaN	NaN	NaN	NaN	NaN	NaN	NaN	2	1	1	6	6	6	32.22	282	282	1	-2	NaN	NaN	17603000	10011000	7592600	0	0	0	0	0	0
P23953;A0A1D5RM42;D3Z5G7;E9PYP1;Q8VCC2	P23953	Carboxylesterase 1C	Ces1c	2.0506	10.852	2.0353	10.038	2.1437	11.018	3.4231	9.7922	3.1406	11.809	3.1394	10.54	4.5007	6.2395	4.2131	7.8593	4.7917	7.8777	5.6815	5.9593	6.4409	6.0473	5.3197	6.9268	10	9	9	22.7	21.1	21.1	61.055	554	554;177;567;563;565	0	60.311	3.2128	9.2187	6678800000	1632800000	5046000000	799760000	193090000	606680000	490370000	124970000	365400000
Q8VCT4	Q8VCT4	Carboxylesterase 1D	Ces1d	0.85583	3.3396	0.63846	2.1232	0.68031	2.7222	1.6334	5.4961	1.0476	3.6461	1.2624	3.4534	2.5172	3.2132	2.2226	3.6657	4.0285	6.4193	3.2467	2.6213	3.6867	8.4068	3.6386	4.5582	11	11	10	24.4	24.4	22.8	61.787	565	565	0	25.642	1.4819	3.5983	5989800000	1971400000	4018400000	771380000	189080000	582300000	380130000	182080000	198050000
F6XQ00;B8JJM6;B8JJM5;F6VQX8;B8JJN0;P04186;B8JJM3;F6W2T4;H3BK95	F6XQ00;B8JJM6;B8JJM5;F6VQX8;B8JJN0;P04186	Complement factor B;Complement factor B Ba fragment;Complement factor B Bb fragment	Cfb;Gm20547	2.4629	12.829	2.2413	9.7202	NaN	NaN	NaN	NaN	NaN	NaN	NaN	NaN	NaN	NaN	NaN	NaN	NaN	NaN	NaN	NaN	NaN	NaN	NaN	NaN	3	3	3	6.6	6.6	6.6	79.437	711	711;713;763;971;1276;761;234;259;296	0	5.5867	3.4059	9.7575	554790000	140560000	414230000	88600000	18867000	69732000	49020000	11166000	37854000
P18760;F8WGL3	P18760;F8WGL3	Cofilin-1	Cfl1	0.51335	3.2103	0.50309	2.5686	0.5164	3.293	0.98949	3.3827	0.95276	3.4952	0.84442	3.1901	2.1625	3.3291	1.6522	3.3708	1.9333	3.3517	3.6154	3.5746	3.625	3.6846	2.873	3.7277	14	13	13	73.5	69.3	69.3	18.559	166	166;227	0	58.172	1.062	3.3708	7595100000	3462100000	4133000000	686030000	349020000	337010000	431100000	221780000	209320000
P45591	P45591	Cofilin-2	Cfl2	0.23338	1.4716	0.22782	1.5208	0.24106	1.4892	0.48869	1.58	0.46179	1.6755	0.43795	1.746	0.97921	1.486	0.83199	1.691	1.0141	1.8461	1.9891	1.7907	1.9492	1.8538	1.4914	1.9858	18	18	17	88	88	83.7	18.709	166	166	0	291.06	0.7626	1.6095	94253000000	55207000000	39046000000	9480400000	6389800000	3090600000	5364400000	3674200000	1690300000
O55226	O55226	Chondroadherin	Chad	NaN	NaN	1.5769	5.6161	1.239	5.7382	NaN	NaN	NaN	NaN	NaN	NaN	4.1327	5.086	2.9805	4.1235	2.6835	3.9142	2.0931	1.6914	2.2865	1.8169	2.9918	3.0428	3	3	3	9.5	9.5	9.5	40.348	358	358	0	4.4021	1.9206	4.3931	559440000	180950000	378490000	10030000	3236300	6793900	4037000	1464200	2572800
Q9CQA6	Q9CQA6	Coiled-coil-helix-coiled-coil-helix domain-containing protein 1	Chchd1	NaN	NaN	NaN	NaN	0.83111	3.9095	NaN	NaN	NaN	NaN	NaN	NaN	NaN	NaN	NaN	NaN	NaN	NaN	NaN	NaN	3.3522	3.3391	NaN	NaN	1	1	1	15.3	15.3	15.3	13.608	118	118	0	3.7906	2.8625	3.8033	114590000	43977000	70613000	0	0	0	15018000	2620700	12397000
Q9CRB9;Q9D9P1;D3Z0L4;S4R238;F6QFL0	Q9CRB9;Q9D9P1;D3Z0L4	MICOS complex subunit Mic19	Chchd3	0.14659	0.82702	0.13985	0.75267	0.15351	0.76601	0.25549	0.80694	0.22427	0.76387	0.21716	0.78315	0.50959	0.71639	0.41036	0.64407	0.45559	0.69794	0.95439	0.77294	0.91809	0.78512	0.68605	0.76908	10	10	10	47.6	47.6	47.6	26.334	227	227;175;192;84;89	0	58.119	0.43332	0.76571	40364000000	28238000000	12126000000	3729200000	2970400000	758840000	2888400000	2366800000	521590000
Q8VEA4	Q8VEA4	Mitochondrial intermembrane space import and assembly protein 40	Chchd4	0.20632	1.1895	0.29241	1.6333	NaN	NaN	0.35033	1.3093	NaN	NaN	0.35372	1.4181	NaN	NaN	0.71165	1.1207	1.0333	1.9005	2.0152	1.8602	1.7159	1.7465	1.2247	1.5441	4	4	4	41.7	41.7	41.7	15.525	139	139	0	42.762	0.84945	1.3029	584030000	328280000	255750000	79096000	59065000	20031000	0	0	0
E9Q4M4;Q91VN4	E9Q4M4;Q91VN4	MICOS complex subunit Mic25	Chchd6	NaN	NaN	NaN	NaN	NaN	NaN	NaN	NaN	NaN	NaN	NaN	NaN	NaN	NaN	NaN	NaN	NaN	NaN	NaN	NaN	NaN	NaN	NaN	NaN	1	1	1	6.5	6.5	6.5	26.388	245	245;273	0	2.7365	1.4042	1.1828	64595000	31957000	32638000	0	0	0	0	0	0
A0A1B0GT75;A0A1B0GR63;Q9DB34	A0A1B0GT75;A0A1B0GR63;Q9DB34	Charged multivesicular body protein 2a	Chmp2a	NaN	NaN	NaN	NaN	NaN	NaN	NaN	NaN	NaN	NaN	NaN	NaN	NaN	NaN	NaN	NaN	NaN	NaN	NaN	NaN	NaN	NaN	NaN	NaN	1	1	1	13	13	13	18.311	162	162;172;222	0	22.37	2.5924	3.3746	84117000	14390000	69727000	0	0	0	15205000	6755500	8449800
Q8BJF9	Q8BJF9	Charged multivesicular body protein 2b	Chmp2b	NaN	NaN	NaN	NaN	NaN	NaN	NaN	NaN	NaN	NaN	0.72028	2.8628	NaN	NaN	NaN	NaN	NaN	NaN	NaN	NaN	NaN	NaN	3.6725	3.7343	2	2	2	9.4	9.4	9.4	23.934	213	213	0	2.9849	3.4724	4.2784	197010000	71303000	125710000	0	0	0	0	0	0
Q9D7S9	Q9D7S9	Charged multivesicular body protein 5	Chmp5	NaN	NaN	NaN	NaN	NaN	NaN	NaN	NaN	NaN	NaN	NaN	NaN	NaN	NaN	NaN	NaN	NaN	NaN	NaN	NaN	NaN	NaN	NaN	NaN	1	1	1	4.6	4.6	4.6	24.575	219	219	0.0055612	1.8512	1.9582	3.6718	176000000	51644000	124350000	14743000	4964800	9777900	7851800	2723200	5128600
B1AZ41;B1AZ42;P0C0A3	B1AZ41;B1AZ42;P0C0A3	Charged multivesicular body protein 6	Chmp6	NaN	NaN	NaN	NaN	NaN	NaN	NaN	NaN	NaN	NaN	NaN	NaN	NaN	NaN	NaN	NaN	NaN	NaN	NaN	NaN	NaN	NaN	NaN	NaN	1	1	1	37.8	37.8	37.8	4.284	37	37;78;200	1	-2	0.92139	1.1906	10905000	4149300	6755800	0	0	0	0	0	0
E9PW20;Q9CY57	E9PW20;Q9CY57	Chromatin target of PRMT1 protein	Chtop	NaN	NaN	NaN	NaN	NaN	NaN	NaN	NaN	NaN	NaN	NaN	NaN	NaN	NaN	NaN	NaN	NaN	NaN	NaN	NaN	NaN	NaN	NaN	NaN	2	2	2	16.3	16.3	16.3	22.106	203	203;249	0	14.625	1.8254	2.1079	95928000	39015000	56912000	16382000	6288500	10093000	0	0	0
F8WIK0;Q8WTY4;E0CYY1;F7BWP1	F8WIK0;Q8WTY4;E0CYY1;F7BWP1	Anamorsin	Ciapin1	NaN	NaN	0.84642	2.6495	NaN	NaN	1.2929	2.5802	NaN	NaN	0.85904	1.7929	1.213	1.5872	NaN	NaN	2.1993	3.3158	NaN	NaN	NaN	NaN	3.0763	3.6901	2	2	2	6.5	6.5	6.5	33.429	309	309;309;152;254	0.0005423	2.4166	1.1144	3.0138	498900000	224760000	274150000	43151000	21253000	21898000	22726000	14633000	8093200
D3Z7H8	D3Z7H8		Cilp2	NaN	NaN	NaN	NaN	NaN	NaN	NaN	NaN	NaN	NaN	NaN	NaN	NaN	NaN	NaN	NaN	NaN	NaN	NaN	NaN	NaN	NaN	NaN	NaN	1	1	1	1.7	1.7	1.7	125.93	1162	1162	0	3.3904	NaN	NaN	20009000	14685000	5324300	0	0	0	0	0	0
D3YU80;K4DI65;P60824	D3YU80;K4DI65;P60824	Cold-inducible RNA-binding protein	Cirbp	1.2357	7.442	1.2002	7.6044	1.0752	5.6077	1.689	5.5163	2.0493	7.6992	1.9303	8.1471	3.8027	5.0484	3.3458	7.0514	3.0682	5.7891	5.2022	5.1504	4.9825	4.8059	3.4531	4.6035	3	3	3	43.5	43.5	43.5	11.782	108	108;168;172	0	28.137	2.5998	5.7603	947420000	279580000	667830000	107130000	43986000	63140000	42886000	15429000	27457000
Q91WS0	Q91WS0	CDGSH iron-sulfur domain-containing protein 1	Cisd1	0.18033	1.1608	0.17547	1.0954	0.17669	1.122	0.32708	1.0986	0.29237	1.1257	0.29266	1.1043	0.70041	1.0608	0.53809	1.0587	0.59927	1.0591	1.2764	1.2608	1.2011	1.1507	0.91793	1.1729	6	6	6	45.4	45.4	45.4	12.097	108	108	0	123.82	0.61603	1.1216	20323000000	13394000000	6929100000	2744100000	2097500000	646550000	1081100000	829660000	251490000
Q9CQB5;D3Z3X4	Q9CQB5;D3Z3X4	CDGSH iron-sulfur domain-containing protein 2	Cisd2	0.28739	1.23	0.34705	2.0711	0.32574	2.0069	0.58352	1.4057	0.70636	2.5894	0.66284	2.3387	1.4207	1.8411	NaN	NaN	1.1689	2.2137	2.4378	2.2974	2.371	2.3903	1.6512	2.0722	3	3	3	28.9	28.9	28.9	15.242	135	135;108	0	8.0188	0.70677	2.0598	582740000	314720000	268020000	62451000	36962000	25489000	40403000	24314000	16089000
Z4YKM2;B2RWE3;B1AR13	Z4YKM2;B2RWE3;B1AR13	CDGSH iron-sulfur domain-containing protein 3, mitochondrial	Cisd3	0.18296	1.1718	NaN	NaN	0.14777	0.44091	0.33269	1.111	NaN	NaN	NaN	NaN	NaN	NaN	NaN	NaN	NaN	NaN	NaN	NaN	1.4302	1.5993	NaN	NaN	4	4	4	40.9	40.9	40.9	13.155	115	115;134;137	0	3.4096	0.95584	1.2833	234670000	145930000	88740000	42394000	29551000	12843000	0	0	0
Q8BMK4	Q8BMK4	Cytoskeleton-associated protein 4	Ckap4	0.48407	1.1881	0.43262	1.6891	0.39023	1.1911	1.4131	2.7615	0.84976	1.5457	0.88949	1.5688	2.3471	3.4909	1.5832	2.2904	2.8949	4.8525	3.4235	5.8753	5.6652	5.2207	3.5249	4.3791	10	10	10	25.9	25.9	25.9	63.691	575	575	0	28.837	1.1315	2.0328	3090600000	1404000000	1686600000	184270000	75546000	108730000	66778000	36546000	30232000
Q04447	Q04447	Creatine kinase B-type	Ckb	0.41112	2.0447	0.42848	2.3155	0.46449	2.4838	0.80693	2.0086	0.8311	2.5864	0.68119	2.5096	1.9867	2.9253	1.4599	2.417	1.7689	3.1022	3.0471	2.881	2.8379	2.6137	2.5646	3.0956	8	7	7	45.9	38.8	38.8	42.713	381	381	0	93.633	1.2669	2.5969	6932900000	3362800000	3570100000	502180000	233390000	268790000	290590000	158960000	131630000
P07310	P07310	Creatine kinase M-type	Ckm	0.17873	1.1127	0.17051	0.99142	0.18307	1.0007	0.2783	0.98674	0.26817	1.0007	0.23212	0.94451	0.6973	1.0115	0.53468	1.0137	0.59519	1.098	1.2067	1.218	1.1476	1.0963	0.77095	1.0062	25	25	7	86.4	86.4	20.5	43.044	381	381	0	323.31	0.56975	1.0387	2482300000000	1714600000000	767770000000	207040000000	160400000000	46647000000	152520000000	120960000000	31554000000
Q6P8J7;P30275	Q6P8J7	Creatine kinase S-type, mitochondrial	Ckmt2	0.19183	1.1624	0.18241	1.0886	0.19797	1.1106	0.32202	1.1345	0.30516	1.1572	0.28901	1.2021	0.70072	1.0724	0.55283	1.0667	0.64871	1.1961	1.3005	1.3169	1.257	1.1617	0.92097	1.1973	16	16	16	53.2	53.2	53.2	47.473	419	419;418	0	323.31	0.56952	1.1512	536930000000	351800000000	185130000000	33277000000	24769000000	8508200000	31307000000	22584000000	8722900000
E9Q8N5;Q08EB6;Q08EB5;F7DCH5;Q8BRT1	E9Q8N5;Q08EB6;Q08EB5;F7DCH5;Q8BRT1	CLIP-associating protein 2	Clasp2	NaN	NaN	NaN	NaN	NaN	NaN	NaN	NaN	NaN	NaN	NaN	NaN	NaN	NaN	NaN	NaN	NaN	NaN	NaN	NaN	NaN	NaN	NaN	NaN	1	1	1	1.2	1.2	1.2	140.72	1286	1286;1287;1304;1307;1286	0.0031283	2.057	1.5351	2.6648	64058000	26554000	37504000	0	0	0	19507000	8416800	11090000
Q8CFZ6;P43025	Q8CFZ6;P43025	Tetranectin	Clec3b	1.452	5.3178	1.4259	7.262	1.4156	7.7403	2.2886	7.3779	NaN	NaN	1.8359	4.4388	4.6447	6.3051	3.3339	4.5021	3.7262	4.898	3.503	2.94	4.2315	3.5238	3.4287	3.4728	3	3	3	20.8	20.8	20.8	22.255	202	202;202	0	48.897	1.8496	6.5681	1205500000	350610000	854890000	96889000	24255000	72634000	51555000	13467000	38088000
Q9Z1Q5	Q9Z1Q5	Chloride intracellular channel protein 1	Clic1	0.64233	3.0693	0.6084	3.1839	NaN	NaN	1.3569	4.2841	NaN	NaN	NaN	NaN	NaN	NaN	NaN	NaN	NaN	NaN	NaN	NaN	NaN	NaN	3.3436	3.6269	3	3	3	24.1	24.1	24.1	27.013	241	241	0	34.708	1.3068	4.0715	453130000	179640000	273490000	87276000	35559000	51716000	23034000	11939000	11095000
Q9QYB1	Q9QYB1	Chloride intracellular channel protein 4	Clic4	0.82559	3.7239	0.83944	4.7128	0.89084	3.8618	1.4962	4.4552	1.4564	4.1999	1.5031	4.5775	3.253	4.0542	2.3125	2.9671	2.4766	3.5357	3.9793	3.1969	4.439	3.6626	3.8921	4.1114	6	6	6	37.9	37.9	37.9	28.729	253	253	0	24.648	1.713	3.7515	1924300000	666860000	1257400000	182020000	75969000	106050000	102380000	47046000	55331000
Q8BXK9	Q8BXK9	Chloride intracellular channel protein 5	Clic5	0.83813	3.8883	0.75888	4.0331	0.84874	3.6929	1.082	3.3972	1.2843	3.7464	0.86708	2.101	2.8056	3.5138	1.9206	2.6476	1.8799	2.5432	5.2552	4.2975	4.3938	3.5562	2.9223	3.0379	6	6	6	33.1	33.1	33.1	28.287	251	251	0	75.216	1.174	3.7851	850990000	315190000	535800000	65728000	31773000	33956000	35628000	14680000	20948000
Q5SUH7;Q5SUH6;Q99KN9	Q5SUH7;Q5SUH6;Q99KN9	Clathrin interactor 1	Clint1	NaN	NaN	NaN	NaN	NaN	NaN	NaN	NaN	NaN	NaN	NaN	NaN	3.5966	4.6289	2.947	4.1588	NaN	NaN	NaN	NaN	NaN	NaN	NaN	NaN	1	1	1	2.2	2.2	2.2	67.73	623	623;641;631	0.00054645	2.515	1.4315	2.3444	258900000	87631000	171270000	36155000	11344000	24811000	23510000	9509700	14000000
D3Z2Z1;F8WIA1;Q922J3;D3Z3M7;F6RCU2;Q8C0S5;F7CB97;Q9Z0H8;F6RAY2	D3Z2Z1;F8WIA1;Q922J3;D3Z3M7;F6RCU2;Q8C0S5	CAP-Gly domain-containing linker protein 1	Clip1	1.2074	2.5427	1.2115	2.4124	1.194	2.6883	1.9824	5.7089	1.8074	6.3066	1.8602	6.3547	3.7791	5.5425	2.7466	4.5341	3.1287	4.8588	4.3189	4.2968	3.8061	3.6602	3.7842	5.002	42	42	42	38.6	38.6	38.6	160.01	1426	1426;1437;1391;1320;1066;840;1182;1047;172	0	154.74	2.0166	4.4969	15518000000	5629400000	9888600000	2508700000	957360000	1551400000	1207300000	524280000	683030000
O88696	O88696	ATP-dependent Clp protease proteolytic subunit, mitochondrial	Clpp	NaN	NaN	0.34862	2.059	NaN	NaN	NaN	NaN	NaN	NaN	NaN	NaN	NaN	NaN	NaN	NaN	NaN	NaN	NaN	NaN	NaN	NaN	NaN	NaN	2	2	2	12.1	12.1	12.1	29.8	272	272	0	30.028	1.0571	1.7709	955620000	497020000	458600000	80259000	49530000	30729000	87551000	52421000	35130000
Q8VBZ3	Q8VBZ3	Cleft lip and palate transmembrane protein 1 homolog	Clptm1	NaN	NaN	NaN	NaN	NaN	NaN	NaN	NaN	NaN	NaN	NaN	NaN	NaN	NaN	NaN	NaN	NaN	NaN	NaN	NaN	NaN	NaN	NaN	NaN	1	1	1	2.3	2.3	2.3	75.29	664	664	0	3.3428	0.96721	1.4377	59145000	27617000	31528000	0	0	0	0	0	0
F7BB92;Q6P8N8;Q9JHS4	F7BB92;Q6P8N8;Q9JHS4	ATP-dependent Clp protease ATP-binding subunit clpX-like, mitochondrial	Clpx	NaN	NaN	NaN	NaN	NaN	NaN	NaN	NaN	NaN	NaN	NaN	NaN	NaN	NaN	NaN	NaN	NaN	NaN	NaN	NaN	NaN	NaN	NaN	NaN	1	1	1	8.9	8.9	8.9	20.96	192	192;620;634	0	4.7361	3.0393	4.4008	32612000	5836500	26776000	0	0	0	0	0	0
B1AWE0;Q6PFA2;B1AWE1;B1AWD8;B1AWD9;O08585	B1AWE0;Q6PFA2;B1AWE1;B1AWD8;B1AWD9;O08585	Clathrin light chain A	Clta	NaN	NaN	NaN	NaN	NaN	NaN	NaN	NaN	NaN	NaN	NaN	NaN	NaN	NaN	NaN	NaN	NaN	NaN	NaN	NaN	NaN	NaN	NaN	NaN	1	1	1	6.9	6.9	6.9	23.478	216	216;218;230;236;248;235	0.00055804	2.675	1.4427	4.2354	234990000	89065000	145920000	40019000	17681000	22338000	15916000	6284400	9631200
F7BHJ0;Q6IRU5	F7BHJ0;Q6IRU5	Clathrin light chain B	Cltb	0.66465	3.3702	0.66967	3.6306	0.69788	3.5023	1.4683	4.6597	1.1849	3.6804	1.1938	3.8738	2.8805	3.7259	2.1154	3.2474	2.2169	3.2568	4.636	3.9479	4.2398	3.679	3.155	3.4443	3	3	3	27.6	27.6	27.6	14.191	123	123;229	0	38.322	1.6265	3.6797	2569100000	931270000	1637800000	330750000	127940000	202810000	157150000	69847000	87306000
Q5SXR6;Q68FD5;F6Z1R4	Q5SXR6;Q68FD5	Clathrin heavy chain;Clathrin heavy chain 1	Cltc	0.557	1.3636	0.52598	0.71185	0.55642	2.2292	1.0753	1.3919	0.39407	1.2115	0.92876	2.4033	1.791	2.5682	NaN	NaN	NaN	NaN	3.0464	3.1238	3.6303	3.5254	2.3673	2.8611	10	10	10	9.1	9.1	9.1	191.98	1679	1679;1675;216	0	242.47	0.94344	2.3119	1359400000	694790000	664620000	197080000	97961000	99119000	66313000	44690000	21623000
Q06890;E9Q9B8;E9Q2G2;E9PUU2;E9PXG5;E9Q8Y5	Q06890;E9Q9B8;E9Q2G2;E9PUU2;E9PXG5;E9Q8Y5	Clusterin;Clusterin beta chain;Clusterin alpha chain	Clu	1.6002	4.5297	1.4947	8.0714	1.3097	4.7961	2.4201	7.0414	2.551	5.8661	2.4745	7.6314	3.7107	4.7707	3.0193	4.5776	3.4609	4.6479	NaN	NaN	8.5091	7.3511	5.1654	5.3531	6	6	6	12.3	12.3	12.3	51.655	448	448;203;209;225;233;265	0	6.0883	2.447	5.5082	1241100000	375330000	865800000	135010000	37922000	97085000	88070000	23332000	64738000
Z4YLI8;A0A0R4J140;Q5SW19	Z4YLI8;A0A0R4J140;Q5SW19	Clustered mitochondria protein homolog	Cluh	NaN	NaN	NaN	NaN	NaN	NaN	NaN	NaN	NaN	NaN	NaN	NaN	NaN	NaN	NaN	NaN	NaN	NaN	NaN	NaN	NaN	NaN	NaN	NaN	3	3	3	5.3	5.3	5.3	146.02	1302	1302;1353;1315	0	11.28	1.5212	4.0594	349800000	117350000	232450000	55579000	18852000	36727000	17076000	7374400	9702000
Q8R4N0	Q8R4N0	Citrate lyase subunit beta-like protein, mitochondrial	Clybl	0.18512	1.0151	0.15823	0.92162	0.15745	0.8331	0.35483	1.1086	0.29917	1.0059	0.28395	0.87567	0.70937	0.94604	0.54327	0.7527	0.60914	0.82166	1.3944	1.0696	1.2408	1.0126	0.8785	0.93423	9	9	9	35.8	35.8	35.8	37.548	338	338	0	26.556	0.57886	0.96718	2659900000	1763200000	896690000	286550000	214430000	72120000	144400000	105270000	39128000
A4QPC5;P21844	A4QPC5;P21844	Chymase	Cma1	NaN	NaN	NaN	NaN	NaN	NaN	NaN	NaN	NaN	NaN	NaN	NaN	NaN	NaN	NaN	NaN	NaN	NaN	NaN	NaN	NaN	NaN	NaN	NaN	1	1	1	5.4	5.4	5.4	29.051	260	260;247	1	-2	0.32854	0.68197	100440000	68743000	31693000	0	0	0	0	0	0
A0A0R4J0B4;Q99KK2	A0A0R4J0B4;Q99KK2	N-acylneuraminate cytidylyltransferase	Cmas	NaN	NaN	NaN	NaN	NaN	NaN	NaN	NaN	NaN	NaN	NaN	NaN	NaN	NaN	NaN	NaN	NaN	NaN	NaN	NaN	NaN	NaN	NaN	NaN	2	2	2	5.6	5.6	5.6	48.029	432	432;432	0.0050994	1.8868	1.0367	1.3606	89895000	44862000	45032000	0	0	0	0	0	0
Q8R1G2;E0CXT6;E0CXH4	Q8R1G2;E0CXT6;E0CXH4	Carboxymethylenebutenolidase homolog	Cmbl	0.22332	0.76333	0.13777	0.65379	0.15689	0.87951	0.20251	0.63375	0.17114	0.4632	0.19973	0.65446	0.47684	0.62681	NaN	NaN	0.41229	0.58331	0.71974	0.59901	0.70221	0.57966	0.61865	0.65351	4	4	4	27.3	27.3	27.3	27.902	245	245;118;174	0	64.572	0.57768	0.62681	1924300000	1341800000	582520000	112030000	93187000	18844000	169590000	136250000	33343000
Q9CPZ8;A0A1L1SUP3	Q9CPZ8	COX assembly mitochondrial protein homolog	Cmc1	0.45902	2.8933	0.44414	2.7789	0.46529	2.8299	1.0103	3.3158	0.7541	2.9948	0.79442	3.3593	1.6338	2.5886	1.272	2.6617	1.4527	2.782	3.0618	2.7604	3.0144	3.2236	2.4233	3.2907	3	3	3	28.3	28.3	28.3	12.552	106	106;58	0	4.353	1.0173	2.8317	1798000000	846500000	951480000	262610000	135670000	126940000	67511000	37305000	30206000
A0A0R4J093;Q9DBP5	A0A0R4J093;Q9DBP5	UMP-CMP kinase	Cmpk1	0.23786	1.2791	0.22254	1.2423	0.27122	1.3131	0.42415	1.3404	0.43656	1.4412	0.41087	1.1502	0.88962	1.2633	0.76904	1.153	0.77748	1.1026	1.5546	1.2329	1.4349	1.2185	1.1898	1.3047	8	8	8	52	52	52	25.714	227	227;196	0	34.032	0.75515	1.2556	6602400000	3959100000	2643300000	726390000	497680000	228710000	490570000	341160000	149400000
Q3U5Q7	Q3U5Q7	UMP-CMP kinase 2, mitochondrial	Cmpk2	NaN	NaN	NaN	NaN	NaN	NaN	NaN	NaN	NaN	NaN	NaN	NaN	NaN	NaN	NaN	NaN	NaN	NaN	NaN	NaN	NaN	NaN	NaN	NaN	1	1	1	3.6	3.6	3.6	50.036	447	447	0	3.8594	NaN	NaN	18995000	16670000	2325000	0	0	0	0	0	0
E9QLJ0;Q70KF4	E9QLJ0;Q70KF4	Cardiomyopathy-associated protein 5	Cmya5	1.2006	4.4589	1.2119	5.2974	1.1536	2.4713	2.0109	6.8593	1.7842	6.462	1.8247	6.3809	3.4074	5.5991	2.7833	4.8289	2.9366	4.6828	4.5163	5.0288	3.9247	3.5894	3.6825	4.9581	45	45	45	18.5	18.5	18.5	405.57	3676	3676;3739	0	323.31	1.9124	5.177	22554000000	8481900000	14072000000	2797600000	1070200000	1727400000	1642800000	610350000	1032400000
Q9D1A2	Q9D1A2	Cytosolic non-specific dipeptidase	Cndp2	0.34167	1.5976	0.31538	1.5119	0.28711	1.3405	0.59285	1.8299	0.55439	1.8905	0.47162	1.4325	1.1753	1.6666	0.99413	1.6405	1.1334	1.7177	1.9181	1.649	1.7443	1.5536	1.4624	1.641	10	10	10	26.1	26.1	26.1	52.767	475	475	0	69.185	0.91652	1.649	4953800000	3184800000	1769000000	236010000	151760000	84255000	147420000	95992000	51427000
Q08091;A0A1L1SUB2;A0A1L1SRV0	Q08091;A0A1L1SUB2;A0A1L1SRV0	Calponin-1	Cnn1	NaN	NaN	0.215	0.74968	NaN	NaN	NaN	NaN	NaN	NaN	NaN	NaN	NaN	NaN	NaN	NaN	NaN	NaN	NaN	NaN	NaN	NaN	NaN	NaN	2	2	2	10.4	10.4	10.4	33.355	297	297;233;238	0.0031315	2.0654	0.26073	0.92797	146610000	104680000	41930000	31763000	23480000	8283400	0	0	0
A0A0G2JDV8;Q9DAW9;A0A0G2JFI6;A0A0G2JFC8;A0A0G2JFG3;D3Z7R6;Q08093	A0A0G2JDV8;Q9DAW9;A0A0G2JFI6	Calponin-3	Cnn3	1.2358	5.2217	1.2367	3.7875	NaN	NaN	2.0671	6.2281	2.2088	4.6321	1.5902	4.7937	3.8607	5.3206	2.1183	2.7569	1.8357	2.8866	NaN	NaN	NaN	NaN	NaN	NaN	4	4	4	19.4	19.4	19.4	31.395	284	284;330;139;49;50;266;305	0	8.3414	2.0615	4.7933	739270000	247060000	492210000	74755000	23604000	51152000	46596000	12727000	33869000
P16330	P16330	2,3-cyclic-nucleotide 3-phosphodiesterase	Cnp	NaN	NaN	NaN	NaN	NaN	NaN	NaN	NaN	NaN	NaN	NaN	NaN	NaN	NaN	NaN	NaN	NaN	NaN	NaN	NaN	NaN	NaN	NaN	NaN	1	1	1	3.3	3.3	3.3	47.123	420	420	0.0046416	1.9589	0.55333	0.85261	34730000	21110000	13621000	0	0	0	0	0	0
Q9DAU1	Q9DAU1	Protein canopy homolog 3	Cnpy3	NaN	NaN	NaN	NaN	NaN	NaN	NaN	NaN	NaN	NaN	NaN	NaN	NaN	NaN	NaN	NaN	NaN	NaN	NaN	NaN	NaN	NaN	NaN	NaN	1	1	1	6.9	6.9	6.9	30.537	276	276	0	22.841	NaN	NaN	7157900	5154700	2003100	0	0	0	0	0	0
Q921H9	Q921H9	Cytochrome c oxidase assembly factor 7	Coa7	NaN	NaN	NaN	NaN	NaN	NaN	NaN	NaN	NaN	NaN	NaN	NaN	1.4182	1.7859	NaN	NaN	1.4555	2.022	NaN	NaN	NaN	NaN	NaN	NaN	1	1	1	5.6	5.6	5.6	25.617	231	231	0.0016034	2.2942	1.2557	2.218	181950000	90859000	91092000	0	0	0	0	0	0
Q5NBX1;G3UZ73;G5E8P4;G3UWY3;F6ZEZ1;G3UWP1;F6RR81	Q5NBX1;G3UZ73;G5E8P4;G3UWY3	Protein cordon-bleu	Cobl	0.14695	0.43028	0.14938	0.46404	0.20699	0.47013	NaN	NaN	NaN	NaN	NaN	NaN	NaN	NaN	NaN	NaN	NaN	NaN	1.6254	1.4099	1.4158	1.2365	1.0133	1.1887	5	5	5	4.7	4.7	4.7	143.86	1337	1337;410;1312;1330;159;208;216	0	15.709	1.0552	1.1887	398820000	267040000	131780000	17033000	13636000	3397700	0	0	0
V9GWX8;Q61245	V9GWX8;Q61245	Collagen alpha-1(XI) chain	Col11a1	NaN	NaN	NaN	NaN	NaN	NaN	NaN	NaN	0.5448	2.0662	NaN	NaN	NaN	NaN	NaN	NaN	0.69664	1.4198	0.78892	0.88192	1.1726	1.3075	2.4018	3.5225	2	2	2	4.3	4.3	4.3	51.422	536	536;1804	0	3.5942	0.74412	0.88192	1806100000	1417400000	388660000	164210000	158330000	5882400	83052000	49150000	33902000
E9PX70;Q60847	E9PX70;Q60847	Collagen alpha-1(XII) chain	Col12a1	0.16271	0.90589	0.14328	0.8705	0.16184	0.94104	0.24226	0.85694	0.2628	0.8385	0.15003	0.58969	0.67688	1.1435	0.3955	0.67084	0.50288	0.9925	1.1794	1.3075	1.0937	1.1388	0.84838	1.2289	57	57	57	29.4	29.4	29.4	333.73	3064	3064;3120	0	323.31	0.45648	1.017	73447000000	50997000000	22449000000	6388500000	5006700000	1381800000	5145800000	3911100000	1234700000
A2AJY7;A2AJY5;A2AJY2;O35206	A2AJY7;A2AJY5;A2AJY2;O35206	Collagen alpha-1(XV) chain;Restin	Col15a1	0.14792	0.61707	0.18344	1.1924	NaN	NaN	0.151	0.2905	NaN	NaN	NaN	NaN	NaN	NaN	NaN	NaN	NaN	NaN	NaN	NaN	1.0852	1.0355	NaN	NaN	1	1	1	4.3	4.3	4.3	30.569	278	278;533;1345;1367	0.00054289	2.4194	0.21586	1.1924	547060000	407610000	139450000	72544000	59102000	13441000	22372000	17810000	4562200
P11087;CON__Q862S4	P11087	Collagen alpha-1(I) chain	Col1a1	0.016162	0.10584	0.0096971	0.068099	0.057928	0.16563	0.062474	0.19616	0.018542	0.07479	0.019176	0.054165	0.21088	0.25283	0.027007	0.046233	0.10398	0.1761	0.2899	0.28391	0.25062	0.24665	0.29048	0.32448	12	12	12	12.6	12.6	12.6	138.03	1453	1453;114	0	139.83	0.066487	0.17016	282680000000	269450000000	13229000000	25897000000	25013000000	883650000	11697000000	11387000000	310740000
Q01149	Q01149	Collagen alpha-2(I) chain	Col1a2	0.06677	0.17722	0.025047	0.16901	0.06841	0.40543	0.070222	0.20424	0.03879	0.1486	0.065835	0.24552	0.87776	1.3449	0.025074	0.052258	0.075719	0.12044	NaN	NaN	0.22182	0.20502	0.2098	0.3334	6	6	6	8	8	8	129.56	1372	1372	0	72.811	0.17379	0.22392	15039000000	13748000000	1291400000	534640000	470770000	63879000	711430000	682430000	28997000
P08121;A0A087WPS3	P08121;A0A087WPS3	Collagen alpha-1(III) chain	Col3a1	NaN	NaN	NaN	NaN	NaN	NaN	NaN	NaN	0.24748	0.57993	NaN	NaN	NaN	NaN	0.21356	0.42924	0.62577	1.0168	NaN	NaN	NaN	NaN	NaN	NaN	2	2	2	2.3	2.3	2.3	138.94	1464	1464;195	0	17.957	0.68045	1.1902	978370000	689250000	289120000	41291000	35086000	6205100	48700000	38546000	10154000
Q04857	Q04857	Collagen alpha-1(VI) chain	Col6a1	0.052424	0.31787	0.051308	0.29535	0.051682	0.30867	0.051402	0.18857	0.056053	0.20688	0.033562	0.13319	0.21311	0.34729	0.096073	0.19554	0.10303	0.20158	0.24653	0.25665	0.25356	0.24316	0.22373	0.31387	15	15	15	14.5	14.5	14.5	108.49	1025	1025	0	323.31	0.17963	0.25796	24145000000	21542000000	2602500000	2093500000	1986700000	106850000	1890000000	1785600000	104420000
Q02788;D3Z7D5	Q02788;D3Z7D5	Collagen alpha-2(VI) chain	Col6a2	0.075063	0.47258	0.12548	0.69149	0.069935	0.39786	0.041841	0.14959	0.078395	0.25868	0.064784	0.25607	0.23298	0.3693	0.10279	0.20637	0.10393	0.18818	0.24028	0.22023	0.25704	0.25124	0.22371	0.32588	7	7	7	12	12	12	110.33	1034	1034;933	0	244.15	0.17243	0.25769	14280000000	12699000000	1580900000	1330000000	1244900000	85158000	1146000000	1032600000	113420000
E9PWQ3;J3QQ16;A0A087WS16;D3YWD1	E9PWQ3;J3QQ16;A0A087WS16;D3YWD1		Col6a3	0.055546	0.33137	0.041387	0.28258	0.052879	0.33404	0.051542	0.18753	0.059648	0.22864	0.041015	0.15583	0.21171	0.34969	0.1059	0.20955	0.11126	0.21724	0.25967	0.2877	0.26963	0.25839	0.24591	0.34362	27	27	27	12	12	12	353.93	3284	3284;2677;2677;1703	0	323.31	0.15601	0.27464	96496000000	82208000000	14289000000	7716100000	7053200000	662900000	5745500000	5369700000	375740000
E9Q6A6;Q8C6K9;A0A140T8W1;A0A140T8T7;A6H584	E9Q6A6;Q8C6K9	Collagen alpha-6(VI) chain	Col6a6	NaN	NaN	NaN	NaN	NaN	NaN	NaN	NaN	NaN	NaN	NaN	NaN	NaN	NaN	0.18367	0.35306	NaN	NaN	NaN	NaN	NaN	NaN	NaN	NaN	3	3	3	1.5	1.5	1.5	246.42	2265	2265;2265;2640;2640;2640	0	4.3559	0.18367	0.35306	128230000	108340000	19896000	0	0	0	0	0	0
O88587	O88587	Catechol O-methyltransferase	Comt	0.44036	1.641	0.46684	2.15	NaN	NaN	NaN	NaN	NaN	NaN	NaN	NaN	NaN	NaN	NaN	NaN	NaN	NaN	2.0582	1.5858	NaN	NaN	NaN	NaN	2	2	2	4.9	4.9	4.9	29.486	265	265	0	3.8738	0.70739	1.8898	540740000	255930000	284810000	62177000	34388000	27789000	44211000	26281000	17930000
F8WHL2;Q8CIE6	F8WHL2;Q8CIE6	Coatomer subunit alpha;Coatomer subunit alpha;Xenin;Proxenin	Copa	NaN	NaN	NaN	NaN	NaN	NaN	NaN	NaN	NaN	NaN	NaN	NaN	NaN	NaN	NaN	NaN	NaN	NaN	NaN	NaN	NaN	NaN	NaN	NaN	2	2	2	2.4	2.4	2.4	139.41	1233	1233;1224	0	10.444	0.9631	1.6343	104700000	52977000	51722000	0	0	0	0	0	0
Q9JIF7	Q9JIF7	Coatomer subunit beta	Copb1	NaN	NaN	NaN	NaN	NaN	NaN	NaN	NaN	NaN	NaN	NaN	NaN	NaN	NaN	NaN	NaN	NaN	NaN	3.4552	3.6717	3.428	3.565	NaN	NaN	2	2	2	3.5	3.5	3.5	107.06	953	953	0	2.8339	0.66281	1.0615	158670000	58603000	100070000	14626000	5854900	8771200	12188000	5074500	7113500
O55029	O55029	Coatomer subunit beta	Copb2	0.81758	1.1234	0.80577	1.0703	0.75067	1.1891	1.3664	1.8423	1.702	2.3001	1.5368	1.8577	2.5862	3.1233	NaN	NaN	2.7942	3.8305	3.6616	3.2768	3.5887	3.2488	3.4236	4.2853	3	3	3	5.6	5.6	5.6	102.45	905	905	0	10.372	1.4686	1.7642	423290000	164670000	258620000	54549000	23001000	31548000	29349000	14147000	15201000
F6XIG5;O89079;F6YFR7	F6XIG5;O89079;F6YFR7	Coatomer subunit epsilon	Cope	NaN	NaN	NaN	NaN	NaN	NaN	NaN	NaN	NaN	NaN	NaN	NaN	NaN	NaN	NaN	NaN	NaN	NaN	NaN	NaN	NaN	NaN	NaN	NaN	2	2	2	21.6	21.6	21.6	12.945	116	116;308;234	0.00053967	2.3584	1.4723	3.0116	88676000	30187000	58489000	0	0	0	0	0	0
P61202;A2AQE4	P61202;A2AQE4	COP9 signalosome complex subunit 2	Cops2	0.39813	1.694	0.48627	1.1754	0.45586	1.795	0.95033	2.4086	0.95816	1.6077	NaN	NaN	2.0075	2.9904	1.3295	1.8213	1.9153	3.0819	3.8484	3.6897	2.8469	2.3191	2.6145	3.482	5	5	5	12.9	12.9	12.9	51.596	443	443;402	0	8.5291	1.0481	2.407	939510000	443410000	496100000	73332000	40071000	33261000	20847000	10623000	10224000
O88543	O88543	COP9 signalosome complex subunit 3	Cops3	0.42414	1.0154	NaN	NaN	0.43864	1.2433	0.70119	1.4693	0.67637	1.5591	0.71228	1.6308	1.7184	2.3484	1.2989	1.6916	1.5503	2.2706	2.6192	2.2884	3.1358	2.651	2.2853	2.3668	5	5	5	16.3	16.3	16.3	47.832	423	423	0	30.477	1.0153	1.7888	799710000	393680000	406040000	84969000	46501000	38468000	93186000	50077000	43109000
O88544;F6QTS1;D3Z1R9;D3YV99;D6RG47	O88544	COP9 signalosome complex subunit 4	Cops4	0.42515	1.5997	0.39918	1.2669	0.39921	1.8477	0.91646	2.3967	0.78383	2.5136	0.76024	2.1051	1.8144	2.5686	1.4542	2.1275	1.6804	2.6406	3.3123	3.1484	3.0902	2.8928	2.3833	3.0573	7	7	7	26.1	26.1	26.1	46.284	406	406;253;206;244;36	0	62.704	0.93555	2.3617	4053800000	1983100000	2070700000	307190000	167680000	139520000	275350000	147050000	128300000
Q9CZ04	Q9CZ04	COP9 signalosome complex subunit 7a	Cops7a	NaN	NaN	NaN	NaN	NaN	NaN	NaN	NaN	NaN	NaN	NaN	NaN	NaN	NaN	NaN	NaN	NaN	NaN	NaN	NaN	NaN	NaN	2.7662	2.9037	1	1	1	12.7	12.7	12.7	30.224	275	275	0	37.332	1.2041	3.2718	299340000	87690000	211650000	32148000	13285000	18864000	23082000	9416800	13665000
Q8VBV7	Q8VBV7	COP9 signalosome complex subunit 8	Cops8	NaN	NaN	NaN	NaN	NaN	NaN	NaN	NaN	1.056	2.0579	NaN	NaN	NaN	NaN	NaN	NaN	NaN	NaN	NaN	NaN	NaN	NaN	NaN	NaN	1	1	1	6.7	6.7	6.7	23.255	209	209	0	2.7593	1.6497	2.4509	93332000	42540000	50791000	6820500	3451200	3369300	20544000	13862000	6682200
P61924	P61924	Coatomer subunit zeta-1	Copz1	NaN	NaN	NaN	NaN	NaN	NaN	NaN	NaN	NaN	NaN	NaN	NaN	NaN	NaN	NaN	NaN	2.1438	4.0698	NaN	NaN	NaN	NaN	NaN	NaN	2	2	2	16.4	16.4	16.4	20.198	177	177	0	3.2167	0.69866	4.1626	204230000	82291000	121940000	18114000	7983300	10131000	12808000	5421400	7386500
Q9JHH9;F2Z4A2	Q9JHH9;F2Z4A2	Coatomer subunit zeta-2	Copz2	NaN	NaN	NaN	NaN	NaN	NaN	NaN	NaN	NaN	NaN	NaN	NaN	NaN	NaN	NaN	NaN	NaN	NaN	NaN	NaN	NaN	NaN	NaN	NaN	2	2	2	18.5	18.5	18.5	22.934	205	205;68	0	6.8105	0.61541	1.5843	33246000	13073000	20172000	0	0	0	0	0	0
A0A1W2P7G5;A0A1W2P7J1;E9Q3H6	A0A1W2P7G5;A0A1W2P7J1;E9Q3H6		Coq10a	NaN	NaN	NaN	NaN	NaN	NaN	NaN	NaN	NaN	NaN	NaN	NaN	NaN	NaN	NaN	NaN	NaN	NaN	NaN	NaN	NaN	NaN	NaN	NaN	1	1	1	8.8	8.8	8.8	24.923	217	217;249;259	0	13.046	NaN	NaN	0	0	0	0	0	0	0	0	0
Q8BMS4	Q8BMS4	Ubiquinone biosynthesis O-methyltransferase, mitochondrial	Coq3	NaN	NaN	NaN	NaN	NaN	NaN	NaN	NaN	NaN	NaN	NaN	NaN	NaN	NaN	NaN	NaN	NaN	NaN	NaN	NaN	NaN	NaN	NaN	NaN	2	2	2	8.1	8.1	8.1	40.956	370	370	0	30.652	0.54059	1.3243	797180000	452680000	344510000	60742000	41610000	19132000	53463000	37294000	16169000
Q9CXI0	Q9CXI0	2-methoxy-6-polyprenyl-1,4-benzoquinol methylase, mitochondrial	Coq5	0.29043	1.5254	0.3506	1.9513	NaN	NaN	NaN	NaN	0.60324	2.0635	NaN	NaN	NaN	NaN	0.93922	1.3592	1.157	1.6075	2.3433	1.8773	2.3805	2.0406	1.7465	1.8524	3	3	3	11.6	11.6	11.6	37.335	327	327	0	13.935	1.0792	1.8738	1538600000	724710000	813910000	94139000	58426000	35714000	195600000	121360000	74246000
Q8R1S0;D6RG57;D3YW66;F6ZE40	Q8R1S0;D6RG57;D3YW66;F6ZE40	Ubiquinone biosynthesis monooxygenase COQ6, mitochondrial	Coq6	0.17155	0.85974	0.17209	0.93142	0.18132	0.8608	0.28474	0.83727	0.19306	0.51115	0.17705	0.35014	0.54945	0.76169	NaN	NaN	0.54589	0.82981	0.80087	0.74452	1.0839	1.072	0.79347	0.9832	5	5	5	12.4	12.4	12.4	51.392	476	476;282;432;200	0	21.649	0.47365	0.83727	2097900000	1507500000	590370000	188150000	146630000	41520000	68558000	56163000	12395000
P97478	P97478	5-demethoxyubiquinone hydroxylase, mitochondrial	Coq7	NaN	NaN	NaN	NaN	NaN	NaN	NaN	NaN	NaN	NaN	NaN	NaN	NaN	NaN	NaN	NaN	NaN	NaN	NaN	NaN	NaN	NaN	NaN	NaN	1	1	1	12.9	12.9	12.9	24.041	217	217	0	20.725	0.61955	1.3699	360620000	211130000	149490000	51849000	35097000	16751000	67789000	50036000	17753000
Q8K1Z0;F6SFF5	Q8K1Z0;F6SFF5	Ubiquinone biosynthesis protein COQ9, mitochondrial	Coq9	0.24277	1.3385	0.23499	1.3417	0.23556	1.2603	0.44388	1.4603	0.36894	1.2769	0.39198	1.3826	0.90842	1.2712	0.78062	1.3116	0.9082	1.3574	1.7427	1.4896	1.7153	1.4129	1.2597	1.3785	3	3	3	11.5	11.5	11.5	35.082	313	313;270	0	38.811	0.72342	1.3426	22431000000	13149000000	9281800000	2060200000	1404200000	656020000	1735400000	1242600000	492780000
G3UYK8;O89053;D3YW57;A0A0U1RPY8	G3UYK8;O89053	Coronin;Coronin-1A	Coro1a	NaN	NaN	NaN	NaN	0.71677	1.2474	NaN	NaN	NaN	NaN	NaN	NaN	3.2635	3.7485	NaN	NaN	NaN	NaN	NaN	NaN	NaN	NaN	NaN	NaN	3	2	2	10.8	8.7	8.7	43.26	389	389;461;233;246	0	2.8315	0.72087	2.8253	145670000	68563000	77107000	0	0	0	0	0	0
Q9WUM4	Q9WUM4	Coronin-1C	Coro1c	0.25129	0.35522	NaN	NaN	NaN	NaN	NaN	NaN	NaN	NaN	NaN	NaN	NaN	NaN	NaN	NaN	NaN	NaN	NaN	NaN	NaN	NaN	NaN	NaN	1	1	1	2.7	2.7	2.7	53.12	474	474	0	3.3907	1.6398	2.467	67197000	42957000	24240000	0	0	0	0	0	0
B9EIZ7;Q920M5;Q9WUM3	B9EIZ7;Q920M5	Coronin;Coronin-6	Coro6	0.73443	1.7048	0.74121	2.1852	NaN	NaN	NaN	NaN	NaN	NaN	NaN	NaN	NaN	NaN	NaN	NaN	2.5846	3.8463	4.2757	3.9165	4.1827	3.6471	3.6117	4.4787	3	3	2	7.2	7.2	5.3	48.22	432	432;471;484	0	5.3196	2.5238	3.8463	516360000	183200000	333170000	20677000	6833800	13843000	11114000	3777400	7336300
Q9CQI6	Q9CQI6	Coactosin-like protein	Cotl1	0.55454	3.5021	0.48805	2.2116	0.5253	3.222	1.1387	3.8711	0.8891	2.756	0.77453	2.8953	2.6373	3.5189	1.7393	2.7991	2.007	3.2566	3.3282	3.4909	2.9441	3.1391	2.3624	2.5859	4	4	4	28.2	28.2	28.2	15.944	142	142	0	16.079	1.0003	3.2035	1089500000	499500000	589960000	137300000	65994000	71307000	45729000	22720000	23009000
P56394	P56394	Cytochrome c oxidase copper chaperone	Cox17	1.2594	6.5128	1.1788	6.1196	1.1094	5.0694	2.0017	6.536	1.9826	6.3848	2.0039	7.0075	3.4931	5.3012	2.4853	4.9104	2.9892	5.4189	4.4195	3.8136	4.3706	3.9164	3.7	4.4546	3	3	3	60.3	60.3	60.3	6.784	63	63	0	5.8193	2.1546	5.5386	1299100000	393580000	905570000	197450000	66810000	130630000	67574000	23059000	44515000
Q9D7J4	Q9D7J4	Cytochrome c oxidase protein 20 homolog	Cox20	0.37622	2.3599	0.33003	1.893	0.41246	2.5629	0.76027	2.146	NaN	NaN	NaN	NaN	NaN	NaN	1.176	1.8785	1.3458	2.5805	2.873	2.6304	2.7973	2.8804	NaN	NaN	2	2	2	20.5	20.5	20.5	13.163	117	117	0	3.3896	0.93129	2.3798	572950000	305160000	267790000	64564000	36064000	28500000	0	0	0
P19783;M0QWX7	P19783;M0QWX7	Cytochrome c oxidase subunit 4 isoform 1, mitochondrial	Cox4i1	0.1876	1.1622	0.15601	1.0247	0.17473	1.0435	0.29374	1.0293	0.27988	1.0856	0.25804	1.0505	0.65747	0.98407	0.51273	1.0558	0.55159	1.0207	1.1695	1.2333	1.097	1.0779	0.82738	1.0964	8	8	8	63.9	63.9	63.9	19.53	169	169;92	0	205.7	0.53965	1.0689	79729000000	54586000000	25143000000	7854400000	5852400000	2002000000	5180200000	4000300000	1180000000
P12787	P12787	Cytochrome c oxidase subunit 5A, mitochondrial	Cox5a	0.17978	1.2112	0.22987	1.4577	0.17826	1.1212	0.32538	1.1954	0.29712	1.16	0.33271	1.1343	0.69495	1.0281	0.56133	1.0566	0.60798	1.0921	1.2642	1.12	1.1955	1.176	0.81356	1.0317	4	4	4	37.7	37.7	37.7	16.101	146	146	0	323.31	0.58474	1.1092	245740000000	162910000000	82833000000	28655000000	20711000000	7944200000	27291000000	20476000000	6815300000
Q9D881;P19536	Q9D881;P19536	Cytochrome c oxidase subunit 5B, mitochondrial	Cox5b	0.18401	1.0886	0.17087	1.1209	0.17588	1.0667	0.30181	1.0619	0.2923	1.1234	0.29222	1.1209	0.66434	1.0265	0.54638	1.089	0.58869	1.099	1.2699	1.1987	1.2163	1.2124	0.90315	1.1689	5	5	5	39.5	39.5	39.5	13.847	129	129;128	0	160.01	0.58658	1.1117	33564000000	22756000000	10808000000	3112000000	2412400000	699540000	1226100000	935640000	290430000
Q9DCW5;P43024	Q9DCW5;P43024	Cytochrome c oxidase subunit 6A, mitochondrial;Cytochrome c oxidase subunit 6A1, mitochondrial	Cox6a1	NaN	NaN	NaN	NaN	NaN	NaN	NaN	NaN	NaN	NaN	NaN	NaN	NaN	NaN	NaN	NaN	NaN	NaN	NaN	NaN	NaN	NaN	NaN	NaN	1	1	1	18.8	18.8	18.8	12.483	112	112;111	0	3.5808	NaN	NaN	16709000	12025000	4684100	16709000	12025000	4684100	0	0	0
P43023	P43023	Cytochrome c oxidase subunit 6A2, mitochondrial	Cox6a2	NaN	NaN	NaN	NaN	NaN	NaN	NaN	NaN	NaN	NaN	NaN	NaN	NaN	NaN	NaN	NaN	NaN	NaN	NaN	NaN	NaN	NaN	NaN	NaN	1	1	1	27.8	27.8	27.8	10.749	97	97	0	36.035	NaN	NaN	0	0	0	0	0	0	0	0	0
P56391	P56391	Cytochrome c oxidase subunit 6B1	Cox6b1	0.18395	1.0558	0.17414	1.0101	0.20812	1.1315	0.31593	1.0358	0.31554	1.1929	0.27415	1.1543	0.63498	0.96252	0.50706	0.96899	0.56379	0.96013	1.228	1.1574	1.158	1.0428	0.86265	1.0266	1	1	1	17.4	17.4	17.4	10.071	86	86	0	78.762	0.57967	1.0236	16064000000	9950100000	6113500000	2332700000	1734900000	597730000	299280000	225750000	73536000
Q9CPQ1;D3Z6E1;A0A0G2JDA6	Q9CPQ1;D3Z6E1	Cytochrome c oxidase subunit 6C	Cox6c	0.16961	0.99397	0.1671	0.92632	0.17657	1.004	0.29817	0.99892	0.31209	1.0551	0.28683	1.112	0.69354	1.0376	0.55205	1.0586	0.58832	1.0445	1.3019	1.1589	1.2274	1.1462	0.90909	1.1211	8	8	8	71.1	71.1	71.1	8.4689	76	76;48;10	0	8.9425	0.53943	1.0633	33300000000	21703000000	11598000000	2947200000	2237500000	709700000	1143500000	872590000	270950000
A0A140LIU4;P56392	A0A140LIU4;P56392	Cytochrome c oxidase subunit 7A1, mitochondrial	Cox7a1	0.19954	1.0254	0.18976	0.93737	0.19833	1.108	0.30622	1.0187	0.36265	1.118	0.30801	1.071	0.80644	1.1259	0.65608	1.1369	0.6232	1.0446	1.4409	1.3838	1.3358	1.109	0.94226	1.18	1	1	1	14.6	14.6	14.6	9.8272	89	89;80	0	4.5318	0.61617	1.1057	10889000000	7701600000	3187000000	2222100000	1653700000	568380000	322210000	241000000	81216000
P48771	P48771	Cytochrome c oxidase subunit 7A2, mitochondrial	Cox7a2	0.40685	2.3591	0.38843	2.1667	0.4064	2.2091	0.63947	2.1278	0.66425	2.3636	0.64675	2.3178	1.6766	2.6562	1.3302	2.5875	1.1691	2.047	2.6395	2.2781	2.5753	2.2888	1.8446	2.2081	1	1	1	15.7	15.7	15.7	9.2908	83	83	0	3.0089	1.1476	2.2651	5107600000	2568000000	2539600000	836320000	511590000	324730000	432680000	259890000	172790000
E9PZS8;Q61387	E9PZS8;Q61387	Cytochrome c oxidase subunit 7A-related protein, mitochondrial	Cox7a2l	NaN	NaN	NaN	NaN	NaN	NaN	NaN	NaN	NaN	NaN	NaN	NaN	NaN	NaN	NaN	NaN	NaN	NaN	NaN	NaN	NaN	NaN	NaN	NaN	2	2	2	15.7	15.7	15.7	14.913	134	134;111	0.0021265	2.2538	1.3662	4.1399	145400000	52765000	92630000	20274000	8142500	12131000	9333200	3982500	5350800
G3X9T8;G3X8Q5;E9PZD8;Q61147;G3UWP5;G3UXG1;CON__ENSEMBL:ENSBTAP00000031900	G3X9T8;G3X8Q5;E9PZD8;Q61147	Ceruloplasmin	Cp	1.3	4.1261	1.4184	1.9164	1.5107	3.5981	2.2031	4.5818	2.1692	3.277	2.3107	7.5239	3.0605	3.6312	3.6269	5.2556	2.7454	3.2647	2.8797	2.6411	2.5799	2.3475	1.9461	2.1403	11	11	11	12.4	12.4	12.4	121.08	1060	1060;1085;1086;1061;197;120;1064	0	23.085	1.9593	3.8342	1800300000	616450000	1183800000	286480000	82263000	204220000	56243000	18143000	38100000
P15089	P15089	Mast cell carboxypeptidase A	Cpa3	0.051578	0.29424	0.10174	0.50551	0.089244	0.26645	0.10547	0.26686	0.074119	0.2225	0.071952	0.23775	0.19285	0.26314	0.13929	0.23645	0.15849	0.22202	0.26763	0.22948	0.25375	0.20763	0.21908	0.22513	3	3	3	7.9	7.9	7.9	48.789	417	417	0	8.5162	0.21985	0.22516	826060000	705220000	120840000	53530000	48774000	4756000	53194000	49401000	3792500
P36552	P36552	Oxygen-dependent coproporphyrinogen-III oxidase, mitochondrial	Cpox	NaN	NaN	NaN	NaN	NaN	NaN	NaN	NaN	NaN	NaN	NaN	NaN	NaN	NaN	NaN	NaN	NaN	NaN	NaN	NaN	NaN	NaN	NaN	NaN	1	1	1	2.7	2.7	2.7	49.714	443	443	0	3.6312	1.1384	2.7806	225720000	96744000	128970000	0	0	0	18181000	9987300	8193900
Q8BFS6	Q8BFS6	Serine/threonine-protein phosphatase CPPED1	Cpped1	0.33229	0.68963	NaN	NaN	0.32076	1.374	0.66594	2.118	0.4928	1.0068	NaN	NaN	NaN	NaN	NaN	NaN	NaN	NaN	1.5885	1.2818	1.7943	1.507	1.6492	1.7096	3	3	3	18.9	18.9	18.9	35.247	312	312	0	7.111	0.73733	1.4763	340400000	158740000	181660000	71720000	39884000	31836000	30158000	19525000	10633000
Q8BTV2	Q8BTV2	Cleavage and polyadenylation specificity factor subunit 7	Cpsf7	NaN	NaN	NaN	NaN	NaN	NaN	NaN	NaN	NaN	NaN	NaN	NaN	NaN	NaN	NaN	NaN	NaN	NaN	NaN	NaN	NaN	NaN	NaN	NaN	1	1	1	5.3	5.3	5.3	52.01	471	471	0	18.298	0.48253	1.0109	21613000	19464000	2148800	0	0	0	5582200	5582200	0
Q924X2;F6QXT4	Q924X2	Carnitine O-palmitoyltransferase 1, muscle isoform	Cpt1b	0.23014	1.0498	0.2449	1.0788	0.28658	0.7309	0.42962	0.72149	0.38712	0.54981	0.43615	0.88086	1.1451	1.7055	0.85197	1.9172	0.90053	1.1783	1.9388	2.0257	1.7162	1.5491	1.2645	1.8559	6	6	6	12.7	12.7	12.7	88.216	772	772;151	0	41.504	0.55224	1.3266	6794100000	4288200000	2505900000	737400000	492230000	245170000	158940000	114200000	44735000
P52825;A2A8E8;A2A8E7;A2A8E9	P52825	Carnitine O-palmitoyltransferase 2, mitochondrial	Cpt2	0.21595	1.1556	0.22085	1.1814	0.22154	1.1917	0.36359	1.1989	0.35626	1.2479	0.32897	1.2617	0.76193	1.1861	0.59571	0.93729	0.66926	1.1289	1.5068	1.4866	1.4134	1.3286	1.0133	1.3228	11	11	11	24.6	24.6	24.6	73.98	658	658;265;223;88	0	123.23	0.58858	1.2451	14480000000	8694000000	5786500000	1631600000	1173500000	458170000	848620000	606410000	242210000
O88843	O88843	Death domain-containing protein CRADD	Cradd	NaN	NaN	NaN	NaN	NaN	NaN	NaN	NaN	NaN	NaN	NaN	NaN	NaN	NaN	NaN	NaN	NaN	NaN	NaN	NaN	NaN	NaN	NaN	NaN	1	1	1	8.5	8.5	8.5	22.656	199	199	0	6.1011	NaN	NaN	0	0	0	0	0	0	0	0	0
H7BX88;P47934;B7ZDD7;F7BF80;A2AWJ5	H7BX88;P47934	Carnitine O-acetyltransferase	Crat	0.17998	0.995	0.17601	0.96869	0.16843	0.90593	0.31577	1.051	0.30253	1.0517	0.2651	0.83658	0.62809	0.95268	0.51889	0.82915	0.57858	0.90916	1.2777	1.2006	1.2217	1.1722	0.89577	1.0928	17	17	17	33.6	33.6	33.6	68.644	605	605;626;205;201;132	0	69.902	0.5185	1.0246	17220000000	11831000000	5388700000	1537400000	1174700000	362670000	1331900000	1028800000	303150000
A0A0G2JEK2;P63254	A0A0G2JEK2;P63254	Cysteine-rich protein 1	Crip1	0.39331	2.4125	0.3828	2.069	0.43773	2.7638	0.86987	2.8179	0.82223	2.9068	0.62488	2.2224	2.183	3.1225	1.4562	2.8449	1.8901	3.3947	3.5539	2.9239	3.3027	3.3518	2.6342	3.2618	3	3	3	30.5	30.5	30.5	13.582	128	128;77	0	12.241	1.2345	2.8707	4359300000	1967500000	2391800000	583630000	277610000	306020000	111210000	56312000	54902000
Q9DCT8;A0A0G2JF37	Q9DCT8	Cysteine-rich protein 2	Crip2	0.5457	2.6763	0.57473	2.856	NaN	NaN	0.91512	2.7418	0.83639	2.2993	NaN	NaN	2.5899	3.6805	2.0498	2.9954	1.7928	2.4483	3.6376	2.882	3.5034	2.881	2.4613	2.7366	5	5	5	34.6	34.6	34.6	22.727	208	208;84	0	96.018	2.4513	2.7338	1274700000	455920000	818800000	114520000	62080000	52439000	50047000	25716000	24331000
Q64010;F7D232;Q8JZR2;Q5ND50	Q64010;F7D232	Adapter molecule crk	Crk	0.37927	1.703	0.30819	1.778	0.37878	2.0211	0.65198	1.5268	NaN	NaN	0.5325	1.545	1.4435	1.8332	1.1983	1.6135	1.3788	1.9362	2.1792	1.6767	1.7594	1.3384	NaN	NaN	3	3	3	10.2	10.2	10.2	33.814	304	304;224;204;261	0	4.3772	0.95694	1.6836	572080000	301610000	270470000	35389000	21808000	13581000	12522000	8173600	4348700
P47941	P47941	Crk-like protein	Crkl	0.46716	1.7342	0.45653	1.0826	0.51521	0.85272	NaN	NaN	0.85637	1.4998	0.82815	1.629	2.0682	2.7443	1.7316	2.5055	1.6463	2.3154	3.3696	2.5896	3.4274	2.7834	2.6698	2.7616	3	3	3	11.6	11.6	11.6	33.83	303	303	0	3.8769	0.9431	2.3084	685210000	300600000	384600000	11097000	5343800	5752800	18408000	9431800	8976400
P23927;A0A1L1SRG5	P23927;A0A1L1SRG5	Alpha-crystallin B chain	Cryab	0.46057	2.5138	0.4494	2.5044	0.48778	2.5569	0.79555	2.5632	0.88123	2.9972	0.90086	3.0186	1.7164	2.4364	1.5095	2.5429	1.5716	2.6202	3.1366	2.6327	2.9603	2.5799	2.3609	2.703	12	12	12	58.9	58.9	58.9	20.069	175	175;130	0	323.31	1.2458	2.6143	321690000000	136960000000	184720000000	30799000000	17045000000	13753000000	19791000000	10360000000	9431500000
P47199;A0A0A6YXR4;A0A0A6YVS7;V9GXY8;A0A0G2JFU5;D3YWU6;D3Z4Q4;D3Z2X0;D3YUG9	P47199;A0A0A6YXR4	Quinone oxidoreductase	Cryz	0.23361	1.2555	0.21978	0.90934	0.21814	0.8125	0.3255	1.0724	0.29474	1.0046	0.30658	0.95985	0.61835	0.82806	0.57971	0.79663	0.74799	0.9791	1.1648	0.96662	1.259	1.0603	0.9502	0.96621	7	7	7	27.2	27.2	27.2	35.268	331	331;301;171;223;56;97;137;152;173	0	17.461	0.59932	0.96662	1947700000	1192100000	755590000	149750000	111440000	38312000	134320000	100470000	33850000
Q9CZU6	Q9CZU6	Citrate synthase, mitochondrial	Cs	0.15596	0.95237	0.15689	0.9051	0.15564	0.88839	0.31585	1.0955	0.25393	0.97131	0.23513	0.9349	0.58544	0.87486	0.48024	0.91134	0.54459	1.0313	1.1566	1.1298	1.1122	1.0407	0.82126	1.1263	9	9	5	24.8	24.8	9.9	51.736	464	464	0	77.998	0.48588	0.97221	114620000000	79745000000	34878000000	8380300000	6404000000	1976300000	7762100000	6176500000	1585600000
Q8JZN2;Q91W50;A0A0G2JF72;A0A0G2JDJ7;A0A0G2JE62	Q8JZN2;Q91W50;A0A0G2JF72	Cold shock domain-containing protein E1	Csde1	NaN	NaN	1.1608	2.9319	NaN	NaN	1.8344	2.982	NaN	NaN	NaN	NaN	NaN	NaN	NaN	NaN	3.0443	3.882	NaN	NaN	4.7442	5.0337	2.8936	3.3163	7	7	7	14	14	14	85.652	767	767;798;668;112;151	0	13.019	1.6365	3.3291	324840000	108170000	216670000	34938000	11046000	23892000	18537000	6022900	12514000
E9Q1T9;Q9ERK4;F6ZEW4;E9QAX7	E9Q1T9;Q9ERK4;F6ZEW4	Exportin-2	Cse1l	0.55252	2.8591	0.51644	1.9215	0.55527	1.2645	1.0332	3.1148	0.96088	2.0773	0.93679	1.6495	2.2137	3.2847	1.9959	2.5168	1.9981	2.9044	4.4556	3.976	3.6313	3.2521	2.68	3.3809	9	9	9	13.6	13.6	13.6	103.89	915	915;971;658;415	0	198.85	1.3704	2.8206	2036800000	926560000	1110200000	220680000	115280000	105400000	191070000	93386000	97680000
Q80X68	Q80X68	Citrate synthase	Csl	0.15856	0.52032	0.13975	0.85527	NaN	NaN	0.31958	0.66372	0.24013	0.88157	0.21946	0.55699	0.55643	0.83891	0.46618	0.84093	0.51922	1.0248	1.037	1.0338	0.99023	0.87476	NaN	NaN	5	1	1	17.2	2.4	2.4	52.325	466	466	0	2.8833	0.49023	0.83992	4122100000	2987400000	1134600000	293500000	226590000	66916000	433290000	350050000	83243000
Q60737	Q60737	Casein kinase II subunit alpha	Csnk2a1	NaN	NaN	NaN	NaN	NaN	NaN	NaN	NaN	NaN	NaN	NaN	NaN	NaN	NaN	NaN	NaN	NaN	NaN	NaN	NaN	NaN	NaN	NaN	NaN	1	1	1	3.3	3.3	3.3	45.133	391	391	0.0036326	2.0276	1.539	2.6752	203520000	86969000	116550000	18313000	8088700	10224000	0	0	0
G3UXG7;P67871	G3UXG7;P67871	Casein kinase II subunit beta	Csnk2b	NaN	NaN	NaN	NaN	NaN	NaN	NaN	NaN	NaN	NaN	NaN	NaN	NaN	NaN	NaN	NaN	NaN	NaN	NaN	NaN	NaN	NaN	NaN	NaN	1	1	1	10.4	10.4	10.4	18.926	164	164;215	0	3.2162	1.5472	2.596	31367000	11001000	20366000	0	0	0	16610000	6791600	9818900
Q8VHY0	Q8VHY0	Chondroitin sulfate proteoglycan 4	Cspg4	NaN	NaN	NaN	NaN	NaN	NaN	NaN	NaN	NaN	NaN	NaN	NaN	2.6287	4.0939	NaN	NaN	NaN	NaN	NaN	NaN	NaN	NaN	NaN	NaN	2	2	2	1.3	1.3	1.3	252.31	2327	2327	0	5.3524	1.4633	3.8399	205320000	64523000	140790000	33051000	7923000	25128000	0	0	0
P97315	P97315	Cysteine and glycine-rich protein 1	Csrp1	0.44227	2.5785	0.41396	0.89992	0.63565	1.311	NaN	NaN	NaN	NaN	NaN	NaN	NaN	NaN	NaN	NaN	NaN	NaN	3.9993	3.1428	3.4634	2.7845	2.7864	3.4397	6	6	6	45.6	45.6	45.6	20.583	193	193	0	18.628	2.9024	2.7013	605030000	194600000	410430000	5981200	3649900	2331300	0	0	0
P50462;A0A140LHC6	P50462	Cysteine and glycine-rich protein 3	Csrp3	0.25416	1.3465	0.22422	1.2601	0.30292	1.4646	0.46808	1.5446	0.48801	1.6407	0.48929	1.4172	1.2152	1.6975	1.0543	1.81	0.95271	1.4904	2.1193	1.8449	2.1835	1.9232	1.8392	2.1508	9	9	9	61.3	61.3	61.3	20.895	194	194;65	0	266.9	1.0034	1.6825	12471000000	6401500000	6069300000	1266100000	852390000	413720000	1176900000	792010000	384880000
Q62426	Q62426	Cystatin-B	Cstb	NaN	NaN	NaN	NaN	NaN	NaN	NaN	NaN	NaN	NaN	NaN	NaN	1.1902	1.821	NaN	NaN	NaN	NaN	NaN	NaN	NaN	NaN	NaN	NaN	3	3	3	42.9	42.9	42.9	11.045	98	98	0	7.3242	1.1223	2.1268	197000000	103200000	93799000	0	0	0	12901000	8725400	4175300
H3BJ71;H3BKL6;H3BL19;H3BJI6;H3BK44;E9PY90;H3BK48;E9Q3S2;H3BKH2;H3BJS0;Q8R311;Q91ZV0;H3BJY7;H3BJS5;H3BJ35	H3BJ71;H3BKL6;H3BL19;H3BJI6;H3BK44;E9PY90;H3BK48;E9Q3S2;H3BKH2;H3BJS0;Q8R311;Q91ZV0;H3BJY7;H3BJS5	cTAGE family member 5;Melanoma inhibitory activity protein 2	Ctage5;Mia2	0.91521	1.7456	0.96018	1.2454	0.90711	1.2697	1.4102	4.6737	1.6015	2.9382	NaN	NaN	2.8383	3.4102	1.8948	2.919	1.9051	2.2049	NaN	NaN	NaN	NaN	NaN	NaN	4	4	4	9.3	9.3	9.3	58.792	514	514;701;725;753;761;772;785;794;796;805;779;1396;185;269;147	0	4.814	1.519	2.2293	553540000	226130000	327420000	93103000	37760000	55343000	59150000	22561000	36590000
A0A0J9YU62;O88712	A0A0J9YU62;O88712	C-terminal-binding protein 1	Ctbp1	NaN	NaN	NaN	NaN	NaN	NaN	NaN	NaN	NaN	NaN	NaN	NaN	NaN	NaN	NaN	NaN	NaN	NaN	NaN	NaN	NaN	NaN	NaN	NaN	1	1	1	5.8	5.8	5.8	46.527	429	429;441	0	17.801	1.5382	4.9909	503840000	172540000	331300000	32993000	14878000	18115000	45568000	16250000	29319000
P26231	P26231	Catenin alpha-1	Ctnna1	NaN	NaN	NaN	NaN	NaN	NaN	NaN	NaN	NaN	NaN	1.6985	4.7435	3.3792	5.0175	NaN	NaN	NaN	NaN	NaN	NaN	NaN	NaN	NaN	NaN	2	2	2	4.1	4.1	4.1	100.11	906	906	0	23.577	1.8071	3.5047	421080000	161390000	259690000	59500000	27301000	32198000	26149000	9683700	16465000
F6QZ47;D3YUH4;E9Q6A9;Q02248	F6QZ47;D3YUH4;E9Q6A9;Q02248	Catenin beta-1	Ctnnb1	NaN	NaN	NaN	NaN	NaN	NaN	NaN	NaN	NaN	NaN	NaN	NaN	NaN	NaN	NaN	NaN	NaN	NaN	NaN	NaN	NaN	NaN	NaN	NaN	1	1	1	8.3	8.3	8.3	16.505	145	145;174;607;781	0.00056054	2.7137	3.5628	3.2939	24409000	6077400	18332000	0	0	0	0	0	0
Q9CWL8	Q9CWL8	Beta-catenin-like protein 1	Ctnnbl1	NaN	NaN	NaN	NaN	NaN	NaN	NaN	NaN	NaN	NaN	NaN	NaN	NaN	NaN	NaN	NaN	NaN	NaN	NaN	NaN	NaN	NaN	NaN	NaN	1	1	1	2	2	2	64.979	563	563	0.0055556	1.8511	3.2284	4.3708	42716000	11834000	30882000	0	0	0	0	0	0
D3Z2H7;E9Q986;D3Z7H6;E9Q906;E9Q907;E9Q905;E9Q8Z4;E9Q8Z9;D3Z2H2;E9Q903;E9Q901;E9Q904;G3X9V2;E9Q8Z5;E9Q8Z6;E9Q8Z8;P30999	D3Z2H7;E9Q986;D3Z7H6;E9Q906;E9Q907;E9Q905;E9Q8Z4;E9Q8Z9;D3Z2H2;E9Q903;E9Q901;E9Q904;G3X9V2;E9Q8Z5;E9Q8Z6;E9Q8Z8;P30999	Catenin delta-1	Ctnnd1	0.99782	2.0396	1.0105	1.4995	0.87236	1.1055	1.6744	1.7304	1.386	1.8681	NaN	NaN	3.0459	3.6443	NaN	NaN	NaN	NaN	NaN	NaN	NaN	NaN	NaN	NaN	2	2	2	4.3	4.3	4.3	67.935	609	609;830;837;839;860;866;868;878;884;892;907;913;932;940;961;967;938	0	6.6517	1.3707	1.8783	288230000	122300000	165930000	36168000	13805000	22362000	18939000	8462300	10477000
P10605	P10605	Cathepsin B;Cathepsin B light chain;Cathepsin B heavy chain	Ctsb	1.0136	5.7299	1.006	5.2501	0.99561	5.4262	1.5534	4.9232	1.1883	3.9154	1.2516	4.5855	2.7193	3.71	2.2226	2.887	2.0707	3.1948	3.7567	3.0135	3.7552	3.0818	2.8467	2.918	4	4	4	15	15	15	37.279	339	339	0	106.68	1.5702	3.6126	2253100000	778700000	1474400000	316600000	124540000	192070000	167530000	77390000	90139000
F8WIR1;P18242;A0A1B0GT66;F6Y6L6	F8WIR1;P18242;A0A1B0GT66;F6Y6L6	Cathepsin D	Ctsd	1.1072	4.2489	1.1271	3.1594	1.234	4.4437	1.671	3.8878	0.9719	3.3462	1.3501	4.7129	2.9485	3.8251	2.4726	4.0022	2.7248	4.0011	2.6326	2.287	4.7788	3.88	3.112	3.6254	5	5	5	14.1	14.1	14.1	44.215	404	404;410;273;278	0	9.4485	1.7415	3.804	2977200000	1081700000	1895600000	342650000	141020000	201630000	323810000	136300000	187520000
P06797	P06797	Cathepsin L1;Cathepsin L1 heavy chain;Cathepsin L1 light chain	Ctsl	NaN	NaN	NaN	NaN	NaN	NaN	NaN	NaN	NaN	NaN	NaN	NaN	NaN	NaN	NaN	NaN	NaN	NaN	NaN	NaN	NaN	NaN	NaN	NaN	2	2	2	10.2	10.2	10.2	37.547	334	334	0	5.9046	1.7524	3.3957	139370000	42517000	96852000	19119000	7045600	12073000	14127000	5195300	8931800
Q921L6;Q60598	Q921L6;Q60598	Src substrate cortactin	Cttn	0.59722	1.7726	0.59666	0.92857	0.61115	0.93567	1.1694	1.7181	1.0634	2.4023	0.94993	1.8295	2.6844	3.9617	1.7894	2.5919	2.1678	3.326	2.9566	2.7293	4.5587	4.2742	3.1988	4.0569	9	9	9	22	22	22	57.086	509	509;546	0	11.234	1.2197	2.5549	1875500000	836150000	1039400000	239250000	104340000	134900000	99726000	50014000	49713000
Q3TPM3;Q9WTX6	Q3TPM3;Q9WTX6	Cullin-1	Cul1	NaN	NaN	NaN	NaN	NaN	NaN	NaN	NaN	NaN	NaN	NaN	NaN	NaN	NaN	NaN	NaN	NaN	NaN	NaN	NaN	NaN	NaN	NaN	NaN	1	1	1	2.3	2.3	2.3	80.588	699	699;776	0.0078701	1.6779	1.5753	2.062	63373000	23028000	40345000	16908000	7245900	9662400	6752700	2863100	3889600
E9Q4T8;Q9JLV5	E9Q4T8;Q9JLV5	Cullin-3	Cul3	0.96638	3.9256	0.92089	1.2821	1.001	2.1655	1.9709	2.5566	NaN	NaN	NaN	NaN	3.1887	5.3868	NaN	NaN	NaN	NaN	3.3164	2.9139	NaN	NaN	NaN	NaN	3	3	3	4.3	4.3	4.3	81.11	702	702;768	0	25.349	1.0312	2.6307	373380000	150010000	223370000	43921000	15819000	28102000	16722000	7548100	9173500
Q3TCH7;E9PXT5	Q3TCH7;E9PXT5	Cullin-4A	Cul4a	NaN	NaN	NaN	NaN	NaN	NaN	NaN	NaN	NaN	NaN	NaN	NaN	NaN	NaN	NaN	NaN	NaN	NaN	NaN	NaN	4.3062	3.8247	NaN	NaN	2	2	2	3.8	3.8	3.8	87.752	759	759;265	0.0046584	1.9951	1.0153	1.463	116240000	47246000	68992000	18832000	8024600	10807000	0	0	0
E9PV12;G3X914;Q9D5V5;E9Q6Z0;F8VQI6	E9PV12;G3X914;Q9D5V5;E9Q6Z0	Cullin-5	Cul5	0.42486	1.4048	0.44422	0.63352	0.48767	1.0425	0.90534	1.822	0.74132	1.5194	0.72721	1.0816	1.7103	2.6785	1.4076	1.9646	1.4761	2.0726	2.8846	2.889	3.0218	2.9095	2.1372	2.7553	13	13	13	19.2	19.2	19.2	95.85	828	828;855;780;651;59	0	61.197	0.87419	1.6023	1912400000	961550000	950820000	236400000	129480000	106920000	111180000	63063000	48112000
D5MCW4;Q9CQ89	D5MCW4;Q9CQ89	Protein CutA	Cuta	0.20498	1.4376	0.22829	1.541	0.22948	1.513	0.39936	1.4001	0.39959	1.5481	0.37195	2.1089	0.93451	1.3239	0.75587	1.6648	0.81099	1.5417	1.6992	1.7698	1.5428	1.5701	1.2881	1.659	2	2	2	14.9	14.9	14.9	16.453	154	154;177	0	3.3784	0.66317	1.529	4633100000	2838500000	1794700000	712820000	509770000	203050000	272630000	195660000	76970000
G5E850;P56395;E0CY88	G5E850;P56395	Cytochrome b5	Cyb5a	0.55894	3.5625	0.59379	4.032	0.62924	3.9415	1.1453	3.983	0.97733	3.8148	0.96961	3.9968	2.0409	3.1723	1.7395	3.5316	1.7382	3.2749	3.3124	3.2677	2.4137	2.4232	2.4591	3.249	4	4	4	71.4	71.4	71.4	11.142	98	98;134;110	0	89.662	1.15	3.56	7309000000	2920200000	4388900000	1034900000	469990000	564890000	244520000	117440000	127090000
Q9CQX2	Q9CQX2	Cytochrome b5 type B	Cyb5b	0.23425	1.4944	0.23936	1.5473	0.23716	1.964	0.41688	1.5328	0.35596	1.4868	0.35551	1.4344	0.84349	1.2495	0.66621	1.7015	0.78156	1.2595	1.3987	1.4011	1.5539	1.4716	1.1514	1.5	4	4	4	30.1	30.1	30.1	16.318	146	146	0	53.06	0.43874	1.4868	3426500000	2121600000	1304900000	390600000	267050000	123550000	184540000	134850000	49697000
G3UZG6;Q9DB73;G3UXV8;G3UZ57	G3UZG6;Q9DB73	NADH-cytochrome b5 reductase 1	Cyb5r1	NaN	NaN	0.20975	1.2231	0.25732	1.4224	0.36807	1.1599	0.32162	1.056	0.31871	0.97292	0.72065	0.88521	NaN	NaN	0.59807	0.85073	1.3048	0.98495	1.296	1.0752	0.97974	1.0659	4	4	4	25.6	25.6	25.6	19.449	176	176;305;80;100	0	11.229	0.67841	1.0295	1139200000	677080000	462070000	104500000	70635000	33862000	46052000	34474000	11579000
F2Z456;Q9DCN2;A0A0A0MQM3	F2Z456;Q9DCN2;A0A0A0MQM3	NADH-cytochrome b5 reductase;NADH-cytochrome b5 reductase 3;NADH-cytochrome b5 reductase 3 membrane-bound form;NADH-cytochrome b5 reductase 3 soluble form	Cyb5r3	0.36316	1.8427	0.32053	1.5186	0.47241	1.9287	0.76987	2.3775	0.68772	1.7784	NaN	NaN	NaN	NaN	NaN	NaN	NaN	NaN	NaN	NaN	NaN	NaN	1.7857	1.8379	3	3	3	15.3	15.3	15.3	34.929	313	313;301;143	0	17.555	0.70719	1.8308	568280000	302730000	265550000	66192000	39912000	26280000	52088000	33500000	18588000
Q9D0M3	Q9D0M3	Cytochrome c1, heme protein, mitochondrial	Cyc1	0.13663	0.75613	0.15174	0.86669	0.1516	0.83145	0.27437	0.8876	0.24978	0.85688	0.22162	0.78711	0.54769	0.76812	0.44698	0.79506	0.48022	0.80389	1.0055	0.84963	0.96904	0.84152	0.71837	0.80736	4	4	4	20	20	20	35.327	325	325	0	71.518	0.5152	0.82801	32493000000	22169000000	10324000000	2978400000	2328000000	650380000	2252900000	1798600000	454330000
P62897	P62897	Cytochrome c, somatic	Cycs	0.15078	0.91407	0.14748	0.88787	0.15223	0.88009	0.27118	0.95566	0.24833	0.95371	0.22765	0.87586	0.56899	0.85831	0.46758	0.88787	0.50423	0.98741	1.085	1.1127	1.0378	1.0341	0.77031	1.0019	11	11	6	74.3	74.3	42.9	11.605	105	105	0	229.79	0.48779	0.94178	99817000000	71482000000	28335000000	12378000000	9720500000	2658000000	4986900000	3956700000	1030300000
CON__P62894;P00015	CON__P62894;P00015	Cytochrome c, testis-specific	Cyct	NaN	NaN	NaN	NaN	NaN	NaN	NaN	NaN	NaN	NaN	NaN	NaN	NaN	NaN	NaN	NaN	NaN	NaN	NaN	NaN	NaN	NaN	NaN	NaN	6	1	1	46.7	13.3	13.3	11.703	105	105;105	1	-2	0.30747	0.98927	204560000	152680000	51879000	48155000	36101000	12055000	10197000	7182900	3014300
B1AQE4;Q3TZ02;A2A517;Q9QX11	B1AQE4;Q3TZ02;A2A517;Q9QX11	Cytohesin-1	Cyth1	NaN	NaN	NaN	NaN	NaN	NaN	NaN	NaN	NaN	NaN	NaN	NaN	NaN	NaN	NaN	NaN	NaN	NaN	NaN	NaN	NaN	NaN	NaN	NaN	1	1	1	20.2	20.2	20.2	11.529	99	99;400;460;398	0	10.96	1.0111	1.9711	248970000	107050000	141920000	29498000	22669000	6829200	0	0	0
Q9D172;A0A1W2P870;A0A1W2P7B6	Q9D172;A0A1W2P870	ES1 protein homolog, mitochondrial	D10Jhu81e	0.17799	0.96762	0.18502	1.0187	0.18512	0.97212	0.31303	1.0163	0.31131	1.0418	0.31234	1.0605	0.71125	0.96316	0.55466	0.91938	0.57461	0.96178	1.1691	1.0082	1.1599	1.0161	0.89493	0.97759	11	11	11	55.6	55.6	55.6	28.09	266	266;116;195	0	323.31	0.57017	0.99596	52673000000	33292000000	19381000000	5120400000	3875500000	1244900000	3146600000	2406300000	740250000
Q62165	Q62165	Dystroglycan;Alpha-dystroglycan;Beta-dystroglycan	Dag1	0.29538	1.5613	0.26994	1.4563	0.26904	1.231	0.50098	1.6756	0.44991	1.5853	0.45783	1.6594	0.97867	1.5412	0.84018	1.5236	0.87905	1.3911	1.8461	1.9723	1.644	1.5847	1.2805	1.6865	10	10	10	14	14	14	96.904	893	893	0	71.743	0.76709	1.5935	6983000000	4256200000	2726900000	953870000	646130000	307740000	416910000	276990000	139920000
G3UWJ4;G3UZC0;A0A0R4J1B9;G3X9M0;Q9ER88;G3UYP3;G3UWR5;G3UWZ6	G3UWJ4;G3UZC0;A0A0R4J1B9;G3X9M0;Q9ER88;G3UYP3;G3UWR5;G3UWZ6	28S ribosomal protein S29, mitochondrial	Dap3	NaN	NaN	NaN	NaN	NaN	NaN	NaN	NaN	NaN	NaN	NaN	NaN	NaN	NaN	NaN	NaN	NaN	NaN	NaN	NaN	NaN	NaN	NaN	NaN	2	2	2	14.5	14.5	14.5	23.126	200	200;212;366;396;391;66;165;255	0.0055724	1.8581	0.89921	1.1245	170990000	84226000	86768000	0	0	0	0	0	0
Q922B2;Q8BJY7	Q922B2	Aspartate--tRNA ligase, cytoplasmic	Dars	0.529	1.8748	0.57794	2.1919	0.57773	2.5118	1.234	3.4898	0.92915	1.6366	0.92865	1.788	2.1715	2.8004	1.8111	2.9077	2.2751	3.7184	3.6337	3.3018	3.6591	3.0638	2.9867	3.6248	3	3	3	6.4	6.4	6.4	57.147	501	501;87	0	2.7559	1.132	2.8486	1374100000	611920000	762170000	76407000	31094000	45314000	77544000	37284000	40261000
P31786;M0QWU8	P31786	Acyl-CoA-binding protein	Dbi	0.17892	1.0435	0.18029	0.99716	0.17302	1.0082	0.33112	1.1221	0.31279	1.1043	0.29133	1.0692	0.6216	0.96529	0.55205	1.0617	0.58331	1.0807	1.1249	0.9975	1.1137	1.072	0.79567	1.0288	7	7	2	75.9	75.9	14.9	10	87	87;77	0	162.2	0.34875	1.0561	32660000000	22908000000	9751500000	4953700000	3681500000	1272200000	2392600000	1807200000	585400000
Q4VWZ5;D3Z563	Q4VWZ5;D3Z563		Dbi	NaN	NaN	NaN	NaN	NaN	NaN	NaN	NaN	NaN	NaN	NaN	NaN	NaN	NaN	NaN	NaN	NaN	NaN	NaN	NaN	NaN	NaN	NaN	NaN	6	1	1	51.9	12.6	12.6	15.228	135	135;63	1	-2	0.90558	1.583	12605000	5483200	7121800	0	0	0	726870	317730	409140
Q62418	Q62418	Drebrin-like protein	Dbnl	NaN	NaN	0.43846	2.382	NaN	NaN	NaN	NaN	0.48629	1.3297	0.77017	2.0999	2.2665	3.3178	1.0784	1.998	1.6734	2.3362	1.2586	1.6435	NaN	NaN	NaN	NaN	3	3	3	9.6	9.6	9.6	48.699	436	436	0	7.3011	0.92165	2.0544	780000000	365650000	414340000	21537000	9906800	11630000	63760000	43992000	19768000
P53395;A0A0G2JGU0	P53395	Lipoamide acyltransferase component of branched-chain alpha-keto acid dehydrogenase complex, mitochondrial	Dbt	0.17772	0.94491	0.18456	1.0048	0.21219	1.0347	0.3436	1.1685	0.34291	1.1507	0.31397	1.2199	0.72372	0.98826	0.59742	1.0747	0.59909	1.0212	1.2756	1.1394	1.2277	1.1641	0.91071	1.0993	13	13	13	33.6	33.6	33.6	53.246	482	482;27	0	38.992	0.55382	1.0854	8161400000	5465200000	2696200000	570940000	419450000	151500000	743920000	538800000	205120000
P28654	P28654	Decorin	Dcn	0.59981	3.3301	0.55609	2.8334	0.54447	2.9106	0.86663	3.1398	0.94979	3.237	0.62581	2.2221	2.6657	4.3498	1.4244	2.7776	1.769	3.3528	3.8712	3.915	3.6293	3.3258	3.0784	4.4019	12	12	12	35.9	35.9	35.9	39.809	354	354	0	323.31	1.0374	3.3071	190570000000	90738000000	99835000000	18110000000	9924300000	8186000000	9341800000	4688300000	4653500000
D6RFQ0;Q3TBW9;Q9DAR7	D6RFQ0;Q3TBW9;Q9DAR7	m7GpppX diphosphatase	Dcps	NaN	NaN	NaN	NaN	NaN	NaN	NaN	NaN	NaN	NaN	NaN	NaN	NaN	NaN	NaN	NaN	NaN	NaN	NaN	NaN	NaN	NaN	NaN	NaN	1	1	1	17.6	17.6	17.6	11.063	102	102;291;338	0.0074257	1.7063	0.34365	0.71192	46313000	33606000	12707000	0	0	0	0	0	0
D3YX34;E9Q586;E9Q3M3;O08788	D3YX34;E9Q586;E9Q3M3;O08788	Dynactin subunit 1	Dctn1	0.57086	1.293	0.61815	0.80872	0.58147	1.1298	0.95912	2.1814	0.94428	1.4563	0.97055	3.6369	2.3026	3.3131	2.2234	2.8356	1.9904	3.0544	3.2776	3.3592	2.9329	2.7015	2.2007	2.7891	11	11	11	12.7	12.7	12.7	126.82	1142	1142;1239;1264;1281	0	37.622	1.0243	2.611	2039300000	898950000	1140300000	358060000	184280000	173780000	158490000	63014000	95481000
Q99KJ8	Q99KJ8	Dynactin subunit 2	Dctn2	0.45023	1.9407	0.42113	1.984	0.44615	1.7661	0.8218	2.6573	0.79761	2.2281	0.70065	2.7329	1.8201	2.5952	1.4707	2.4526	1.5176	2.4355	2.7188	2.3301	3.061	2.7675	2.3818	2.8026	8	8	8	30.6	30.6	30.6	44.116	402	402	0	228.58	0.87276	2.428	9656500000	4666400000	4990100000	1154600000	611010000	543580000	720710000	401670000	319040000
E9Q919;Q9Z0Y1	E9Q919;Q9Z0Y1	Dynactin subunit 3	Dctn3	NaN	NaN	NaN	NaN	NaN	NaN	0.75324	1.5202	NaN	NaN	NaN	NaN	NaN	NaN	NaN	NaN	NaN	NaN	NaN	NaN	NaN	NaN	NaN	NaN	1	1	1	10.7	10.7	10.7	17.982	159	159;186	0.0046225	1.9363	0.76319	1.5855	42236000	24005000	18231000	25136000	13941000	11195000	0	0	0
Q9QY93	Q9QY93	dCTP pyrophosphatase 1	Dctpp1	NaN	NaN	NaN	NaN	NaN	NaN	NaN	NaN	NaN	NaN	NaN	NaN	NaN	NaN	NaN	NaN	NaN	NaN	NaN	NaN	NaN	NaN	NaN	NaN	1	1	1	17.6	17.6	17.6	18.795	170	170	0	9.3549	NaN	NaN	0	0	0	0	0	0	0	0	0
A2AC16;Q91X52	A2AC16;Q91X52	L-xylulose reductase	Dcxr	NaN	NaN	NaN	NaN	NaN	NaN	NaN	NaN	NaN	NaN	NaN	NaN	NaN	NaN	NaN	NaN	NaN	NaN	NaN	NaN	NaN	NaN	NaN	NaN	1	1	1	4.2	4.2	4.2	24.99	236	236;244	1	-2	0.86191	1.3707	49430000	24751000	24679000	6796700	4085900	2710800	8851400	5712500	3138900
D3YU15;Q9CWS0	D3YU15;Q9CWS0	N(G),N(G)-dimethylarginine dimethylaminohydrolase 1	Ddah1	NaN	NaN	NaN	NaN	NaN	NaN	0.24775	0.73885	NaN	NaN	NaN	NaN	NaN	NaN	NaN	NaN	NaN	NaN	1.1669	0.93564	0.99	0.81839	0.94721	0.96938	2	2	2	18.1	18.1	18.1	20.241	182	182;285	0	4.9908	0.85395	0.88298	440530000	255720000	184810000	65242000	46912000	18330000	13490000	9727200	3762400
G3UZR0;O08972;Q99LD8	G3UZR0;O08972;Q99LD8	N(G),N(G)-dimethylarginine dimethylaminohydrolase 2	Ddah2	NaN	NaN	NaN	NaN	NaN	NaN	NaN	NaN	NaN	NaN	NaN	NaN	NaN	NaN	NaN	NaN	NaN	NaN	NaN	NaN	NaN	NaN	NaN	NaN	1	1	1	7	7	7	16.638	157	157;244;285	0	4.805	0.52888	1.3634	493320000	284650000	208670000	51044000	30837000	20207000	12400000	8805500	3594700
Q3U1J4	Q3U1J4	DNA damage-binding protein 1	Ddb1	1.076	1.7688	1.0684	1.465	1.005	1.975	1.753	3.9479	1.5324	3.2896	1.5089	2.4565	3.6362	4.8501	2.7221	4.1772	3.0108	4.1296	3.0891	2.8203	3.9835	3.9329	3.0515	3.3094	13	13	13	13.9	13.9	13.9	126.85	1140	1140	0	40.989	1.7881	3.2896	2262500000	779340000	1483200000	369370000	134770000	234600000	71051000	27350000	43701000
O54734	O54734	Dolichyl-diphosphooligosaccharide--protein glycosyltransferase 48 kDa subunit	Ddost	0.43984	2.3779	0.38074	1.415	0.47799	2.8284	0.76343	1.2875	0.6095	1.9811	NaN	NaN	NaN	NaN	1.0909	1.7743	1.2841	2.0645	1.9298	1.7925	2.178	1.9247	1.8897	2.2773	2	2	2	8.6	8.6	8.6	49.027	441	441	0	53.009	0.76343	1.8574	1245700000	692670000	553010000	31361000	17352000	14009000	124160000	74523000	49642000
G3UZN1;O35215;G3UYJ7	G3UZN1;O35215;G3UYJ7	D-dopachrome decarboxylase	Ddt;Gm20441	0.17624	1.1448	0.36571	2.0705	0.16829	1.0893	NaN	NaN	0.2993	1.1737	0.29671	1.257	0.5543	0.86364	0.50439	1.0438	0.50167	0.9465	0.92007	0.9832	0.84132	0.87802	0.74258	0.96548	2	2	2	53.4	53.4	53.4	8.2315	73	73;118;252	0	71.705	0.46718	1.0663	2245900000	1555900000	690050000	77631000	60554000	17077000	221570000	167750000	53821000
Q91VR5	Q91VR5	ATP-dependent RNA helicase DDX1	Ddx1	0.56642	1.3101	0.51877	0.67069	0.53482	1.3222	1.1814	1.6363	1.0273	1.9132	1.0415	2.2645	2.5488	3.4776	1.8473	2.6856	2.6268	3.4469	NaN	NaN	3.6732	3.3751	3.087	3.5247	9	9	9	16.9	16.9	16.9	82.499	740	740	0	73.669	1.1855	2.5349	2034500000	881900000	1152600000	328740000	146450000	182300000	123080000	56941000	66140000
Q8R3C7;Q8BZY3;Q61655	Q8R3C7;Q8BZY3;Q61655	ATP-dependent RNA helicase DDX19A	Ddx19b;Ddx19a	0.41001	0.81554	0.33437	2.1847	0.19509	0.99224	0.95768	1.5396	0.54131	1.4748	0.24057	0.97146	2.1873	2.9571	1.8704	2.654	0.60225	1.1899	1.7435	1.8007	1.8793	1.8512	1.2755	1.6104	3	3	3	9.8	9.8	9.8	53.893	479	479;494;478	0	44.514	0.69904	1.3459	1726100000	993550000	732570000	102270000	52475000	49794000	64565000	44758000	19807000
Q9Z1N5	Q9Z1N5	Spliceosome RNA helicase Ddx39b	Ddx39b	0.61892	2.1616	0.73954	1.8322	NaN	NaN	0.64851	1.2263	NaN	NaN	0.97792	2.8537	1.9789	2.4502	NaN	NaN	1.9779	3.0547	NaN	NaN	3.0709	2.7934	NaN	NaN	3	3	2	8.6	8.6	5.8	49.035	428	428	0	5.055	0.80981	2.4502	626470000	293340000	333140000	73181000	40333000	32848000	0	0	0
Q62167	Q62167	ATP-dependent RNA helicase DDX3X	Ddx3x	NaN	NaN	NaN	NaN	NaN	NaN	NaN	NaN	NaN	NaN	NaN	NaN	NaN	NaN	NaN	NaN	NaN	NaN	NaN	NaN	NaN	NaN	NaN	NaN	4	1	1	10	3.8	3.8	73.101	662	662	0	17.548	1.9071	6.0457	409180000	134370000	274810000	43375000	14029000	29347000	0	0	0
Q62095	Q62095	ATP-dependent RNA helicase DDX3Y	Ddx3y	1.3296	4.3646	1.2769	1.7618	1.3448	5.074	1.8449	5.9151	1.8754	3.4855	1.6833	3.3628	3.5262	5.6989	2.039	2.9273	3.1897	4.257	4.8257	4.7301	4.3399	3.9061	4.0261	5.119	4	4	1	9.6	9.6	3.3	73.427	658	658	0	31.874	1.9329	4.405	1311500000	422650000	888890000	144980000	47941000	97036000	37774000	12264000	25511000
Q8BTS0;Q61656;S4R1I6;Q3U741;Q501J6	Q8BTS0;Q61656;S4R1I6	Probable ATP-dependent RNA helicase DDX5	Ddx5	1.3009	3.3614	1.4524	4.0169	1.3515	2.1682	2.0977	4.2416	NaN	NaN	2.1065	4.0831	4.4748	7.2493	2.4072	3.92	2.9387	3.819	NaN	NaN	4.6027	4.3483	NaN	NaN	4	4	4	9.3	9.3	9.3	69.265	615	615;614;406;652;650	0	13.999	2.1455	4.7078	878770000	271330000	607440000	99339000	30768000	68571000	21995000	6437000	15558000
P54823	P54823	Probable ATP-dependent RNA helicase DDX6	Ddx6	NaN	NaN	NaN	NaN	NaN	NaN	NaN	NaN	NaN	NaN	NaN	NaN	NaN	NaN	NaN	NaN	1.5031	2.4162	NaN	NaN	2.8703	2.5971	2.8888	3.3756	3	3	3	12.2	12.2	12.2	54.191	483	483	0	8.9059	2.1012	3.835	297500000	89374000	208130000	0	0	0	0	0	0
Q9CQ62	Q9CQ62	2,4-dienoyl-CoA reductase, mitochondrial	Decr1	0.18231	0.9789	0.17571	0.55697	0.18715	0.91837	0.3024	0.97381	0.30408	1.0709	0.27883	0.92676	0.5989	0.84753	0.50471	0.82259	0.54433	0.85235	1.3018	1.0696	1.2371	1.0461	0.86459	0.92333	13	13	13	46.6	46.6	46.6	36.213	335	335	0	145.36	0.5354	0.94557	24801000000	16368000000	8432400000	1769200000	1324500000	444770000	2495100000	1915000000	580020000
E9Q0G1;Q9CQJ6	E9Q0G1;Q9CQJ6	Density-regulated protein	Denr	0.23231	0.76151	0.24874	0.96661	NaN	NaN	0.3688	0.86172	0.36372	0.92614	0.29636	0.61992	0.86808	1.1053	NaN	NaN	0.79175	1.0286	1.3775	1.1141	1.596	1.3248	1.1403	1.2228	5	5	5	23.6	23.6	23.6	20.396	182	182;198	0	183.21	0.70509	1.0714	677610000	410340000	267270000	93933000	65764000	28169000	47226000	34636000	12590000
P31001	P31001	Desmin	Des	0.41606	2.4593	0.39255	2.1819	0.40956	2.285	0.6695	2.3987	0.63383	2.3584	0.60561	2.471	1.671	2.4523	1.3144	2.4201	1.2735	2.3781	2.7877	2.7328	2.7606	2.4662	2.0113	2.6338	14	14	14	47.1	47.1	47.1	53.497	469	469	0	323.31	1.1285	2.4261	451030000000	230730000000	220300000000	32101000000	19226000000	12875000000	34264000000	20867000000	13397000000
O54786	O54786	DNA fragmentation factor subunit alpha	Dffa	NaN	NaN	NaN	NaN	NaN	NaN	1.913	3.9562	NaN	NaN	NaN	NaN	3.4232	4.2015	2.238	3.2987	NaN	NaN	NaN	NaN	NaN	NaN	NaN	NaN	2	2	2	6.3	6.3	6.3	36.572	331	331	0.007874	1.6793	2.3029	3.6385	359310000	118780000	240540000	42122000	14689000	27433000	18583000	7823500	10760000
Q9DBB8	Q9DBB8	Trans-1,2-dihydrobenzene-1,2-diol dehydrogenase	Dhdh	NaN	NaN	0.32003	1.3921	0.26992	1.2972	0.53203	1.2548	0.43861	1.0971	NaN	NaN	0.93982	1.2221	NaN	NaN	NaN	NaN	1.2397	1.1515	1.3402	1.0916	1.109	1.2592	3	3	3	15	15	15	36.3	333	333	0	16.381	0.77142	1.1515	1310600000	724540000	586090000	63141000	41624000	21517000	47014000	32463000	14551000
O35435;E9Q1V3	O35435;E9Q1V3	Dihydroorotate dehydrogenase (quinone), mitochondrial	Dhodh	NaN	NaN	NaN	NaN	NaN	NaN	NaN	NaN	NaN	NaN	0.37027	0.53323	NaN	NaN	NaN	NaN	NaN	NaN	NaN	NaN	NaN	NaN	NaN	NaN	2	2	2	6.6	6.6	6.6	42.699	395	395;277	0.0031299	2.0651	1.1702	1.4381	142830000	73612000	69219000	16855000	10169000	6686500	0	0	0
Q3TXU5	Q3TXU5	Deoxyhypusine synthase	Dhps	NaN	NaN	NaN	NaN	NaN	NaN	0.95536	1.2771	NaN	NaN	NaN	NaN	NaN	NaN	NaN	NaN	NaN	NaN	NaN	NaN	NaN	NaN	NaN	NaN	1	1	1	5.4	5.4	5.4	40.642	369	369	0	6.8979	1.1048	1.3529	39098000	17951000	21147000	14996000	7460700	7535300	0	0	0
Q99L04	Q99L04	Dehydrogenase/reductase SDR family member 1	Dhrs1	NaN	NaN	NaN	NaN	NaN	NaN	NaN	NaN	NaN	NaN	NaN	NaN	NaN	NaN	NaN	NaN	NaN	NaN	NaN	NaN	NaN	NaN	NaN	NaN	1	1	1	3.5	3.5	3.5	34.005	313	313	0.0070281	1.79	1.0035	1.3683	23334000	11375000	11959000	0	0	0	5542100	3345300	2196800
Q3U0B3	Q3U0B3	Dehydrogenase/reductase SDR family member 11	Dhrs11	NaN	NaN	0.19319	1.0425	NaN	NaN	0.25521	0.73209	0.33837	1.0349	0.34625	1.0096	0.79518	1.0199	NaN	NaN	NaN	NaN	1.8212	1.4675	1.3964	1.1565	0.89389	0.89287	2	2	2	6.5	6.5	6.5	28.274	260	260	0	5.3937	0.85569	1.0948	834990000	486220000	348770000	71958000	57876000	14083000	62024000	47798000	14226000
Q99LB2	Q99LB2	Dehydrogenase/reductase SDR family member 4	Dhrs4	0.203	1.0558	0.19348	1.116	0.21864	1.1024	0.33846	0.9026	0.34715	1.1231	0.31611	1.1384	0.76494	1.0591	0.61694	0.8616	0.58322	0.8972	1.4677	1.1835	1.401	1.1368	0.94793	1.0413	6	6	6	21.9	21.9	21.9	29.884	279	279	0	6.4426	0.58322	1.0677	3632600000	2058500000	1574100000	283050000	176010000	107040000	292030000	218380000	73653000
Q3UR42;A0A087WPL5;E9QNN1;O70133	Q3UR42;A0A087WPL5;E9QNN1;O70133	ATP-dependent RNA helicase A	Dhx9	0.68575	1.1709	0.69625	0.94895	0.68533	0.9657	NaN	NaN	NaN	NaN	NaN	NaN	NaN	NaN	NaN	NaN	NaN	NaN	4.0441	3.8758	4.8041	4.6836	NaN	NaN	1	1	1	1.6	1.6	1.6	82.47	735	735;1383;1384;1380	0.0075188	1.7798	1.0525	1.7082	142660000	52135000	90526000	27657000	11371000	16286000	2250500	1042500	1207900
Q9JIQ3	Q9JIQ3	Diablo homolog, mitochondrial	Diablo	NaN	NaN	0.40337	1.1817	NaN	NaN	0.86202	2.5092	NaN	NaN	1.0161	3.196	NaN	NaN	NaN	NaN	NaN	NaN	NaN	NaN	NaN	NaN	2.47	2.9928	2	2	2	13.5	13.5	13.5	26.82	237	237	0	143.51	1.0161	3.2765	294150000	127970000	166180000	38268000	18865000	19403000	0	0	0
E9PXV7;E9PV41;O08808;F6XC54;D3Z074	E9PXV7;E9PV41;O08808;F6XC54;D3Z074	Protein diaphanous homolog 1	Diap1;Diaph1	0.74007	2.1919	0.72053	1.0991	0.76911	1.7124	1.2853	3.5263	NaN	NaN	1.515	2.8198	2.9563	4.4138	NaN	NaN	1.4445	1.9141	NaN	NaN	NaN	NaN	NaN	NaN	5	5	5	5.7	5.7	5.7	139.33	1255	1255;1264;1255;1220;1220	0	10.533	1.2955	2.92	645010000	256850000	388160000	85249000	37307000	47942000	29075000	8820400	20254000
Q8BMF4	Q8BMF4	Dihydrolipoyllysine-residue acetyltransferase component of pyruvate dehydrogenase complex, mitochondrial	Dlat	0.13415	0.75954	0.12301	0.75488	0.13431	0.76263	0.24487	0.85058	0.20347	0.74781	0.18205	0.70051	0.50293	0.76783	0.40654	0.76238	0.44413	0.83574	0.94973	0.97052	0.88818	0.86513	0.68538	0.92658	18	18	18	34.3	34.3	34.3	67.941	642	642	0	234.79	0.33081	0.81088	58152000000	43106000000	15046000000	4876600000	3972200000	904410000	6274300000	5244300000	1030100000
O08749	O08749	Dihydrolipoyl dehydrogenase, mitochondrial	Dld	0.14055	0.77788	0.13763	0.82541	0.14176	0.79248	0.25884	0.87599	0.23332	0.88579	0.21894	0.81868	0.52337	0.82054	0.4308	0.80443	0.46441	0.88911	0.98696	0.99134	0.97622	0.93043	0.71298	0.91194	15	15	15	38.7	38.7	38.7	54.272	509	509	0	256.11	0.43396	0.84827	83019000000	60422000000	22597000000	5671200000	4328500000	1342700000	3626200000	2943700000	682590000
Q9D2G2	Q9D2G2	Dihydrolipoyllysine-residue succinyltransferase component of 2-oxoglutarate dehydrogenase complex, mitochondrial	Dlst	0.13552	0.77185	0.13175	0.8181	0.1309	0.70877	0.24304	0.88411	0.20692	0.80077	0.18788	0.75776	0.45806	0.65225	0.39479	0.71286	0.45631	0.8506	0.92657	0.92664	0.91625	0.88926	0.68032	0.88408	11	11	11	33.7	33.7	33.7	48.994	454	454	0	286.87	0.45067	0.80867	85454000000	65003000000	20451000000	5933000000	4850200000	1082800000	5368700000	4530500000	838220000
P11531;A2A9Z1;A2A9Z2	P11531	Dystrophin	Dmd	0.25512	1.273	0.22907	1.1862	0.23905	1.0832	0.43642	1.4594	0.44157	1.5751	0.44035	1.6192	0.9197	1.5623	0.79522	1.4384	0.86529	1.6188	1.8543	2.0262	1.8998	1.9668	1.2897	1.7429	63	63	63	23.4	23.4	23.4	425.83	3678	3678;604;617	0	323.31	0.67055	1.5751	26573000000	16151000000	10421000000	2716300000	1861500000	854820000	2297000000	1382200000	914840000
Q9QYJ0	Q9QYJ0	DnaJ homolog subfamily A member 2	Dnaja2	0.65614	3.4016	0.61983	3.4128	0.64457	2.7344	1.0721	3.3658	1.1003	3.832	1.0261	3.2415	2.3588	3.3635	1.8504	3.0529	1.9925	3.3157	3.7046	3.7769	3.5554	3.2976	2.7859	3.5076	6	6	6	17.5	17.5	17.5	45.745	412	412	0	21.403	1.1057	3.3384	3181100000	1367600000	1813500000	226520000	106410000	120110000	142930000	67096000	75832000
Q99M87	Q99M87	DnaJ homolog subfamily A member 3, mitochondrial	Dnaja3	NaN	NaN	NaN	NaN	NaN	NaN	NaN	NaN	NaN	NaN	NaN	NaN	NaN	NaN	NaN	NaN	NaN	NaN	NaN	NaN	NaN	NaN	NaN	NaN	2	2	2	6.5	6.5	6.5	52.443	480	480	0	5.6009	0.95277	2.1391	725550000	293390000	432160000	0	0	0	52304000	37158000	15146000
Q9JMC3;D3Z1U5	Q9JMC3	DnaJ homolog subfamily A member 4	Dnaja4	0.40958	2.0789	0.40767	2.2292	0.42678	2.2194	0.84055	2.6568	0.87053	2.6832	0.90684	2.9721	2.0474	2.968	1.5058	2.1225	1.7637	3.1287	3.5664	3.197	3.4266	3.2609	2.6968	3.5469	12	12	12	35.3	35.3	35.3	44.901	397	397;207	0	91.85	0.91037	2.707	9921700000	4799400000	5122300000	817190000	428040000	389150000	598580000	325130000	273450000
Q99KV1	Q99KV1	DnaJ homolog subfamily B member 11	Dnajb11	0.42295	1.3298	NaN	NaN	NaN	NaN	0.79782	2.0949	0.69638	1.3426	NaN	NaN	1.9243	2.4929	1.4057	2.0324	1.5777	2.6884	NaN	NaN	2.1857	1.9627	1.7582	1.9543	2	2	2	9.2	9.2	9.2	40.555	358	358	0	10.57	0.80024	1.7792	580030000	277590000	302440000	95942000	51261000	44681000	34962000	18757000	16205000
Q9D832	Q9D832	DnaJ homolog subfamily B member 4	Dnajb4	0.73308	2.7978	0.73036	3.8993	0.8156	2.6538	1.4039	2.6955	1.42	3.4911	1.3415	4.4422	1.8348	2.6312	1.9685	2.6632	2.2614	3.8804	4.1064	3.3475	4.5586	4.0381	3.4002	4.2676	6	6	6	19	19	19	37.781	337	337	0	14.069	1.7756	3.7789	2783200000	1160600000	1622700000	243910000	99352000	144560000	61989000	27337000	34652000
A2AG30;O89114	A2AG30;O89114	DnaJ homolog subfamily B member 5	Dnajb5	1.1511	2.1208	1.3173	2.8928	1.3151	3.4986	1.5699	1.8357	NaN	NaN	NaN	NaN	3.329	4.127	NaN	NaN	3.2307	4.2166	3.0129	2.7736	4.0736	3.4591	3.2446	3.7655	3	3	3	10.2	10.2	10.2	43.018	382	382;348	0	4.2384	1.7316	3.6503	455060000	144540000	310520000	28530000	9113600	19416000	12951000	4530900	8420100
A2AUE1;G5E8T0;P60904	A2AUE1;G5E8T0;P60904	DnaJ homolog subfamily C member 5	Dnajc5	NaN	NaN	NaN	NaN	NaN	NaN	NaN	NaN	NaN	NaN	NaN	NaN	NaN	NaN	NaN	NaN	NaN	NaN	NaN	NaN	1.8128	1.4133	1.9001	1.9349	3	3	3	20.6	20.6	20.6	15.819	141	141;167;198	0.0005571	2.6622	0.87211	1.3342	197880000	90181000	107700000	19297000	13316000	5980900	14937000	9286100	5651000
A2ALF3;Q6NZB0;A2ALF0;F6TQL3;E9PZT4;F6QIL6;D3Z4I5;F7CXJ2	A2ALF3;Q6NZB0;A2ALF0;F6TQL3	DnaJ homolog subfamily C member 8	Dnajc8	1.3028	6.5229	1.2975	6.9185	1.2978	6.2	1.9605	5.9073	NaN	NaN	2.4942	5.9175	NaN	NaN	NaN	NaN	NaN	NaN	NaN	NaN	NaN	NaN	4.1214	4.2967	3	3	3	12.4	12.4	12.4	27.487	234	234;253;219;244;61;84;85;95	0	3.2423	2.0115	5.7837	484520000	146200000	338330000	72870000	25489000	47381000	37462000	14001000	23461000
A0A0J9YUE9;A0A0J9YUN4;P39053;F6W8Z8	A0A0J9YUE9;A0A0J9YUN4;P39053;F6W8Z8	Dynamin-1	Dnm1	NaN	NaN	NaN	NaN	NaN	NaN	NaN	NaN	NaN	NaN	NaN	NaN	NaN	NaN	NaN	NaN	NaN	NaN	NaN	NaN	NaN	NaN	NaN	NaN	2	1	1	2.6	1.3	1.3	94.032	835	835;864;867;283	1	-2	NaN	NaN	7621900	3448100	4173800	0	0	0	0	0	0
E9PUD2;Q8K1M6	E9PUD2;Q8K1M6	Dynamin-1-like protein	Dnm1l	0.25967	1.0312	0.24409	1.0985	0.27652	0.76335	0.54155	1.5893	0.40897	1.4105	0.39071	1.4353	1.0208	1.477	0.78031	1.2507	1.0776	1.4497	1.9966	1.8808	1.9056	1.7392	1.5162	1.9605	17	17	17	37.4	37.4	37.4	79.532	712	712;742	0	195.61	0.77506	1.4394	8235400000	4765600000	3469900000	1003300000	623210000	380120000	687180000	489090000	198100000
G3UZZ3;Q3T9X3;Q3TCR7;G3X9G4;F8WIV5;P39054;G3UXX2;E9QLL2;Q8BZ98	G3UZZ3;Q3T9X3;Q3TCR7;G3X9G4;F8WIV5;P39054	Dynamin-2	Dnm2	0.69824	0.9452	0.67763	1.3142	0.629	1.2097	1.2273	2.3755	1.0094	1.4824	1.0613	1.6526	2.3996	2.9594	1.6726	1.9663	2.5116	3.3787	3.5493	3.2864	3.049	2.915	NaN	NaN	7	7	6	10.5	10.5	9.2	91.56	807	807;860;869;870;870;870;248;863;863	0	24.791	1.1074	1.9398	1018200000	457200000	561010000	139720000	60715000	79004000	49295000	23541000	25754000
Q3TVK3;Q9Z2W0;Q8BPW9;A0A087WSU0;A0A087WNX3;A0A087WSD3;A0A087WRC1;A0A087WS31;A0A087WSE6	Q3TVK3;Q9Z2W0;Q8BPW9	Aspartyl aminopeptidase	Dnpep	0.32284	1.3604	0.30405	1.4645	0.32164	1.473	0.50001	1.0297	NaN	NaN	0.43875	1.0718	1.2129	1.8021	0.83443	1.0827	1.2522	1.8997	2.8256	2.385	2.5232	2.31	0.90187	0.91352	4	4	4	12.2	12.2	12.2	52.466	475	475;473;470;56;85;92;210;222;271	0	9.6878	0.69396	1.473	992010000	557360000	434650000	50450000	33113000	17337000	18774000	12262000	6512200
D3YZM0;D3Z7J7;D3Z6Y9;Q99LN9	D3YZM0;D3Z7J7;D3Z6Y9;Q99LN9	Deoxyhypusine hydroxylase	Dohh	NaN	NaN	NaN	NaN	NaN	NaN	NaN	NaN	NaN	NaN	NaN	NaN	NaN	NaN	NaN	NaN	NaN	NaN	NaN	NaN	NaN	NaN	NaN	NaN	2	2	2	16.4	16.4	16.4	8.0843	73	73;187;213;302	0	2.9697	1.6522	2.7415	131440000	55471000	75968000	14654000	6720000	7933800	20493000	13036000	7457800
A0A1D5RM32;A0A1D5RML1;P31428	A0A1D5RM32;A0A1D5RML1;P31428	Dipeptidase 1	Dpep1	NaN	NaN	NaN	NaN	NaN	NaN	NaN	NaN	NaN	NaN	NaN	NaN	NaN	NaN	NaN	NaN	NaN	NaN	NaN	NaN	NaN	NaN	NaN	NaN	1	1	1	5.3	5.3	5.3	21.308	187	187;284;410	0.0016026	2.2871	NaN	NaN	54268000	36592000	17676000	0	0	0	0	0	0
Q99KK7	Q99KK7	Dipeptidyl peptidase 3	Dpp3	0.28992	1.6063	0.14518	0.25628	NaN	NaN	0.38515	0.87947	NaN	NaN	0.4295	0.76879	0.8045	1.1736	NaN	NaN	0.88635	1.231	1.6181	1.5979	1.7526	1.6448	1.0479	1.2716	6	6	6	15	15	15	82.897	738	738	0	13.71	0.88635	1.231	735600000	467950000	267660000	152490000	107400000	45087000	0	0	0
Q99LT0	Q99LT0	Protein dpy-30 homolog	Dpy30	NaN	NaN	NaN	NaN	NaN	NaN	NaN	NaN	NaN	NaN	NaN	NaN	NaN	NaN	NaN	NaN	NaN	NaN	NaN	NaN	NaN	NaN	NaN	NaN	1	1	1	16.2	16.2	16.2	11.213	99	99	0	3.2647	1.9558	5.8756	292230000	113950000	178270000	77818000	28362000	49455000	75213000	28854000	46359000
O08553;Q6P1J1;P97427;Q71H75	O08553	Dihydropyrimidinase-related protein 2	Dpysl2	0.39638	0.88776	0.40636	1.2882	0.43966	0.94614	0.78824	1.7546	0.79626	1.3637	0.56116	0.97905	1.9463	2.4541	1.4464	1.992	1.6157	2.5521	2.4264	2.0648	2.5703	2.2506	2.2846	2.877	12	12	10	33.4	33.4	28.3	62.277	572	572;686;572;191	0	68.509	0.80182	1.8716	3624700000	1843500000	1781200000	213700000	108690000	105010000	143540000	74303000	69234000
E9PWE8;Q3TT92;D3YUS0	E9PWE8;Q3TT92		Dpysl3	0.54514	2.9794	0.51955	0.94314	0.49919	1.1514	NaN	NaN	0.99695	2.2122	0.59281	1.2502	2.7389	3.6186	1.5232	2.3071	1.9609	3.0991	2.4421	2.2479	NaN	NaN	NaN	NaN	5	4	1	12.3	10	1.3	73.884	683	683;568;216	0	20.777	1.0458	1.9299	942580000	485880000	456700000	15879000	8567600	7311800	53082000	29138000	23945000
Q91WV0	Q91WV0	Protein Dr1	Dr1	NaN	NaN	NaN	NaN	NaN	NaN	NaN	NaN	NaN	NaN	NaN	NaN	NaN	NaN	NaN	NaN	NaN	NaN	NaN	NaN	NaN	NaN	NaN	NaN	1	1	1	10.8	10.8	10.8	19.43	176	176	0	16.642	2.0201	4.7362	78049000	22602000	55447000	15489000	6564500	8924900	5629800	2706700	2923000
E9Q557;E9PZW0	E9Q557;E9PZW0	Desmoplakin	Dsp	0.20969	0.52379	0.057911	0.0878	0.24798	0.47457	1.0899	0.20246	NaN	NaN	NaN	NaN	0.56581	0.79478	NaN	NaN	NaN	NaN	NaN	NaN	0.4853	0.4401	NaN	NaN	7	7	7	2.9	2.9	2.9	332.91	2883	2883;2284	0	42.527	1.7214	2.638	528490000	353320000	175170000	211880000	146220000	65659000	29920000	14344000	15576000
A0A087WPR7;E9Q9X1;S4R1P5;Q91ZU6	A0A087WPR7;E9Q9X1;S4R1P5;Q91ZU6	Dystonin	Dst	NaN	NaN	NaN	NaN	NaN	NaN	NaN	NaN	2.8437	3.8939	NaN	NaN	NaN	NaN	NaN	NaN	NaN	NaN	NaN	NaN	NaN	NaN	NaN	NaN	1	1	1	0.9	0.9	0.9	331.49	2987	2987;7406;7717;7393	0	61.349	1.9546	3.0942	58532000	14702000	43830000	0	0	0	10219000	2480300	7739000
Q9R0P5	Q9R0P5	Destrin	Dstn	0.51387	3.1256	0.49096	2.3172	0.52305	3.1108	0.98237	2.7905	0.96247	3.69	0.85967	2.8791	2.4877	3.5403	1.6391	3.4777	1.9067	3.6018	3.8926	3.9032	3.5072	3.7642	2.7306	3.6258	6	5	5	47.9	43.6	43.6	18.521	165	165	0	15.526	1.6391	3.4105	1522500000	633920000	888600000	192540000	84408000	108130000	32161000	15543000	16617000
Q8BHA3	Q8BHA3	Probable D-tyrosyl-tRNA(Tyr) deacylase 2	Dtd2	NaN	NaN	NaN	NaN	NaN	NaN	NaN	NaN	NaN	NaN	NaN	NaN	NaN	NaN	NaN	NaN	NaN	NaN	NaN	NaN	NaN	NaN	NaN	NaN	1	1	1	11.9	11.9	11.9	18.236	168	168	0.00054526	2.4946	0.44887	1.166	11007000	7509800	3497300	0	0	0	0	0	0
Q9D2N4;Q8CFR5	Q9D2N4;Q8CFR5	Dystrobrevin alpha;Dystrobrevin	Dtna	NaN	NaN	NaN	NaN	NaN	NaN	NaN	NaN	0.35512	0.9205	0.23069	0.50273	0.82785	1.2552	0.75698	1.0251	NaN	NaN	NaN	NaN	NaN	NaN	NaN	NaN	2	2	2	4.4	4.4	4.4	84.066	746	746;682	0	3.2162	0.45001	0.74381	395560000	255350000	140220000	0	0	0	103750000	73501000	30253000
Q8BTR5	Q8BTR5	Dual specificity phosphatase 28	Dusp28	NaN	NaN	NaN	NaN	NaN	NaN	NaN	NaN	NaN	NaN	NaN	NaN	NaN	NaN	NaN	NaN	NaN	NaN	NaN	NaN	NaN	NaN	NaN	NaN	1	1	1	11.7	11.7	11.7	17.505	163	163	0	30.237	NaN	NaN	0	0	0	0	0	0	0	0	0
Q3V2Y9;H3BKL8;B1AQF4;Q9D7X3	Q3V2Y9;H3BKL8;B1AQF4;Q9D7X3	Dual specificity protein phosphatase 3	Dusp3	NaN	NaN	NaN	NaN	NaN	NaN	0.51318	1.3775	NaN	NaN	NaN	NaN	NaN	NaN	NaN	NaN	NaN	NaN	NaN	NaN	NaN	NaN	NaN	NaN	1	1	1	23.1	23.1	23.1	13.232	117	117;145;210;185	0	41.209	1.0017	1.6834	214500000	136590000	77913000	56776000	37777000	18998000	0	0	0
Q9JHU4;F6ZX84	Q9JHU4	Cytoplasmic dynein 1 heavy chain 1	Dync1h1	0.50716	1.8457	0.45108	1.2686	0.51459	1.513	0.97831	3.2684	0.86506	2.8851	0.87403	2.2392	2.3459	3.6109	NaN	NaN	1.7678	3.2823	3.9817	4.4071	3.0695	3.3644	2.2501	3.0993	21	21	21	6.1	6.1	6.1	532.04	4644	4644;252	0	178.03	0.98668	2.9195	4791800000	2145300000	2646400000	287370000	129850000	157530000	541270000	260030000	281240000
A2BFF8;O88487;Q3TPJ8;A2BFF5;A2BFF9	A2BFF8;O88487;Q3TPJ8;A2BFF5;A2BFF9	Cytoplasmic dynein 1 intermediate chain 2	Dync1i2	0.56635	3.0246	0.53061	2.2932	0.49832	2.7855	0.96561	3.2992	0.98408	1.8638	0.87811	1.7424	2.3562	3.334	1.5006	2.9036	1.9546	2.7237	3.8224	3.8975	3.367	3.1277	2.5533	3.4053	7	7	7	21.1	21.1	21.1	68.265	611	611;612;632;637;638	0	59.494	1.0064	2.8862	2865300000	1308800000	1556500000	316450000	153250000	163200000	152320000	77807000	74515000
Q8R1Q8	Q8R1Q8	Cytoplasmic dynein 1 light intermediate chain 1	Dync1li1	0.57256	1.6822	0.55636	1.4239	0.51769	1.6069	1.0281	1.8633	1.0684	2.2692	0.87574	1.6321	2.1025	2.7451	1.5435	2.175	1.9527	2.8185	NaN	NaN	3.0208	2.7657	NaN	NaN	7	7	7	17.4	17.4	17.4	56.614	523	523	0	48.274	1.147	2.3015	985260000	448250000	537010000	76269000	39823000	36446000	43077000	21563000	21514000
A0A1D5RM94;Q6PDL0;A0A1D5RMC1	A0A1D5RM94;Q6PDL0;A0A1D5RMC1	Cytoplasmic dynein 1 light intermediate chain 2	Dync1li2	NaN	NaN	NaN	NaN	NaN	NaN	NaN	NaN	NaN	NaN	NaN	NaN	NaN	NaN	NaN	NaN	NaN	NaN	NaN	NaN	NaN	NaN	NaN	NaN	2	2	2	6.2	6.2	6.2	51.565	470	470;492;406	0.003143	2.1063	0.37196	0.93995	114250000	77021000	37224000	0	0	0	39093000	28957000	10136000
P63168	P63168	Dynein light chain 1, cytoplasmic	Dynll1	NaN	NaN	NaN	NaN	NaN	NaN	NaN	NaN	NaN	NaN	NaN	NaN	NaN	NaN	NaN	NaN	NaN	NaN	NaN	NaN	NaN	NaN	NaN	NaN	1	1	1	24.7	24.7	24.7	10.366	89	89	0	5.8313	NaN	NaN	6608000	3130900	3477000	0	0	0	0	0	0
D6RIN4;Q9D0M5	D6RIN4;Q9D0M5	Dynein light chain 2, cytoplasmic	Dynll2	NaN	NaN	NaN	NaN	NaN	NaN	0.96035	3.6861	NaN	NaN	NaN	NaN	NaN	NaN	NaN	NaN	NaN	NaN	NaN	NaN	NaN	NaN	NaN	NaN	2	2	2	56.6	56.6	56.6	6.109	53	53;89	0	10.9	0.90665	3.2043	169090000	82625000	86465000	81112000	41090000	40023000	38445000	20491000	17954000
P62627;A2AVR9	P62627;A2AVR9	Dynein light chain roadblock-type 1	Dynlrb1	0.89027	5.008	0.96357	5.4345	0.98857	5.6818	1.7572	5.7158	1.4911	5.4602	1.5366	5.5715	3.2132	4.9014	2.696	5.143	2.7863	5.0798	4.6613	4.0107	4.5806	4.3902	3.8403	4.6036	5	5	5	69.8	69.8	69.8	10.99	96	96;104	0	55.717	1.815	5.1866	1415300000	463090000	952230000	131780000	48745000	83035000	113170000	46181000	66988000
P51807	P51807	Dynein light chain Tctex-type 1	Dynlt1	1.2212	3.1328	NaN	NaN	NaN	NaN	1.9205	3.9901	NaN	NaN	NaN	NaN	NaN	NaN	NaN	NaN	NaN	NaN	NaN	NaN	NaN	NaN	NaN	NaN	1	1	1	14.2	14.2	14.2	12.483	113	113	0	3.0805	1.6755	4.3191	108730000	35862000	72869000	20668000	6605900	14063000	0	0	0
P56387	P56387	Dynein light chain Tctex-type 3	Dynlt3	NaN	NaN	NaN	NaN	NaN	NaN	NaN	NaN	NaN	NaN	NaN	NaN	NaN	NaN	NaN	NaN	NaN	NaN	NaN	NaN	NaN	NaN	NaN	NaN	1	1	1	19.8	19.8	19.8	12.957	116	116	0	18.97	1.4	3.108	95335000	33466000	61869000	0	0	0	14823000	7310000	7513000
E9QL12;E9PXU9;A0A0N4SWH3;A0A0N4SWG7;A0A0N4SUN3;A0A0N4SVX9;Q9ESD7;A0A0N4SUJ2;E9Q423;A0A0N4SV63	E9QL12;E9PXU9;A0A0N4SWH3;A0A0N4SWG7;A0A0N4SUN3;A0A0N4SVX9;Q9ESD7;A0A0N4SUJ2;E9Q423;A0A0N4SV63	Dysferlin	Dysf	NaN	NaN	NaN	NaN	NaN	NaN	0.31308	0.79619	0.33717	0.89355	0.35683	0.9423	0.87256	1.3934	NaN	NaN	NaN	NaN	1.2227	1.3198	NaN	NaN	0.92124	1.1505	4	4	4	3	3	3	237.19	2082	2082;2083;2103;2103;2104;2114;2090;2090;2099;2120	0	20.518	0.92124	1.2018	599150000	407130000	192020000	59137000	44302000	14834000	100690000	79582000	21111000
O35459;F7B227	O35459;F7B227	Delta(3,5)-Delta(2,4)-dienoyl-CoA isomerase, mitochondrial	Ech1	0.79492	4.2314	0.74933	4.091	0.76576	3.9201	1.4154	4.3963	1.242	4.1076	1.2784	4.5204	2.6865	3.6148	2.2281	3.3738	2.3525	3.6385	4.1296	3.4272	3.9682	3.3788	3.3559	3.709	11	11	11	51.4	51.4	51.4	36.118	327	327;177	0	323.31	1.4415	3.725	36383000000	12947000000	23436000000	4221500000	1779900000	2441700000	3092700000	1382800000	1709800000
Q9D7J9	Q9D7J9	Enoyl-CoA hydratase domain-containing protein 3, mitochondrial	Echdc3	NaN	NaN	0.27203	1.287	NaN	NaN	0.49793	1.3715	NaN	NaN	NaN	NaN	0.93151	1.1592	0.57493	0.77785	NaN	NaN	NaN	NaN	NaN	NaN	1.4384	1.5283	2	2	2	11.3	11.3	11.3	32.402	300	300	0	5.4497	0.57493	1.2161	312270000	177630000	134640000	44594000	27784000	16809000	0	0	0
Q8BH95	Q8BH95	Enoyl-CoA hydratase, mitochondrial	Echs1	0.16612	0.91151	0.16647	0.93704	0.1618	0.81451	0.32797	1.0427	0.30275	1.0356	0.30806	1.1213	0.62801	0.87382	0.57265	0.85446	0.53446	0.80226	1.0962	0.88895	1.0574	0.88487	0.78869	0.8921	11	11	11	52.4	52.4	52.4	31.474	290	290	0	138.18	0.53936	0.90618	25728000000	17179000000	8548900000	2611000000	1937900000	673180000	2636100000	2009800000	626320000
P42125	P42125	Enoyl-CoA delta isomerase 1, mitochondrial	Eci1	0.19749	1.0817	0.19964	1.0811	0.1889	1.0174	0.32875	1.0621	0.29898	1.0485	0.27157	0.98024	0.63484	0.87601	0.51727	0.88907	0.59983	0.94795	1.3105	1.0896	1.2243	1.0662	0.90925	1.0228	9	9	9	50.9	50.9	50.9	32.25	289	289	0	151.15	0.54094	1.0196	75596000000	48650000000	26945000000	8453200000	6313700000	2139600000	8207700000	6267400000	1940300000
Q3TCD4;Q9WUR2;E9Q7A8;E9PYC6;E9Q858;E9PUY9;E9PYA9;E9PVM6;E9PY42;Q78JN3	Q3TCD4;Q9WUR2;E9Q7A8;E9PYC6;E9Q858;E9PUY9;E9PYA9;E9PVM6	Enoyl-CoA delta isomerase 2, mitochondrial	Eci2	0.22089	0.80028	0.20287	1.2657	0.18427	1.05	0.42596	1.2776	0.33048	0.99183	0.29537	1.0888	0.65363	0.89539	0.57177	1.0129	0.66297	1.2095	1.5097	1.2022	1.4441	1.3388	1.043	1.22	7	7	7	22.5	22.5	22.5	41.779	378	378;391;119;170;199;202;216;229;260;317	0	45.011	0.57177	1.1662	4768900000	3249000000	1520000000	350040000	247800000	102250000	512410000	388090000	124320000
Q6PDI5	Q6PDI5	Proteasome-associated protein ECM29 homolog	Ecm29	NaN	NaN	NaN	NaN	NaN	NaN	NaN	NaN	1.2391	2.452	NaN	NaN	NaN	NaN	NaN	NaN	NaN	NaN	NaN	NaN	NaN	NaN	NaN	NaN	1	1	1	1	1	1	203.7	1840	1840	0	5.621	1.1001	2.2516	184860000	78700000	106160000	17046000	7831300	9214600	37832000	14317000	23515000
A0A0R4J174;Q9QZH6	A0A0R4J174;Q9QZH6	Evolutionarily conserved signaling intermediate in Toll pathway, mitochondrial	Ecsit	NaN	NaN	NaN	NaN	NaN	NaN	NaN	NaN	NaN	NaN	NaN	NaN	NaN	NaN	NaN	NaN	NaN	NaN	NaN	NaN	NaN	NaN	NaN	NaN	1	1	1	4.1	4.1	4.1	49.772	435	435;435	0.00053591	2.3134	NaN	NaN	0	0	0	0	0	0	0	0	0
Q9JMG1	Q9JMG1	Endothelial differentiation-related factor 1	Edf1	1.3944	8.7583	1.4296	7.3738	1.5417	8.6493	2.1206	5.7075	1.9019	4.4702	NaN	NaN	2.1195	3.3557	NaN	NaN	NaN	NaN	3.5789	3.2743	5.2553	4.9919	4.1053	5.3652	5	5	5	46.6	46.6	46.6	16.369	148	148	0	25.662	2.0474	5.637	1485800000	425660000	1060100000	212190000	74778000	137410000	23408000	6349100	17059000
Q8BL66	Q8BL66	Early endosome antigen 1	Eea1	0.59969	0.7643	NaN	NaN	0.60264	0.83729	NaN	NaN	0.97236	1.2757	NaN	NaN	3.5128	4.4813	2.1434	3.0081	NaN	NaN	2.775	2.4308	1.4324	1.3818	1.3777	1.7986	11	11	11	9.6	9.6	9.6	160.91	1411	1411	0	10.308	0.84301	1.0185	2116200000	1248400000	867740000	12302000	5634100	6667800	554580000	435980000	118600000
P10126;D3YZ68;D3Z3I8	P10126;D3YZ68;D3Z3I8	Elongation factor 1-alpha 1	Eef1a1	0.3327	1.8132	0.34568	1.758	0.33409	1.7616	0.67705	2.1304	0.55717	1.9729	0.52609	1.9854	1.3056	2.0476	1.0524	1.9888	1.3449	2.4945	2.6944	3.1713	2.5736	2.3623	1.8794	2.3483	18	18	11	66.7	66.7	42.2	50.113	462	462;249;186	0	261.64	1.0326	2.0645	77965000000	41523000000	36442000000	5491300000	3167800000	2323500000	4033800000	2653800000	1379900000
P62631	P62631	Elongation factor 1-alpha 2	Eef1a2	0.27262	1.6009	0.27527	1.6114	0.284	1.574	0.56495	2.0786	0.50661	1.866	0.49288	2.0342	1.1517	1.885	0.93444	1.7282	1.1989	2.2449	2.5511	2.7354	2.4065	2.1672	1.7921	2.2632	16	9	9	43.2	20.5	20.5	50.454	463	463	0	323.31	0.94952	2.0077	113770000000	63886000000	49879000000	8010100000	5201300000	2808800000	5459500000	3791300000	1668200000
A0A087WS46;O70251	A0A087WS46;O70251	Elongation factor 1-beta	Eef1b2;Eef1b	NaN	NaN	0.43334	2.5682	NaN	NaN	0.9778	2.9623	0.80811	2.6228	0.7258	1.9356	1.9579	2.4208	1.4953	1.9535	1.4012	1.999	2.86	2.1902	3.5742	2.9579	2.6873	2.8431	6	6	5	52.7	52.7	52.7	20.136	184	184;225	0	49.169	1.3905	2.3001	1069200000	444720000	624460000	136610000	71546000	65065000	47994000	26518000	21476000
A0A0R4J1L2;Q91VK2;Q80T06;P57776;D3YY68;E9QN08;F6ZFU0;A0A0R4J1E2;D3YUQ9;D3YZT9;D3Z7N2	A0A0R4J1L2;Q91VK2;Q80T06;P57776;D3YY68;E9QN08;F6ZFU0;A0A0R4J1E2;D3YUQ9;D3YZT9	Elongation factor 1-delta	Eef1d	0.5185	2.8196	0.51079	3.0466	0.50743	2.8723	1.2554	4.0026	0.99052	3.4977	0.94581	3.4458	2.2481	3.2597	1.7824	2.9104	2.2097	3.4181	4.1478	3.3408	3.6594	3.2782	3.1017	3.3919	5	4	4	19.8	15.6	15.6	28.728	257	257;276;281;281;190;245;552;660;193;210;129	0	7.8063	1.7102	3.217	11115000000	4590600000	6524500000	1011600000	442890000	568760000	1017200000	517300000	499950000
Q9D1M4	Q9D1M4	Eukaryotic translation elongation factor 1 epsilon-1	Eef1e1	NaN	NaN	0.67023	2.0467	0.62312	2.558	NaN	NaN	1.1069	2.7825	NaN	NaN	NaN	NaN	NaN	NaN	2.1463	4.1146	2.9633	2.8828	NaN	NaN	NaN	NaN	3	3	3	17.8	17.8	17.8	19.859	174	174	0	7.4551	1.1758	3.3565	541020000	220260000	320760000	29914000	12480000	17434000	33155000	15514000	17640000
Q9D8N0	Q9D8N0	Elongation factor 1-gamma	Eef1g	0.38848	1.3336	0.38067	2.1201	0.38996	1.9961	0.95778	2.5561	0.694	1.5105	0.62404	1.3938	1.6071	2.1251	1.238	1.8422	1.779	2.9056	3.8481	3.488	3.4859	3.3639	2.3673	2.8534	10	10	10	19.2	19.2	19.2	50.06	437	437	0	49.623	0.91442	2.1743	10658000000	5552500000	5105100000	741260000	378520000	362740000	524600000	312140000	212460000
P58252	P58252	Elongation factor 2	Eef2	0.52379	2.5407	0.53111	2.6364	0.53996	2.6134	1.1043	3.726	0.83043	2.5409	0.78908	2.6465	2.0272	3.1904	1.5822	2.6367	1.9987	3.1695	4.2442	4.2787	3.9977	3.7332	3.0724	4.0591	32	32	32	40.7	40.7	40.7	95.313	858	858	0	323.31	1.1671	3.0981	57528000000	25800000000	31727000000	6740200000	3117200000	3623000000	3055800000	1671000000	1384800000
A0A1D5RLM8;B1ASN7	A0A1D5RLM8;B1ASN7		Efcab3	NaN	NaN	NaN	NaN	NaN	NaN	0.86782	2.7632	NaN	NaN	NaN	NaN	NaN	NaN	NaN	NaN	NaN	NaN	NaN	NaN	NaN	NaN	1.4715	2.0362	2	2	2	0.4	0.4	0.4	654.2	5808	5808;359	0.00054675	2.5157	1.1227	2.5126	769850000	368350000	401500000	139050000	77862000	61188000	49423000	26545000	22878000
Q8C845;Q9D8Y0;Q9D4J1	Q8C845;Q9D8Y0;Q9D4J1	EF-hand domain-containing protein D2;EF-hand domain-containing protein D1	Efhd2;Efhd1	NaN	NaN	NaN	NaN	NaN	NaN	NaN	NaN	NaN	NaN	NaN	NaN	2.5152	3.1393	3.1486	4.1221	NaN	NaN	NaN	NaN	NaN	NaN	NaN	NaN	2	2	2	10	10	10	26.8	240	240;240;240	0	3.2762	2.0363	2.8253	64499000	15745000	48755000	7065800	4351900	2713900	0	0	0
E9QP49;Q99MS7	E9QP49;Q99MS7	EH domain-binding protein 1-like protein 1	Ehbp1l1	0.83123	1.1384	1.2168	2.4532	1.9546	9.9264	4.0714	13.628	NaN	NaN	1.3421	2.6517	3.2276	4.5434	2.2501	3.2445	2.5844	4.7714	4.044	3.6965	2.8006	2.7076	2.3497	2.9157	7	7	7	6.9	6.9	6.9	184.8	1718	1718;1716	0	18.614	2.0046	3.2298	868850000	259710000	609140000	151980000	38916000	113070000	11568000	3931100	7636900
Q9WVK4	Q9WVK4	EH domain-containing protein 1	Ehd1	0.28928	1.6026	0.30413	1.7606	0.30137	1.5687	0.42523	1.5182	0.48392	1.4221	0.45244	1.4257	1.2569	1.7371	0.91872	1.3471	0.83688	1.3542	1.8475	1.6725	1.8551	1.7464	1.2317	1.5434	7	7	7	19.1	19.1	19.1	60.602	534	534	0	53.005	0.82936	1.5434	6437300000	3667900000	2769400000	592860000	371690000	221170000	322540000	185960000	136580000
Q8BH64	Q8BH64	EH domain-containing protein 2	Ehd2	0.24078	1.2231	0.27342	0.95866	0.21027	0.98055	0.439	1.5044	0.44044	0.87173	0.36186	1.3257	0.95502	1.3591	0.79015	1.3816	0.84277	1.3137	1.6193	1.4189	1.5651	1.4492	1.3126	1.6083	7	7	7	23	23	23	61.174	543	543	0	126.9	0.82295	1.3361	6308000000	4001100000	2306900000	469820000	331560000	138260000	448500000	317760000	130750000
Q9EQP2;Q9QXY6	Q9EQP2	EH domain-containing protein 4	Ehd4	0.32706	1.7495	0.35981	1.7915	0.36199	1.9845	0.59974	1.7224	0.61152	1.8288	0.66328	2.2322	1.3684	1.9615	1.1505	1.7504	1.3008	2.3037	2.177	1.846	2.4953	2.1694	1.6259	1.9095	4	4	4	8.9	8.9	8.9	61.48	541	541;535	0	26.261	0.9999	1.9095	3281200000	1814800000	1466400000	268860000	161900000	106950000	240070000	144730000	95344000
J3QN87;A0A1L1SSA3;J3QPZ8;Q9CXU9;P48024	J3QN87;A0A1L1SSA3;J3QPZ8;Q9CXU9;P48024	Eukaryotic translation initiation factor 1b;Eukaryotic translation initiation factor 1	Eif1;Eif1b	NaN	NaN	NaN	NaN	NaN	NaN	NaN	NaN	NaN	NaN	NaN	NaN	NaN	NaN	NaN	NaN	2.6738	5.1797	NaN	NaN	NaN	NaN	1.2082	1.6858	2	2	2	16.7	16.7	16.7	10.245	90	90;100;110;113;113	0	3.3709	2.2029	8.7595	436550000	137520000	299030000	69643000	22982000	46661000	33527000	9795900	23732000
Q8BMJ3;Q60872;J3QPQ5;Q8BX20;Q3UTA4;Q3UT53;Q3TQZ4;M0QWL1;J3QQ02;J3QPI8;J3QP87;J3QNT6;J3QMW5;D3Z367;A0A1W2P883	Q8BMJ3;Q60872	Eukaryotic translation initiation factor 1A, X-chromosomal;Eukaryotic translation initiation factor 1A	Eif1ax;Eif1a	1.0328	6.4772	1.0424	4.6092	0.91282	5.8517	1.6996	5.6648	1.8847	7.5198	1.4278	5.8706	3.382	5.1775	2.677	5.5887	3.1045	5.8308	4.4937	4.1771	4.0006	4.0576	3.0307	3.9308	3	3	3	21.5	21.5	21.5	16.46	144	144;144;142;144;144;144;144;144;144;144;144;144;144;144;144	0	4.0661	2.0671	5.3409	1536300000	534600000	1001700000	134230000	51336000	82893000	64344000	23001000	41344000
Q8BJW6;D3YZZ6	Q8BJW6	Eukaryotic translation initiation factor 2A;Eukaryotic translation initiation factor 2A, N-terminally processed	Eif2a	NaN	NaN	NaN	NaN	NaN	NaN	NaN	NaN	NaN	NaN	NaN	NaN	NaN	NaN	NaN	NaN	NaN	NaN	NaN	NaN	2.915	2.5819	NaN	NaN	3	3	3	6.7	6.7	6.7	64.403	581	581;251	0	8.5853	1.1467	2.3791	281590000	105920000	175670000	20776000	7826300	12950000	11454000	5499900	5954500
A0A0G2JEF1;D3YZ05;D3Z151;Q99LC8	A0A0G2JEF1;D3YZ05;D3Z151;Q99LC8	Translation initiation factor eIF-2B subunit alpha	Eif2b1	NaN	NaN	NaN	NaN	NaN	NaN	NaN	NaN	NaN	NaN	NaN	NaN	NaN	NaN	NaN	NaN	NaN	NaN	NaN	NaN	NaN	NaN	NaN	NaN	1	1	1	37.2	37.2	37.2	4.8757	43	43;133;185;305	0	4.2802	2.8996	2.9767	7162000	1541500	5620500	1488100	441830	1046300	0	0	0
B1AUN3;Q3UKV0;B1AUN2	B1AUN3;Q3UKV0;B1AUN2		Eif2b3	NaN	NaN	NaN	NaN	NaN	NaN	NaN	NaN	NaN	NaN	NaN	NaN	NaN	NaN	NaN	NaN	NaN	NaN	NaN	NaN	NaN	NaN	NaN	NaN	1	1	1	4.5	4.5	4.5	45.065	401	401;445;452	0.00054113	2.3788	NaN	NaN	20618000	8024100	12594000	0	0	0	0	0	0
Q8CHW4	Q8CHW4	Translation initiation factor eIF-2B subunit epsilon	Eif2b5	NaN	NaN	NaN	NaN	NaN	NaN	NaN	NaN	NaN	NaN	NaN	NaN	NaN	NaN	NaN	NaN	NaN	NaN	NaN	NaN	NaN	NaN	NaN	NaN	1	1	1	2.2	2.2	2.2	80.085	717	717	0	3.1288	1.3336	1.6108	155600000	62371000	93232000	19831000	8215200	11616000	11420000	5221500	6198600
Q99L45;E0CXJ3	Q99L45;E0CXJ3	Eukaryotic translation initiation factor 2 subunit 2	Eif2s2	0.75143	2.867	0.76223	2.7361	1.9452	10.686	1.592	3.752	NaN	NaN	1.3821	4.3949	NaN	NaN	NaN	NaN	NaN	NaN	3.3975	3.0037	3.5962	3.2271	5.8637	7.2333	5	5	5	18.7	18.7	18.7	38.092	331	331;118	0	8.9819	1.592	3.8011	1258400000	355370000	903010000	62277000	23668000	38609000	35505000	14044000	21461000
Q9Z0N2;Q9Z0N1;A2AAW9	Q9Z0N2;Q9Z0N1;A2AAW9	Eukaryotic translation initiation factor 2 subunit 3, Y-linked;Eukaryotic translation initiation factor 2 subunit 3, X-linked	Eif2s3y;Eif2s3x	0.73005	1.3454	0.71992	1.7374	0.74233	1.3786	1.4887	1.9472	NaN	NaN	1.2478	2.2954	2.4947	3.3324	NaN	NaN	2.6634	3.9171	3.7465	3.294	4.9688	4.2254	3.6184	4.4127	4	4	4	11.2	11.2	11.2	51.13	472	472;472;344	0	6.965	1.2415	2.833	933510000	380500000	553010000	64951000	26362000	38589000	19745000	7873200	11872000
P23116	P23116	Eukaryotic translation initiation factor 3 subunit A	Eif3a	0.81764	1.5501	0.868	1.6601	0.92999	1.4955	1.7363	4.8573	1.5469	2.0499	1.5763	2.1153	3.3077	4.7945	1.5875	2.1837	2.8783	3.773	3.6395	3.409	4.2828	3.9435	4.323	5.8568	17	17	17	14.4	14.4	14.4	161.93	1344	1344	0	43.665	1.5897	3.0009	4623700000	1798000000	2825800000	919980000	358270000	561710000	189400000	75442000	113960000
Q8JZQ9;A0A0G2JG48	Q8JZQ9	Eukaryotic translation initiation factor 3 subunit B	Eif3b	NaN	NaN	NaN	NaN	0.61835	1.448	1.1288	2.8768	NaN	NaN	NaN	NaN	2.5914	2.9653	NaN	NaN	1.6725	2.3446	1.5558	1.5278	2.0382	1.8756	1.559	1.8643	4	4	4	7.1	7.1	7.1	91.369	803	803;175	0	8.9933	1.6611	2.2799	567000000	253000000	314000000	83243000	36754000	46489000	0	0	0
Q8R1B4;M0QWV3	Q8R1B4	Eukaryotic translation initiation factor 3 subunit C	Eif3c	0.94464	4.5485	0.84323	1.2884	0.82234	1.4284	1.6238	4.4163	1.3906	2.3126	NaN	NaN	NaN	NaN	NaN	NaN	2.7675	3.7844	NaN	NaN	3.52	3.4566	NaN	NaN	4	4	4	7.6	7.6	7.6	105.53	911	911;249	0	6.2247	1.2435	2.5021	708290000	283590000	424700000	117480000	41179000	76299000	41754000	17436000	24318000
O70194	O70194	Eukaryotic translation initiation factor 3 subunit D	Eif3d	NaN	NaN	NaN	NaN	NaN	NaN	NaN	NaN	NaN	NaN	NaN	NaN	NaN	NaN	NaN	NaN	NaN	NaN	NaN	NaN	NaN	NaN	NaN	NaN	1	1	1	2.9	2.9	2.9	63.988	548	548	0	3.7842	0.86799	1.5754	106840000	51135000	55701000	8875100	3232300	5642800	0	0	0
P60229	P60229	Eukaryotic translation initiation factor 3 subunit E	Eif3e	0.7106	2.5981	0.76387	1.6057	0.68044	2.0755	1.3553	3.0794	1.3929	2.7449	1.2934	2.695	NaN	NaN	1.9008	2.3417	2.5968	4.414	NaN	NaN	NaN	NaN	NaN	NaN	3	3	3	10.1	10.1	10.1	52.22	445	445	0	9.2276	1.3127	3.0448	632710000	285290000	347420000	68720000	29341000	39379000	42764000	17812000	24952000
Q9Z1D1	Q9Z1D1	Eukaryotic translation initiation factor 3 subunit G	Eif3g	1.0249	3.3849	1.1233	4.4633	0.98544	4.5354	1.7812	4.3853	2.0589	5.1864	NaN	NaN	NaN	NaN	NaN	NaN	NaN	NaN	NaN	NaN	NaN	NaN	NaN	NaN	3	3	3	9.1	9.1	9.1	35.638	320	320	0	4.4709	1.5802	4.3579	575890000	205940000	369950000	59081000	22745000	36336000	58150000	20499000	37651000
Q91WK2	Q91WK2	Eukaryotic translation initiation factor 3 subunit H	Eif3h	0.83146	3.1734	0.67769	1.9322	0.82914	4.1402	NaN	NaN	NaN	NaN	NaN	NaN	3.6762	5.1146	2.2494	3.0108	3.1053	4.8816	5.0189	4.4542	4.6309	4.0816	NaN	NaN	4	4	4	13.6	13.6	13.6	39.832	352	352	0	12.972	2.2437	4.002	738740000	264310000	474430000	35494000	13966000	21528000	35360000	12708000	22652000
Q9QZD9	Q9QZD9	Eukaryotic translation initiation factor 3 subunit I	Eif3i	0.87336	3.1056	0.78363	2.4148	0.86945	2.2038	1.6502	3.4509	1.5464	3.8236	1.5438	3.7048	2.8141	3.6174	2.506	3.4801	2.4183	3.4833	3.5937	2.7573	4.3962	3.5747	3.3145	3.6519	3	3	3	12.3	12.3	12.3	36.46	325	325	0	12.479	1.6492	3.6519	647630000	203160000	444470000	51176000	20885000	30291000	41883000	14400000	27484000
Q3UGC7;Q66JS6	Q3UGC7;Q66JS6	Eukaryotic translation initiation factor 3 subunit J-A;Eukaryotic translation initiation factor 3 subunit J-B	Eif3j1;Eif3j2	0.74452	3.6937	0.79169	4.5268	0.81444	4	1.4225	4.3464	1.4491	4.5247	1.4119	4.8655	2.9653	4.1346	2.3199	3.5893	2.4306	3.7417	4.2253	3.4641	3.7022	3.2083	3.2044	3.7567	7	7	7	42.5	42.5	42.5	29.343	261	261;263	0	101.77	1.5432	3.9686	4185200000	1528200000	2657000000	398280000	169080000	229200000	276110000	114960000	161140000
Q9DBZ5;A0A140LJ59;Q3TY56	Q9DBZ5;A0A140LJ59	Eukaryotic translation initiation factor 3 subunit K	Eif3k	NaN	NaN	0.93911	3.5856	0.70938	3.3685	1.6327	5.244	1.2396	3.7337	1.3761	4.1437	NaN	NaN	NaN	NaN	2.7139	4.2923	NaN	NaN	4.3862	3.6971	3.0698	3.3145	4	4	4	28.4	28.4	28.4	25.086	218	218;53;192	0	9.5691	1.3002	3.7337	751420000	296770000	454640000	96849000	43745000	53105000	92069000	45459000	46610000
Q8QZY1	Q8QZY1	Eukaryotic translation initiation factor 3 subunit L	Eif3l	0.78299	1.8978	0.61007	1.5198	0.68767	1.4035	1.3672	2.3568	1.3011	2.2524	1.547	2.8795	2.7227	3.761	NaN	NaN	2.754	4.4504	4.929	3.9006	3.6948	3.3011	3.6279	4.1049	6	6	6	10.5	10.5	10.5	66.612	564	564	0	9.5192	2.007	3.0776	969620000	332300000	637330000	70516000	28869000	41647000	66020000	27977000	38043000
A2A701;A2A702;Q99JX4	A2A701;A2A702;Q99JX4	Eukaryotic translation initiation factor 3 subunit M	Eif3m	NaN	NaN	NaN	NaN	NaN	NaN	NaN	NaN	NaN	NaN	NaN	NaN	NaN	NaN	NaN	NaN	NaN	NaN	NaN	NaN	NaN	NaN	NaN	NaN	1	1	1	12.6	12.6	12.6	16.518	143	143;242;374	0	26.881	0.049278	0.19411	21754000	21613000	141430	0	0	0	4743200	4678600	64554
P60843	P60843	Eukaryotic initiation factor 4A-I	Eif4a1	0.023621	0.12832	NaN	NaN	NaN	NaN	NaN	NaN	NaN	NaN	0.13409	0.28146	NaN	NaN	NaN	NaN	NaN	NaN	NaN	NaN	NaN	NaN	0.081731	0.098868	5	3	3	20.7	13.3	13.3	46.153	406	406	0	67.329	0.10065	0.23618	436450000	404890000	31561000	5430500	5430500	0	52915000	52915000	0
P10630;Q8BTU6;E9Q561;D6RJ60;D6RJ11	P10630;Q8BTU6;E9Q561	Eukaryotic initiation factor 4A-II;Eukaryotic initiation factor 4A-II, N-terminally processed	Eif4a2	0.72476	3.963	0.73878	4.1985	0.79495	3.7186	1.5058	4.6456	1.4094	2.6583	1.2224	3.3743	2.7798	3.5175	2.1791	3.8376	2.4932	4.2077	3.4357	3.0181	4.252	3.7596	2.7571	3.3532	6	6	4	20.6	20.6	13.3	46.402	407	407;362;312;96;97	0	20.447	1.5058	3.851	3727000000	1438600000	2288400000	192760000	82059000	110700000	113320000	46745000	66572000
A2AFK7;Q91VC3;A0A0N4SVP8	A2AFK7;Q91VC3;A0A0N4SVP8	Eukaryotic initiation factor 4A-III;Eukaryotic initiation factor 4A-III, N-terminally processed	Eif4a3	NaN	NaN	1.085	2.548	NaN	NaN	NaN	NaN	NaN	NaN	NaN	NaN	NaN	NaN	NaN	NaN	NaN	NaN	NaN	NaN	3.0625	2.6806	2.1691	2.3696	2	2	2	9	9	9	33.958	299	299;411;411	0	4.4173	2.1292	3.9612	333140000	104800000	228350000	20907000	7232200	13674000	21976000	7685900	14290000
Q8BGD9	Q8BGD9	Eukaryotic translation initiation factor 4B	Eif4b	0.62426	3.3373	0.62633	2.5927	0.71959	1.9011	1.2687	4.3644	1.1706	3.6683	1.0987	4.1192	2.4776	3.575	2.1174	3.8389	2.4259	4.236	4.9673	5.0547	4.607	4.5337	3.9478	5.2526	7	7	7	14.6	14.6	14.6	68.839	611	611	0	25.166	1.2616	3.7046	3625900000	1512000000	2113900000	649240000	273410000	375830000	161680000	72600000	89084000
A0A0G2JH04;P63073;A0A0G2JG98;A0A0G2JFB4;A0A0G2JGT5	A0A0G2JH04;P63073;A0A0G2JG98;A0A0G2JFB4;A0A0G2JGT5	Eukaryotic translation initiation factor 4E	Eif4e	NaN	NaN	NaN	NaN	NaN	NaN	NaN	NaN	NaN	NaN	0.91949	2.4118	1.7819	2.3787	NaN	NaN	NaN	NaN	2.3675	1.916	3.2472	2.5857	1.5737	1.8306	2	2	2	15.7	15.7	15.7	21.009	185	185;217;79;132;183	0	9.5482	1.2275	2.1934	731750000	296260000	435490000	16901000	8416200	8485100	0	0	0
Q60876	Q60876	Eukaryotic translation initiation factor 4E-binding protein 1	Eif4ebp1	NaN	NaN	NaN	NaN	NaN	NaN	NaN	NaN	NaN	NaN	NaN	NaN	NaN	NaN	NaN	NaN	NaN	NaN	NaN	NaN	NaN	NaN	NaN	NaN	1	1	1	11.1	11.1	11.1	12.325	117	117	0.00054142	2.396	NaN	NaN	0	0	0	0	0	0	0	0	0
P70445	P70445	Eukaryotic translation initiation factor 4E-binding protein 2	Eif4ebp2	NaN	NaN	NaN	NaN	NaN	NaN	NaN	NaN	NaN	NaN	NaN	NaN	NaN	NaN	NaN	NaN	NaN	NaN	NaN	NaN	NaN	NaN	NaN	NaN	1	1	1	10.8	10.8	10.8	12.898	120	120	0.00053505	2.307	NaN	NaN	0	0	0	0	0	0	0	0	0
A0A0J9YUS5;E9PVC6;E9Q9E1;E9PVC5;Q6NZJ6;A0A0J9YVC1;A0A0J9YUC1;E9Q770	A0A0J9YUS5;E9PVC6;E9Q9E1;E9PVC5;Q6NZJ6;A0A0J9YVC1;A0A0J9YUC1;E9Q770	Eukaryotic translation initiation factor 4 gamma 1	Eif4g1	0.99998	1.2088	1.0504	3.0907	NaN	NaN	2.5363	3.0229	NaN	NaN	NaN	NaN	3.0276	3.6096	NaN	NaN	2.2461	4.2592	NaN	NaN	NaN	NaN	3.0533	3.6898	8	8	8	7.5	7.5	7.5	145.31	1303	1303;1553;1593;1594;1600;795;900;958	0	6.6155	1.573	2.6468	660100000	220710000	439390000	67145000	21627000	45519000	24980000	0	24980000
F7CBP1;G3XA17;Q62448	F7CBP1;G3XA17;Q62448	Eukaryotic translation initiation factor 4 gamma 2	Eif4g2	1.319	2.0182	1.2735	1.7227	1.2607	1.9155	2.2727	3.5674	1.6246	2.7626	2.0979	3.0258	3.5909	4.6728	2.2949	2.9901	3.2148	4.2662	4.2757	3.6819	4.714	4.5987	3.8959	4.6761	5	5	5	8.2	8.2	8.2	97.888	868	868;906;906	0	8.9862	2.2	3.7108	636960000	193820000	443140000	67684000	22928000	44756000	45144000	16280000	28864000
Q9WUK2	Q9WUK2	Eukaryotic translation initiation factor 4H	Eif4h	0.52947	2.1702	0.75825	1.5291	NaN	NaN	NaN	NaN	NaN	NaN	0.88071	1.8118	3.0091	3.6882	NaN	NaN	NaN	NaN	3.2848	2.7128	3.2408	2.8417	3.3841	3.7073	3	3	3	27	27	27	27.341	248	248	0	76.662	1.3433	3.1783	2623800000	905790000	1718000000	111950000	50724000	61227000	154280000	65041000	89241000
P59325	P59325	Eukaryotic translation initiation factor 5	Eif5	1.0465	2.3471	1.0175	4.0707	1.1331	3.7963	1.7617	4.912	NaN	NaN	1.754	3.8415	3.1117	4.0984	2.3585	3.3156	3.4359	5.1784	NaN	NaN	4.2365	3.806	NaN	NaN	2	2	2	5.4	5.4	5.4	48.968	429	429	0.00053562	2.3102	1.8447	4.1005	641040000	234660000	406380000	61276000	25952000	35324000	13142000	4052200	9089700
P63242;A0A0A0MQM0;J3QPS8;Q8BGY2	P63242;A0A0A0MQM0	Eukaryotic translation initiation factor 5A-1;Eukaryotic translation initiation factor 5A	Eif5a	0.41204	2.6963	0.39679	2.2013	0.43139	2.8215	0.81241	2.7274	0.73962	2.8467	0.72873	2.8884	1.6771	2.6374	1.1822	1.8876	1.5612	2.4013	3.1186	3.0692	2.8712	2.9203	2.2462	2.9026	7	7	7	83.8	83.8	83.8	16.832	154	154;149;76;153	0	291.38	1.2241	2.757	13554000000	6638900000	6914600000	2187300000	1174000000	1013400000	370250000	241900000	128340000
O55135	O55135	Eukaryotic translation initiation factor 6	Eif6	NaN	NaN	NaN	NaN	NaN	NaN	NaN	NaN	NaN	NaN	NaN	NaN	NaN	NaN	NaN	NaN	NaN	NaN	NaN	NaN	NaN	NaN	NaN	NaN	1	1	1	6.9	6.9	6.9	26.511	245	245	0	4.8387	NaN	NaN	0	0	0	0	0	0	0	0	0
Q9R0H2	Q9R0H2	Endomucin	Emcn	0.55736	2.8036	NaN	NaN	NaN	NaN	1.0637	3.6555	1.3177	4.0831	1.3264	4.9244	2.3018	3.5403	1.7326	3.5378	1.8175	3.0526	NaN	NaN	NaN	NaN	NaN	NaN	1	1	1	5.4	5.4	5.4	27.756	261	261	0	24.48	1.3177	3.335	1570100000	633880000	936220000	344890000	154230000	190660000	113250000	25318000	87937000
Q3THM8;I7HJS1;O08579;B7FAU5	Q3THM8;I7HJS1;O08579;B7FAU5	Emerin	Emd	0.62982	2.2668	0.63422	2.49	NaN	NaN	1.1759	3.6818	NaN	NaN	NaN	NaN	2.7029	3.6389	2.2302	3.0928	NaN	NaN	2.6577	2.2015	NaN	NaN	3.6549	3.8882	4	4	4	43.7	43.7	43.7	18.211	158	158;223;259;170	0	43.934	1.1854	3.5876	531640000	193140000	338500000	78322000	37586000	40737000	13125000	5684500	7440700
Q99K41	Q99K41	EMILIN-1	Emilin1	NaN	NaN	NaN	NaN	NaN	NaN	NaN	NaN	NaN	NaN	NaN	NaN	NaN	NaN	NaN	NaN	NaN	NaN	NaN	NaN	NaN	NaN	NaN	NaN	1	1	1	0.9	0.9	0.9	107.58	1017	1017	0.0097656	1.6361	3.8659	5.3151	39152000	8142800	31009000	0	0	0	0	0	0
Q8K482	Q8K482	EMILIN-2	Emilin2	NaN	NaN	NaN	NaN	NaN	NaN	NaN	NaN	NaN	NaN	NaN	NaN	NaN	NaN	NaN	NaN	NaN	NaN	NaN	NaN	NaN	NaN	NaN	NaN	1	1	1	1.6	1.6	1.6	117.31	1074	1074	0	4.514	1.4064	1.6671	39536000	20609000	18927000	0	0	0	0	0	0
O35709	O35709	Ectoderm-neural cortex protein 1	Enc1	NaN	NaN	0.49853	2.5868	0.67091	1.9902	0.87233	2.8848	0.80325	2.9711	0.64755	2.3751	1.1635	1.7757	0.83246	1.6097	1.0904	2.206	1.3845	1.4408	NaN	NaN	1.1936	1.6978	1	1	1	2.4	2.4	2.4	66.112	589	589	0.0036288	2.0138	0.87598	1.9248	1666300000	836200000	830070000	94491000	49657000	44834000	275410000	150380000	125030000
O08600	O08600	Endonuclease G, mitochondrial	Endog	NaN	NaN	NaN	NaN	NaN	NaN	NaN	NaN	NaN	NaN	NaN	NaN	NaN	NaN	NaN	NaN	NaN	NaN	NaN	NaN	NaN	NaN	NaN	NaN	1	1	1	3.7	3.7	3.7	32.19	294	294	0.0074147	1.7032	2.0387	2.32	16381000	5078400	11302000	0	0	0	0	0	0
B0QZL1	B0QZL1	Enolase	Eno1	NaN	NaN	0.12929	0.53929	NaN	NaN	NaN	NaN	NaN	NaN	NaN	NaN	0.22649	0.31383	NaN	NaN	NaN	NaN	0.38406	0.3993	NaN	NaN	0.32197	0.42165	9	1	1	69.7	6.3	6.3	23.935	221	221	0	5.4594	0.16151	0.3542	1889200000	1588100000	301110000	118430000	109260000	9172100	211200000	189990000	21210000
P17182;Q6PHC1;B1ARR7;B1ARR6	P17182;Q6PHC1	Alpha-enolase	Eno1	0.12276	0.67306	0.12596	0.69803	0.11959	0.66629	0.22606	0.79781	0.16994	0.64981	0.16925	0.71272	0.3605	0.54681	0.32956	0.64022	0.29276	0.55427	0.53207	0.59176	0.48304	0.45271	0.39753	0.52404	20	19	12	62.9	59.4	32.5	47.14	434	434;366;119;67	0	323.31	0.33959	0.59522	121330000000	93576000000	27756000000	10439000000	8299200000	2140100000	7554300000	6286600000	1267800000
P21550;Q5SX59;Q5SX60;J3QPZ9;Q5SX61;A0A0N4SUX5;P17183;D3Z2S4;D3Z6E4	P21550;Q5SX59	Beta-enolase;Enolase	Eno3	0.17508	1.0592	0.1812	1.0673	0.18287	1.026	0.24376	0.90189	0.23973	0.91686	0.19546	0.78504	0.68063	1.0297	0.48108	0.93996	0.55404	1.0179	1.1484	1.2228	1.0826	1.0182	0.76156	0.99589	27	27	26	65.4	65.4	62	47.024	434	434;196;80;190;70;391;434;162;315	0	323.31	0.48103	0.9864	1247200000000	869190000000	378000000000	106810000000	85980000000	20826000000	81687000000	65683000000	16005000000
Q8BGB7	Q8BGB7	Enolase-phosphatase E1	Enoph1	NaN	NaN	NaN	NaN	NaN	NaN	NaN	NaN	NaN	NaN	NaN	NaN	NaN	NaN	NaN	NaN	NaN	NaN	NaN	NaN	NaN	NaN	NaN	NaN	1	1	1	6.6	6.6	6.6	28.6	257	257	0.0031201	2.0462	NaN	NaN	0	0	0	0	0	0	0	0	0
P60840	P60840	Alpha-endosulfine	Ensa	0.91725	5.4682	0.8161	2.8634	0.88649	2.8285	1.7658	5.6331	NaN	NaN	1.7034	5.8792	2.7693	3.9394	2.4552	4.9376	NaN	NaN	3.9055	3.81	NaN	NaN	2.2527	2.603	4	3	3	38	28.9	28.9	13.335	121	121	0	130.02	1.8597	4.2585	388290000	143520000	244770000	54974000	21037000	33937000	5250100	1921100	3329000
Q9JIX0	Q9JIX0	Transcription and mRNA export factor ENY2	Eny2	0.88433	4.5933	NaN	NaN	0.89023	3.4485	1.5086	4.725	NaN	NaN	NaN	NaN	3.7691	5.7334	2.5896	4.994	NaN	NaN	NaN	NaN	5.1814	4.9064	NaN	NaN	3	3	3	38.6	38.6	38.6	11.528	101	101	0	9.4638	1.8637	4.6955	165620000	47277000	118340000	11103000	5010400	6093000	1417700	537030	880630
Q8CHI8	Q8CHI8	E1A-binding protein p400	Ep400	NaN	NaN	NaN	NaN	NaN	NaN	NaN	NaN	0.26212	1.0138	NaN	NaN	0.53915	0.83673	0.47649	0.78176	NaN	NaN	NaN	NaN	NaN	NaN	NaN	NaN	2	2	2	0.9	0.9	0.9	337.18	3072	3072	0.0031579	2.1455	0.48164	0.79161	2173200000	1574800000	598430000	214490000	174780000	39709000	770830000	615180000	155660000
F7BUB8;F6S4K9;A2A839;A2A838;A2A842;A2A841;P48193;F7CR30;A0A1W2P6H2;A0A1W2P7I2;A0A1D5RLV1;A2AD32	F7BUB8;F6S4K9;A2A839;A2A838;A2A842;A2A841;P48193;F7CR30	Protein 4.1	Epb4.1;Epb41	0.33789	0.51157	NaN	NaN	NaN	NaN	NaN	NaN	NaN	NaN	NaN	NaN	NaN	NaN	NaN	NaN	NaN	NaN	NaN	NaN	NaN	NaN	NaN	NaN	5	4	4	22	18	18	27.763	250	250;375;639;667;769;869;858;197;131;201;476;715	0	7.0253	0.95859	1.3905	160910000	86657000	74257000	29118000	15944000	13174000	11471000	5804400	5666500
Q80UE5;Q80UE4;O70318;A0A1W2P6I5;A0A1W2P896;A0A1W2P7H7;A0A1W2P7I4;A0A1W2P8C0	Q80UE5;Q80UE4;O70318;A0A1W2P6I5	Band 4.1-like protein 2	Epb4.1l2;Epb41l2	0.6094	0.92971	0.58581	0.82136	0.73919	0.94742	0.87764	1.5937	1.0263	1.4635	0.58489	1.0052	2.3133	2.9705	1.7015	2.1966	1.5649	2.2699	2.1486	1.9804	2.9119	2.6786	NaN	NaN	8	8	6	13	13	11.1	101.81	918	918;794;988;513;95;113;144;204	0	157.32	0.99658	1.6171	1031300000	471740000	559510000	159650000	70147000	89507000	69760000	32969000	36791000
Q99M71	Q99M71	Mammalian ependymin-related protein 1	Epdr1	NaN	NaN	NaN	NaN	NaN	NaN	NaN	NaN	NaN	NaN	NaN	NaN	NaN	NaN	NaN	NaN	NaN	NaN	NaN	NaN	NaN	NaN	NaN	NaN	1	1	1	5.4	5.4	5.4	25.485	224	224	0.00055866	2.6844	1.8914	3.1851	106550000	33983000	72567000	0	0	0	0	0	0
E9PWK1;Q9D379;D3Z4M3;F6YTS6	E9PWK1;Q9D379	Epoxide hydrolase 1	Ephx1	0.34689	1.7493	0.40821	2.38	0.41832	2.1988	NaN	NaN	0.74491	1.9754	0.70351	1.8962	1.8416	2.6386	1.2237	1.7953	1.2897	2.1921	2.0543	1.7872	1.6986	1.5272	1.5219	2.0614	7	7	7	21.8	21.8	21.8	50.969	441	441;455;130;247	0	11.983	1.2321	2.113	2053600000	1058900000	994670000	69664000	39818000	29846000	103060000	63695000	39370000
P34914	P34914	Bifunctional epoxide hydrolase 2;Cytosolic epoxide hydrolase 2;Lipid-phosphate phosphatase	Ephx2	0.39063	2.0404	0.38372	2.0949	0.38875	2.1106	0.60215	1.7093	0.57664	1.8325	0.55748	2.0145	1.2943	1.9189	1.0595	1.683	1.1332	1.8563	2.6179	2.2338	2.3743	2.2392	1.7515	2.1438	11	11	11	31.2	31.2	31.2	62.515	554	554	0	100.43	0.6992	2.0053	11043000000	5634700000	5407900000	680070000	422070000	258000000	720580000	457270000	263300000
Q80VP1;D3Z550;D3Z4V3;Q91W69	Q80VP1;D3Z550;D3Z4V3;Q91W69	Epsin-1;Epsin-3	Epn1;Epn3	NaN	NaN	0.48793	0.63173	NaN	NaN	NaN	NaN	NaN	NaN	NaN	NaN	NaN	NaN	NaN	NaN	NaN	NaN	NaN	NaN	NaN	NaN	NaN	NaN	2	2	2	3.8	3.8	3.8	60.211	575	575;54;90;636	0	5.0396	1.0084	1.8055	165090000	77442000	87650000	29291000	14881000	14410000	14564000	8541500	6022100
Q8CGC7	Q8CGC7	Bifunctional glutamate/proline--tRNA ligase;Glutamate--tRNA ligase;Proline--tRNA ligase	Eprs	0.71861	2.6661	0.72151	1.4188	0.79091	3.2368	1.4956	4.7484	1.2483	2.4235	1.2798	4.3677	2.7654	4.3517	2.2683	3.6211	2.4844	3.6889	4.1817	4.3854	3.2396	2.8987	3.6766	4.5796	14	14	14	13.9	13.9	13.9	170.08	1512	1512	0	52.087	1.2975	3.2304	3043800000	1249300000	1794500000	439540000	175050000	264490000	240510000	101160000	139350000
Q60902;A0A1D5RLS1	Q60902;A0A1D5RLS1	Epidermal growth factor receptor substrate 15-like 1	Eps15l1	NaN	NaN	NaN	NaN	NaN	NaN	NaN	NaN	NaN	NaN	NaN	NaN	2.0436	3.016	NaN	NaN	NaN	NaN	NaN	NaN	NaN	NaN	NaN	NaN	2	2	2	3.9	3.9	3.9	99.307	907	907;599	0	9.8882	1.3822	1.4413	184720000	79860000	104860000	15030000	7077700	7952500	0	0	0
V9GXF0;V9GXP8;V9GWT6;V9GXH3;F8VPM7;Q99MI1;V9GXL1;V9GX53	V9GXF0;V9GXP8;V9GWT6;V9GXH3;F8VPM7;Q99MI1	ELKS/Rab6-interacting/CAST family member 1	Erc1	NaN	NaN	NaN	NaN	NaN	NaN	1.7846	1.8978	NaN	NaN	NaN	NaN	2.3738	2.9371	NaN	NaN	NaN	NaN	3.4095	3.2123	NaN	NaN	NaN	NaN	4	4	3	4.9	4.9	2.9	124.86	1088	1088;1116;948;992;1120;1120;285;720	0	6.0574	1.7978	2.0361	155300000	52472000	102820000	30124000	9527100	20597000	7112200	3092000	4020200
A0A1W2P7H9;A0A1W2P7T3;P84089;G3UW85	A0A1W2P7H9;A0A1W2P7T3;P84089;G3UW85	Enhancer of rudimentary homolog	Erh	0.62733	2.3526	0.58675	3.3257	0.52095	2.6873	1.2466	3.3884	1.1745	3.9788	1.0561	4.3293	2.529	3.7515	1.9645	3.8539	2.1411	3.9154	3.9777	3.7339	3.6485	3.6695	3.0837	3.8898	3	3	3	56.3	56.3	56.3	8.2033	71	71;89;104;123	0	32.642	1.5847	3.6875	1829000000	770320000	1058700000	214750000	104560000	110200000	110310000	50998000	59308000
Q8BFZ9;A0A1B0GRG7;A0A1B0GT43;A0A1B0GRQ1;A0A1B0GQZ0;A0A1B0GSD8	Q8BFZ9	Erlin-2	Erlin2	NaN	NaN	NaN	NaN	0.3091	0.94737	NaN	NaN	NaN	NaN	NaN	NaN	NaN	NaN	NaN	NaN	NaN	NaN	0.95668	0.8429	0.64726	0.5494	NaN	NaN	3	3	3	12.4	12.4	12.4	37.872	340	340;85;150;159;185;220	0	14.281	0.19929	0.66523	310380000	218990000	91388000	0	0	0	32857000	26812000	6045200
P57759;F8WJI4;F8WIM7;D6RG87	P57759	Endoplasmic reticulum resident protein 29	Erp29	0.49532	1.5488	0.48832	2.089	0.5787	1.8152	0.93233	1.7537	0.7695	1.8296	0.74563	2.1082	1.8355	2.3804	1.6644	2.3104	1.7207	2.3152	3.2894	2.7271	3.0228	2.3018	2.7836	2.8948	4	4	4	19.8	19.8	19.8	28.823	262	262;55;57;95	0	7.5447	0.95629	2.1721	648450000	300180000	348280000	70708000	40775000	29933000	30792000	18477000	12315000
Q9D1Q6	Q9D1Q6	Endoplasmic reticulum resident protein 44	Erp44	0.51802	1.7643	0.483	1.229	0.57217	2.1959	NaN	NaN	NaN	NaN	0.72252	1.7018	1.9002	4.8564	1.3973	2.6411	1.7741	2.6388	NaN	NaN	2.2591	2.0001	NaN	NaN	5	5	5	16.5	16.5	16.5	46.852	406	406	0	43.879	1.2813	2.2296	773290000	413880000	359400000	16477000	8504300	7972300	8471300	4779800	3691500
H3BJP2;H3BLJ9;H3BJL6;H3BKH6;Q9R0P3;H3BJC6;H3BK43;H3BL99	H3BJP2;H3BLJ9;H3BJL6;H3BKH6;Q9R0P3;H3BJC6;H3BK43	S-formylglutathione hydrolase	Esd	0.15882	0.89307	0.16205	0.96531	NaN	NaN	0.26217	0.71939	0.23164	0.81128	0.23433	0.85322	0.50606	0.75784	NaN	NaN	0.50921	0.77581	0.91729	0.74759	0.92712	0.81479	0.69137	0.75544	3	3	3	19.8	19.8	19.8	27.131	247	247;259;265;295;282;135;249;105	0	12.145	0.48916	0.76343	1842300000	1229900000	612430000	216960000	167260000	49703000	130800000	108170000	22637000
A0A1W2P784;Q3U7R1	A0A1W2P784;Q3U7R1	Extended synaptotagmin-1	Esyt1	NaN	NaN	NaN	NaN	0.50775	0.78246	NaN	NaN	NaN	NaN	NaN	NaN	NaN	NaN	NaN	NaN	NaN	NaN	NaN	NaN	NaN	NaN	NaN	NaN	1	1	1	4.4	4.4	4.4	58.986	528	528;1092	0	21.706	0.93123	1.2599	215360000	104400000	110970000	0	0	0	9139900	5133500	4006400
Q8BWY3	Q8BWY3	Eukaryotic peptide chain release factor subunit 1	Etf1	NaN	NaN	NaN	NaN	NaN	NaN	NaN	NaN	NaN	NaN	NaN	NaN	NaN	NaN	NaN	NaN	NaN	NaN	NaN	NaN	NaN	NaN	2.1672	2.5384	3	3	3	12.1	12.1	12.1	49.03	437	437	0	64.634	0.83025	2.3061	196980000	120990000	75984000	26171000	9508400	16662000	55703000	54381000	1322800
Q99LC5	Q99LC5	Electron transfer flavoprotein subunit alpha, mitochondrial	Etfa	0.18356	0.98303	0.17531	0.97212	0.18504	0.97818	0.31916	1.033	0.30587	1.0439	0.28865	1.0157	0.62312	0.88526	0.52132	0.87298	0.56433	0.92847	1.2069	0.99816	1.1504	0.9852	0.85517	0.97361	19	19	19	74.8	74.8	74.8	35.009	333	333	0	323.31	0.50524	0.98064	298170000000	201060000000	97107000000	29099000000	22188000000	6910800000	21471000000	16790000000	4680800000
Q9DCW4;A0A0N4SVE0;A0A0U1RNK9;A0A0U1RNP5;A0A0U1RQB4;A0A0N4SWE9	Q9DCW4;A0A0N4SVE0;A0A0U1RNK9;A0A0U1RNP5;A0A0U1RQB4;A0A0N4SWE9	Electron transfer flavoprotein subunit beta	Etfb	0.17755	0.95715	0.17044	0.92018	0.17386	0.91008	0.32639	1.0431	0.30367	1.0055	0.28906	1.0276	0.62623	0.88268	0.53774	0.87833	0.56019	0.89338	1.2053	1.0136	1.2	1.1095	0.86896	1.0145	12	12	4	43.1	43.1	14.9	27.623	255	255;221;177;213;100;168	0	290.89	0.52276	0.97545	150190000000	99256000000	50932000000	16065000000	12361000000	3703500000	10295000000	8145000000	2150300000
Q6PF96;Q921G7	Q6PF96;Q921G7	Electron transfer flavoprotein-ubiquinone oxidoreductase, mitochondrial	Etfdh	0.18107	0.96604	0.1781	1.0661	0.18278	0.96406	0.30634	1.0201	0.31782	1.0542	0.28778	1.0635	0.66927	0.96378	0.56508	1.0012	0.58432	1.0372	1.293	1.2523	1.2278	1.1509	0.90538	1.1824	14	14	14	27.7	27.7	27.7	61.16	556	556;616	0	271.03	0.40008	1.0598	27983000000	19227000000	8756400000	2733300000	2050500000	682810000	2583600000	1944200000	639430000
Q9DCM0	Q9DCM0	Persulfide dioxygenase ETHE1, mitochondrial	Ethe1	NaN	NaN	NaN	NaN	NaN	NaN	NaN	NaN	NaN	NaN	NaN	NaN	NaN	NaN	0.6374	0.88741	NaN	NaN	NaN	NaN	NaN	NaN	NaN	NaN	1	1	1	3.5	3.5	3.5	27.738	254	254	0.0074111	1.7022	0.5851	1.226	619720000	378970000	240750000	50763000	33645000	17118000	42332000	32603000	9728400
Q5SUT0;Q5SUS9;Q61545	Q5SUT0;Q5SUS9;Q61545	RNA-binding protein EWS	Ewsr1	NaN	NaN	NaN	NaN	NaN	NaN	NaN	NaN	NaN	NaN	NaN	NaN	NaN	NaN	NaN	NaN	NaN	NaN	NaN	NaN	NaN	NaN	NaN	NaN	1	1	1	2.1	2.1	2.1	64.988	618	618;661;655	0.0031185	2.0441	NaN	NaN	16887000	5064100	11823000	0	0	0	0	0	0
P26040	P26040	Ezrin	Ezr	NaN	NaN	NaN	NaN	NaN	NaN	NaN	NaN	NaN	NaN	NaN	NaN	NaN	NaN	NaN	NaN	NaN	NaN	NaN	NaN	NaN	NaN	NaN	NaN	5	2	2	9.7	5.5	5.5	69.406	586	586	0	37.645	0.3917	2.318	64456000	40892000	23564000	0	0	0	6223100	5841800	381310
Q8BH61	Q8BH61	Coagulation factor XIII A chain	F13a1	0.58455	1.2929	0.63051	1.3986	0.54427	1.1211	0.58337	1.2381	0.96906	1.3005	0.87298	1.1127	2.3657	2.7063	2.0925	3.3046	2.7782	3.7783	NaN	NaN	2.5991	2.4668	2.3476	3.1154	4	4	4	6.4	6.4	6.4	83.206	732	732	0	6.0001	0.88551	1.3234	982280000	531540000	450740000	62283000	39617000	22666000	27652000	13420000	14232000
P11404;A0A140T8V1	P11404;A0A140T8V1	Fatty acid-binding protein, heart	Fabp3	0.18039	1.114	0.17708	1.1252	0.19532	1.0815	0.24711	0.82961	0.28875	1.0733	0.2539	1.004	0.5052	0.71827	0.42085	0.82345	0.47935	0.87307	0.97361	0.92513	0.95503	0.97479	0.71798	0.90224	16	16	16	99.2	99.2	99.2	14.819	133	133;133	0	323.31	0.46472	0.91505	415390000000	287680000000	127710000000	46633000000	36801000000	9831600000	25772000000	19760000000	6011900000
P04117	P04117	Fatty acid-binding protein, adipocyte	Fabp4	0.3458	2.1481	0.33789	2.1111	0.32645	1.733	0.70933	2.3794	0.62347	2.1579	0.58537	2.2769	1.3069	1.8408	1.139	2.0872	1.1029	1.932	2.5625	2.5825	2.4491	2.4787	1.8355	2.3755	10	10	9	85.6	85.6	80.3	14.65	132	132	0	178.65	1.0384	2.1448	83927000000	42962000000	40966000000	11456000000	6565300000	4890800000	3908000000	2407600000	1500400000
Q05816	Q05816	Fatty acid-binding protein, epidermal	Fabp5	0.25782	1.672	0.26134	1.7525	0.27014	1.7079	0.59731	1.9868	0.58167	2.0524	0.41351	1.4425	NaN	NaN	0.87556	1.8434	1.1247	2.0897	NaN	NaN	2.5299	2.6065	1.8413	2.2299	4	4	4	28.1	28.1	28.1	15.137	135	135	0	6.8795	0.61086	1.8434	2202900000	1389500000	813480000	348100000	215060000	133040000	87418000	60992000	26426000
Q61160	Q61160	FAS-associated death domain protein	Fadd	NaN	NaN	NaN	NaN	NaN	NaN	NaN	NaN	NaN	NaN	NaN	NaN	NaN	NaN	NaN	NaN	NaN	NaN	NaN	NaN	NaN	NaN	NaN	NaN	2	2	2	21	21	21	22.96	205	205	0	27.586	0.34852	0.87254	43129000	32704000	10425000	0	0	0	6397500	4842900	1554600
Q8R0F8	Q8R0F8	Acylpyruvase FAHD1, mitochondrial	Fahd1	NaN	NaN	0.34247	1.046	NaN	NaN	NaN	NaN	NaN	NaN	NaN	NaN	NaN	NaN	0.83151	1.1276	NaN	NaN	NaN	NaN	2.1323	1.7393	1.4197	1.4872	4	4	4	26.9	26.9	26.9	25.172	227	227	0	13.16	0.93876	1.2867	751120000	471450000	279660000	66381000	46258000	20124000	50374000	33374000	17001000
Q6A0A9	Q6A0A9	Constitutive coactivator of PPAR-gamma-like protein 1	FAM120A	NaN	NaN	NaN	NaN	NaN	NaN	NaN	NaN	NaN	NaN	NaN	NaN	NaN	NaN	NaN	NaN	NaN	NaN	NaN	NaN	NaN	NaN	NaN	NaN	1	1	1	1.5	1.5	1.5	121.64	1112	1112	0	3.5883	1.6327	1.8703	82434000	31806000	50628000	17752000	7605300	10147000	10085000	4309400	5775100
Q3UW53;E9PYV4;D3Z233;D3YYZ9	Q3UW53;E9PYV4;D3Z233	Protein Niban	Fam129a	0.88893	1.3814	0.90267	1.3455	0.98647	2.3021	1.8026	5.6678	1.7809	3.0309	1.4975	3.4983	3.0382	4.2307	2.5881	3.6356	2.9972	4.114	3.3467	3.3715	3.0848	2.8907	3.1759	4.1115	5	5	5	6.9	6.9	6.9	102.65	926	926;584;274;114	0	38.55	1.69	3.0848	850070000	320020000	530050000	99356000	39833000	59523000	62394000	24462000	37932000
Q9CR98;A0A0N4SWI4	Q9CR98;A0A0N4SWI4	Protein FAM136A	Fam136a	0.18035	1.0928	0.16004	1.0078	0.18106	1.0094	0.26146	0.80905	0.31487	1.173	0.25245	0.94625	0.67441	0.93572	0.51423	1.1075	0.55662	1.0406	1.1762	1.078	0.95206	0.89632	0.88055	1.0849	3	3	3	25.4	25.4	25.4	15.674	138	138;86	0	8.2859	0.41219	1.0207	1305100000	913540000	391540000	160700000	123760000	36938000	77978000	60646000	17332000
Q9D6U8	Q9D6U8	Protein FAM162A	Fam162a	0.17283	1.5306	0.17345	0.99594	0.15187	1.1008	NaN	NaN	NaN	NaN	NaN	NaN	1.0028	1.2457	NaN	NaN	NaN	NaN	2.1384	2.2685	2.1043	2.54	1.3619	1.7963	4	4	4	39.4	39.4	39.4	17.725	155	155	0	11.693	1.0337	1.4673	825000000	507880000	317120000	102570000	69744000	32830000	11424000	8201400	3222100
Z4YJY0;Q3TCJ1;D3Z4D8	Z4YJY0;Q3TCJ1;D3Z4D8	BRISC complex subunit Abro1	Fam175b	NaN	NaN	NaN	NaN	NaN	NaN	NaN	NaN	NaN	NaN	NaN	NaN	NaN	NaN	NaN	NaN	NaN	NaN	NaN	NaN	NaN	NaN	NaN	NaN	2	2	2	7.8	7.8	7.8	47.932	424	424;415;289	0.00054259	2.4168	0.97333	1.592	126590000	55744000	70849000	10027000	4018700	6008600	8656600	4449300	4207400
Q8BGY7	Q8BGY7	Protein FAM210A	Fam210a	0.27986	1.74	0.20252	0.93225	0.29254	1.8047	0.59179	2.1518	0.62749	1.7584	0.48628	2.1695	NaN	NaN	NaN	NaN	1.3199	2.4541	1.683	1.5175	2.4654	2.6379	1.77	2.0616	3	3	3	13.2	13.2	13.2	31.599	273	273	0	11.35	1.3199	2.0545	1202000000	722130000	479890000	127620000	74851000	52772000	18817000	10926000	7891600
Q3U125;Q9CYH2;D3YYG8;D3Z398;D3Z252;D3Z143;D3YWL4;D3Z0A8	Q3U125;Q9CYH2;D3YYG8;D3Z398;D3Z252	Redox-regulatory protein FAM213A	Fam213a	NaN	NaN	NaN	NaN	NaN	NaN	NaN	NaN	NaN	NaN	NaN	NaN	NaN	NaN	NaN	NaN	NaN	NaN	NaN	NaN	1.6322	1.2705	1.3571	1.3981	3	3	3	14	14	14	25.682	229	229;218;174;176;203;48;89;103	0	5.0128	1.4282	1.3687	247350000	113550000	133800000	64429000	36472000	27958000	5959000	3556500	2402500
Q921M7	Q921M7	Protein FAM49B	Fam49b	0.22523	1.3315	0.31532	1.6252	0.24731	1.3461	0.48029	1.5123	0.36239	1.1286	0.35545	1.2255	0.98967	1.3235	NaN	NaN	0.87909	1.2607	2.0783	1.6198	1.9829	1.6839	1.4158	1.5882	3	3	3	15.4	15.4	15.4	36.776	324	324	0	21.421	0.54409	1.4466	1195900000	696390000	499520000	162910000	108180000	54730000	57768000	39202000	18565000
Q76LS9	Q76LS9	Protein FAM63A	Fam63a	NaN	NaN	NaN	NaN	NaN	NaN	NaN	NaN	NaN	NaN	NaN	NaN	NaN	NaN	NaN	NaN	NaN	NaN	NaN	NaN	NaN	NaN	NaN	NaN	1	1	1	4.3	4.3	4.3	51.225	468	468	0	3.8805	2.3139	4.5456	145460000	51300000	94158000	0	0	0	31763000	11735000	20028000
Q8BGE5	Q8BGE5	Fanconi anemia group M protein homolog	Fancm	0.30239	1.8662	0.11526	0.46768	NaN	NaN	0.33129	1.1385	NaN	NaN	NaN	NaN	0.59209	0.7648	0.56728	1.1142	NaN	NaN	0.97733	0.95955	1.0325	1.0596	NaN	NaN	1	1	1	0.6	0.6	0.6	226.02	2021	2021	1	-2	0.50718	0.90787	2097900000	1334500000	763470000	270450000	159610000	110840000	169610000	90898000	78716000
A0A0U1RNJ1;P19096	A0A0U1RNJ1;P19096	Fatty acid synthase;[Acyl-carrier-protein] S-acetyltransferase;[Acyl-carrier-protein] S-malonyltransferase;3-oxoacyl-[acyl-carrier-protein] synthase;3-oxoacyl-[acyl-carrier-protein] reductase;3-hydroxyacyl-[acyl-carrier-protein] dehydratase;Enoyl-[acyl-carrier-protein] reductase;Oleoyl-[acyl-carrier-protein] hydrolase	Fasn	1.7571	7.8765	1.8367	4.0568	1.5789	2.8122	2.6975	9.3459	NaN	NaN	1.9729	4.1396	4.2588	6.7144	3.3496	5.9788	NaN	NaN	3.6986	3.9894	4.813	5.1195	3.4646	4.7214	13	13	13	7.9	7.9	7.9	272.22	2502	2502;2504	0	38.774	2.033	5.7796	2944000000	831410000	2112600000	920780000	240870000	679910000	19150000	6910000	12240000
P35550;A0A140LIR6;Q80WS3	P35550	rRNA 2-O-methyltransferase fibrillarin	Fbl	NaN	NaN	NaN	NaN	NaN	NaN	NaN	NaN	NaN	NaN	NaN	NaN	NaN	NaN	NaN	NaN	NaN	NaN	NaN	NaN	NaN	NaN	NaN	NaN	3	3	3	9.5	9.5	9.5	34.306	327	327;85;314	0	4.1729	2.2247	2.2784	61914000	21194000	40720000	0	0	0	0	0	0
Q61554	Q61554	Fibrillin-1	Fbn1	NaN	NaN	NaN	NaN	NaN	NaN	NaN	NaN	NaN	NaN	NaN	NaN	0.18181	0.37058	0.10176	0.20274	0.14458	0.28562	NaN	NaN	NaN	NaN	0.59579	0.78044	8	8	8	3.9	3.9	3.9	312.3	2873	2873	0	20.426	0.26521	0.3778	1692900000	1478900000	214060000	25140000	25140000	0	0	0	0
P70695	P70695	Fructose-1,6-bisphosphatase isozyme 2	Fbp2	NaN	NaN	0.36231	1.8639	NaN	NaN	0.45224	1.2208	0.36339	0.98573	NaN	NaN	0.96864	1.2485	NaN	NaN	NaN	NaN	2.6133	2.1975	2.4994	2.0831	1.6001	1.7071	5	5	5	24.2	24.2	24.2	36.947	339	339	0	82.853	0.94861	1.4577	832180000	399140000	433040000	51399000	34177000	17222000	43057000	30677000	12380000
A0A0B4J1G1;E9Q415;A0A0B4J1E6;P08101	A0A0B4J1G1;E9Q415;A0A0B4J1E6;P08101	Low affinity immunoglobulin gamma Fc region receptor II	Fcgr2b;Fcgr2	NaN	NaN	NaN	NaN	NaN	NaN	NaN	NaN	NaN	NaN	NaN	NaN	NaN	NaN	NaN	NaN	NaN	NaN	NaN	NaN	NaN	NaN	NaN	NaN	1	1	1	5.8	5.8	5.8	32.976	293	293;312;340;330	0.0046036	1.9062	NaN	NaN	0	0	0	0	0	0	0	0	0
P46656;A0A1L1STP5	P46656;A0A1L1STP5	Adrenodoxin, mitochondrial	Fdx1	0.71716	4.7238	NaN	NaN	0.78373	4.8829	1.3655	4.4	1.1293	4.3992	1.0965	4.5322	2.7533	4.429	2.0964	4.2695	NaN	NaN	4.3702	4.4176	3.9906	4.2678	3.3213	4.2256	2	2	2	18.1	18.1	18.1	20.123	188	188;166	0	12.519	1.8688	4.429	1500200000	532580000	967630000	171510000	67906000	103610000	50375000	23896000	26479000
A0A1L1SV24;Q9CPW2	A0A1L1SV24;Q9CPW2	Adrenodoxin-like protein, mitochondrial	Fdx1l	NaN	NaN	NaN	NaN	NaN	NaN	NaN	NaN	NaN	NaN	NaN	NaN	NaN	NaN	NaN	NaN	NaN	NaN	NaN	NaN	NaN	NaN	NaN	NaN	1	1	1	17	17	17	9.779	88	88;174	0	2.87	0.79649	1.8034	122450000	68595000	53850000	0	0	0	0	0	0
Q544X6;P22315	Q544X6;P22315	Ferrochelatase;Ferrochelatase, mitochondrial	Fech	0.49631	0.94679	0.45312	1.3834	NaN	NaN	0.79053	1.7511	NaN	NaN	NaN	NaN	1.659	2.1302	NaN	NaN	1.52	2.2229	2.7795	2.3404	2.5522	2.3558	2.0657	2.4997	3	3	3	8.5	8.5	8.5	47.421	422	422;420	0	5.664	1.3775	2.1828	796150000	374480000	421670000	66347000	36012000	30335000	51930000	25724000	26206000
Q8CIB5;A6X941	Q8CIB5	Fermitin family homolog 2	Fermt2	0.47493	1.0477	0.44032	0.81361	0.50808	0.89816	0.9526	2.1537	0.87528	1.362	0.74547	0.96673	1.9031	2.384	1.4883	2.1739	1.8609	2.2048	2.7587	2.3588	2.5698	2.3859	2.3718	2.8343	7	7	5	15.6	15.6	12.1	77.8	680	680;180	0	168.08	0.8903	2.0163	1488800000	804170000	684680000	132010000	66141000	65866000	151140000	72952000	78191000
E9PV24	E9PV24	Fibrinogen alpha chain;Fibrinopeptide A;Fibrinogen alpha chain	Fga	1.7872	5.8227	1.8709	6.2595	1.9074	8.5799	3.1759	7.5659	3.2299	8.1945	3.358	10.826	4.7424	7.0981	4.0131	6.1123	5.1012	8.4367	7.0009	5.9676	6.8096	6.4346	5.2112	6.3155	9	9	9	17.9	17.9	17.9	87.428	789	789	0	107.68	3.2228	6.9843	8392500000	1984000000	6408500000	590940000	138970000	451970000	853390000	184400000	668990000
Q8K0E8	Q8K0E8	Fibrinogen beta chain;Fibrinopeptide B;Fibrinogen beta chain	Fgb	1.7782	4.0596	1.7776	6.5122	1.8551	9.2284	3.3927	10.384	3.2094	11.55	3.1241	12.85	4.6191	7.2144	3.8712	7.1531	4.1645	8.1315	6.1585	5.4752	6.5006	5.9379	4.7556	5.905	8	8	8	19.8	19.8	19.8	54.752	481	481	0	58.638	2.9972	7.2144	3624200000	920820000	2703400000	259260000	58459000	200800000	137850000	34661000	103190000
P61148	P61148	Fibroblast growth factor 1	Fgf1	NaN	NaN	NaN	NaN	NaN	NaN	NaN	NaN	NaN	NaN	NaN	NaN	NaN	NaN	NaN	NaN	NaN	NaN	NaN	NaN	NaN	NaN	NaN	NaN	1	1	1	7.7	7.7	7.7	17.417	155	155	0.0055696	1.8547	NaN	NaN	0	0	0	0	0	0	0	0	0
Q3UER8;Q8VCM7	Q3UER8;Q8VCM7	Fibrinogen gamma chain	Fgg	1.9382	8.0252	1.6073	6.7422	1.8643	8.6821	3.1124	7.4689	2.9987	9.5075	3.1201	8.8867	5.1324	6.867	3.856	5.8223	4.373	6.7027	5.4422	4.4481	2.8882	2.5588	5.1985	6.3134	9	9	9	25.7	25.7	25.7	50.349	443	443;436	0	41.716	2.7436	6.7422	2196300000	686600000	1509700000	121050000	34334000	86712000	166640000	50930000	115710000
P97807;H3BKG7	P97807	Fumarate hydratase, mitochondrial	Fh	0.15753	0.95262	0.14576	0.86846	0.15866	0.9125	0.288	1.0564	0.26423	1.0138	0.24806	1.002	0.62844	0.97092	0.49668	0.96513	0.53841	0.99374	1.1655	1.2699	1.109	1.0007	0.81468	1.1104	20	20	20	68.4	68.4	68.4	54.356	507	507;167	0	323.31	0.50244	0.98439	201850000000	146430000000	55421000000	16507000000	13056000000	3451600000	16216000000	13192000000	3023400000
A2AEX8;A2AEX6;P97447;A2AEX7;A2AEY1;A2AEY2;A2AEY0;A2AEX9;Q8CDC8	A2AEX8;A2AEX6;P97447;A2AEX7;A2AEY1;A2AEY2	Four and a half LIM domains protein 1	Fhl1	0.1905	1.0963	0.18384	1.0639	0.20186	1.0672	0.38411	1.2476	0.37919	1.3068	0.36526	1.3321	0.7684	1.1535	0.72202	1.3259	0.83739	1.4281	1.6439	1.4425	1.6268	1.4919	1.2515	1.543	19	19	19	76	76	76	33.563	296	296;309;280;210;234;323;89;72;279	0	156.39	0.72202	1.309	131280000000	71753000000	59526000000	10200000000	6838200000	3361500000	8256700000	5491300000	2765300000
Q9R059;D6RJ68;F2Z455	Q9R059;D6RJ68;F2Z455	Four and a half LIM domains protein 3	Fhl3	0.35119	1.9126	0.37953	1.9665	0.37042	1.1009	0.49783	1.1535	0.57075	1.3442	0.44376	1.1456	1.4734	2.0127	1.222	1.7311	0.98165	1.4457	2.3192	1.8746	2.0606	1.7791	1.6201	1.6796	3	3	3	12.5	12.5	12.5	31.794	289	289;120;280	0	11.751	0.54363	1.6826	2601100000	1408800000	1192300000	210340000	140080000	70262000	106530000	69517000	37016000
Q059P4;Q9CS72	Q059P4;Q9CS72	Filamin-A-interacting protein 1	Filip1	NaN	NaN	NaN	NaN	NaN	NaN	1.0129	1.9854	0.48244	0.76529	0.69819	1.3718	NaN	NaN	NaN	NaN	0.96983	1.193	1.1255	1.0015	NaN	NaN	NaN	NaN	4	4	4	3.8	3.8	3.8	137.91	1214	1214;1211	0.00055036	2.5816	0.48768	0.8489	201450000	107460000	93991000	46472000	22166000	24306000	27396000	17559000	9836700
Q9CQ92;G3X9U9;D3YZ32	Q9CQ92;G3X9U9	Mitochondrial fission 1 protein	Fis1	0.29529	1.8114	0.29706	1.9104	0.2797	1.7964	0.567	1.9142	0.51355	2.0049	0.49309	1.9685	1.172	1.6212	0.91705	1.8784	1.0384	1.9804	2.1809	2.1647	2.1966	2.3364	1.611	2.1678	5	5	5	45.4	45.4	45.4	17.008	152	152;145;102	0	64.957	0.51355	1.931	4058500000	2451200000	1607300000	379480000	239610000	139860000	194630000	134280000	60357000
P26883;F6X9I3;Q80YE1;Q9Z2I2	P26883;F6X9I3	Peptidyl-prolyl cis-trans isomerase FKBP1A;Peptidyl-prolyl cis-trans isomerase	Fkbp1a	0.18812	1.253	0.17966	1.0531	0.18504	1.1121	0.27595	0.93276	0.28641	1.0933	0.27184	1.1029	0.66458	1.0048	0.53185	0.99459	0.51483	0.98122	0.97504	0.8912	0.9085	0.96145	0.74184	0.99424	4	4	4	59.3	59.3	59.3	11.922	108	108;161;80;108	0	55.287	0.50531	1.0187	12388000000	8640000000	3747700000	1418200000	1094900000	323260000	548190000	422010000	126170000
P45878	P45878	Peptidyl-prolyl cis-trans isomerase FKBP2	Fkbp2	NaN	NaN	NaN	NaN	NaN	NaN	NaN	NaN	NaN	NaN	NaN	NaN	NaN	NaN	NaN	NaN	NaN	NaN	NaN	NaN	NaN	NaN	NaN	NaN	1	1	1	12.1	12.1	12.1	15.344	140	140	0.0021142	2.1868	1.7719	2.4483	120180000	54127000	66050000	0	0	0	0	0	0
Q62446	Q62446	Peptidyl-prolyl cis-trans isomerase FKBP3	Fkbp3	0.59155	3.1228	0.57861	2.5798	0.60914	3.2023	1.1925	3.8378	1.0799	3.6613	1.084	3.7253	2.3336	3.2392	1.8875	2.8049	2.1699	3.3858	3.77	3.1596	3.7741	3.0578	2.9573	3.3762	10	10	10	49.1	49.1	49.1	25.147	224	224	0	216.5	1.2344	3.1986	22026000000	8250600000	13775000000	2411900000	1114300000	1297600000	1674800000	778620000	896150000
P30416;F7CAT1;F6S2D5	P30416	Peptidyl-prolyl cis-trans isomerase FKBP4;Peptidyl-prolyl cis-trans isomerase FKBP4, N-terminally processed	Fkbp4	0.79238	3.9271	0.69718	3.1158	0.86942	3.9776	NaN	NaN	NaN	NaN	NaN	NaN	2.8419	4.1503	2.3407	3.1097	NaN	NaN	3.4904	2.9364	3.3615	2.983	3.0918	3.7211	5	5	5	12.9	12.9	12.9	51.572	458	458;187;260	0	5.6059	2.6994	3.5905	713640000	309880000	403760000	21392000	8723400	12668000	0	0	0
B7FAV1;B7FAU9;Q8BTM8;F6XC15;J3JS91;F6Z2C0	B7FAV1;B7FAU9;Q8BTM8	Filamin-A	Flna	0.50989	2.7456	0.47227	2.5247	0.53166	2.6271	1.0585	3.8277	0.9331	3.2525	0.7215	2.6919	2.6681	4.5183	1.6865	3.2551	2.373	3.2063	3.9133	4.3593	3.3072	3.404	2.8965	4.0299	36	32	32	19.5	18.5	18.5	274.63	2583	2583;2639;2647;511;277;280	0	153.89	0.98439	3.0188	14149000000	6514700000	7634200000	1445100000	695130000	749990000	1144600000	635970000	508600000
Q80X90	Q80X90	Filamin-B	Flnb	0.44247	0.73772	0.48281	0.84769	0.50192	0.72532	0.92248	1.7805	0.83679	1.4189	0.76114	2.4177	2.0832	2.8833	1.6655	3.0427	1.5541	2.2743	2.5852	2.3686	2.121	2.1811	2.9141	3.5824	20	13	13	9.6	7.2	7.2	277.82	2602	2602	0	114.98	0.91007	2.3541	8915200000	7435300000	1479800000	802880000	688380000	114490000	1251800000	1112200000	139650000
Q8VHX6	Q8VHX6	Filamin-C	Flnc	0.40666	2.5197	0.38888	2.5856	0.41067	2.5109	0.72476	2.6768	0.69123	2.6702	0.71001	2.7827	1.7347	2.9317	1.3847	2.7302	1.5123	2.943	3.0268	3.332	2.9348	2.8371	2.3076	3.2927	84	84	77	49.6	49.6	47.4	291.12	2726	2726	0	323.31	1.1654	2.7545	555970000000	267880000000	288090000000	51343000000	29259000000	22084000000	50821000000	29759000000	21062000000
G3UYU4;O08917;G3UZZ5;G3UWW8	G3UYU4;O08917;G3UZZ5;G3UWW8	Flotillin-1	Flot1	0.60707	1.8464	0.52568	1.2636	NaN	NaN	1.226	2.7389	1.1394	2.5823	NaN	NaN	2.7719	3.8137	1.7698	2.3006	NaN	NaN	4.4284	4.0627	3.6212	3.1629	2.6642	3.2875	3	3	3	10.3	10.3	10.3	42.238	380	380;428;192;196	0	6.8456	1.3194	2.4859	512230000	214410000	297810000	39717000	17060000	22657000	53882000	23143000	30740000
Q5SS83;Q60634	Q5SS83;Q60634	Flotillin-2	Flot2	0.5464	0.87026	NaN	NaN	NaN	NaN	NaN	NaN	NaN	NaN	NaN	NaN	NaN	NaN	NaN	NaN	NaN	NaN	NaN	NaN	NaN	NaN	NaN	NaN	4	4	4	15.4	15.4	15.4	47.116	428	428;428	0	4.0769	0.90526	1.4418	137310000	44073000	93238000	9866900	3915500	5951300	10024000	3545500	6478500
P50608	P50608	Fibromodulin	Fmod	0.48181	2.7929	0.40845	2.3276	0.4469	2.4442	0.59494	1.9021	0.67514	2.5159	0.44261	1.7193	2.2268	3.4559	1.0812	2.0656	1.2949	2.5322	3.1968	3.1815	3.4176	3.0454	2.7382	3.7281	3	3	3	11.2	11.2	11.2	43.054	376	376	0	28.5	0.67757	2.4379	31804000000	17187000000	14617000000	1967700000	1205500000	762170000	1267800000	758470000	509330000
B7ZNJ1;A0A087WS56;B9EHT6;A0A087WSN6;Q3UHL6;A0A087WR50;P11276	B7ZNJ1;A0A087WS56;B9EHT6;A0A087WSN6;Q3UHL6;A0A087WR50;P11276	Fibronectin;Anastellin	Fn1	NaN	NaN	NaN	NaN	1.6456	4.0261	NaN	NaN	NaN	NaN	NaN	NaN	4.0736	5.6333	NaN	NaN	NaN	NaN	NaN	NaN	NaN	NaN	NaN	NaN	1	1	1	0.9	0.9	0.9	239.72	2176	2176;2266;2271;2296;2361;2386;2477	0	4.7278	1.7137	6.6117	247050000	71208000	175840000	22054000	7438600	14616000	0	0	0
Q6P264;Q7TQJ3;Q9ER35	Q6P264;Q7TQJ3;Q9ER35	Fructosamine-3-kinase	Fn3k	NaN	NaN	NaN	NaN	NaN	NaN	NaN	NaN	NaN	NaN	NaN	NaN	NaN	NaN	NaN	NaN	NaN	NaN	NaN	NaN	NaN	NaN	NaN	NaN	1	1	1	8	8	8	18.982	176	176;208;309	1	-2	NaN	NaN	8331500	6935600	1395900	0	0	0	0	0	0
Q61239	Q61239	Protein farnesyltransferase/geranylgeranyltransferase type-1 subunit alpha	Fnta	NaN	NaN	NaN	NaN	NaN	NaN	NaN	NaN	NaN	NaN	NaN	NaN	NaN	NaN	NaN	NaN	NaN	NaN	NaN	NaN	NaN	NaN	NaN	NaN	1	1	1	4.8	4.8	4.8	44.013	377	377	0	7.1955	1.142	2.0778	215770000	96716000	119050000	0	0	0	0	0	0
A0A140T8J1;Q8BZ52	A0A140T8J1;Q8BZ52	Fibronectin type III and SPRY domain-containing protein 2	Fsd2	0.66582	1.0624	0.67126	1.4703	0.71718	1.2316	1.1011	2.3987	1.189	3.2575	1.0731	1.9669	2.599	3.9712	2.2198	3.1725	2.3144	3.7154	3.4129	3.4265	3.3813	3.3392	2.7397	3.3335	5	5	5	8	8	8	81.472	716	716;692	0	18.601	1.0251	2.0784	1883000000	774810000	1108200000	209920000	92742000	117180000	218910000	97426000	121480000
P09528	P09528	Ferritin heavy chain;Ferritin heavy chain, N-terminally processed	Fth1	0.86073	4.8774	0.87795	5.092	0.88293	4.6323	1.1414	3.7219	1.4351	4.9563	1.4659	5.3339	2.9613	4.3108	2.1665	3.7761	2.4752	4.0902	4.4624	3.8596	4.4041	3.8729	3.3589	3.8901	5	5	5	33.5	33.5	33.5	21.066	182	182	0	22.232	1.5575	4.1804	24831000000	8877300000	15954000000	3635900000	1684200000	1951700000	2586600000	1184300000	1402300000
A0A1B0GR60;Q9CPX4;P29391	A0A1B0GR60;Q9CPX4;P29391	Ferritin;Ferritin light chain 1	Ftl1	0.81157	4.7616	0.88722	2.3621	0.74641	2.1989	1.5162	3.673	1.3728	4.3791	1.6004	5.8479	2.8633	3.6321	2.7542	4.121	2.6769	4.4228	3.9233	3.9622	3.8533	3.0752	3.1329	3.5788	1	1	1	8.1	8.1	8.1	17.999	160	160;183;183	0	3.1089	2.3216	3.9647	1042300000	355750000	686520000	120740000	47998000	72744000	68790000	29812000	38977000
A0A0G2JG00;Q3TUE1;A0A0G2JGW9;A0A0G2JFY5;Q3UUU2;Q91WJ8;A0A0G2JFK2;A0A0G2JG96	A0A0G2JG00;Q3TUE1;A0A0G2JGW9;A0A0G2JFY5;Q3UUU2;Q91WJ8;A0A0G2JFK2	Far upstream element-binding protein 1	Fubp1	1.0604	1.5843	0.85444	1.1474	0.87528	2.0305	1.8988	3.6996	1.7207	3.5075	1.7062	5.2646	7.1444	11.936	2.529	4.2302	3.232	4.82	4.4363	4.4488	NaN	NaN	4.7181	5.483	5	5	5	14.9	14.9	14.9	54.844	523	523;642;643;654;700;651;306;149	0	20.591	1.8148	3.6996	1236200000	436730000	799430000	142120000	49035000	93088000	96409000	35286000	61123000
Q9D6K8	Q9D6K8	FUN14 domain-containing protein 2	Fundc2	0.27651	2.2237	0.30024	1.7519	NaN	NaN	0.69135	2.376	NaN	NaN	0.50588	2.0457	1.3201	1.7879	NaN	NaN	1.389	2.2323	3.1612	3.3815	3.2503	3.6399	1.7399	2.3501	4	4	4	29.8	29.8	29.8	16.564	151	151	0	67.429	1.072	2.2503	1497200000	794800000	702420000	198150000	118990000	79161000	34536000	21762000	12774000
G3UXT7;Q8CFQ9;P56959;F6QCI0;Q8BQ46	G3UXT7;Q8CFQ9;P56959	RNA-binding protein FUS	Fus	0.89041	3.5629	0.82475	2.6712	0.87521	3.8341	1.639	5.6665	1.6494	5.3822	1.611	6.1372	3.107	4.8025	2.4861	4.1107	2.7186	5.0493	4.0467	4.1811	4.9473	4.5747	2.9832	3.8398	5	5	5	37.7	37.7	37.7	13.897	130	130;517;518;324;557	0	4.8466	1.6802	4.7032	2391200000	892140000	1499100000	297240000	113680000	183560000	127250000	46064000	81184000
O35943	O35943	Frataxin, mitochondrial;Frataxin intermediate form;Frataxin mature form	Fxn	0.28267	1.4817	NaN	NaN	0.22078	1.3765	0.46452	1.5724	0.4515	1.7491	0.31821	1.3047	0.89853	1.328	NaN	NaN	0.74789	1.4032	1.7938	1.7056	NaN	NaN	1.2936	1.7226	4	4	4	27.1	27.1	27.1	22.924	207	207	0	24.905	0.56865	1.5653	1715300000	1067000000	648330000	215270000	148180000	67098000	190620000	141450000	49166000
Q61584;A0A0G2JEP0;A0A0H2UH27;A0A0G2JGH0;A0A0G2JGL6;Q6P5B5	Q61584;A0A0G2JEP0	Fragile X mental retardation syndrome-related protein 1	Fxr1	1.3442	7.0949	1.3711	6.0433	1.3386	7.4292	2.1086	7.0872	1.9274	6.0903	2.131	7.3406	3.6638	5.4216	2.6005	3.7614	3.218	5.5993	4.5982	4.2968	4.1664	4.4204	3.5293	4.8039	7	7	7	13.9	13.9	13.9	76.221	677	677;568;454;54;133;674	0	14.323	2.1086	5.4216	4733700000	1988500000	2745200000	563010000	241800000	321220000	620470000	414580000	205890000
Q8VDC1;A0A140T8V9	Q8VDC1;A0A140T8V9	FYVE and coiled-coil domain-containing protein 1	Fyco1	NaN	NaN	1.3042	1.6842	1.8211	2.5931	1.9962	4.2734	2.2429	3.6218	2.503	3.017	3.8777	4.5917	2.8724	3.6557	2.0447	3.7935	3.1437	6.3439	4.4289	4.0241	NaN	NaN	13	13	13	13.6	13.6	13.6	162.33	1437	1437;866	0	47.783	2.382	3.3052	890850000	284700000	606150000	312810000	104110000	208700000	65451000	19912000	45539000
P97855	P97855	Ras GTPase-activating protein-binding protein 1	G3bp1	NaN	NaN	NaN	NaN	NaN	NaN	NaN	NaN	NaN	NaN	NaN	NaN	NaN	NaN	NaN	NaN	NaN	NaN	NaN	NaN	NaN	NaN	NaN	NaN	1	1	1	4.1	4.1	4.1	51.828	465	465	0.0026399	2.1774	1.4773	2.3902	254030000	107420000	146610000	11332000	7136100	4196300	14019000	4402100	9616600
P97379;A0A0J9YTQ8	P97379;A0A0J9YTQ8	Ras GTPase-activating protein-binding protein 2	G3bp2	NaN	NaN	0.61403	1.5377	0.64461	1.8651	1.3002	2.4894	NaN	NaN	NaN	NaN	NaN	NaN	NaN	NaN	NaN	NaN	NaN	NaN	NaN	NaN	NaN	NaN	2	2	2	5	5	5	54.087	482	482;133	0.0031529	2.1293	1.301	3.24	652230000	274720000	377510000	66310000	32486000	33825000	48181000	19138000	29042000
Q8R3R8;B1AR50;Q9DCD6;P60521	Q8R3R8;B1AR50;Q9DCD6	Gamma-aminobutyric acid receptor-associated protein-like 1;Gamma-aminobutyric acid receptor-associated protein	Gabarapl1;Gabarap	NaN	NaN	NaN	NaN	NaN	NaN	NaN	NaN	NaN	NaN	NaN	NaN	NaN	NaN	NaN	NaN	NaN	NaN	NaN	NaN	5.0937	5.463	NaN	NaN	3	3	3	17.1	17.1	17.1	14.044	117	117;106;117;117	0	2.8945	2.9128	5.7313	118130000	35922000	82204000	16875000	5216600	11658000	0	0	0
A0A0A0MQF6;P16858;S4R257;V9GXA7	A0A0A0MQF6;P16858;S4R257	Glyceraldehyde-3-phosphate dehydrogenase	Gapdh	0.20727	1.2143	0.20871	1.2177	0.22354	1.2409	0.37892	1.2884	0.31649	1.1347	0.28233	1.1056	0.80607	1.1746	0.61171	1.0461	0.79523	1.3188	1.569	1.4104	1.4768	1.3379	1.0894	1.3066	21	21	1	75.2	75.2	6.7	38.653	359	359;333;280;121	0	323.31	0.63147	1.2571	1009700000000	621460000000	388220000000	85055000000	61129000000	23926000000	78373000000	59898000000	18475000000
Q9CZD3	Q9CZD3	Glycine--tRNA ligase	Gars	0.34068	1.7051	0.3174	1.351	0.33498	1.8668	0.61377	2.0421	0.47001	1.7371	0.51121	1.7342	1.198	1.7371	1.1928	2.0715	1.2311	2.1493	1.9173	2.0629	1.9572	1.921	1.411	1.8475	6	6	6	9.7	9.7	9.7	81.877	729	729	0	9.234	0.9809	1.9171	3217300000	1903900000	1313400000	428640000	272540000	156100000	196790000	132480000	64311000
Q64737;D6RCG1	Q64737	Trifunctional purine biosynthetic protein adenosine-3;Phosphoribosylamine--glycine ligase;Phosphoribosylformylglycinamidine cyclo-ligase;Phosphoribosylglycinamide formyltransferase	Gart	0.67123	0.86402	0.64962	0.82219	0.51512	0.89586	0.30104	0.78762	0.93731	1.3146	0.68735	1.3067	1.4867	2.3959	0.97973	1.2212	1.0573	1.5096	NaN	NaN	1.7244	1.5306	2.5371	2.965	6	6	6	8.1	8.1	8.1	107.5	1010	1010;306	0	7.3144	0.80559	1.154	1063500000	701280000	362250000	64694000	40970000	23725000	115450000	76853000	38593000
Q7TMG8;O55126;A0A0G2JEV1	Q7TMG8;O55126;A0A0G2JEV1	Protein NipSnap homolog 2	Gbas	0.16548	0.85287	0.1534	0.87054	0.15924	0.8648	0.31785	1.0159	0.28955	0.98645	0.27003	0.98308	0.60443	0.87797	0.51168	0.88527	0.55083	0.84518	1.2065	1.0262	1.1151	0.97526	0.8284	0.93956	8	8	8	27.8	27.8	27.8	32.898	281	281;281;111	0	93.891	0.55083	0.93603	27201000000	17933000000	9268200000	2249400000	1732400000	517040000	1984200000	1554900000	429310000
G3UW30;Q9D6Y9;F6ZHD8	G3UW30;Q9D6Y9;F6ZHD8	1,4-alpha-glucan-branching enzyme	Gbe1	0.3247	1.1285	0.33953	1.2235	0.33016	1.8612	0.51131	0.99886	0.5273	2.4656	0.54134	1.9496	1.2179	1.7208	0.97885	1.418	1.1437	2.1821	2.9788	2.9772	2.3533	2.3355	1.6341	1.9679	8	8	8	21.2	21.2	21.2	75.649	660	660;702;702	0	86.634	0.62451	1.8329	3599800000	2103200000	1496500000	470490000	304490000	166000000	147780000	92037000	55743000
Q8BTS3;L7N1X8;A0A0G2JDV3;Q000W5;Q2V6D6;Q91Z40	Q8BTS3;L7N1X8;A0A0G2JDV3;Q000W5		Gbp9;Gbp6;Gbp10	0.74481	1.2942	NaN	NaN	0.9776	1.5982	1.8978	4.8975	NaN	NaN	1.74	3.2335	NaN	NaN	2.6141	3.5911	2.1589	2.7305	NaN	NaN	NaN	NaN	NaN	NaN	4	4	4	7.1	7.1	7.1	71.341	619	619;611;611;611;525;638	0	2.8003	1.6291	2.8657	520480000	221310000	299170000	137400000	57592000	79806000	22614000	10047000	12567000
P21614;A0A0G2JGM6	P21614;A0A0G2JGM6	Vitamin D-binding protein	Gc	2.4132	13.906	2.364	13.621	2.1764	10.28	3.5476	11.951	3.7671	13.416	3.5404	11.585	5.1286	6.3413	4.5576	7.6117	5.1919	8.555	3.6104	3.1827	6.9819	7.1949	5.5151	8.0506	10	10	9	25.4	25.4	23.7	53.6	476	476;125	0	103.12	3.7267	9.0096	7284600000	1726700000	5557900000	701140000	160750000	540390000	482330000	109700000	372630000
B2RSU7;Q8CHG3;E0CX24;E0CYI9;E9PWI6	B2RSU7;Q8CHG3;E0CX24;E0CYI9;E9PWI6	GRIP and coiled-coil domain-containing protein 2	Gcc2	NaN	NaN	NaN	NaN	NaN	NaN	NaN	NaN	NaN	NaN	NaN	NaN	NaN	NaN	NaN	NaN	NaN	NaN	NaN	NaN	NaN	NaN	NaN	NaN	2	2	2	1	1	1	194.56	1680	1680;1679;51;1576;1644	1	-2	0.20041	0.85504	498720000	387510000	111210000	0	0	0	0	0	0
Q91WK5	Q91WK5	Glycine cleavage system H protein, mitochondrial	Gcsh	0.20322	1.2599	0.18219	1.0864	0.1873	1.1125	0.36827	1.1616	0.33207	1.2793	0.29264	1.1767	0.77794	1.0492	0.60874	1.237	NaN	NaN	1.4302	1.3501	1.3364	1.3589	1.0295	1.2305	1	1	1	11.8	11.8	11.8	18.637	170	170	0	62.717	0.60877	1.2321	897220000	571770000	325440000	101970000	72283000	29690000	42419000	31530000	10889000
Q9R111;D3YU09	Q9R111;D3YU09	Guanine deaminase	Gda	NaN	NaN	0.29954	0.84157	0.33514	1.5697	0.70697	1.8112	0.69076	1.3419	NaN	NaN	1.2455	1.6638	1.1584	1.8332	1.2997	1.9931	NaN	NaN	2.4638	2.005	1.9602	2.3561	3	3	3	9.9	9.9	9.9	51.012	454	454;380	0	22.474	1.1506	1.6865	765350000	411290000	354060000	79701000	53752000	25949000	39388000	25400000	13989000
P50396;B7FAU8;D6RI86	P50396	Rab GDP dissociation inhibitor alpha	Gdi1	0.3084	0.76875	0.28634	1.234	0.43502	1.7256	0.54128	1.0152	0.5184	1.0139	0.76763	1.2281	1.0442	1.1828	1.1994	1.7741	0.9049	1.4601	1.9591	1.6274	1.785	1.4796	1.1899	1.5219	8	6	6	26.2	21.5	21.5	50.521	447	447;149;78	0	8.1429	0.80588	1.312	700200000	420490000	279710000	36512000	23100000	13412000	33257000	25285000	7972600
Q61598	Q61598	Rab GDP dissociation inhibitor beta	Gdi2	0.30677	1.3637	0.28371	0.93261	0.30197	0.98324	0.53359	1.6229	0.49836	1.5188	0.47389	1.5739	1.1864	1.7094	0.9453	1.7187	1.0036	1.6924	1.9414	1.7542	1.782	1.6511	1.4631	1.8934	15	15	13	44	44	39.3	50.537	445	445	0	80.995	0.96169	1.6368	10528000000	6174400000	4353100000	861510000	563100000	298410000	667290000	446410000	220880000
Q8K0D5	Q8K0D5	Elongation factor G, mitochondrial	Gfm1	0.78287	1.9349	0.69061	0.91443	0.81036	1.4127	1.5249	1.5374	1.0934	1.938	1.3223	1.5944	2.7299	3.375	2.0746	2.3872	2.2757	3.0161	2.3679	2.0536	3.6867	3.68	3.6685	4.6196	7	7	7	13.3	13.3	13.3	83.549	751	751	0	11.493	1.3422	2.9204	1636200000	705050000	931120000	76816000	26093000	50723000	78217000	37024000	41193000
Q8C1C2;E9Q7N5;Q8R2Q4;E0CY79	Q8C1C2;E9Q7N5;Q8R2Q4;E0CY79	Ribosome-releasing factor 2, mitochondrial	Gfm2	0.67776	1.0678	NaN	NaN	NaN	NaN	1.1062	1.5452	NaN	NaN	NaN	NaN	NaN	NaN	NaN	NaN	1.8613	2.3779	NaN	NaN	NaN	NaN	NaN	NaN	2	2	2	5.9	5.9	5.9	60.496	543	543;741;779;244	0	3.3382	1.4027	1.7954	251570000	109650000	141920000	60555000	24861000	35694000	0	0	0
Q9CPU0	Q9CPU0	Lactoylglutathione lyase	Glo1	0.20506	1.1548	0.1856	1.0639	0.23666	1.1998	0.35173	1.114	0.34404	1.1817	0.3051	1.0783	0.81077	1.0363	0.64441	1.0286	0.69769	1.0936	1.4842	1.228	1.4048	1.2007	1.048	1.1264	5	5	5	34.8	34.8	34.8	20.809	184	184	0	81.826	0.64903	1.1281	10507000000	6579000000	3927600000	1423400000	1048200000	375170000	555560000	418990000	136560000
E9Q197;Q9CPV4;F6ZTG3;F7BB55	E9Q197;Q9CPV4;F6ZTG3	Glyoxalase domain-containing protein 4	Glod4	0.3264	1.8118	0.29073	1.5599	0.3431	1.7988	0.55602	1.6596	0.65807	1.9999	0.50315	1.6047	1.1705	1.6046	0.96258	1.4045	1.019	1.7102	2.2128	1.8227	2.1416	1.8037	1.6478	1.7685	6	6	6	31.5	31.5	31.5	31.207	279	279;298;212;97	0	30.398	0.62825	1.723	2387200000	1227400000	1159800000	309370000	193420000	115950000	177750000	104540000	73214000
Q9QUH0	Q9QUH0	Glutaredoxin-1	Glrx	0.11407	0.58779	NaN	NaN	NaN	NaN	0.18152	0.59638	NaN	NaN	NaN	NaN	NaN	NaN	NaN	NaN	NaN	NaN	0.74706	0.6918	0.60784	0.58543	NaN	NaN	2	2	2	17.8	17.8	17.8	11.871	107	107	0	6.2368	0.18152	0.61973	249660000	193910000	55750000	41317000	35258000	6059500	6465300	5433800	1031500
Q9CQM9;A0A1B0GS58;A0A1B0GT04;A0A1B0GSD3	Q9CQM9;A0A1B0GS58;A0A1B0GT04	Glutaredoxin-3	Glrx3	0.4789	2.441	0.48176	2.6555	0.47984	2.5829	0.86769	2.6728	0.85812	2.947	0.76601	2.5108	1.9203	2.7725	1.502	2.4229	1.7262	2.9883	2.8191	2.5316	3.1791	2.6482	2.5127	3.1679	13	13	13	38.9	38.9	38.9	37.778	337	337;374;163;74	0	121.15	0.96425	2.6297	10469000000	5038800000	5430700000	852560000	459740000	392810000	662040000	366010000	296030000
Q80Y14	Q80Y14	Glutaredoxin-related protein 5, mitochondrial	Glrx5	0.33704	2.1755	0.32055	1.6806	0.32727	1.9958	0.62278	2.1954	0.48996	2.6533	0.47272	2.5812	1.533	2.2737	1.1337	2.3624	1.2334	2.2991	2.7671	2.8447	2.6727	2.8644	1.9376	2.4828	2	2	2	10.5	10.5	10.5	16.292	152	152	0	5.0743	0.93793	2.269	1546800000	795360000	751430000	142260000	87455000	54810000	83627000	54947000	28680000
D3Z7P3	D3Z7P3	Glutaminase kidney isoform, mitochondrial	Gls	NaN	NaN	NaN	NaN	NaN	NaN	NaN	NaN	NaN	NaN	NaN	NaN	NaN	NaN	NaN	NaN	NaN	NaN	NaN	NaN	NaN	NaN	NaN	NaN	1	1	1	2.2	2.2	2.2	73.963	674	674	0.00055066	2.5836	1.8686	3.1608	207690000	69107000	138580000	13476000	4903600	8572400	14437000	5920300	8517100
P26443;F7CFA5	P26443	Glutamate dehydrogenase 1, mitochondrial	Glud1	0.2139	1.2246	0.21395	1.0459	0.20991	0.99765	0.41656	1.3745	0.35294	1.1902	0.33095	0.90189	0.84109	1.2301	0.72023	1.2157	0.72795	1.3259	1.4506	1.4142	1.3522	1.2799	1.0155	1.3517	11	11	11	27.4	27.4	27.4	61.336	558	558;144	0	110.14	0.67706	1.2299	15237000000	9905600000	5331400000	987120000	689740000	297380000	1114400000	821170000	293210000
D3Z121;D3YVK1;P15105	D3Z121;D3YVK1;P15105	Glutamine synthetase	Glul	1.427	4.3479	NaN	NaN	1.4505	8.6492	2.0015	7.0594	NaN	NaN	NaN	NaN	4.6847	6.5853	2.9886	5.8149	2.9142	4.4503	NaN	NaN	NaN	NaN	NaN	NaN	1	1	1	8.9	8.9	8.9	12.788	112	112;198;373	0	25.713	2.3867	6.3442	2924300000	835390000	2088900000	315330000	104050000	211280000	385610000	121600000	264010000
G3X9L6;Q9DCX2;B1ASE2	G3X9L6;Q9DCX2;B1ASE2	ATP synthase subunit d, mitochondrial	Gm10250;Atp5h	0.1346	0.758	0.13692	0.78299	0.13611	0.71858	0.248	0.78476	0.2213	0.747	0.20341	0.71455	0.48391	0.65779	0.40686	0.65153	0.44025	0.7027	0.9168	0.79136	0.87592	0.75715	0.6714	0.75379	16	16	16	86.9	86.9	86.9	18.621	160	160;161;138	0	323.31	0.44025	0.74223	120500000000	84186000000	36319000000	9516800000	7676000000	1840800000	6873700000	5789900000	1083800000
F6YVP7;P62270;S4R1N6	F6YVP7;P62270;S4R1N6	40S ribosomal protein S18	Gm10260;Rps18	0.44003	2.7514	0.45273	2.7629	0.41676	2.5579	1.0521	3.3152	0.75805	2.0688	0.75803	1.7779	1.7557	2.2878	NaN	NaN	1.505	2.7519	4.0334	3.8705	3.687	3.8249	2.754	3.6671	5	5	5	42.1	42.1	42.1	17.671	152	152;152;107	0	30.467	1.0064	2.8177	1405200000	607930000	797250000	134690000	67312000	67377000	11924000	6521100	5403200
J3QNN8;P62858	J3QNN8;P62858	40S ribosomal protein S28	Gm10263;Rps28	0.45166	2.7937	NaN	NaN	NaN	NaN	1.1542	3.7769	NaN	NaN	NaN	NaN	1.6507	2.551	NaN	NaN	NaN	NaN	3.2967	2.9578	3.7891	3.5909	NaN	NaN	1	1	1	14.5	14.5	14.5	7.873	69	69;69	0.002122	2.2345	1.4213	2.8823	2348600000	922800000	1425800000	422620000	189990000	232630000	0	0	0
E9PZF0;Q5NC80;Q5NC79	E9PZF0	Nucleoside diphosphate kinase	Gm20390	0.20951	1.2866	0.20529	1.3067	0.21328	1.3117	0.36891	1.2702	0.33812	1.2755	0.32454	1.2905	0.80643	1.1135	0.6784	1.1778	0.73869	1.3959	1.5444	1.4847	1.4393	1.5008	1.0842	1.4535	13	13	0	65.2	65.2	0	30.2	267	267;127;117	0	194.48	0.61581	1.3025	69109000000	43314000000	25795000000	8604400000	6279900000	2324500000	4605100000	3431400000	1173800000
E9Q035;Q921I1;D3YYR8;F7BAE9;F7CJN9;E9Q2Q7;P47758;A0A1W2P830;E9Q939	E9Q035;Q921I1	Serotransferrin	Gm20425;Tf	1.9183	11.508	1.8595	10.972	1.9472	11.085	3.6509	12.993	3.0423	11.48	3.0376	11.627	5.1773	8.7101	4.1045	8.2972	5.0496	9.2278	8.1985	8.2169	7.9221	7.9337	6.8101	10.331	29	29	28	33.8	33.8	32.9	107.8	978	978;697;237;278;249;171;269;54;73	0	224.98	3.4272	9.9604	74174000000	18043000000	56131000000	9473000000	2039500000	7433500000	3054000000	760640000	2293300000
E9PVN6;Q9D6K5	E9PVN6;Q9D6K5	Synaptojanin-2-binding protein	Gm20498;Synj2bp	0.42724	1.5087	NaN	NaN	0.42707	1.3223	0.89211	2.47	NaN	NaN	0.76538	2.3513	NaN	NaN	0.56172	1.1574	0.74367	1.3982	1.1671	1.1259	NaN	NaN	1.9312	2.4459	2	2	2	14.3	14.3	14.3	20.443	182	182;145	0	4.6814	0.77238	2.6389	1056500000	574890000	481570000	97306000	41174000	56132000	56844000	43614000	13230000
A2A4P3;A2A4P4;Q3THG9	A2A4P3;A2A4P4;Q3THG9	Alanyl-tRNA editing protein Aarsd1	Gm27029;Aarsd1	0.93151	2.6869	NaN	NaN	NaN	NaN	1.6048	3.123	NaN	NaN	NaN	NaN	3.165	4.8418	NaN	NaN	2.4911	4.8085	NaN	NaN	NaN	NaN	NaN	NaN	2	2	2	9.5	9.5	9.5	58.167	525	525;543;412	0	36.41	1.6376	3.89	1112900000	399110000	713820000	79708000	29259000	50449000	31506000	13789000	17717000
S4R1W1;S4R1W8;V9GX06	S4R1W1	Glyceraldehyde-3-phosphate dehydrogenase	Gm3839	NaN	NaN	NaN	NaN	0.21746	1.0895	NaN	NaN	0.32029	1.0632	0.26553	0.9148	NaN	NaN	NaN	NaN	0.83305	1.17	1.7171	1.3494	1.5908	1.3203	NaN	NaN	18	1	1	71.2	5.1	5.1	35.812	333	333;55;183	1	-2	0.49198	1.1285	650870000	400550000	250320000	37243000	26861000	10383000	91720000	68698000	23022000
E9PZB3	E9PZB3		Gm5093	0.90343	5.3076	0.43663	2.5373	0.35549	1.9099	0.80901	1.7978	0.78509	2.7149	NaN	NaN	NaN	NaN	NaN	NaN	1.7825	2.7904	NaN	NaN	3.5346	2.921	2.6124	2.9976	3	3	1	25.9	25.9	12.6	19.876	174	174	0	27.776	1.4319	2.7329	1236100000	488380000	747670000	50998000	26617000	24381000	124140000	81474000	42664000
E9PXF3	E9PXF3		Gm5415	NaN	NaN	NaN	NaN	NaN	NaN	NaN	NaN	NaN	NaN	NaN	NaN	NaN	NaN	NaN	NaN	NaN	NaN	NaN	NaN	NaN	NaN	NaN	NaN	1	1	1	3.3	3.3	3.3	54.586	478	478	0.0031234	2.0545	0.31337	0.56527	647440000	528780000	118670000	0	0	0	0	0	0
J3QNP9	J3QNP9		Gm590	NaN	NaN	NaN	NaN	NaN	NaN	NaN	NaN	NaN	NaN	NaN	NaN	NaN	NaN	NaN	NaN	NaN	NaN	NaN	NaN	NaN	NaN	NaN	NaN	1	1	1	25.8	25.8	25.8	11.546	97	97	0	3.8418	NaN	NaN	0	0	0	0	0	0	0	0	0
B2RXM2;J3QNY1;A2AL12;Q8BG05;A2AL13	B2RXM2;J3QNY1;A2AL12;Q8BG05	Heterogeneous nuclear ribonucleoprotein A3	Gm6793;Gm9242;Hnrnpa3	0.45779	2.4248	0.47102	2.2737	0.49042	2.0124	0.96145	2.3314	0.9544	3.5196	0.90596	2.096	2.0637	2.8002	1.4923	1.9785	1.8944	3.4492	3.5176	2.9086	3.5782	3.2803	2.7713	3.4024	14	14	12	34.5	34.5	31.9	36.609	351	351;357;318;379;194	0	166.3	0.98685	2.6655	18014000000	10636000000	7378200000	1999400000	1251300000	748050000	1542200000	964100000	578070000
F6XS56;G3UWD7;Q6ZWV7	F6XS56;G3UWD7;Q6ZWV7	60S ribosomal protein L35	Gm8444;Gm10269;Rpl35	0.4891	1.5317	NaN	NaN	NaN	NaN	1.0584	2.8769	NaN	NaN	0.76469	1.6886	NaN	NaN	NaN	NaN	NaN	NaN	NaN	NaN	NaN	NaN	2.1907	2.5146	1	1	1	8.5	8.5	8.5	13.529	118	118;123;123	0.0046368	1.952	1.1018	2.2427	59643000	27946000	31698000	19464000	8681900	10782000	0	0	0
A0A0A6YW67;E9Q9J0;E9Q4P0;E9Q5F6;E9QNP0;Q5SX22;P62984;P62983;P0CG49;P0CG50;D3YYZ2	A0A0A6YW67;E9Q9J0;E9Q4P0;E9Q5F6;E9QNP0;Q5SX22;P62984;P62983;P0CG49;P0CG50	Ubiquitin-60S ribosomal protein L40;Ubiquitin;60S ribosomal protein L40;Ubiquitin-40S ribosomal protein S27a;Ubiquitin;40S ribosomal protein S27a;Polyubiquitin-B;Ubiquitin;Polyubiquitin-C;Ubiquitin;Ubiquitin-related 1;Ubiquitin-related 2	Gm8797;Uba52;Kxd1;Ubc;Ubb;Rps27a	1.0917	6.1854	1.0475	5.9178	1.0008	5.4377	1.7269	5.7247	1.4574	5.1792	1.6133	5.8804	3.2248	4.7775	2.2707	4.2112	2.3466	4.1495	3.585	3.4646	3.219	3.4312	2.905	3.8788	3	3	3	59.7	59.7	59.7	8.7279	77	77;96;193;201;232;236;128;156;305;734;122	0	201.64	1.7875	4.7453	71281000000	24368000000	46913000000	6545100000	2464700000	4080400000	6055800000	2458200000	3597600000
F6SVV1;P62082	F6SVV1;P62082	40S ribosomal protein S7	Gm9493;Rps7	0.44146	2.2484	0.45554	2.5989	0.42249	2.0969	1.1376	3.5417	0.8709	2.6763	0.75143	2.1844	1.9379	2.5431	1.3668	1.8591	1.9367	2.856	4.2617	3.2872	3.938	3.3685	2.6618	2.9453	9	9	9	57.8	57.8	57.8	21.882	192	192;194	0	88.496	1.1765	2.7722	3587400000	1493500000	2093900000	280910000	130430000	150480000	285130000	161950000	123190000
Q9CQI3	Q9CQI3	Glia maturation factor beta	Gmfb	0.42792	2.2528	0.35464	2.118	0.34066	2.1178	0.60512	1.9242	0.56354	2.0303	0.52561	1.9897	1.3099	1.9161	1.0904	2.2587	1.1408	2.1609	2.1156	2.0166	2.0394	2.1526	1.5334	1.867	2	2	2	19	19	19	16.723	142	142	0	6.9031	0.99458	2.073	791110000	419000000	372120000	87586000	56571000	31015000	18876000	11512000	7364300
Q8BTZ7	Q8BTZ7	Mannose-1-phosphate guanyltransferase beta	Gmppb	NaN	NaN	NaN	NaN	NaN	NaN	NaN	NaN	NaN	NaN	NaN	NaN	NaN	NaN	NaN	NaN	NaN	NaN	NaN	NaN	NaN	NaN	NaN	NaN	1	1	1	3.6	3.6	3.6	39.916	360	360	0.005102	1.8886	NaN	NaN	0	0	0	0	0	0	0	0	0
Q9DCZ1;F6VY18;Q99L27	Q9DCZ1;F6VY18	GMP reductase 1	Gmpr	0.36386	2.0321	0.35832	1.9834	0.34657	1.8621	0.79283	1.68	0.56829	1.9383	0.55586	1.9341	1.3733	1.8629	1.2667	1.8718	1.4493	2.4381	2.7991	2.4043	2.8562	2.3513	2.0665	2.2698	8	8	8	27.8	27.8	27.8	37.482	345	345;290;348	0	22.571	1.2719	2.0326	4370900000	2082000000	2288900000	242330000	132920000	109410000	248480000	155800000	92687000
Q3THK7	Q3THK7	GMP synthase [glutamine-hydrolyzing]	Gmps	0.79782	1.0661	NaN	NaN	NaN	NaN	NaN	NaN	NaN	NaN	NaN	NaN	2.3071	3.1722	NaN	NaN	NaN	NaN	NaN	NaN	NaN	NaN	NaN	NaN	2	2	2	3.2	3.2	3.2	76.723	693	693	0	4.6706	1.3896	1.7209	105170000	39165000	66010000	0	0	0	12154000	4991900	7161700
P08752;Q9DC51;B2RSH2;A0A0A6YXN0;A0A0A6YXC2;A2AE31;A0A0A6YWA9;A2AE32;P20612;Q3V3I2;P50149	P08752;Q9DC51;B2RSH2	Guanine nucleotide-binding protein G(i) subunit alpha-2;Guanine nucleotide-binding protein G(k) subunit alpha;Guanine nucleotide-binding protein G(i) subunit alpha-1	Gnai2;Gnai3;Gnai1	0.57231	1.8082	0.60508	2.8707	0.60425	2.8192	1.0462	1.3248	0.86775	2.4644	0.86198	1.4787	1.9887	2.7205	1.8684	2.5941	1.8836	2.8775	NaN	NaN	2.9388	2.7227	2.8923	3.1578	4	4	2	13	13	6.5	40.489	355	355;354;354;39;85;112;160;232;350;354;354	0	5.8497	1.0733	2.6982	1444000000	686900000	757090000	89707000	43247000	46460000	122050000	65258000	56787000
H3BLF7;H3BKR2;P62874	H3BLF7;H3BKR2;P62874	Guanine nucleotide-binding protein G(I)/G(S)/G(T) subunit beta-1	Gnb1	NaN	NaN	NaN	NaN	NaN	NaN	NaN	NaN	NaN	NaN	NaN	NaN	NaN	NaN	NaN	NaN	0.74796	1.1005	NaN	NaN	NaN	NaN	NaN	NaN	1	1	1	13	13	13	12.285	108	108;273;340	0	83.134	1.6481	2.3991	816250000	357070000	459190000	56301000	37517000	18783000	0	0	0
D3Z1T4;D3Z1M1;P62880	D3Z1T4;D3Z1M1;P62880	Guanine nucleotide-binding protein G(I)/G(S)/G(T) subunit beta-2	Gnb2	NaN	NaN	NaN	NaN	NaN	NaN	NaN	NaN	NaN	NaN	NaN	NaN	NaN	NaN	NaN	NaN	NaN	NaN	NaN	NaN	NaN	NaN	NaN	NaN	1	1	1	11.7	11.7	11.7	20.785	188	188;227;340	0	7.912	1.6364	2.5646	708420000	331730000	376680000	81057000	41093000	39964000	0	0	0
P68040	P68040	Guanine nucleotide-binding protein subunit beta-2-like 1;Guanine nucleotide-binding protein subunit beta-2-like 1, N-terminally processed	Gnb2l1	0.481	1.7464	0.41992	1.5224	0.52644	3.5108	1.1716	2.2839	1.0368	2.6119	0.80918	1.0692	1.9232	2.5439	1.421	1.7744	2.0915	3.2984	3.9582	3.212	2.9793	2.6279	3.1122	3.2948	5	5	5	27.8	27.8	27.8	35.076	317	317	0	76.111	1.3061	2.7266	3834700000	1544400000	2290300000	361960000	169090000	192880000	310360000	167120000	143240000
P61953	P61953	Guanine nucleotide-binding protein G(I)/G(S)/G(O) subunit gamma-11	Gng11	0.9589	5.2574	0.7971	2.5512	0.91742	3.7303	1.7869	5.7223	1.1521	2.0976	1.4753	5.3043	NaN	NaN	2.7902	5.0216	3.1614	5.4937	5.4951	4.6428	4.9999	4.7946	NaN	NaN	4	4	4	47.9	47.9	47.9	8.4807	73	73	0	3.5549	1.8207	4.8358	356620000	103280000	253350000	46514000	16848000	29667000	2136000	942730	1193200
P63213	P63213	Guanine nucleotide-binding protein G(I)/G(S)/G(O) subunit gamma-2	Gng2	NaN	NaN	NaN	NaN	NaN	NaN	0.83062	2.513	NaN	NaN	0.55279	1.613	NaN	NaN	NaN	NaN	NaN	NaN	2.2119	2.0385	NaN	NaN	NaN	NaN	2	2	2	31	31	31	7.8501	71	71	1	-2	0.88124	1.6715	27817000	15000000	12817000	7259200	4114100	3145200	1058600	439670	618940
Q80SZ7	Q80SZ7	Guanine nucleotide-binding protein G(I)/G(S)/G(O) subunit gamma-5	Gng5	NaN	NaN	NaN	NaN	NaN	NaN	1.3858	4.8679	NaN	NaN	NaN	NaN	NaN	NaN	NaN	NaN	NaN	NaN	NaN	NaN	NaN	NaN	NaN	NaN	2	2	2	16.2	16.2	16.2	7.3184	68	68	0.00053476	2.3066	1.468	4.5373	71595000	29421000	42174000	32491000	12551000	19940000	0	0	0
Q61017	Q61017	Guanine nucleotide-binding protein G(I)/G(S)/G(O) subunit gamma-T2	Gngt2	NaN	NaN	NaN	NaN	NaN	NaN	NaN	NaN	NaN	NaN	NaN	NaN	NaN	NaN	NaN	NaN	NaN	NaN	NaN	NaN	2.8142	2.7095	NaN	NaN	2	2	2	37.7	37.7	37.7	7.8019	69	69	0	2.7673	0.69477	2.2183	83226000	41343000	41882000	10143000	6337000	3806300	6732100	3904100	2828000
A2ATI9;Q99JX3;A2ATI8;A2ATI6	A2ATI9;Q99JX3	Golgi reassembly-stacking protein 2	Gorasp2	NaN	NaN	NaN	NaN	NaN	NaN	NaN	NaN	NaN	NaN	1.363	2.9742	2.7795	3.6933	2.51	3.47	2.7146	4.0635	NaN	NaN	2.4864	2.1538	NaN	NaN	3	3	3	11.6	11.6	11.6	45.026	431	431;451;317;351	0	7.3997	2.0123	3.3135	461930000	172200000	289730000	24954000	11079000	13876000	15371000	6611900	8758800
P05201;F7ALS6	P05201	Aspartate aminotransferase, cytoplasmic	Got1	0.19866	1.166	0.19911	1.1255	0.21209	1.123	0.30886	1.079	0.3102	1.111	0.30816	1.2235	0.72928	1.1014	0.62664	1.179	0.64412	1.1121	1.3258	1.2887	1.2626	1.1486	0.94061	1.2082	13	13	13	52.8	52.8	52.8	46.247	413	413;182	0	323.31	0.61534	1.1486	172120000000	113270000000	58848000000	13265000000	10079000000	3186100000	11742000000	8881600000	2860100000
P05202	P05202	Aspartate aminotransferase, mitochondrial	Got2	0.15371	0.92683	0.13957	0.81265	0.1491	0.82954	0.30646	1.0533	0.24351	0.88526	0.24013	0.95297	0.57964	0.83509	0.48778	0.86782	0.55746	0.98923	1.1346	1.0813	1.0619	1.0073	0.8288	1.0216	18	18	18	49.5	49.5	49.5	47.411	430	430	0	323.31	0.49752	0.94116	151960000000	108280000000	43684000000	13550000000	10170000000	3380200000	4630400000	3736500000	893890000
E0CXN5;P13707	E0CXN5;P13707	Glycerol-3-phosphate dehydrogenase [NAD(+)];Glycerol-3-phosphate dehydrogenase [NAD(+)], cytoplasmic	Gpd1	0.27939	1.3003	0.25684	1.3231	0.26645	1.0491	0.47928	1.4731	0.33675	1.0395	0.26002	0.84752	0.87779	1.1785	0.70532	1.0577	0.61546	0.85264	1.4588	1.201	1.3414	1.1511	0.89821	0.97624	11	11	11	39.6	39.6	39.6	35.231	326	326;349	0	50.014	0.60917	1.105	13198000000	7905800000	5292300000	1147900000	761320000	386570000	673660000	486530000	187130000
Q3ULJ0;D3Z0L6;Q6NXY9	Q3ULJ0	Glycerol-3-phosphate dehydrogenase 1-like protein	Gpd1l	0.30228	0.76797	NaN	NaN	0.32692	1.2197	0.40938	1.3013	0.44211	1.4099	0.515	1.085	NaN	NaN	0.93458	1.138	NaN	NaN	1.9918	1.5439	1.8161	1.5047	1.3454	1.3801	4	4	4	11.1	11.1	11.1	38.225	351	351;117;223	0	3.0369	0.8538	1.4627	1425400000	1041800000	383550000	97770000	71248000	26522000	77293000	52565000	24728000
A2AQR0;Q64521	A2AQR0;Q64521	Glycerol-3-phosphate dehydrogenase;Glycerol-3-phosphate dehydrogenase, mitochondrial	Gpd2	0.22961	0.36641	0.29946	0.49522	0.33749	1.8645	0.49739	0.79029	NaN	NaN	0.33409	0.50623	1.0137	1.2785	NaN	NaN	0.69835	0.80943	1.5978	1.4307	1.7501	1.7906	1.4426	1.6794	5	5	5	11.1	11.1	11.1	82.829	745	745;727	0	30.219	0.6601	1.1228	955510000	601120000	354390000	149040000	94029000	55008000	30987000	22414000	8573100
A0JNY3;Q8BUV3	A0JNY3;Q8BUV3	Gephyrin;Molybdopterin adenylyltransferase;Molybdopterin molybdenumtransferase	Gphn	NaN	NaN	NaN	NaN	NaN	NaN	NaN	NaN	NaN	NaN	NaN	NaN	NaN	NaN	NaN	NaN	NaN	NaN	NaN	NaN	NaN	NaN	NaN	NaN	2	2	2	5.1	5.1	5.1	83.665	772	772;769	0	7.6418	1.7688	1.8604	88210000	27768000	60443000	22044000	10988000	11056000	0	0	0
P06745;A0A0U1RP97;A0A0U1RQ18;A0A0U1RQ72	P06745	Glucose-6-phosphate isomerase	Gpi	0.18298	1.0668	0.18551	1.0795	0.19624	1.0854	0.32667	1.1481	0.28571	1.0645	0.26471	1.0425	0.67903	1.0335	0.54698	1.0506	0.63037	1.1715	1.2526	1.1875	1.1743	1.0805	0.89331	1.1854	27	27	22	64.5	64.5	54.3	62.766	558	558;152;191;130	0	323.31	0.54827	1.0859	277790000000	191810000000	85984000000	23906000000	18080000000	5826000000	15234000000	11914000000	3319900000
Q9D1N2	Q9D1N2	Glycosylphosphatidylinositol-anchored high density lipoprotein-binding protein 1	Gpihbp1	0.73656	2.5863	0.76573	2.0252	NaN	NaN	1.5353	4.9285	NaN	NaN	1.3184	2.945	3.1567	3.8843	2.5746	3.5284	NaN	NaN	NaN	NaN	4.1974	3.5357	4.1342	4.3356	2	2	2	9.2	9.2	9.2	24.566	228	228	0	3.3628	1.5766	3.6332	588110000	193500000	394610000	85467000	35592000	49876000	8853500	3440500	5413000
A0A140LJB7;Q3MIA8;G3UXW9;Q99LD4;B1ATU4	A0A140LJB7;Q3MIA8;G3UXW9;Q99LD4;B1ATU4	COP9 signalosome complex subunit 1	Gps1	0.49865	2.5238	0.52599	2.4819	0.57011	2.4723	0.86313	2.0034	NaN	NaN	0.94469	2.0947	1.9513	2.5741	NaN	NaN	2.0044	3.6181	3.507	3.264	3.2264	2.7082	2.7037	3.2811	2	2	2	8.2	8.2	8.2	55.034	486	486;487;526;471;490	0	6.8585	1.1086	2.5605	889770000	440750000	449020000	65085000	34310000	30775000	22290000	12974000	9316600
Q8QZR5	Q8QZR5	Alanine aminotransferase 1	Gpt	NaN	NaN	NaN	NaN	NaN	NaN	NaN	NaN	NaN	NaN	NaN	NaN	NaN	NaN	NaN	NaN	NaN	NaN	NaN	NaN	NaN	NaN	NaN	NaN	2	2	2	7.9	7.9	7.9	55.142	496	496	0	65.884	1.2058	1.7922	415450000	227620000	187830000	36252000	21612000	14639000	32177000	18078000	14099000
A0A0A6YY34;A0A0A6YVV2;P11352	A0A0A6YY34;A0A0A6YVV2;P11352	Glutathione peroxidase;Glutathione peroxidase 1	Gpx1	NaN	NaN	NaN	NaN	NaN	NaN	NaN	NaN	NaN	NaN	NaN	NaN	NaN	NaN	NaN	NaN	NaN	NaN	NaN	NaN	NaN	NaN	NaN	NaN	1	1	1	11.8	11.8	11.8	16.353	144	144;145;201	0	4.7963	0.43431	1.2193	233970000	141870000	92107000	0	0	0	0	0	0
S4R1E5;F7A8H6;O70325;Q91XR9	S4R1E5;F7A8H6;O70325;Q91XR9	Glutathione peroxidase;Phospholipid hydroperoxide glutathione peroxidase, mitochondrial;Phospholipid hydroperoxide glutathione peroxidase, nuclear	Gpx4	0.68306	1.4387	0.61628	2.2764	NaN	NaN	1.2878	3.6278	0.98335	3.6003	NaN	NaN	NaN	NaN	NaN	NaN	NaN	NaN	2.1533	1.9025	2.5042	2.4513	2.431	3.11	2	2	2	14	14	14	17.937	157	157;253;197;253	0	3.2923	0.98335	3.1117	434070000	181800000	252260000	57109000	27818000	29291000	39165000	19179000	19986000
Q99LJ6	Q99LJ6	Glutathione peroxidase 7	Gpx7	NaN	NaN	NaN	NaN	NaN	NaN	NaN	NaN	NaN	NaN	NaN	NaN	NaN	NaN	NaN	NaN	NaN	NaN	NaN	NaN	NaN	NaN	NaN	NaN	1	1	1	7	7	7	21.061	186	186	0.00055991	2.7046	1.6069	3.0038	121440000	53055000	68386000	0	0	0	4723300	2837800	1885500
B1AT92;Q60631;B1AT95	B1AT92;Q60631;B1AT95	Growth factor receptor-bound protein 2	Grb2	0.67075	2.5845	0.71851	3.7291	0.72468	3.1679	1.3324	4.2555	NaN	NaN	0.89825	3.1007	NaN	NaN	NaN	NaN	NaN	NaN	3.4196	2.6655	3.2103	2.7363	2.8294	2.9589	3	3	3	13.3	13.3	13.3	23.587	203	203;217;71	0	2.9828	1.3802	3.1361	634220000	269400000	364810000	57335000	20402000	36933000	24933000	10799000	14134000
O35127	O35127	Protein C10	Grcc10	1.256	7.2931	NaN	NaN	1.3633	6.7867	1.2115	3.8863	NaN	NaN	1.7585	7.2317	2.6866	3.9182	NaN	NaN	NaN	NaN	3.1042	3.1903	2.5987	2.71	NaN	NaN	2	2	2	24.6	24.6	24.6	13.194	126	126	0	10.119	1.4317	5.437	350060000	116380000	233690000	51419000	21050000	30369000	7251600	2799800	4451800
Q99LP6	Q99LP6	GrpE protein homolog 1, mitochondrial	Grpel1	0.66621	3.5607	0.54342	2.8033	0.56908	2.1053	1.1382	3.3287	0.89455	2.5543	0.97734	3.3325	2.3383	3.0122	1.562	2.2372	2.2072	3.2124	3.6218	2.9165	3.1169	2.5572	2.7785	2.8775	8	8	8	41	41	41	24.307	217	217	0	45.721	1.1394	2.9161	3007800000	1258500000	1749300000	409460000	192180000	217280000	107030000	53781000	53246000
D3Z7E5;Q2NL51	D3Z7E5;Q2NL51	Glycogen synthase kinase-3 alpha	Gsk3a	NaN	NaN	NaN	NaN	NaN	NaN	NaN	NaN	NaN	NaN	NaN	NaN	NaN	NaN	NaN	NaN	NaN	NaN	NaN	NaN	NaN	NaN	NaN	NaN	2	1	1	9.3	4.9	4.9	51.245	486	486;490	0	19.854	0.83687	1.6402	194190000	85263000	108930000	0	0	0	9876700	4846300	5030400
E9QAQ5;Q9WV60	E9QAQ5;Q9WV60	Glycogen synthase kinase-3 beta	Gsk3b	0.45373	1.9975	NaN	NaN	NaN	NaN	NaN	NaN	NaN	NaN	NaN	NaN	1.8853	2.5318	NaN	NaN	1.8486	2.9892	NaN	NaN	2.9517	2.9327	2.4703	3.1179	2	2	1	10.4	10.4	5.5	47.989	433	433;420	0	25.134	1.2777	2.4238	822900000	377190000	445700000	47057000	23981000	23076000	24399000	13395000	11004000
A6PWS5;A0A0J9YUJ8	A6PWS5;A0A0J9YUJ8		Gsn	0.55164	1.4739	0.4933	1.4323	0.56274	0.99629	0.88101	1.5407	0.87278	1.2215	0.47138	0.96011	1.6619	2.2401	1.1284	1.7486	0.93208	1.5238	3.3209	3.2921	2.9821	2.9012	2.6044	3.1229	8	1	1	48.6	3.6	3.6	28.059	251	251;166	1	-2	0.80388	1.9282	813840000	398380000	415460000	139280000	70832000	68452000	73966000	39025000	34940000
P13020;A0A0J9YUQ8;CON__Q3SX14	P13020;A0A0J9YUQ8;CON__Q3SX14	Gelsolin	Gsn	1.2087	6.3116	1.2004	6.9328	1.1571	6.1706	1.779	5.4272	2.1176	7.078	1.874	6.6379	4.1367	6.7073	2.9339	5.6984	2.9532	5.0859	4.3037	4.2937	4.4084	4.1622	3.3981	4.4636	15	15	8	29	29	14.5	85.941	780	780;568;781	0	117.31	2.1176	5.3227	15477000000	5398900000	10078000000	1190900000	447660000	743200000	700900000	221910000	478990000
Q8R050;Q149F3	Q8R050;Q149F3	Eukaryotic peptide chain release factor GTP-binding subunit ERF3A;Eukaryotic peptide chain release factor GTP-binding subunit ERF3B	Gspt1;Gspt2	0.65276	1.094	0.63985	0.89979	0.65816	0.90111	1.3509	2.4149	1.3062	1.5675	NaN	NaN	2.563	3.4261	2.0819	2.692	2.1115	2.65	NaN	NaN	3.9647	3.8155	2.0563	2.2691	6	6	6	10.4	10.4	10.4	68.625	636	636;632	0	10.46	1.994	2.4139	765870000	301310000	464560000	125120000	55188000	69929000	16025000	6519400	9506000
P47791	P47791	Glutathione reductase, mitochondrial	Gsr	0.30088	0.89694	0.19349	0.75614	0.26278	0.79822	0.38684	0.77843	0.45857	0.98519	0.38198	0.69025	0.84058	1.215	0.60934	0.8343	0.69444	1.1572	1.2502	1.1087	1.3722	1.2423	1.1901	1.4062	4	4	4	11.2	11.2	11.2	53.662	500	500	0	40.665	0.61103	1.0694	873920000	581400000	292520000	71034000	54933000	16101000	58072000	40718000	17354000
Q3UEE2;P51855;A2AQN7;H3BKH4	Q3UEE2;P51855;A2AQN7;H3BKH4	Glutathione synthetase	Gss	NaN	NaN	NaN	NaN	NaN	NaN	NaN	NaN	NaN	NaN	NaN	NaN	NaN	NaN	NaN	NaN	NaN	NaN	NaN	NaN	NaN	NaN	NaN	NaN	2	2	2	9.9	9.9	9.9	44.792	405	405;474;200;216	0	6.9808	NaN	NaN	32135000	24548000	7586500	0	0	0	0	0	0
P24472	P24472	Glutathione S-transferase A4	Gsta4	NaN	NaN	0.12185	0.66249	NaN	NaN	0.28569	0.7879	0.20346	0.80154	NaN	NaN	0.65775	0.85776	NaN	NaN	0.60119	0.84421	0.89655	0.71895	1.3924	1.1711	0.95809	1.0627	4	4	4	14.9	14.9	14.9	25.564	222	222	0	5.4388	0.95809	1.0099	1357500000	820590000	536950000	162870000	126790000	36077000	97764000	79076000	18687000
Q9DCM2;A0A0N4SVE5	Q9DCM2	Glutathione S-transferase kappa 1	Gstk1	0.25178	0.75525	0.25565	1.0685	0.26422	1.3804	0.45749	1.4344	0.444	1.4989	0.38438	1.1064	0.95804	1.1956	NaN	NaN	0.81868	1.1987	1.5351	1.1842	1.4893	1.2534	1.1866	1.2325	8	8	8	46.9	46.9	46.9	25.704	226	226;143	0	16.941	0.70065	1.2325	3292200000	1906500000	1385700000	492540000	327930000	164610000	201080000	137430000	63653000
A2AE89;P10649;F6WHQ7;P19639;D3YVP6;E9QAC8	A2AE89;P10649;F6WHQ7;P19639	Glutathione S-transferase Mu 1;Glutathione S-transferase Mu 3	Gstm1;Gstm3	0.30763	1.7678	0.30391	1.7574	0.34471	1.7251	0.44179	1.4051	0.50195	1.7514	0.49031	1.7673	1.0011	1.3412	0.87334	1.352	0.7556	1.1023	1.4663	1.1746	1.3671	1.1354	1.023	1.1133	6	6	3	34.8	34.8	21.3	28.556	244	244;218;194;218;181;193	0	44.792	0.80385	1.3634	10880000000	6483200000	4396900000	2154700000	1567000000	587720000	1151200000	769280000	381880000
P15626;D3YX76;F6Y363;D3YZ29;D3YVP8;D3YVP9;A2AE91;Q8R5I6;G5E8M7;O35660	P15626;D3YX76	Glutathione S-transferase Mu 2	Gstm2	0.20954	0.54154	0.13318	0.29405	0.2823	0.49353	0.40466	0.85625	0.37924	1.0517	0.41293	1.107	0.58771	0.66314	NaN	NaN	0.3691	0.4974	1.0138	0.81646	0.90993	0.8662	0.8861	0.90133	6	4	4	30.3	18.8	18.8	25.716	218	218;184;85;119;123;154;184;218;232;218	0	12.08	0.43058	0.81458	888260000	619070000	269190000	112370000	79320000	33051000	91559000	73157000	18403000
E9PV63;P48774;E9PVM7	E9PV63;P48774;E9PVM7	Glutathione S-transferase Mu 5	Gstm5	NaN	NaN	0.29353	1.604	NaN	NaN	0.44763	1.2374	0.40558	1.1024	NaN	NaN	0.92421	1.225	0.73258	0.98875	0.84565	1.2562	1.8597	1.4247	1.6432	1.3796	1.1034	1.1688	2	2	2	20.9	20.9	20.9	18.8	158	158;224;215	0	18.482	0.78344	1.264	932520000	510550000	421970000	103040000	69035000	34008000	63721000	46104000	17617000
O09131;D3Z1Q9;Q8K2Q2	O09131	Glutathione S-transferase omega-1	Gsto1	0.20521	1.1261	0.22541	1.3004	0.24569	1.1053	0.43753	1.4304	0.39411	1.3562	0.39715	1.3631	0.8641	1.1381	0.80081	1.0516	0.81471	1.1348	1.5323	1.2355	1.5043	1.259	1.1825	1.2753	13	13	13	57.5	57.5	57.5	27.497	240	240;172;248	0	215.52	0.80553	1.2376	31516000000	18634000000	12883000000	4110200000	2786900000	1323300000	1993900000	1488500000	505430000
P19157;P46425	P19157;P46425	Glutathione S-transferase P 1;Glutathione S-transferase P 2	Gstp1;Gstp2	0.2224	1.1659	0.23065	1.2236	0.2487	1.2218	0.36658	1.0877	0.35963	1.2225	0.33163	1.1609	0.81753	1.1212	0.64084	0.92449	0.64022	0.85732	1.2705	1.0732	1.2416	1.054	0.89444	0.99461	6	6	6	37.1	37.1	37.1	23.609	210	210;210	0	269.53	0.71262	1.0717	26265000000	16614000000	9651600000	2955300000	2227600000	727770000	1873800000	1409400000	464320000
D3Z3X5;Q64471	D3Z3X5;Q64471	Glutathione S-transferase theta-1	Gstt1	NaN	NaN	NaN	NaN	NaN	NaN	NaN	NaN	NaN	NaN	NaN	NaN	NaN	NaN	NaN	NaN	NaN	NaN	NaN	NaN	NaN	NaN	NaN	NaN	1	1	1	5.2	5.2	5.2	26.04	232	232;240	0	3.8063	0.98096	1.5444	152240000	73882000	78359000	15936000	8641800	7294600	0	0	0
Q9WVL0	Q9WVL0	Maleylacetoacetate isomerase	Gstz1	0.3642	1.6889	0.30187	3.2578	0.33687	1.5772	0.59108	1.8571	0.47496	1.58	0.47124	1.3933	0.92823	1.1675	NaN	NaN	0.91773	1.2547	1.6907	1.3234	1.718	1.4531	1.1888	1.2543	6	6	6	40.7	40.7	40.7	24.275	216	216	0	86.655	0.87996	1.3942	3533200000	2636900000	896370000	372420000	249070000	123350000	140420000	93574000	46849000
G3UYV3;Q64520	G3UYV3;Q64520	Guanylate kinase	Guk1	NaN	NaN	NaN	NaN	NaN	NaN	NaN	NaN	NaN	NaN	NaN	NaN	NaN	NaN	NaN	NaN	NaN	NaN	NaN	NaN	NaN	NaN	NaN	NaN	1	1	1	51.6	51.6	51.6	3.1937	31	31;198	0	2.8296	1.7814	1.5451	97485000	47446000	50038000	21924000	11738000	10186000	8472600	5327900	3144700
Q9R062;K3W4S6;V9GX26	Q9R062;K3W4S6;V9GX26	Glycogenin-1	Gyg1;Gyg	0.46615	2.4561	0.43357	2.2651	0.49131	2.6057	0.9375	3.3406	0.76048	2.5529	0.84184	3.2997	1.627	2.7089	1.4848	2.841	1.7761	3.4456	2.8206	2.9092	3.5589	3.1039	2.3029	3.0967	9	9	9	44.4	44.4	44.4	37.402	333	333;377;372	0	187.57	0.92893	2.7899	24481000000	12940000000	11541000000	3583500000	2035000000	1548500000	1770400000	1044300000	726120000
F7D1I5;G3UXY6;Q78HU7	F7D1I5;G3UXY6;Q78HU7	Glycophorin-C	Gypc	NaN	NaN	NaN	NaN	NaN	NaN	NaN	NaN	NaN	NaN	NaN	NaN	NaN	NaN	NaN	NaN	NaN	NaN	NaN	NaN	NaN	NaN	NaN	NaN	1	1	1	37.5	37.5	37.5	7.9221	72	72;78;95	0	34.429	0.87653	1.9275	50904000	26226000	24678000	0	0	0	0	0	0
A0A1B0GT92;Q9Z1E4	A0A1B0GT92;Q9Z1E4	Glycogen [starch] synthase, muscle	Gys1	0.47928	1.9006	0.49634	1.1654	0.48502	2.42	0.9188	2.927	0.90083	2.685	0.8084	1.2559	2.1067	2.9176	1.5299	1.9352	1.9019	3.0079	3.5391	3.5099	3.244	2.9701	2.6081	3.516	9	9	9	15.3	15.3	15.3	76.623	674	674;738	0	126.16	0.96453	2.7218	4834600000	2456300000	2378400000	540820000	290810000	250010000	370000000	195960000	174040000
P10922	P10922	Histone H1.0;Histone H1.0, N-terminally processed	H1f0	0.13506	1.1714	0.20846	0.85309	0.17092	0.57412	0.13653	0.43059	0.21018	0.71797	0.17978	0.45263	0.31305	0.45007	0.23594	0.39751	0.3087	0.46738	0.44285	0.37228	0.47576	0.39969	0.3653	0.39087	4	4	4	20.6	20.6	20.6	20.861	194	194	0	12.16	0.3087	0.39321	3138100000	2355200000	782830000	236860000	187480000	49375000	105580000	87159000	18422000
Q8R029;Q3UA95;Q3THW5;P0C0S6	Q8R029;Q3UA95;Q3THW5;P0C0S6	Histone H2A;Histone H2A.V;Histone H2A.Z	H2afv;H2afz	0.1696	0.98025	0.17175	1.102	0.15548	0.81411	0.26333	0.87058	0.3057	0.88474	0.23783	0.87448	0.58237	0.79489	0.48807	0.73894	0.46447	0.66291	0.89238	0.82312	0.90285	0.76452	0.72781	0.83114	1	1	1	15.6	15.6	15.6	9.3748	90	90;105;128;128	0.00054083	2.3731	0.30776	0.82712	2743900000	1928000000	815900000	339050000	264400000	74656000	172690000	134920000	37773000
P27661	P27661	Histone H2AX	H2afx	NaN	NaN	NaN	NaN	NaN	NaN	0.12147	0.32642	NaN	NaN	NaN	NaN	0.089062	0.14766	NaN	NaN	NaN	NaN	NaN	NaN	NaN	NaN	NaN	NaN	4	3	2	36.4	22.4	6.3	15.142	143	143	0	64.039	0.05215	0.12779	1149000000	1047800000	101230000	152250000	141490000	10765000	39091000	35075000	4016500
Q9QZQ8	Q9QZQ8	Core histone macro-H2A.1	H2afy	0.184	0.78639	0.21239	1.1458	0.22685	0.81912	0.28146	0.82912	0.3307	0.8102	0.30752	0.93483	0.68771	1.006	0.59087	0.77726	0.61414	0.95766	1.1089	0.94134	1.2947	1.1662	0.90831	1.1035	6	6	6	19.9	19.9	19.9	39.735	372	372	0	63.868	0.61414	0.94774	1434700000	951450000	483240000	129520000	94751000	34768000	87615000	62877000	24738000
A0A0B4J1G3;Q3TH01;P14428;P03991;P01901;G3UXW2;E9PWT4;E9QJR9;P79568;E9PX63;Q8HWB2;O19441;A7VMS6;E9Q0G4;G3UXE9;P01896;P01895;P01898;P14430;P14429;P14426;P01899;P01897;P01900;P04223	A0A0B4J1G3;Q3TH01;P14428;P03991;P01901;G3UXW2;E9PWT4;E9QJR9;P79568;E9PX63;Q8HWB2;O19441;A7VMS6;E9Q0G4;G3UXE9;P01896;P01895;P01898;P14430;P14429;P14426;P01899;P01897;P01900;P04223	Beta-2-microglobulin;H-2 class I histocompatibility antigen, K-Q alpha chain;H-2 class I histocompatibility antigen, K-W28 alpha chain;H-2 class I histocompatibility antigen, K-B alpha chain;H-2 class I histocompatibility antigen, alpha chain;H-2 class I histocompatibility antigen, Q10 alpha chain;H-2 class I histocompatibility antigen, Q8 alpha chain;H-2 class I histocompatibility antigen, Q7 al…	H2-K1;H2-Q7;H2-Q6;H2-Q1;H2-Q4;Gm8909;H2-D1;H2-Q10;H2-Q8;H2-L	NaN	NaN	NaN	NaN	1.4339	2.4273	NaN	NaN	NaN	NaN	NaN	NaN	NaN	NaN	4.3222	5.7466	NaN	NaN	NaN	NaN	NaN	NaN	NaN	NaN	2	2	2	11.8	11.8	11.8	20.297	187	187;360;328;368;369;289;310;325;326;341;354;368;368;393;396;185;298;325;326;334;362;362;362;365;369	0	3.6366	1.9485	2.9282	134120000	35875000	98245000	8771800	3187600	5584200	7078600	1529200	5549500
G3UX44;P50171	G3UX44;P50171	Estradiol 17-beta-dehydrogenase 8	H2-Ke6;Hsd17b8	NaN	NaN	NaN	NaN	NaN	NaN	NaN	NaN	NaN	NaN	NaN	NaN	NaN	NaN	NaN	NaN	NaN	NaN	NaN	NaN	NaN	NaN	NaN	NaN	1	1	1	5.6	5.6	5.6	23.985	234	234;259	0.0036307	2.0227	0.41566	0.89588	257560000	164000000	93568000	29164000	21477000	7686300	19016000	14962000	4053900
F8WI35;A0A1W2P768;P84244;P84228;P68433;P02301;E0CZ27	F8WI35;A0A1W2P768;P84244;P84228;P68433;P02301;E0CZ27	Histone H3;Histone H3.3;Histone H3.2;Histone H3.1;Histone H3.3C	H3f3a;Hist1h3b;Hist1h3a;H3f3c	0.022181	0.14807	0.020253	0.13485	0.021573	0.13615	0.04405	0.14296	NaN	NaN	0.029314	0.12011	0.087288	0.12471	0.070194	0.12902	0.063159	0.11861	0.10588	0.091914	0.10451	0.093702	0.093047	0.10496	4	4	4	31.9	31.9	31.9	15.199	135	135;181;136;136;136;136;119	0	3.8498	0.06701	0.12029	3913100000	3732100000	181020000	485810000	466840000	18963000	77337000	73800000	3536500
Q61425	Q61425	Hydroxyacyl-coenzyme A dehydrogenase, mitochondrial	Hadh	0.17101	0.91157	0.15316	0.88848	0.16401	0.83504	0.29366	0.93927	0.28058	0.91294	0.23793	0.84933	0.58627	0.8226	0.51126	0.81971	0.58649	0.93737	1.2237	0.99835	1.183	1.0072	0.88154	0.99434	13	13	13	55.7	55.7	55.7	34.463	314	314	0	323.31	0.5657	0.93396	63677000000	43103000000	20574000000	7403700000	5619700000	1784000000	3598900000	2876600000	722380000
Q8BMS1	Q8BMS1	Trifunctional enzyme subunit alpha, mitochondrial;Long-chain enoyl-CoA hydratase;Long chain 3-hydroxyacyl-CoA dehydrogenase	Hadha	0.18897	1.1414	0.18763	1.1765	0.18076	1.0964	0.30478	1.1116	0.29614	1.1532	0.27593	1.066	0.62443	1.0374	0.53914	1.0188	0.59233	1.1006	1.2562	1.3188	1.2292	1.2197	0.86683	1.2438	25	25	25	52	52	52	82.669	763	763	0	323.31	0.53447	1.1261	276330000000	188350000000	87980000000	31544000000	23973000000	7571500000	23761000000	18249000000	5512600000
Q99JY0;D3YXU1	Q99JY0	Trifunctional enzyme subunit beta, mitochondrial;3-ketoacyl-CoA thiolase	Hadhb	0.33011	1.9199	0.31976	1.7943	0.29436	1.6545	0.5305	1.7557	0.52267	1.9097	0.50154	2.027	1.0953	1.6547	0.94776	1.7403	1.0311	1.8805	2.1606	2.2453	2.0675	1.903	1.5282	1.9569	22	22	22	58.7	58.7	58.7	51.386	475	475;173	0	323.31	0.9472	1.84	183430000000	104680000000	78749000000	12370000000	8216400000	4153700000	11083000000	7469300000	3613200000
Q91VB8;P01942	Q91VB8;P01942	Hemoglobin subunit alpha	haemaglobin alpha 2;Hba	0.13636	0.86552	0.12869	0.81453	0.13015	0.78746	0.37693	1.3359	0.26256	0.98828	0.21771	0.86823	0.74468	1.0991	0.461	0.9028	0.59366	1.1222	1.8203	2.0233	1.9901	1.9738	1.4258	1.908	12	12	11	96.5	96.5	90.1	15.112	142	142;142	0	323.31	0.46042	1.052	904000000000	572730000000	331270000000	99830000000	72892000000	26939000000	38412000000	31223000000	7189100000
A0A0R4J052;G5E8T9;Q99KB8;E9Q2H8;E9PYA3;D3YWI0;D3YUX8	A0A0R4J052;G5E8T9;Q99KB8;E9Q2H8;E9PYA3;D3YWI0	Hydroxyacylglutathione hydrolase, mitochondrial	Hagh	0.19126	0.82253	0.22166	1.1617	0.2096	0.66432	0.33732	0.99537	0.34856	1.1343	0.33127	0.96703	0.75621	0.98582	0.63452	0.89473	0.69033	0.90867	1.3856	1.0999	1.2775	1.0643	0.99862	1.0875	8	8	8	48.5	48.5	48.5	28.92	260	260;309;309;217;237;167;132	0	83.024	0.66094	1.0176	8616500000	5341300000	3275200000	853780000	623430000	230340000	555770000	404630000	151140000
Q61035	Q61035	Histidine--tRNA ligase, cytoplasmic	Hars	0.39572	2.0903	0.30985	1.2329	0.36012	1.5405	0.72243	1.2887	0.56534	1.4871	0.69861	2.4417	1.4735	1.9931	1.2195	1.5788	1.4303	1.9524	NaN	NaN	2.264	2.1089	2.0237	2.2109	5	5	5	14.5	14.5	14.5	57.432	509	509	0	36.081	0.75289	1.8145	2073300000	1102100000	971210000	226950000	136180000	90773000	148670000	96507000	52161000
P02088	P02088	Hemoglobin subunit beta-1	Hbb-b1	NaN	NaN	NaN	NaN	NaN	NaN	NaN	NaN	NaN	NaN	NaN	NaN	NaN	NaN	NaN	NaN	NaN	NaN	NaN	NaN	NaN	NaN	NaN	NaN	8	1	1	80.3	28.6	28.6	15.84	147	147	0	21.092	0.44867	1.089	976480000	825240000	151240000	119090000	84488000	34606000	0	0	0
A8DUK4;E9Q223;P02089	A8DUK4;E9Q223		Hbbt1;Hbb-bs	0.13303	0.83702	0.12181	0.76741	0.12113	0.71949	0.37503	1.2945	0.25173	0.95312	0.21215	0.82814	0.73575	1.1072	0.46449	0.89474	0.57065	1.056	1.7028	1.7716	1.8993	1.8343	1.4191	1.85	14	14	7	95.9	95.9	57.8	15.748	147	147;103;147	0	323.31	0.489	1.0306	541990000000	352050000000	189950000000	64383000000	46626000000	17757000000	27959000000	22096000000	5862900000
G3UXK7;P53702	G3UXK7;P53702	Cytochrome c-type heme lyase	Hccs	NaN	NaN	NaN	NaN	NaN	NaN	NaN	NaN	NaN	NaN	NaN	NaN	NaN	NaN	NaN	NaN	NaN	NaN	NaN	NaN	NaN	NaN	NaN	NaN	1	1	1	17.2	17.2	17.2	9.5524	93	93;272	0	2.7254	1.67	2.3519	46342000	16225000	30117000	0	0	0	8037100	2960200	5076800
Q8BQ10;A0A0R4J008;O09106;P70288	Q8BQ10;A0A0R4J008;O09106;P70288	Histone deacetylase 1;Histone deacetylase 2	Hdac2;Hdac1	NaN	NaN	NaN	NaN	NaN	NaN	NaN	NaN	NaN	NaN	NaN	NaN	NaN	NaN	NaN	NaN	NaN	NaN	NaN	NaN	NaN	NaN	NaN	NaN	1	1	1	6.9	6.9	6.9	34.69	304	304;488;482;488	0	4.4176	NaN	NaN	2384200	2384200	0	0	0	0	0	0	0
P51859;E0CXA0;E0CYW7	P51859;E0CXA0	Hepatoma-derived growth factor	Hdgf	0.52527	1.0438	0.45632	3.3081	0.48699	1.1255	0.97653	3.0649	NaN	NaN	1.0184	3.2087	2.4499	3.1924	1.2914	1.9023	NaN	NaN	2.9443	2.3612	2.7438	2.2745	2.0838	2.2063	7	7	7	53.2	53.2	53.2	26.268	237	237;202;84	0	58.321	1.1599	2.2745	1108900000	449180000	659700000	75361000	41981000	33380000	14889000	12016000	2872700
Q9JMG7	Q9JMG7	Hepatoma-derived growth factor-related protein 3	Hdgfrp3	NaN	NaN	0.173	0.60086	0.2256	0.56443	0.34739	0.76431	0.36296	0.73647	0.33375	0.78038	0.91019	1.092	0.66067	0.84384	0.83144	1.0838	1.7994	1.4145	1.4447	1.3083	NaN	NaN	2	2	2	14.4	14.4	14.4	22.43	202	202	0	4.8216	0.5547	0.91689	264340000	160880000	103460000	33584000	25321000	8263600	20675000	15551000	5123700
Q3UGR5;D3YZI3	Q3UGR5	Haloacid dehalogenase-like hydrolase domain-containing protein 2	Hdhd2	0.18695	1.0257	NaN	NaN	0.20899	1.1132	NaN	NaN	0.29926	1.0226	NaN	NaN	0.69166	0.94702	0.57936	0.80546	0.62572	0.82867	1.2549	0.99392	1.1566	1.0506	0.98806	1.0484	5	5	5	33.2	33.2	33.2	28.73	259	259;121	0	21.216	0.49629	1.0266	1951000000	1225500000	725480000	80484000	57247000	23237000	112680000	87260000	25420000
Q9CYW4	Q9CYW4	Haloacid dehalogenase-like hydrolase domain-containing protein 3	Hdhd3	NaN	NaN	NaN	NaN	NaN	NaN	NaN	NaN	NaN	NaN	NaN	NaN	NaN	NaN	NaN	NaN	NaN	NaN	NaN	NaN	NaN	NaN	NaN	NaN	1	1	1	9.6	9.6	9.6	28.027	251	251	0	11.19	NaN	NaN	0	0	0	0	0	0	0	0	0
A0A087WP83;Q8VDJ3;A0A087WS92;A0A087WQY9;A0A087WPC5	A0A087WP83;Q8VDJ3	Vigilin	Hdlbp	1.3828	3.3999	1.2388	1.8578	1.2521	2.4544	2.0721	3.5694	2.0966	5.2884	1.8324	2.7653	3.887	4.9692	2.1827	3.5001	3.125	4.5258	4.5788	4.7355	4.7747	4.5749	3.7751	4.8575	18	18	18	20.2	20.2	20.2	134.21	1199	1199;1268;178;129;141	0	50.015	1.7996	3.4891	1997900000	698090000	1299800000	282620000	91908000	190710000	98992000	36301000	62691000
A0A140T8J4;Q9R257	A0A140T8J4;Q9R257	Heme-binding protein 1	Hebp1	NaN	NaN	NaN	NaN	NaN	NaN	NaN	NaN	NaN	NaN	NaN	NaN	NaN	NaN	NaN	NaN	NaN	NaN	NaN	NaN	NaN	NaN	NaN	NaN	1	1	1	10	10	10	21.053	190	190;190	0	2.9613	2.5816	2.3406	48771000	15303000	33467000	9807200	4366100	5441100	0	0	0
Q9D1G3	Q9D1G3	Protein-cysteine N-palmitoyltransferase HHAT-like protein	Hhatl	NaN	NaN	NaN	NaN	0.10381	0.40691	NaN	NaN	NaN	NaN	NaN	NaN	NaN	NaN	NaN	NaN	0.21089	0.27616	NaN	NaN	0.36614	0.30194	0.37187	0.37683	2	2	2	4	4	4	56.43	503	503	0	3.9454	0.34147	0.32786	354430000	273610000	80824000	0	0	0	0	0	0
Q99L13	Q99L13	3-hydroxyisobutyrate dehydrogenase, mitochondrial	Hibadh	0.19425	0.91116	0.18215	0.95934	0.18645	1.0307	0.35505	1.0578	0.28454	0.85892	0.28455	0.98952	0.60695	0.91807	0.57222	0.84587	0.6027	0.93559	1.2874	1.0677	1.1974	0.99059	0.90696	0.98558	7	7	7	31	31	31	35.44	335	335	0	144.32	0.5734	0.97167	13990000000	8807800000	5182100000	1702300000	1177100000	525190000	1385100000	915400000	469720000
Q8QZS1;E0CX19	Q8QZS1;E0CX19	3-hydroxyisobutyryl-CoA hydrolase, mitochondrial	Hibch	0.16758	0.73618	0.17523	0.99534	0.17989	1.0053	0.32823	1.0374	0.29785	0.94105	0.27536	1.0084	0.66252	0.91103	0.55602	0.84794	0.62673	0.91049	1.2655	1.0631	1.2017	0.99183	0.8789	0.97291	7	7	7	23.4	23.4	23.4	43.037	385	385;311	0	86.238	0.54081	0.95795	13700000000	9232300000	4468100000	908320000	690530000	217790000	964310000	760890000	203420000
A0A1L1SR69;A0A1L1ST61;A0A1L1SV00;Q8R472;Q9JLR9	A0A1L1SR69;A0A1L1ST61;A0A1L1SV00;Q8R472;Q9JLR9	HIG1 domain family member 1A, mitochondrial	Higd1a	0.33743	1.9121	NaN	NaN	0.38471	2.2267	0.84223	2.685	0.75336	2.8424	NaN	NaN	1.6744	2.2169	NaN	NaN	1.5538	3.0352	NaN	NaN	2.4824	2.4207	1.9261	2.5444	1	1	1	28.6	28.6	28.6	6.91	63	63;76;84;99;95	0	23.096	0.83828	2.3785	553460000	283700000	269760000	58263000	28172000	30091000	51973000	30009000	21964000
P70349;B0R1E3	P70349;B0R1E3	Histidine triad nucleotide-binding protein 1	Hint1	0.19563	1.3063	0.18947	1.3119	0.16979	0.94201	0.29792	1.0557	0.31479	1.2092	0.29154	1.013	0.65535	0.82291	0.57562	1.1022	0.66984	1.0202	1.1722	1.0805	1.0493	1.0601	0.77649	1.0021	4	4	4	52.4	52.4	52.4	13.777	126	126;119	0	67.667	0.57177	1.0887	7191100000	4954100000	2237000000	1277900000	858130000	419730000	744470000	568340000	176130000
Q9D0S9	Q9D0S9	Histidine triad nucleotide-binding protein 2, mitochondrial	Hint2	0.24641	1.3839	0.22991	1.4858	0.24523	1.5448	0.49726	1.7376	0.42334	1.6184	0.41793	1.6743	0.97492	1.3084	0.86239	1.6942	0.92724	1.662	2.0102	2.0375	1.8673	1.8697	1.3399	1.6787	2	2	2	11.7	11.7	11.7	17.32	163	163	0	4.7627	0.8802	1.6122	1703100000	1002500000	700600000	197340000	131030000	66305000	97069000	67176000	29893000
F8WH96;Q9CPS6;E9Q7F8	F8WH96;Q9CPS6;E9Q7F8	Histidine triad nucleotide-binding protein 3	Hint3	0.65771	2.6083	NaN	NaN	0.83084	2.262	NaN	NaN	NaN	NaN	0.87156	1.4847	NaN	NaN	NaN	NaN	NaN	NaN	3.1055	2.9646	3.5594	3.5799	2.8582	3.3213	2	2	2	15.9	15.9	15.9	18.607	164	164;165;86	0	6.0928	0.92108	2.0322	193870000	73080000	120790000	8016600	4975500	3041100	0	0	0
P43275	P43275	Histone H1.1	Hist1h1a	NaN	NaN	NaN	NaN	NaN	NaN	NaN	NaN	NaN	NaN	NaN	NaN	NaN	NaN	NaN	NaN	NaN	NaN	NaN	NaN	NaN	NaN	NaN	NaN	5	2	2	21.6	12.7	12.7	21.785	213	213	0.00054885	2.5688	0.2153	0.20273	134560000	119580000	14982000	0	0	0	9028600	8389600	639020
P43276	P43276	Histone H1.5	Hist1h1b	NaN	NaN	0.047264	0.20849	0.054499	0.22708	0.071546	0.20694	0.048137	0.12261	4.3677	12.347	0.090456	0.15489	0.062892	0.10231	0.21098	0.30467	0.040418	0.035235	0.047031	0.038203	0.083719	0.092449	6	4	4	29.6	22.4	22.4	22.576	223	223	0	7.75	0.045363	0.054184	2244700000	1864600000	380080000	183240000	176170000	7065600	79014000	77965000	1048700
P15864	P15864	Histone H1.2	Hist1h1c	0.15977	0.87296	0.12296	0.70468	0.17854	0.77276	0.23187	0.78076	0.31853	0.9754	0.19162	0.69571	0.42191	0.58746	0.43729	0.70465	0.47846	0.77635	0.77607	0.61569	0.66955	0.65577	0.56987	0.66997	9	9	4	37.7	37.7	17	21.266	212	212	0	19.933	0.38727	0.72778	25740000000	17771000000	7969000000	2448100000	1935000000	513130000	665780000	496090000	169690000
P43277;I7HFT9;Q07133	P43277	Histone H1.3	Hist1h1d	0.026872	0.078686	NaN	NaN	0.53821	1.7229	0.16721	0.49831	0.22431	0.40922	NaN	NaN	0.1719	0.25328	0.14884	0.25226	0.073991	0.10713	0.10048	0.082373	0.11081	0.092509	0.25895	0.28579	7	1	1	30.3	7.2	7.2	22.099	221	221;209;208	0	3.2097	0.091624	0.092404	1414800000	1222000000	192770000	125570000	112060000	13510000	58790000	53673000	5116400
P43274	P43274	Histone H1.4	Hist1h1e	0.079373	0.35409	0.055086	0.30239	0.049047	0.22941	0.08723	0.3135	0.23863	0.59505	0.094462	0.32463	0.24062	0.36626	0.16968	0.32635	0.16001	0.25256	0.32011	0.28103	0.30392	0.27794	0.25546	0.30221	7	3	2	30.6	16	12.8	21.977	219	219	0	6.195	0.20242	0.29171	9605400000	8174500000	1430900000	914350000	863900000	50447000	141390000	98899000	42492000
F8WIX8;Q64523;Q6GSS7;A0A0N4SV66;C0HKE9;C0HKE8;C0HKE7;C0HKE6;C0HKE5;C0HKE4;C0HKE3;C0HKE2;C0HKE1;Q8CGP6;Q8R1M2;Q8CGP7;Q8CGP5;Q8BFU2	F8WIX8;Q64523;Q6GSS7	Histone H2A;Histone H2A type 2-C;Histone H2A type 2-A	Hist1h2al;Hist2h2ac;Hist2h2aa1	0.054892	0.30427	0.096487	0.54978	0.093883	0.51742	0.12942	0.42293	0.1368	0.49011	0.10321	0.51392	0.26985	0.37087	0.18995	0.38102	0.22538	0.37863	0.28683	0.2701	0.31651	0.29192	0.23368	0.30376	4	4	2	63.2	63.2	16	13.607	125	125;129;130;126;130;130;130;130;130;130;130;130;130;128;129;130;130;130	0	249.18	0.16793	0.34041	18693000000	16217000000	2475300000	1034700000	941080000	93588000	3006100000	2700700000	305440000
Q6ZWY9;Q64478;Q64525;P10854;Q64524;P70696	Q6ZWY9;Q64478;Q64525;P10854;Q64524;P70696	Histone H2B type 1-C/E/G;Histone H2B type 1-H;Histone H2B type 2-B;Histone H2B type 1-M;Histone H2B type 2-E;Histone H2B type 1-A	Hist1h2bc;Hist1h2bh;Hist2h2bb;Hist1h2bm;Hist2h2be;Hist1h2ba	0.032919	0.2114	0.034715	0.2099	0.030875	0.19319	0.060369	0.20574	0.057841	0.22162	0.050871	0.2022	0.1279	0.18927	0.094845	0.17427	0.1031	0.18856	0.17782	0.17632	0.18372	0.18192	0.15387	0.18272	7	7	1	58.7	58.7	22.2	13.906	126	126;126;126;126;126;127	0	157.51	0.10606	0.1938	56398000000	52004000000	4394000000	12560000000	12298000000	261970000	1372900000	1266400000	106540000
Q8CBB6;Q8CGP1;P10853;Q8CGP2;Q64475;Q9D2U9;Q8CGP0	Q8CBB6;Q8CGP1;P10853;Q8CGP2;Q64475;Q9D2U9;Q8CGP0	Histone H2B;Histone H2B type 1-K;Histone H2B type 1-F/J/L;Histone H2B type 1-P;Histone H2B type 1-B;Histone H2B type 3-A;Histone H2B type 3-B	Hist1h2br;Hist1h2bk;Hist1h2bf;Hist1h2bp;Hist1h2bb;Hist3h2ba;Hist3h2bb	0.031678	0.2019	0.10377	0.42473	NaN	NaN	NaN	NaN	NaN	NaN	NaN	NaN	0.081299	0.10971	NaN	NaN	NaN	NaN	NaN	NaN	0.087343	0.079465	0.17448	0.18292	7	1	1	55.2	20.9	20.9	14.888	134	134;126;126;126;126;126;126	0	82.267	0.083317	0.18772	4262100000	4170600000	91538000	64824000	61463000	3360600	0	0	0
P62806	P62806	Histone H4	Hist1h4a	0.027903	0.18757	0.027312	0.19818	0.026929	0.16286	0.047921	0.16777	0.048464	0.18661	0.039791	0.1632	0.10497	0.15251	0.071849	0.14096	0.080923	0.15116	0.12862	0.13121	0.12354	0.12782	0.11517	0.15424	3	3	3	43.7	43.7	43.7	11.367	103	103	0	89.258	0.081559	0.15171	64896000000	59910000000	4986300000	4165400000	3948400000	217060000	3686800000	3513400000	173440000
E9Q5B5;O08528;E9Q9M6;Q91W97	E9Q5B5;O08528	Hexokinase;Hexokinase-2	Hk2	0.70445	3.4901	0.67417	3.8169	0.70041	3.9481	1.263	4.3658	1.1106	4.2105	1.0855	4.0366	2.7087	4.3981	2.125	3.9875	2.3007	4.1422	3.9814	4.039	3.7695	3.4531	3.1977	4.1624	15	15	14	20.2	20.2	19.3	99.213	889	889;917;43;915	0	100.37	1.2837	3.9887	31270000000	12133000000	19137000000	3165100000	1274600000	1890500000	2438800000	995210000	1443600000
P17095	P17095	High mobility group protein HMG-I/HMG-Y	Hmga1	0.19426	1.2581	NaN	NaN	NaN	NaN	NaN	NaN	NaN	NaN	NaN	NaN	NaN	NaN	NaN	NaN	NaN	NaN	NaN	NaN	NaN	NaN	NaN	NaN	3	3	3	18.7	18.7	18.7	11.614	107	107	0.00054437	2.4716	0.23273	1.2581	201140000	150940000	50198000	53360000	43053000	10307000	0	0	0
A0A0J9YUZ4;P63158;A0A0J9YUD8;D3YZ18;D3YVC6	A0A0J9YUZ4;P63158;A0A0J9YUD8;D3YZ18	High mobility group protein B1	Hmgb1	0.66715	1.3442	0.36135	1.8136	0.3237	1.3795	0.68866	1.8423	0.72012	2.422	0.7141	2.2451	1.5295	2.1521	1.1549	1.8255	1.0124	1.5607	1.9107	1.4463	1.8977	1.6013	1.8346	1.998	14	14	13	42.7	42.7	38.9	24.233	211	211;215;171;124;92	0	21.643	1.1312	1.8122	12750000000	5915200000	6834300000	1666300000	978210000	688110000	855680000	512090000	343590000
P30681;A0A1B0GQX9	P30681	High mobility group protein B2	Hmgb2	NaN	NaN	NaN	NaN	NaN	NaN	0.29884	0.64813	NaN	NaN	NaN	NaN	NaN	NaN	NaN	NaN	NaN	NaN	NaN	NaN	NaN	NaN	NaN	NaN	3	2	2	14.8	11	11	24.162	210	210;99	0	3.1184	0.78492	1.0586	110290000	77723000	32569000	44337000	33937000	10400000	9839600	7089600	2749900
P38060;V9GXD2;V9GWZ9;D3YVU9;Q8JZS7	P38060	Hydroxymethylglutaryl-CoA lyase, mitochondrial	Hmgcl	0.29762	1.4977	0.28096	1.5031	0.26054	1.3833	0.61851	1.9785	0.54575	1.7345	0.48082	1.5361	1.1384	1.5429	1.0251	1.4104	1.1265	1.6501	2.2393	1.8637	2.3034	1.9542	1.6027	1.7483	7	7	7	30.5	30.5	30.5	34.238	325	325;177;240;311;343	0	46.098	0.9975	1.6501	5368400000	2817100000	2551300000	504810000	303440000	201370000	425140000	274470000	150670000
Q5XK38;A3KGL9;F6W687;P09602;E9Q2Z4;B7ZCQ3;J3QM43;A0A087WR34	Q5XK38;A3KGL9;F6W687;P09602;E9Q2Z4;B7ZCQ3	Non-histone chromosomal protein HMG-17	Hmgn2;Gm16494	0.24741	1.7737	NaN	NaN	NaN	NaN	0.66199	2.5055	NaN	NaN	NaN	NaN	0.89719	1.5065	0.57236	1.0305	0.82982	1.9341	NaN	NaN	NaN	NaN	1.0818	1.406	4	4	4	38	38	38	9.6088	92	92;96;112;90;87;109;95;119	0	6.8647	0.92111	1.406	535140000	347650000	187490000	53542000	35682000	17860000	7404600	4686500	2718200
Q9JL35	Q9JL35	High mobility group nucleosome-binding domain-containing protein 5	Hmgn5	NaN	NaN	NaN	NaN	NaN	NaN	NaN	NaN	NaN	NaN	NaN	NaN	NaN	NaN	2.6071	3.8878	3.5458	5.7668	NaN	NaN	NaN	NaN	NaN	NaN	2	2	2	5.2	5.2	5.2	45.343	406	406	0.0046296	1.9421	1.5035	2.5238	197650000	63231000	134420000	33230000	11676000	21555000	9908900	3666200	6242600
D3YX62;O70252;D3YXN4;D3Z4A2	D3YX62;O70252;D3YXN4	Heme oxygenase 2	Hmox2	0.6493	2.9971	0.63728	3.2208	0.5969	2.8262	1.0754	2.5753	0.89587	1.7911	0.89247	1.9999	1.8871	2.3045	1.7555	2.3299	1.8826	2.4747	3.6613	2.9077	3.61	2.8399	2.6799	2.7476	6	6	6	37.7	37.7	37.7	26.385	228	228;315;93;65	0	101.76	1.2358	2.7651	1375700000	556710000	819030000	109570000	49480000	60093000	97178000	46593000	50585000
Q9CX86	Q9CX86	Heterogeneous nuclear ribonucleoprotein A0	Hnrnpa0	1.0732	5.5141	1.1048	4.1321	NaN	NaN	NaN	NaN	1.326	4.5896	1.3739	4.0873	NaN	NaN	NaN	NaN	2.9637	4.1224	5.353	4.1346	2.2036	1.8454	3.7179	4.1378	2	2	2	10.5	10.5	10.5	30.53	305	305	0	13.994	1.6872	4.1631	746540000	201530000	545020000	11128000	3585300	7543000	38593000	16235000	22359000
Q5EBP8;P49312	Q5EBP8;P49312	Heterogeneous nuclear ribonucleoprotein A1;Heterogeneous nuclear ribonucleoprotein A1, N-terminally processed	Hnrnpa1	0.56047	2.3744	0.58028	3.0147	0.74155	1.5016	1.4677	3.1881	1.2932	2.4774	0.6515	1.7613	1.9255	2.6381	1.6247	2.2328	1.6389	2.3972	3.0294	2.4842	4.3916	3.5339	3.1958	3.4431	7	5	5	18.5	16.1	16.1	38.833	373	373;320	0	14.601	1.6187	2.854	860110000	355950000	504160000	50021000	22772000	27250000	27185000	12050000	15135000
O88569;A0A0N4SUM2	O88569;A0A0N4SUM2	Heterogeneous nuclear ribonucleoproteins A2/B1	Hnrnpa2b1	0.72611	3.9502	0.73942	3.5723	0.69068	3.6441	1.3815	4.1032	1.3563	4.6259	1.2005	4.4684	2.946	3.9361	2.0455	3.4308	2.5355	3.8924	4.1604	3.3986	4.2092	3.6447	3.4855	4.0316	8	8	8	22.1	22.1	22.1	37.402	353	353;155	0	67.636	1.7718	3.8212	8714700000	3234700000	5480000000	429930000	162620000	267320000	388100000	169920000	218180000
Q80XR6;Q20BD0;Q99020	Q80XR6;Q20BD0;Q99020	Heterogeneous nuclear ribonucleoprotein A/B	Hnrnpab	0.7572	4.4394	0.8233	4.3276	0.75956	3.497	1.4645	4.9285	NaN	NaN	1.1752	4.3248	2.6651	3.7553	1.9523	3.7805	2.2917	3.5882	3.3389	2.6993	3.9805	3.6559	3.084	3.5072	2	2	2	8.7	8.7	8.7	33.816	311	311;332;285	0	3.0632	1.9523	3.7805	1714600000	657500000	1057100000	155770000	57438000	98332000	66771000	26355000	40416000
Q9Z204	Q9Z204	Heterogeneous nuclear ribonucleoproteins C1/C2	Hnrnpc	NaN	NaN	1.1023	5.3719	NaN	NaN	NaN	NaN	NaN	NaN	NaN	NaN	NaN	NaN	NaN	NaN	NaN	NaN	NaN	NaN	3.6685	3.4551	NaN	NaN	2	2	2	6.7	6.7	6.7	34.384	313	313	0	4.1759	1.9972	4.3758	403110000	142120000	260990000	26900000	9682400	17217000	8718200	3299200	5419000
G5E8G0;G3X9W0;F6ZV59;F6SHF3;E9Q5B6;A0A0G2JFL4;F7A465	G5E8G0;G3X9W0;F6ZV59;F6SHF3		Hnrnpd	0.27054	1.4008	0.20576	2.8728	0.31151	1.022	0.64796	1.4406	0.6858	2.4605	0.61133	1.8146	1.946	2.9423	1.138	1.9016	1.4938	2.5377	3.5315	3.8226	2.813	2.5499	1.7341	1.8027	5	5	1	24	24	4.2	30.608	287	287;336;216;150;107;25;131	0	35.576	0.72404	1.7764	4459400000	2528800000	1930500000	398360000	248470000	149890000	185490000	120530000	64961000
Q60668	Q60668	Heterogeneous nuclear ribonucleoprotein D0	Hnrnpd	NaN	NaN	NaN	NaN	NaN	NaN	NaN	NaN	NaN	NaN	NaN	NaN	NaN	NaN	NaN	NaN	NaN	NaN	NaN	NaN	NaN	NaN	NaN	NaN	5	1	1	23.4	7.3	7.3	38.354	355	355	1	-2	NaN	NaN	9792000	1187400	8604600	0	0	0	0	0	0
F6VQH5;D3YTQ3;Q9Z130	F6VQH5;D3YTQ3;Q9Z130	Heterogeneous nuclear ribonucleoprotein D-like	Hnrnpdl	0.63022	2.7045	0.70917	3.7862	0.92366	4.695	1.8671	5.2001	NaN	NaN	1.4407	3.9086	NaN	NaN	NaN	NaN	NaN	NaN	2.4364	1.9988	3.0308	2.6766	2.6779	3.0511	3	3	3	14.9	14.9	14.9	35.534	323	323;420;301	0	47.168	1.2199	3.9167	1022200000	546300000	475940000	70421000	26071000	44350000	81592000	55212000	26380000
J3QMT0;J3QM80;Q9Z2X1;J3QNH2;J3QMV8;J3QP45	J3QMT0;J3QM80;Q9Z2X1	Heterogeneous nuclear ribonucleoprotein F;Heterogeneous nuclear ribonucleoprotein F, N-terminally processed	Hnrnpf	1.0353	5.9938	1.0538	6.3288	1.1211	4.9323	1.8708	6.1792	1.6547	3.2571	1.8968	4.3158	3.3213	4.5257	2.9047	4.5327	3.0314	5.0814	6.699	5.8978	3.7603	3.3154	3.814	4.4152	4	4	4	31.2	31.2	31.2	23.308	208	208;232;415;14;31;70	0	46.499	2.0357	4.9844	1463700000	546810000	916880000	116270000	41323000	74949000	44943000	28591000	16352000
P70333;Q8C2Q7;O35737	P70333;Q8C2Q7;O35737	Heterogeneous nuclear ribonucleoprotein H2;Heterogeneous nuclear ribonucleoprotein H;Heterogeneous nuclear ribonucleoprotein H, N-terminally processed	Hnrnph2;Hnrnph1	NaN	NaN	NaN	NaN	0.69592	2.3966	1.5252	3.6314	NaN	NaN	1.4204	3.7296	NaN	NaN	2.3826	3.1885	1.3606	2.1634	NaN	NaN	NaN	NaN	NaN	NaN	3	3	3	8.9	8.9	8.9	49.279	449	449;472;449	0	9.5545	1.545	4.3067	1836000000	822380000	1013700000	190270000	70030000	120240000	79988000	45956000	34032000
B2M1R6;P61979;H3BLL4;H3BK96;H3BKD0;H3BKI8;H3BJ43;H3BJS9;Q8BT23;H3BLP7	B2M1R6;P61979;H3BLL4;H3BK96;H3BKD0	Heterogeneous nuclear ribonucleoprotein K	Hnrnpk	0.88142	3.3883	0.90129	4.6364	0.89128	3.0202	1.6904	5.8986	1.5554	4.429	1.6533	4.8111	3.2162	4.9487	2.4673	3.9846	2.8113	5.0063	4.8664	4.6264	4.4246	4.1588	3.6825	4.4152	5	5	5	12.7	12.7	12.7	48.562	440	440;463;394;256;299;178;77;87;97;210	0	22.123	1.8113	4.5862	7839300000	2777600000	5061700000	621750000	228330000	393420000	432930000	160640000	272300000
G5E924;Q8R081;G3UY38	G5E924;Q8R081;G3UY38	Heterogeneous nuclear ribonucleoprotein L	Hnrnpl	0.49035	0.73559	0.50094	1.6663	0.61303	1.0448	0.96991	1.7295	1.1823	2.3802	0.88616	1.7857	2.0141	2.8366	1.5905	2.5981	1.7419	2.4297	3.209	2.8379	3.5892	3.2805	2.2956	2.6342	4	4	4	12.5	12.5	12.5	66.821	615	615;586;456	0	34.247	1.1823	2.2159	1140300000	538980000	601370000	61453000	30840000	30614000	68886000	33236000	35651000
Q9D0E1;B8JK33;B8JK32;F7C9U3	Q9D0E1;B8JK33;B8JK32	Heterogeneous nuclear ribonucleoprotein M	Hnrnpm	0.6586	3.0253	0.53356	0.88589	0.58199	2.5376	1.3683	4.39	NaN	NaN	1.0792	3.198	2.6588	4.4494	1.6133	2.6112	1.9686	2.9563	NaN	NaN	NaN	NaN	NaN	NaN	4	4	4	9.5	9.5	9.5	77.648	729	729;640;679;57	0	25.957	1.1068	2.7634	1180300000	521330000	659000000	237340000	103720000	133630000	32109000	13025000	19084000
Q8VHM5;A2AW41;F7B5B5;A2AW40;V9GWW3	Q8VHM5;A2AW41;F7B5B5		Hnrnpr	0.83151	2.2321	NaN	NaN	0.89453	1.1953	1.6034	1.7807	NaN	NaN	NaN	NaN	NaN	NaN	NaN	NaN	NaN	NaN	NaN	NaN	NaN	NaN	NaN	NaN	3	2	2	7.3	4.4	4.4	70.887	632	632;270;531;73;103	0	6.0115	1.1848	1.4706	204200000	96660000	107540000	39866000	14815000	25051000	12802000	5276200	7525400
Q8VEK3;G3XA10	Q8VEK3;G3XA10	Heterogeneous nuclear ribonucleoprotein U	Hnrnpu;Gm28062	0.75792	4.0465	0.71887	1.1149	0.7795	2.9432	1.5565	5.2677	1.4001	4.6783	1.3934	5.2598	3.1763	5.0996	2.0853	4.0785	2.442	4.3675	4.0851	4.0041	NaN	NaN	3.1886	4.1927	7	7	7	11.4	11.4	11.4	87.917	800	800;793	0	29.744	1.5565	4.198	1956800000	764520000	1192300000	215570000	86089000	129480000	93597000	57904000	35693000
Q00PI9	Q00PI9	Heterogeneous nuclear ribonucleoprotein U-like protein 2	Hnrnpul2	0.757	0.96657	NaN	NaN	0.60918	0.80173	1.4373	2.2749	NaN	NaN	1.858	2.3616	2.7526	3.9084	NaN	NaN	2.7824	3.387	NaN	NaN	NaN	NaN	NaN	NaN	3	3	3	5.2	5.2	5.2	84.939	745	745	0	9.0177	1.6599	2.2338	258880000	101900000	156990000	63674000	24595000	39079000	10614000	4524000	6089700
D3Z6A7;Q9Z2Y3;E9Q0I8;E9Q0I7;D3Z6A8;Q3UVL6;D3Z6A9	D3Z6A7;Q9Z2Y3;E9Q0I8;E9Q0I7	Homer protein homolog 1	Homer1	0.37036	1.0328	0.37632	1.2016	0.25692	1.0202	0.81328	1.607	0.64274	1.4218	0.73835	1.1547	1.2323	1.706	1.233	1.5664	1.81	2.3979	3.254	3.1124	1.5786	1.6593	2.2027	2.5659	7	7	7	38.8	38.8	38.8	25.774	224	224;366;180;192;191;193;233	0	10.912	0.66296	1.2916	12796000000	9726700000	3069300000	734930000	567490000	167450000	2789100000	2281700000	507320000
Q9QWW1;E9Q4F9;A0A140LHR9;A0A140LJ06	Q9QWW1;E9Q4F9	Homer protein homolog 2	Homer2	0.52023	2.3603	0.58423	2.7503	0.58235	1.4279	1.3097	4.2142	1.2232	2.6715	0.97671	2.6943	2.358	3.2908	1.8838	2.685	2.1905	3.3761	4.144	3.4855	3.8066	3.4416	2.9659	3.3896	7	7	7	26.6	26.6	26.6	40.57	354	354;290;179;252	0	36.596	1.3264	3.108	2772100000	1133600000	1638500000	159370000	65070000	94302000	99352000	43734000	55619000
Q8BUK6;F6W1A2	Q8BUK6;F6W1A2	Protein Hook homolog 3	Hook3	0.86163	1.9637	0.94279	1.2776	0.95992	2.0945	1.4074	2.5503	1.4716	3.9306	1.591	3.5748	3.2926	4.61	2.5655	4.2897	2.8486	4.1631	1.9301	1.8261	1.2957	1.1876	2.8695	3.498	10	10	10	20.5	20.5	20.5	83.217	718	718;233	0	25.09	1.3616	2.9428	2277300000	907860000	1369400000	290890000	107840000	183040000	133860000	51998000	81864000
Q61646	Q61646	Haptoglobin;Haptoglobin alpha chain;Haptoglobin beta chain	Hp	NaN	NaN	NaN	NaN	NaN	NaN	NaN	NaN	NaN	NaN	2.6715	10.436	NaN	NaN	NaN	NaN	NaN	NaN	NaN	NaN	NaN	NaN	NaN	NaN	4	4	4	16.4	16.4	16.4	38.752	347	347	0	26.126	2.657	8.2137	220780000	65016000	155760000	5851300	1263800	4587400	15751000	2485400	13266000
Z4YKB8;Q3TEA8;A2AM65;Z4YKA3;A2AM69;A2AM70;A2AM63	Z4YKB8;Q3TEA8;A2AM65;Z4YKA3	Heterochromatin protein 1-binding protein 3	Hp1bp3	0.34175	0.99208	0.74238	1.0418	0.26297	0.93772	NaN	NaN	NaN	NaN	NaN	NaN	1.4254	1.9228	NaN	NaN	1.5521	2.1991	NaN	NaN	NaN	NaN	1.1845	1.5953	5	5	5	12.1	12.1	12.1	60.85	554	554;554;292;516;85;150;208	0	8.4117	0.57953	0.98953	4618300000	3392200000	1226000000	355750000	229910000	125830000	1061100000	873180000	187940000
Q91X72;A0A1B0GS57	Q91X72	Hemopexin	Hpx	1.4965	8.6257	1.3969	8.1262	1.6539	9.8795	2.8991	9.8413	2.3771	9.4222	2.9703	11.271	4.36	6.4917	3.4181	5.9415	4.1913	7.6487	3.8845	4.0991	6.0895	6.006	6.7437	9.3888	6	6	6	16.3	16.3	16.3	51.317	460	460;190	0	147.31	2.5928	8.5607	10256000000	2884100000	7372300000	459200000	102960000	356240000	1501700000	417380000	1084300000
G5E8J6	G5E8J6		Hrc	0.35643	1.4273	0.45841	0.64874	0.41517	1.6676	NaN	NaN	0.69271	1.4451	NaN	NaN	1.7443	2.7187	1.5027	2.6638	NaN	NaN	3.0346	3.1225	3.1889	3.2038	2.3106	3.0392	1	1	1	2	2	2	85.171	738	738	0	3.461	1.4141	2.3069	1018800000	440400000	578370000	38082000	21808000	16274000	52721000	32342000	20379000
A0A0R4J039;Q9ESB3	A0A0R4J039;Q9ESB3	Histidine-rich glycoprotein	Hrg	NaN	NaN	NaN	NaN	NaN	NaN	NaN	NaN	NaN	NaN	NaN	NaN	NaN	NaN	NaN	NaN	NaN	NaN	NaN	NaN	NaN	NaN	NaN	NaN	1	1	1	3.2	3.2	3.2	60.438	536	536;525	0	5.2415	2.6237	8.0792	256420000	68225000	188190000	56084000	9391600	46693000	23077000	3842100	19235000
A0A0R4J0T0;Q8K3A0;F6WN43;F6UL52	A0A0R4J0T0;Q8K3A0	Iron-sulfur cluster co-chaperone protein HscB, mitochondrial	Hscb	NaN	NaN	NaN	NaN	NaN	NaN	NaN	NaN	NaN	NaN	NaN	NaN	NaN	NaN	NaN	NaN	NaN	NaN	NaN	NaN	1.6537	1.3714	NaN	NaN	3	3	3	17.1	17.1	17.1	26.673	234	234;234;37;91	0	38.87	0.43255	0.72056	179860000	118860000	60994000	16006000	12032000	3974400	10950000	8174500	2775900
Q99N15;A2AFQ2;O08756	Q99N15;A2AFQ2;O08756	3-hydroxyacyl-CoA dehydrogenase type-2	Hsd17b10	0.18593	1.0834	0.18917	1.1115	0.18271	1.0067	0.32169	1.0516	0.28906	1.002	0.26742	0.98019	0.65004	0.85372	0.53225	0.77727	0.53034	0.87193	1.0861	0.90391	1.0984	0.91846	0.71937	0.75571	5	5	5	29.9	29.9	29.9	27.273	261	261;271;261	0	39.002	0.34785	0.92101	8665900000	5766700000	2899200000	741800000	556450000	185350000	915380000	710980000	204400000
P51660	P51660	Peroxisomal multifunctional enzyme type 2;(3R)-hydroxyacyl-CoA dehydrogenase;Enoyl-CoA hydratase 2	Hsd17b4	0.5143	2.1999	0.57716	1.5517	0.63359	2.3697	0.97806	3.1523	0.79353	2.6571	0.5669	1.2151	2.3665	3.3556	NaN	NaN	1.6914	2.4824	3.1991	2.8245	3.4898	3.1028	2.9381	3.5146	1	1	1	1.8	1.8	1.8	79.481	735	735	0	6.4285	1.0844	2.2145	766770000	320560000	446210000	87794000	41461000	46334000	61891000	35946000	25945000
Q2TPA8;B1AX78;B1AX77	Q2TPA8;B1AX78	Hydroxysteroid dehydrogenase-like protein 2	Hsdl2	0.37392	1.1413	0.40798	1.4717	0.36265	2.1416	0.79125	2.1334	0.59548	1.1636	0.64398	2.4209	1.4816	2.2561	1.1773	1.8312	1.2909	1.9529	2.9978	2.6862	2.5429	2.3453	2.0304	2.4737	11	11	11	28.2	28.2	28.2	54.208	490	490;370;149	0	194.51	0.87249	2.1925	7158400000	3709100000	3449300000	484880000	280980000	203900000	564520000	340390000	224130000
B7ZC50;B7ZC49;A2A6A2	B7ZC50;B7ZC49;A2A6A2		Hsp90aa1	NaN	NaN	NaN	NaN	NaN	NaN	NaN	NaN	NaN	NaN	NaN	NaN	NaN	NaN	NaN	NaN	NaN	NaN	NaN	NaN	NaN	NaN	NaN	NaN	7	1	1	43.3	8	8	22.386	201	201;103;98	1	-2	NaN	NaN	3628700	3513400	115300	0	0	0	0	0	0
P07901	P07901	Heat shock protein HSP 90-alpha	Hsp90aa1	0.6017	2.7215	0.5791	1.8434	0.63188	2.1992	1.2348	3.4813	1.0965	1.8872	0.95785	3.34	2.3686	3.2818	1.8356	2.6819	2.0661	2.9986	3.9131	3.7405	4.0641	3.8155	2.9884	3.8366	16	10	7	24.6	17.7	11.9	84.787	733	733	0	61.694	1.1842	2.9975	4863500000	2163000000	2700500000	605850000	283060000	322790000	280260000	132440000	147810000
P11499;D3Z1R1;E9PX27;E9Q3D6;E9Q0C3	P11499	Heat shock protein HSP 90-beta	Hsp90ab1	0.75302	4.3064	0.74065	4.3988	0.77375	4.5043	1.5185	5.5179	1.3721	5.261	1.326	5.1393	2.9019	4.9121	2.2426	4.6081	2.6819	4.9505	4.5415	4.8123	4.4325	4.5137	3.6664	5.0469	24	24	17	46.7	46.7	37.4	83.28	724	724;76;112;189;161	0	323.31	1.6003	4.7426	137990000000	60194000000	77791000000	16099000000	7198800000	8900000000	8439000000	3608900000	4830100000
P08113;F7C312	P08113	Endoplasmin	Hsp90b1	0.7033	3.9397	0.70794	3.7179	0.74086	4.0817	1.5765	5.381	1.2122	2.1261	1.2537	4.4922	3.0685	4.7251	2.1989	4.0889	2.4758	3.8548	4.384	4.3329	3.8731	3.5561	3.4271	4.4986	17	16	16	34.7	32.5	32.5	92.475	802	802;373	0	155.2	1.3292	4.0947	11832000000	4085800000	7746700000	940110000	373780000	566330000	70457000	28826000	41631000
Q8K0U4	Q8K0U4	Heat shock 70 kDa protein 12A	Hspa12a	NaN	NaN	NaN	NaN	NaN	NaN	NaN	NaN	NaN	NaN	NaN	NaN	NaN	NaN	NaN	NaN	NaN	NaN	NaN	NaN	NaN	NaN	NaN	NaN	1	1	1	1.8	1.8	1.8	74.87	675	675	0	7.1974	0.85755	0.93357	78511000	49258000	29253000	13561000	9601800	3958700	0	0	0
Q61696;P17879	Q61696;P17879	Heat shock 70 kDa protein 1A;Heat shock 70 kDa protein 1B	Hspa1a;Hspa1b	0.31874	1.8804	0.33448	1.86	0.39871	2.2211	0.66846	2.3239	0.88388	3.3077	0.83231	3.2102	1.3473	2.2346	1.3225	2.6053	1.2624	2.1104	2.8042	2.8284	2.7844	2.7375	2.1488	2.9991	17	15	11	46.3	40.4	28.9	70.078	641	641;642	0	165.18	1.1522	2.427	30615000000	15484000000	15131000000	4246000000	2529000000	1716900000	1521000000	776930000	744110000
P16627	P16627	Heat shock 70 kDa protein 1-like	Hspa1l	NaN	NaN	NaN	NaN	NaN	NaN	NaN	NaN	NaN	NaN	NaN	NaN	NaN	NaN	NaN	NaN	0.41232	0.55235	NaN	NaN	NaN	NaN	NaN	NaN	8	2	2	22.2	4.7	4.7	70.636	641	641	0.00053533	2.3083	0.41232	0.55235	202130000	184440000	17696000	0	0	0	0	0	0
P17156	P17156	Heat shock-related 70 kDa protein 2	Hspa2	0.28742	1.4829	0.2964	1.2824	0.28026	1.0721	0.52908	1.6675	0.57536	2.082	0.49944	1.909	1.1237	1.5451	0.97866	1.5311	1.1861	1.6773	1.8223	1.868	1.8756	1.7263	1.4342	1.6491	18	12	12	43.3	32.1	32.1	69.641	633	633	0	193.24	0.83763	1.653	7671900000	4537400000	3134500000	924060000	574030000	350030000	573120000	358570000	214550000
Q3U2G2;Q61316	Q3U2G2;Q61316	Heat shock 70 kDa protein 4	Hspa4	0.47617	1.1011	0.48483	1.9804	0.49613	2.0827	1.0317	2.8213	0.9483	3.4595	0.89515	3.2478	2.1348	3.2745	1.6893	2.8261	1.836	2.9051	3.5583	3.5228	3.6118	3.5939	2.6557	3.6571	24	24	24	36.2	36.2	36.2	94.208	842	842;841	0	323.31	1.0682	2.9506	15991000000	7375100000	8616300000	2277200000	1133800000	1143400000	1375400000	705170000	670200000
P20029	P20029	78 kDa glucose-regulated protein	Hspa5	0.45814	2.6129	0.47921	2.79	0.52915	3.0309	0.87956	3.1245	0.80418	2.9372	0.89019	3.4584	2.1414	3.5526	1.5821	3.181	1.6496	3.0852	2.9762	2.8376	2.713	2.5968	2.2564	3.0966	26	26	26	56.5	56.5	56.5	72.421	655	655	0	323.31	1.0058	3.009	69232000000	33014000000	36217000000	9529100000	4821000000	4708200000	4102300000	2206400000	1895900000
P63017;Q504P4;D3Z5E2	P63017;Q504P4	Heat shock cognate 71 kDa protein	Hspa8	0.39171	2.3813	0.40587	2.5222	0.41168	2.4707	0.74941	2.6631	0.67088	2.5404	0.63699	2.4556	1.4985	2.4569	1.2295	2.39	1.4652	2.8199	2.9733	3.0732	2.7922	2.7152	2.1446	3.0351	28	28	22	65.8	65.8	54.8	70.87	646	646;627;116	0	323.31	1.0956	2.5291	359380000000	184850000000	174540000000	36253000000	20649000000	15604000000	25560000000	15342000000	10218000000
P38647	P38647	Stress-70 protein, mitochondrial	Hspa9	0.4914	2.9036	0.47946	2.7886	0.49916	2.892	1.01	3.5919	0.82629	3.0623	0.81709	3.156	2.0013	3.3394	1.5982	3.2019	1.8391	3.1918	3.5481	3.5255	3.3823	3.274	2.701	3.7474	37	37	37	67.5	67.5	67.5	73.46	679	679	0	323.31	1.0932	3.1469	191330000000	89178000000	102160000000	22651000000	11076000000	11574000000	13767000000	7382300000	6384200000
P14602;D3YZ06	P14602	Heat shock protein beta-1	Hspb1	0.45994	2.4808	0.46595	2.7282	0.70421	3.5098	0.7006	2.2781	0.80958	2.7758	0.82366	2.9301	1.7368	2.369	1.3419	2.1114	1.4804	2.3779	2.8532	2.5198	2.6343	2.4462	1.5418	1.6312	5	5	5	43.5	43.5	43.5	23.014	209	209;147	0	311.78	1.2446	2.4462	19041000000	8623600000	10417000000	1951200000	1138600000	812610000	1750400000	966210000	784230000
Q9QZ57	Q9QZ57	Heat shock protein beta-3	Hspb3	NaN	NaN	NaN	NaN	0.18711	0.99537	0.35835	1.5136	0.25445	1.2199	0.25498	1.7637	0.86419	1.2279	NaN	NaN	0.92072	1.5212	1.1441	1.1248	1.698	2.0013	1.2884	1.6663	3	3	3	21.4	21.4	21.4	17.229	154	154	0	53.754	0.97552	1.2729	1208700000	706600000	502090000	109800000	79183000	30614000	108410000	81670000	26741000
Q5EBG6	Q5EBG6	Heat shock protein beta-6	Hspb6	0.67165	4.2503	0.67332	3.6598	0.66258	3.494	1.0948	3.4297	1.0523	3.5193	1.1144	4.196	2.3098	3.082	1.9186	3.6154	2.0891	3.8929	3.7334	3.3685	3.5451	3.2858	2.9567	3.9942	1	1	1	6.2	6.2	6.2	17.521	162	162	0	11.834	1.2961	3.5936	32417000000	12830000000	19588000000	3191800000	1480100000	1711800000	2589000000	1236400000	1352600000
P35385	P35385	Heat shock protein beta-7	Hspb7	1.0813	7.0191	1.0339	7.1183	1.1009	6.6915	1.8904	6.6966	1.742	6.7452	1.9633	7.7344	3.4851	5.3382	2.5464	5.2578	3.1119	5.689	4.3581	4.4257	4.3685	4.391	3.5898	4.7726	3	3	3	48.5	48.5	48.5	18.634	169	169	0	228.05	2.0372	5.9417	64093000000	18971000000	45122000000	7604500000	2533600000	5070900000	3047200000	1013900000	2033300000
P63038;D3Z2F2;D3Z7J9	P63038	60 kDa heat shock protein, mitochondrial	Hspd1	0.18374	1.0944	0.17733	1.0496	0.18046	1.0305	0.33397	1.1213	0.29223	1.1065	0.27043	1.1102	0.65706	1.0049	0.5188	0.98818	0.5841	1.0711	1.2271	1.2436	1.2066	1.1117	0.86763	1.1095	36	36	36	76.8	76.8	76.8	60.955	573	573;202;142	0	323.31	0.52259	1.0732	191820000000	132760000000	59061000000	16027000000	11931000000	4095800000	14783000000	11460000000	3322500000
Q64433	Q64433	10 kDa heat shock protein, mitochondrial	Hspe1	0.22941	1.4112	0.22279	1.3429	0.21913	1.2587	0.39706	1.3497	0.35351	1.2476	0.34844	1.3493	0.81209	1.2058	0.6155	1.165	0.71314	1.2401	1.4955	1.2839	1.4063	1.2637	1.0945	1.3299	8	8	8	86.3	86.3	86.3	10.963	102	102	0	59.64	0.55173	1.2961	49491000000	31338000000	18153000000	6545200000	4662600000	1882600000	3433500000	2550300000	883140000
B1B0C7;E9PZ16;Q05793	B1B0C7;E9PZ16;Q05793	Basement membrane-specific heparan sulfate proteoglycan core protein;Endorepellin;LG3 peptide	Hspg2	0.31102	1.4473	0.32977	1.9838	0.33106	1.1042	0.45566	1.5954	0.44634	1.7858	0.29581	1.1201	1.1858	2.0179	0.74864	1.5003	0.83872	1.6947	1.9763	2.3023	1.93	1.9772	1.5828	2.2657	8	8	8	2.6	2.6	2.6	469.02	4375	4375;4383;3707	0	64.231	0.5747	1.6947	7730500000	5095400000	2635100000	853620000	614810000	238820000	811350000	599220000	212130000
E9Q0U7;Q61699;D3Z027	E9Q0U7;Q61699	Heat shock protein 105 kDa	Hsph1	1.1466	3.2342	1.1208	1.7035	1.0091	2.2055	2.0121	3.8618	1.4739	1.9922	2.1725	3.3702	2.9926	4.2911	2.4197	3.4368	3.3052	5.317	4.9239	5.0749	4.0362	3.9025	2.639	2.8649	5	5	5	7.2	7.2	7.2	91.677	817	817;858;100	0	6.72	2.3661	3.6771	908850000	302930000	605920000	158550000	54315000	104240000	27472000	10082000	17390000
Q80W93	Q80W93	Hydrocephalus-inducing protein	Hydin	0.51141	3.192	0.57608	3.5305	0.41801	2.4223	0.85253	2.8414	0.51227	1.9756	1.0191	3.9468	0.72945	1.0492	1.6805	3.3685	1.3166	2.005	3.7678	4.8237	3.7391	4.0956	2.9506	4.4569	4	4	4	0.8	0.8	0.8	581.52	5154	5154	0	3.2777	0.99791	3.5316	6468800000	3157500000	3311300000	910790000	477930000	432860000	311410000	195320000	116090000
Q9JKR6;A0A1L1SQ34;E0CYZ2	Q9JKR6	Hypoxia up-regulated protein 1	Hyou1	0.53516	1.7178	0.59362	0.88297	0.60142	1.0994	1.1137	2.0109	0.95059	2.6586	0.94819	1.6383	2.1346	3.0726	1.8119	2.5237	2.0013	2.6437	3.3507	3.2198	3.5096	3.1108	2.1726	2.6983	8	8	8	11.2	11.2	11.2	111.18	999	999;153;172	0	22.513	1.1051	2.2579	1338800000	615330000	723490000	192890000	95590000	97302000	90812000	45982000	44830000
Q9CR41	Q9CR41	Huntingtin-interacting protein K	Hypk	1.2389	7.1736	NaN	NaN	1.4157	8.5823	2.0774	6.2187	NaN	NaN	NaN	NaN	NaN	NaN	NaN	NaN	NaN	NaN	3.7559	3.3907	4.2144	4.644	3.3104	4.3954	1	1	1	14	14	14	14.679	129	129	0	8.3925	2.1205	5.792	562240000	166840000	395400000	70050000	23971000	46079000	0	0	0
Q8BU30	Q8BU30	Isoleucine--tRNA ligase, cytoplasmic	Iars	0.78267	1.1379	0.68188	0.9603	0.85168	1.4804	NaN	NaN	NaN	NaN	NaN	NaN	NaN	NaN	NaN	NaN	NaN	NaN	NaN	NaN	NaN	NaN	NaN	NaN	3	3	3	3.2	3.2	3.2	144.27	1262	1262	0	3.2548	0.87816	1.3242	238270000	110770000	127500000	36764000	12775000	23988000	12230000	5227000	7003000
Q8BIJ6;E9PWN2;E9PWN3	Q8BIJ6;E9PWN2;E9PWN3	Isoleucine--tRNA ligase, mitochondrial	Iars2	0.21395	0.83104	0.19023	0.4722	0.17614	0.61476	0.4948	1.3002	0.31301	1.1981	0.32197	1.2004	0.84063	1.1424	0.74101	1.0263	0.7112	1.2858	1.4836	1.5596	1.3728	1.2824	0.99549	1.2356	8	8	8	13.8	13.8	13.8	112.8	1012	1012;733;560	0	46.443	0.60164	1.1957	2318000000	1517800000	800240000	198450000	130320000	68135000	170590000	125200000	45387000
F6RPJ9;Q9JHR7	F6RPJ9;Q9JHR7	Insulin-degrading enzyme	Ide	0.72259	3.5582	0.70098	1.26	0.8038	2.7267	1.235	3.049	1.0636	3.863	1.2667	2.678	2.6532	3.7685	1.9307	2.8908	2.1205	2.576	3.4622	3.8967	2.7935	2.6544	2.9161	3.6549	10	10	10	15	15	15	114.15	987	987;1019	0	19.878	1.3268	3.0901	2592300000	1147000000	1445300000	290030000	140490000	149540000	90121000	42392000	47729000
O88844;A0A087WPT4;A0A087WRS9;A0A087WRM4;D3YVY3	O88844;A0A087WPT4;A0A087WRS9	Isocitrate dehydrogenase [NADP] cytoplasmic	Idh1	0.2872	1.1072	0.28267	1.2589	0.28203	1.2369	0.52195	1.1872	0.44897	0.95065	0.47022	1.4618	0.95288	1.29	0.82658	1.2937	0.9195	1.367	1.6302	1.4784	1.4978	1.3459	1.3081	1.462	8	8	8	27.3	27.3	27.3	46.674	414	414;187;202;84;143	0	45.131	0.69474	1.2514	4188700000	2655400000	1533300000	401830000	277010000	124820000	264730000	191220000	73515000
P54071;D6RIL6;A0A0U1RP68;A0A0U1RPR1	P54071	Isocitrate dehydrogenase [NADP], mitochondrial	Idh2	0.16238	0.9539	0.1525	0.90329	0.15317	0.87897	0.32291	1.1304	0.35858	1.3594	0.33117	1.3515	0.62559	0.96594	0.59741	1.1468	0.63942	1.1917	1.2688	1.3355	1.2036	1.1099	0.89228	1.1721	20	20	20	55.1	55.1	55.1	50.906	452	452;294;150;90	0	323.31	0.58624	1.1224	386550000000	262880000000	123670000000	34541000000	26009000000	8532800000	23972000000	17610000000	6362800000
A0A1L1STE6;Q9D6R2	A0A1L1STE6;Q9D6R2	Isocitrate dehydrogenase [NAD] subunit alpha, mitochondrial	Idh3a	0.16345	0.88989	0.15487	0.87185	0.16615	0.9018	0.28077	0.93824	0.24618	0.88962	0.22239	0.79899	0.62892	0.87762	0.48212	0.76145	0.53815	0.88582	1.1658	0.9828	1.1317	0.9474	0.80384	0.92344	11	11	11	49.7	49.7	49.7	41.52	384	384;366	0	323.31	0.49269	0.90208	85843000000	58571000000	27272000000	8196100000	6405700000	1790400000	7401600000	6124100000	1277500000
Q91VA7;V9GXV0	Q91VA7	Isocitrate dehydrogenase [NAD] subunit, mitochondrial	Idh3b	0.32221	1.8251	0.30199	1.7108	0.31356	1.7818	0.62032	2.0289	0.57604	1.93	0.53053	2.0585	1.3363	1.9774	1.0465	1.7303	1.2209	2.1015	2.6099	2.3076	2.4398	2.1895	1.7946	2.2534	11	11	11	29.4	29.4	29.4	42.194	384	384;80	0	260.66	1.0867	2.0276	58847000000	31546000000	27301000000	4135800000	2501700000	1634000000	3549200000	2279500000	1269700000
P70404	P70404	Isocitrate dehydrogenase [NAD] subunit gamma 1, mitochondrial	Idh3g	0.25812	1.391	0.25203	1.4086	0.25251	1.3642	0.46043	1.3619	0.42709	1.4912	0.44554	1.4144	1.0466	1.4739	0.87375	1.476	0.87595	1.5361	2.0239	1.7484	1.8337	1.6995	1.3298	1.6643	8	8	8	29	29	29	42.785	393	393	0	276.2	0.85873	1.5253	11705000000	6934400000	4771000000	717720000	479110000	238600000	623190000	412850000	210340000
D6RFB1;Q9D8C4	D6RFB1;Q9D8C4	Interferon-induced 35 kDa protein homolog	Ifi35	NaN	NaN	NaN	NaN	NaN	NaN	NaN	NaN	NaN	NaN	NaN	NaN	NaN	NaN	NaN	NaN	NaN	NaN	NaN	NaN	NaN	NaN	NaN	NaN	1	1	1	35.2	35.2	35.2	6.3393	54	54;286	0	92.223	NaN	NaN	22323000	3569300	18754000	0	0	0	0	0	0
Q61249	Q61249	Immunoglobulin-binding protein 1	Igbp1	0.78116	3.8165	0.72282	2.7781	0.76849	3.1015	1.4059	3.1709	1.4624	2.8064	1.3149	3.0761	2.5918	3.1838	2.0495	3.0678	2.4751	3.7842	NaN	NaN	3.8825	3.5807	3.5241	4.5727	4	4	4	12.4	12.4	12.4	38.97	340	340	0	19.297	1.4624	3.4502	1072300000	435750000	636590000	67089000	28787000	38301000	68271000	28485000	39785000
A0A075B5P4;A0A0A6YWR2;P01868;P01869	A0A075B5P4;A0A0A6YWR2;P01868;P01869	Ig gamma-1 chain C region secreted form;Ig gamma-1 chain C region, membrane-bound form	Ighg1	0.52193	1.5203	0.48985	1.6182	0.35346	0.89406	0.84585	1.5618	1.0397	3.3083	1.2433	4.5725	0.91771	1.144	0.62572	0.92226	0.88813	1.3299	NaN	NaN	NaN	NaN	NaN	NaN	3	3	3	11.7	11.7	11.7	35.633	324	324;393;324;393	0	6.8688	0.85853	1.6578	801160000	437920000	363240000	38293000	20073000	18220000	131110000	62465000	68648000
A0A075B5P3;P01867;A0A0A6YVP0	A0A075B5P3;P01867;A0A0A6YVP0	Ig gamma-2B chain C region	Ighg2b;Igh-3	0.42216	2.2081	0.39765	1.5304	0.44262	2.0061	0.96002	2.06	0.93288	2.1087	0.97044	3.8523	1.7913	2.415	1.1824	1.8921	NaN	NaN	NaN	NaN	2.8994	2.578	NaN	NaN	4	4	4	15.8	15.8	15.8	36.568	336	336;404;176	0	8.6706	0.98169	2.2206	1569700000	819160000	750540000	63087000	29270000	33817000	103640000	54463000	49174000
A0A075B5P6;A0A075B6A0;P01872	A0A075B5P6;A0A075B6A0;P01872	Ig mu chain C region	Ighm	NaN	NaN	NaN	NaN	NaN	NaN	NaN	NaN	2.6857	3.6767	NaN	NaN	NaN	NaN	4.6393	5.9457	NaN	NaN	NaN	NaN	NaN	NaN	NaN	NaN	2	2	2	6.2	6.2	6.2	49.943	455	455;476;454	0	25.255	2.5312	3.2661	296160000	87724000	208440000	25084000	7693700	17390000	29017000	8825400	20192000
A0A075B5P2;P01837	A0A075B5P2;P01837	Ig kappa chain C region	Igkc	0.5293	3.0512	0.49774	2.8932	0.52985	2.8056	0.88838	2.8284	1.0543	3.6303	1.0241	3.7111	1.5005	1.8555	1.0662	1.6531	1.1971	1.6253	4.4536	3.836	4.1715	3.5653	2.2001	2.2825	3	3	3	35.5	35.5	35.5	11.778	107	107;106	0	6.7404	1.0662	2.8932	3140800000	1443400000	1697400000	198100000	99447000	98648000	317870000	153750000	164130000
A0A075B5N4	A0A075B5N4		Igkv8-27	NaN	NaN	NaN	NaN	NaN	NaN	NaN	NaN	NaN	NaN	NaN	NaN	NaN	NaN	NaN	NaN	NaN	NaN	NaN	NaN	NaN	NaN	NaN	NaN	1	1	1	18	18	18	10.976	100	100	0	2.7371	NaN	NaN	2604600	2604600	0	0	0	0	0	0	0
Q9QZ85	Q9QZ85	Interferon-inducible GTPase 1	Iigp1	NaN	NaN	NaN	NaN	NaN	NaN	NaN	NaN	NaN	NaN	NaN	NaN	NaN	NaN	NaN	NaN	NaN	NaN	NaN	NaN	NaN	NaN	NaN	NaN	1	1	1	3.4	3.4	3.4	47.571	413	413	1	-2	1.4018	2.8974	21391000	10505000	10887000	17341000	8561800	8778900	0	0	0
Q9Z1M8	Q9Z1M8	Protein Red	Ik	NaN	NaN	NaN	NaN	NaN	NaN	NaN	NaN	NaN	NaN	NaN	NaN	NaN	NaN	NaN	NaN	NaN	NaN	NaN	NaN	NaN	NaN	NaN	NaN	1	1	1	2.3	2.3	2.3	65.615	557	557	1	-2	1.9089	2.3971	11805000	4308400	7496800	0	0	0	0	0	0
Q9CXY6	Q9CXY6	Interleukin enhancer-binding factor 2	Ilf2	NaN	NaN	NaN	NaN	NaN	NaN	NaN	NaN	NaN	NaN	NaN	NaN	NaN	NaN	NaN	NaN	NaN	NaN	NaN	NaN	NaN	NaN	NaN	NaN	1	1	1	7.2	7.2	7.2	43.062	390	390	0	34.506	NaN	NaN	32448000	32448000	0	0	0	0	32448000	32448000	0
O55222	O55222	Integrin-linked protein kinase	Ilk	NaN	NaN	NaN	NaN	NaN	NaN	0.45709	0.70168	NaN	NaN	NaN	NaN	1.3456	1.6442	0.90246	1.1774	0.86815	1.2823	NaN	NaN	NaN	NaN	NaN	NaN	1	1	1	2.2	2.2	2.2	51.373	452	452	1	-2	0.84946	1.1794	237810000	142180000	95634000	30725000	22568000	8157500	22264000	15438000	6825600
E9Q800;Q8CAQ8;E9QAY6;A0A0U1RP81;A0A1B0GX08;E9PVS5;A0A0U1RQ14;A0A0U1RNN9	E9Q800;Q8CAQ8;E9QAY6;A0A0U1RP81	MICOS complex subunit Mic60	Immt	0.15026	0.87623	0.14239	0.85325	0.15084	0.84442	0.2652	0.93525	0.24063	0.87712	0.22275	0.84566	0.54842	0.8716	0.45049	0.83622	0.48801	0.90161	1.0104	1.1061	0.98958	0.98078	0.7274	1.0019	33	33	33	58.3	58.3	58.3	75.6	679	679;757;470;488;264;188;289;42	0	323.31	0.4632	0.91252	117160000000	84395000000	32766000000	13570000000	10706000000	2863700000	7796500000	6309300000	1487200000
Q924B0;O55023;Q80ZJ2;A0A0A6YW07;D3Z703	Q924B0;O55023;Q80ZJ2;A0A0A6YW07;D3Z703	Inositol monophosphatase 1	Impa1	0.16723	0.7717	0.1992	0.98874	0.20534	0.90911	0.31766	1.0823	0.32814	0.98642	0.23529	0.65755	0.74513	0.93438	0.44806	0.72308	0.58386	0.73538	1.2652	1.0084	1.2269	1.0337	1.0775	1.0929	7	7	7	26	26	26	30.429	277	277;277;276;208;89	0	13.45	0.67479	0.90911	1095100000	720970000	374140000	150660000	113210000	37451000	81825000	61112000	20713000
P24547;A0A0A6YXS4;A0A0A6YY72	P24547	Inosine-5-monophosphate dehydrogenase 2	Impdh2	0.76567	3.1799	0.76264	2.9126	0.7782	2.3555	1.1946	2.2535	1.2363	2.3764	1.1113	1.7488	2.1884	2.9485	1.6194	2.1067	2.1774	3.5726	4.2821	3.5089	3.6075	3.0931	3.088	3.466	3	3	3	8	8	8	55.814	514	514;248;320	0	5.2339	1.2176	2.7955	683470000	277090000	406380000	43841000	19914000	23928000	37454000	18322000	19133000
P40936	P40936	Indolethylamine N-methyltransferase	Inmt	NaN	NaN	NaN	NaN	NaN	NaN	NaN	NaN	NaN	NaN	NaN	NaN	NaN	NaN	1.9461	3.0182	NaN	NaN	NaN	NaN	NaN	NaN	NaN	NaN	2	2	2	11.7	11.7	11.7	29.459	264	264	0	5.9421	1.3576	3.6871	663820000	264080000	399750000	0	0	0	70845000	28252000	42593000
E0CYQ4;E0CX64;H3BK26;P49442	E0CYQ4;E0CX64;H3BK26;P49442	Inositol polyphosphate 1-phosphatase	Inpp1	NaN	NaN	NaN	NaN	NaN	NaN	NaN	NaN	NaN	NaN	NaN	NaN	NaN	NaN	NaN	NaN	NaN	NaN	NaN	NaN	NaN	NaN	NaN	NaN	1	1	1	15	15	15	9.0285	80	80;90;110;396	0.0050916	1.8834	0.70225	1.215	382130000	232200000	149930000	47752000	36303000	11449000	22591000	14391000	8200000
Q5U4C5;Q8VI75	Q5U4C5;Q8VI75	Importin-4	Ipo4	NaN	NaN	0.74069	3.092	0.71183	2.8702	NaN	NaN	NaN	NaN	NaN	NaN	NaN	NaN	1.3139	2.564	NaN	NaN	NaN	NaN	NaN	NaN	NaN	NaN	1	1	1	1.5	1.5	1.5	90.724	818	818;1082	1	-2	1.0319	2.8326	2640500000	1306400000	1334200000	277470000	127220000	150250000	279350000	155720000	123620000
Q8BKC5;Q8BIV3	Q8BKC5	Importin-5	Ipo5	0.93339	1.4962	0.91989	3.0058	0.98038	1.8209	1.7024	4.7803	1.5663	2.6458	1.5966	4.6149	3.3115	5.0274	2.2949	4.07	2.7323	4.4047	4.8095	4.8974	5.1981	5.0252	3.9542	5.3834	9	9	9	10.1	10.1	10.1	123.59	1097	1097;1105	0	65.564	1.688	4.3781	2854300000	990270000	1864000000	425100000	157100000	268000000	103710000	43272000	60433000
Q9EPL8	Q9EPL8	Importin-7	Ipo7	NaN	NaN	NaN	NaN	NaN	NaN	NaN	NaN	NaN	NaN	NaN	NaN	NaN	NaN	NaN	NaN	NaN	NaN	NaN	NaN	NaN	NaN	NaN	NaN	1	1	1	2.1	2.1	2.1	119.49	1038	1038	0	6.4454	2.466	2.4353	18286000	5499300	12787000	14714000	4834100	9880300	0	0	0
D3YXD4;Q6PCQ0	D3YXD4;Q6PCQ0	IQ domain-containing protein E	Iqce	NaN	NaN	NaN	NaN	NaN	NaN	NaN	NaN	NaN	NaN	NaN	NaN	NaN	NaN	NaN	NaN	NaN	NaN	NaN	NaN	NaN	NaN	NaN	NaN	1	1	1	6.5	6.5	6.5	20.85	185	185;778	0.0097704	1.6371	NaN	NaN	21322000	16117000	5205800	0	0	0	0	0	0
Q9JKF1	Q9JKF1	Ras GTPase-activating-like protein IQGAP1	Iqgap1	NaN	NaN	NaN	NaN	NaN	NaN	NaN	NaN	NaN	NaN	NaN	NaN	NaN	NaN	NaN	NaN	NaN	NaN	NaN	NaN	NaN	NaN	NaN	NaN	3	3	2	2.6	2.6	1.9	188.74	1657	1657	0	9.4572	0.39742	0.68481	55979000	45168000	10812000	0	0	0	15320000	15320000	0
E9Q1P8	E9Q1P8	Interferon regulatory factor 2-binding protein 2	Irf2bp2	NaN	NaN	NaN	NaN	NaN	NaN	NaN	NaN	NaN	NaN	NaN	NaN	NaN	NaN	NaN	NaN	NaN	NaN	NaN	NaN	NaN	NaN	NaN	NaN	1	1	1	3.3	3.3	3.3	59.291	570	570	0.00055006	2.58	NaN	NaN	14276000	4835500	9440800	0	0	0	0	0	0
J7NUP1;Q60766	J7NUP1;Q60766	Immunity-related GTPase family M protein 1	Irgm1	0.30999	0.52319	0.27318	0.44053	NaN	NaN	NaN	NaN	NaN	NaN	NaN	NaN	NaN	NaN	NaN	NaN	NaN	NaN	NaN	NaN	NaN	NaN	NaN	NaN	2	2	2	7.1	7.1	7.1	44.887	393	393;409	0	6.9826	1.1163	1.4525	53581000	34319000	19263000	0	0	0	0	0	0
D3Z7W0;Q9D7P6;D3Z0K9	D3Z7W0;Q9D7P6;D3Z0K9	Iron-sulfur cluster assembly enzyme ISCU, mitochondrial	Iscu	1.2323	7.2294	1.186	2.5589	1.1764	7.1516	1.9661	6.7927	1.7551	5.2785	1.7774	4.0085	3.3126	4.2575	2.448	3.6269	2.7883	5.2575	4.1344	4.1366	4.1139	4.3471	3.6987	4.4671	4	4	4	23.9	23.9	23.9	22.109	209	209;168;136	0	7.5716	2.0039	4.7392	1347300000	748290000	598970000	103710000	36497000	67210000	50793000	19051000	31742000
Q91V64	Q91V64	Isochorismatase domain-containing protein 1	Isoc1	NaN	NaN	NaN	NaN	NaN	NaN	NaN	NaN	NaN	NaN	NaN	NaN	NaN	NaN	NaN	NaN	NaN	NaN	NaN	NaN	NaN	NaN	NaN	NaN	1	1	1	5.1	5.1	5.1	32.032	297	297	0	5.7922	0.43482	1.2739	214560000	119570000	94986000	27363000	15006000	12357000	22743000	15332000	7410400
Q9CX00	Q9CX00	IST1 homolog	Ist1	NaN	NaN	NaN	NaN	NaN	NaN	NaN	NaN	NaN	NaN	NaN	NaN	NaN	NaN	NaN	NaN	NaN	NaN	NaN	NaN	NaN	NaN	NaN	NaN	1	1	1	3.3	3.3	3.3	39.468	362	362	0.0031414	2.1043	1.2921	2.1783	86455000	33546000	52909000	13415000	5464800	7949700	0	0	0
F6VSK8;Q61739	F6VSK8;Q61739	Integrin alpha-6;Integrin alpha-6 heavy chain;Integrin alpha-6 light chain	Itga6	0.46638	0.8415	0.45103	0.64157	NaN	NaN	0.91521	1.1173	0.8461	1.1487	0.58695	0.94685	2.0084	2.4676	1.4224	2.0111	1.4982	1.8533	3.2636	3.3121	3.1667	2.9804	3.0692	3.3084	3	3	3	4.3	4.3	4.3	74.954	667	667;1091	0	2.7789	0.95057	1.5148	607320000	299680000	307640000	105080000	55124000	49959000	39841000	19608000	20233000
P09055	P09055	Integrin beta-1	Itgb1	0.60666	3.2163	0.61303	3.2108	0.65982	3.1783	0.93321	3.0886	0.99633	3.3381	0.83102	3.052	2.254	3.6395	1.6312	3.0742	1.7611	2.4128	3.6049	3.5927	3.0549	2.8744	3.1059	4.0212	8	8	8	12.9	12.9	12.9	88.231	798	798	0	44.289	1.0044	3.2156	5766900000	2630300000	3136600000	997770000	501120000	496650000	227530000	118460000	109070000
Q9R000	Q9R000	Integrin beta-1-binding protein 2	Itgb1bp2	NaN	NaN	NaN	NaN	NaN	NaN	NaN	NaN	NaN	NaN	NaN	NaN	NaN	NaN	NaN	NaN	NaN	NaN	NaN	NaN	NaN	NaN	NaN	NaN	2	2	2	8	8	8	38.767	350	350	0	6.7323	2.377	5.2776	289810000	90361000	199450000	17515000	6450100	11065000	24746000	7205800	17540000
E9PVS1;Q61704;CON__Q0V8M9	E9PVS1;Q61704;CON__Q0V8M9	Inter-alpha-trypsin inhibitor heavy chain H3	Itih3	NaN	NaN	NaN	NaN	NaN	NaN	NaN	NaN	2.0659	2.3835	NaN	NaN	NaN	NaN	NaN	NaN	NaN	NaN	NaN	NaN	NaN	NaN	NaN	NaN	4	4	4	6.9	6.9	6.9	78.016	699	699;889;891	0	3.9744	2.5101	3.1466	102690000	38904000	63786000	14282000	5561400	8720500	20647000	5927000	14720000
A0A0R4J1N1;E9Q5L2;E9PVD2;A6X935	A0A0R4J1N1;E9Q5L2;E9PVD2;A6X935	Inter alpha-trypsin inhibitor, heavy chain 4	Itih4	NaN	NaN	2.3349	3.1558	1.3107	2.5212	NaN	NaN	3.7398	6.6013	3.3753	5.9802	NaN	NaN	2.2967	3.353	NaN	NaN	NaN	NaN	NaN	NaN	NaN	NaN	4	4	4	5.3	5.3	5.3	100.32	902	902;925;941;942	0	6.9412	3.3753	5.9251	411590000	133870000	277730000	37248000	7335700	29913000	59362000	15431000	43931000
Q9D892	Q9D892	Inosine triphosphate pyrophosphatase	Itpa	NaN	NaN	NaN	NaN	NaN	NaN	NaN	NaN	NaN	NaN	NaN	NaN	NaN	NaN	NaN	NaN	0.74928	1.1377	1.2169	0.94007	1.2647	1.0066	NaN	NaN	4	4	4	27.8	27.8	27.8	21.897	198	198	0	11.279	1.1125	1.1042	249080000	143660000	105420000	16743000	12742000	4001100	14553000	11151000	3402500
E9Q3I8;E9Q3I9;E9Q3I4;E9Q3I5;E9Q0N0;Q9Z0R4;F6ZLP6	E9Q3I8;E9Q3I9;E9Q3I4;E9Q3I5;E9Q0N0;Q9Z0R4;F6ZLP6	Intersectin-1	Itsn1	NaN	NaN	NaN	NaN	NaN	NaN	NaN	NaN	NaN	NaN	NaN	NaN	NaN	NaN	NaN	NaN	NaN	NaN	NaN	NaN	NaN	NaN	NaN	NaN	2	2	2	2.1	2.1	2.1	128.97	1142	1142;1147;1176;1218;1719;1714;73	0	2.7968	1.1345	1.5371	123610000	51927000	71687000	0	0	0	22926000	10886000	12040000
Q9JHI5	Q9JHI5	Isovaleryl-CoA dehydrogenase, mitochondrial	Ivd	0.1965	1.0574	0.19561	1.1013	0.20237	1.108	0.41772	1.4504	0.43701	1.6	0.45322	1.5766	0.79499	1.1163	0.71737	1.2965	0.72861	1.2746	1.4923	1.3663	1.4907	1.3351	1.0725	1.3909	13	13	13	42.7	42.7	42.7	46.325	424	424	0	103.28	0.64514	1.2774	27921000000	17893000000	10029000000	2176100000	1521300000	654840000	1819700000	1260700000	559000000
Q9ET80;A0A087WRN3	Q9ET80	Junctophilin-1	Jph1	0.23424	0.96239	0.22391	0.33989	0.21813	0.56479	0.38785	0.66118	0.38255	1.3398	0.31124	1.1323	0.83846	1.3059	0.49884	0.89194	0.90447	1.4405	1.6511	1.8312	1.2487	1.1807	1.0122	1.4958	7	7	7	15.6	15.6	15.6	71.904	660	660;136	0	85.552	0.47366	1.2238	2969900000	2033300000	936540000	400700000	304270000	96428000	328430000	246500000	81928000
Q9ET78	Q9ET78	Junctophilin-2	Jph2	0.16597	0.9494	0.15932	0.90799	0.21812	1.0345	0.28324	1.0017	0.28501	0.97197	0.2487	0.86912	0.65241	0.97666	0.50646	0.80474	0.54657	0.96897	1.2709	1.2841	1.1174	1.1518	0.8557	1.2141	9	9	9	15.4	15.4	15.4	74.691	696	696	0	124.92	0.50646	0.99916	12233000000	8383800000	3849200000	1365700000	1031300000	334360000	713330000	553740000	159590000
M0QW57;Q3MI48	M0QW57;Q3MI48	Junctional sarcoplasmic reticulum protein 1	Jsrp1	NaN	NaN	NaN	NaN	NaN	NaN	NaN	NaN	NaN	NaN	NaN	NaN	NaN	NaN	NaN	NaN	NaN	NaN	NaN	NaN	1.6146	2.1002	1.5709	1.9916	1	1	1	6.3	6.3	6.3	36.033	332	332;332	0	22.12	1.1105	1.5409	1558000000	850170000	707870000	114390000	80599000	33788000	40425000	25897000	14527000
Q8R2P8;Q99MN1	Q8R2P8;Q99MN1	Lysine--tRNA ligase	Kars	0.65237	1.5052	0.69155	1.0684	0.66498	1.2518	1.4404	4.685	1.1	1.7455	1.2203	1.6696	2.5728	3.7326	1.541	1.9106	1.9715	2.6679	3.0364	2.715	4.119	4.0557	3.0463	4.0144	7	7	7	12.7	12.7	12.7	71.29	624	624;595	0	19.946	1.2991	2.5843	1112700000	478670000	634060000	164880000	67992000	96883000	51927000	25168000	26759000
O35367	O35367	Keratocan	Kera	0.18857	1.1529	0.10539	0.62217	0.11947	0.69388	0.22325	0.78898	0.20272	0.70379	0.073799	0.3058	0.90239	1.4552	0.20743	0.41188	0.35478	0.66159	1.1964	1.3802	1.2815	1.1988	1.0541	1.2943	6	6	6	19.9	19.9	19.9	40.403	351	351	0	103.79	0.32007	0.78794	21588000000	16821000000	4767000000	1196200000	974790000	221420000	770450000	642600000	127850000
Q9R226	Q9R226	KH domain-containing, RNA-binding, signal transduction-associated protein 3	Khdrbs3	NaN	NaN	NaN	NaN	NaN	NaN	NaN	NaN	NaN	NaN	NaN	NaN	3.0257	4.3769	NaN	NaN	NaN	NaN	NaN	NaN	NaN	NaN	NaN	NaN	4	4	3	13.9	13.9	11.6	38.807	346	346	0.0031381	2.0934	0.56387	0.5661	229700000	120280000	109420000	0	0	0	6435900	3479800	2956100
Q3U0V1	Q3U0V1	Far upstream element-binding protein 2	Khsrp	0.90923	2.724	0.85184	1.1219	0.98638	2.0664	1.7626	3.4585	1.4331	3.3324	1.4174	5.1192	3.4357	5.3655	2.6453	4.015	2.5417	3.9431	NaN	NaN	3.4147	3.1742	2.7027	3.023	6	6	6	13.5	13.5	13.5	76.775	748	748	0	35.206	1.7276	3.2818	1349600000	500980000	848590000	185430000	72709000	112720000	95848000	40129000	55719000
A0A1D5RMD4;B1AVY7	A0A1D5RMD4;B1AVY7	Kinesin-like protein KIF16B	Kif16b	NaN	NaN	NaN	NaN	NaN	NaN	NaN	NaN	NaN	NaN	NaN	NaN	NaN	NaN	NaN	NaN	NaN	NaN	NaN	NaN	NaN	NaN	NaN	NaN	1	1	1	1.8	1.8	1.8	157.18	1386	1386;1312	0.00054054	2.3681	NaN	NaN	12428000	4183700	8244500	12428000	4183700	8244500	0	0	0
Q61768;E9QAK5;P33175	Q61768	Kinesin-1 heavy chain	Kif5b	0.93558	2.5106	0.87594	1.3741	0.89972	2.4258	1.6003	4.66	1.435	4.9478	1.6224	3.2248	2.9454	4.0706	2.3655	3.6833	3.2223	4.3459	4.0091	4.0503	4.4579	4.2221	3.3834	4.1957	15	15	12	21.2	21.2	17.8	109.55	963	963;619;1027	0	89.119	1.5394	3.7337	4219500000	1580200000	2639200000	463170000	162680000	300490000	364810000	141720000	223100000
Q5UE59;E9Q7C9;Q7TNF4;Q8CD76;O88447	Q5UE59;E9Q7C9;Q7TNF4;Q8CD76;O88447	Kinesin light chain 1	Klc1	NaN	NaN	NaN	NaN	NaN	NaN	NaN	NaN	NaN	NaN	NaN	NaN	NaN	NaN	NaN	NaN	NaN	NaN	NaN	NaN	1.8256	1.7344	NaN	NaN	2	2	2	5	5	5	61.629	542	542;560;608;616;541	0	3.5069	1.7711	2.1493	172360000	72926000	99430000	21376000	9778400	11598000	9259600	3157000	6102700
D3YXZ3;Q91YS4;O88448;D3Z5Y7	D3YXZ3;Q91YS4;O88448;D3Z5Y7	Kinesin light chain 2	Klc2	NaN	NaN	NaN	NaN	NaN	NaN	1.663	2.7462	NaN	NaN	NaN	NaN	0.87962	1.1976	NaN	NaN	NaN	NaN	2.2547	2.0371	NaN	NaN	NaN	NaN	2	2	2	4.1	4.1	4.1	68.176	617	617;619;599;166	0	6.939	1.5436	2.3449	333440000	178890000	154550000	68849000	23665000	45185000	11819000	4232000	7587200
Q9DBS5	Q9DBS5	Kinesin light chain 4	Klc4	NaN	NaN	NaN	NaN	NaN	NaN	NaN	NaN	NaN	NaN	NaN	NaN	2.9365	3.6593	NaN	NaN	NaN	NaN	NaN	NaN	NaN	NaN	NaN	NaN	2	2	2	6	6	6	68.612	619	619	0	4.3505	2.5976	2.855	71120000	19869000	51251000	0	0	0	0	0	0
A0A0R4J166;Q9D783	A0A0R4J166;Q9D783	Kelch-like protein 40	Klhl40	0.32105	1.884	0.33422	1.4412	0.34264	1.4204	0.66146	2.3125	0.69616	1.5953	NaN	NaN	NaN	NaN	NaN	NaN	1.3815	1.965	2.6589	2.3978	3.3456	3.1653	2.056	2.5518	2	2	2	3.2	3.2	3.2	69.603	621	621;621	0	4.6236	0.69616	2.0226	1268600000	700840000	567720000	229340000	123380000	105970000	53172000	29281000	23891000
A2AUC9	A2AUC9	Kelch-like protein 41	Klhl41	0.41574	2.5175	0.42156	2.2224	0.43816	2.1231	0.91364	3.4733	0.92806	3.3114	0.81725	3.1691	1.6516	2.6834	1.6745	2.8573	2.0454	3.4949	3.7841	5.1107	3.2923	3.4997	2.5987	3.8763	13	13	13	35.3	35.3	35.3	68.189	606	606	0	274.32	1.0834	3.011	44663000000	21795000000	22868000000	6227700000	2879300000	3348400000	2175100000	1106800000	1068400000
Q9JM71	Q9JM71	Kallikrein 1-related peptidase b27	Klk1b27	NaN	NaN	NaN	NaN	NaN	NaN	NaN	NaN	NaN	NaN	NaN	NaN	0.68229	0.95928	NaN	NaN	NaN	NaN	NaN	NaN	NaN	NaN	NaN	NaN	1	1	1	5.7	5.7	5.7	28.742	263	263	1	-2	0.40977	0.97727	26933000000	17962000000	8970700000	378890000	291070000	87822000	6437000000	4999200000	1437800000
D3YTY9;A0A0R4J038;O08677;D3Z2B2	D3YTY9;A0A0R4J038;O08677	Kininogen-1;Kininogen-1 heavy chain;Bradykinin;Kininogen-1 light chain	Kng1	1.8277	7.9864	1.7734	6.4663	1.8953	6.0696	3.2612	9.5864	2.7248	8.6478	3.1321	11.152	5.0791	7.5124	3.9051	6.7529	3.9686	6.0135	6.8204	7.0476	7.7106	6.9587	5.1959	6.5087	10	10	9	26.2	26.2	22.7	53.204	480	480;661;661;133	0	257.83	2.946	7.3583	7779700000	2086800000	5692800000	829970000	206210000	623750000	384830000	105310000	279530000
Q6S9I0;Q6S9I2;Q6S9I3	Q6S9I0		Kng2	1.9975	11.346	1.9186	10.825	1.9868	10.919	3.3463	11.713	3.1677	10.928	3.5976	15.088	5.6297	8.4665	4.1792	7.7708	4.5489	7.9931	6.2451	6.4449	5.9804	5.5452	5.1053	6.6828	3	2	2	8.1	4.2	4.2	47.887	433	433;462;644	0	18.164	3.4251	9.7974	3372100000	728170000	2644000000	320440000	72075000	248360000	340640000	71636000	269000000
G3UXT6;G3UZK5;Q60960	G3UXT6;G3UZK5;Q60960	Importin subunit alpha-5;Importin subunit alpha-5, N-terminally processed	Kpna1	NaN	NaN	NaN	NaN	NaN	NaN	NaN	NaN	NaN	NaN	NaN	NaN	NaN	NaN	NaN	NaN	NaN	NaN	NaN	NaN	NaN	NaN	NaN	NaN	1	1	1	16.6	16.6	16.6	16.879	145	145;182;538	0	10.056	2.8208	5.4381	86242000	25529000	60712000	0	0	0	35587000	12926000	22661000
P52293	P52293	Importin subunit alpha-1	Kpna2	NaN	NaN	NaN	NaN	NaN	NaN	NaN	NaN	NaN	NaN	NaN	NaN	NaN	NaN	NaN	NaN	NaN	NaN	NaN	NaN	NaN	NaN	NaN	NaN	1	1	1	3.4	3.4	3.4	57.927	529	529	0.0031612	2.1568	NaN	NaN	3674900	3674900	0	0	0	0	2512500	2512500	0
O35344;D3YTN1	O35344	Importin subunit alpha-4	Kpna3	0.78092	1.525	0.86539	2.5267	0.82277	3.8976	1.5091	2.3432	1.4599	5.3406	1.5464	3.8787	2.9386	3.9535	2.1077	3.7553	2.858	4.7543	4.5592	4.14	4.1962	4.3448	3.4222	4.3389	6	6	3	16.1	16.1	8.6	57.772	521	521;111	0	11	1.4843	4.0064	3079200000	1272400000	1806800000	254900000	107230000	147670000	204630000	91608000	113020000
A0A0B4J1E7;O35343	A0A0B4J1E7;O35343	Importin subunit alpha-3	Kpna4	0.97624	2.7172	0.95332	2.8333	1.0252	2.0636	1.7521	2.9043	1.6159	3.6035	1.375	3.4881	3.3639	4.5948	2.6789	3.2924	2.7804	4.33	4.8853	4.3555	4.4182	4.2388	3.1521	3.7123	5	2	2	11.2	5	5	68.03	623	623;521	0	22.914	1.7801	3.7123	1139000000	405840000	733160000	103240000	37179000	66063000	70843000	28191000	42653000
P70168	P70168	Importin subunit beta-1	Kpnb1	0.45189	0.95776	0.44929	2.4542	0.44467	1.0955	0.81157	1.8951	0.82692	3.12	0.85678	1.8006	1.9335	2.6642	1.5142	2.2482	1.599	2.8253	3.1447	3.1374	3.0439	2.994	2.2835	2.8179	5	5	5	7.8	7.8	7.8	97.183	876	876	0	49.58	0.94895	2.5641	2524400000	1289100000	1235300000	301060000	157680000	143380000	120070000	64820000	55251000
CON__P13646-1;CON__ENSEMBL:ENSP00000377550;CON__P08730-1;CON__P19012;P08730	CON__P13646-1;CON__ENSEMBL:ENSP00000377550;CON__P08730-1;CON__P19012;P08730	Keratin, type I cytoskeletal 13	Krt13	0.11062	0.61406	0.13058	1.3703	0.13121	0.49241	0.15706	0.48622	NaN	NaN	NaN	NaN	NaN	NaN	0.084008	0.11757	NaN	NaN	0.025007	0.024721	NaN	NaN	NaN	NaN	9	6	6	24	19.2	19.2	49.586	458	458;420;437;456;437	0	16.192	0.12236	0.29191	779980000	727010000	52974000	106560000	93838000	12725000	0	0	0
CON__Q04695;CON__Q9QWL7;Q9QWL7	CON__Q04695;CON__Q9QWL7;Q9QWL7	Keratin, type I cytoskeletal 17	Krt17	0.24343	1.2719	0.14272	0.49715	0.078586	0.15893	0.089675	0.21414	0.096594	0.14277	NaN	NaN	0.032508	0.048979	0.051882	0.1003	0.25754	0.43234	NaN	NaN	0.049993	0.048614	0.087148	0.10769	6	5	4	22	17.6	14.4	48.105	432	432;433;433	0	10.898	0.079346	0.1506	878270000	802030000	76242000	243070000	222440000	20623000	24516000	21696000	2820000
CON__P13647;CON__Q922U2;Q922U2	CON__P13647;CON__Q922U2;Q922U2	Keratin, type II cytoskeletal 5	Krt5	0.13437	0.77887	0.33009	2.0403	0.33638	2.0167	0.27176	0.92084	0.14066	0.51489	0.51908	1.9884	0.124	0.18701	0.16934	0.2557	0.54625	1.048	0.23237	0.20689	0.18506	0.17745	0.19752	0.21496	18	14	3	31.5	27.5	11.9	62.378	590	590;580;580	0	323.31	0.25076	0.6958	73621000000	66643000000	6978500000	8497700000	7801500000	696180000	3465300000	3150100000	315120000
CON__P50446;P50446;Q3UV11;Q9Z331	CON__P50446;P50446;Q3UV11;Q9Z331	Keratin, type II cytoskeletal 6A;Keratin, type II cytoskeletal 6B	Krt6a;Krt6b	NaN	NaN	NaN	NaN	NaN	NaN	NaN	NaN	NaN	NaN	NaN	NaN	NaN	NaN	NaN	NaN	NaN	NaN	NaN	NaN	0.63368	0.80115	NaN	NaN	12	1	0	18.4	1.6	0	59.334	553	553;553;554;562	0	3.4076	0.82582	1.3	407340000	219540000	187800000	23607000	20825000	2781200	0	0	0
Q3UV17	Q3UV17	Keratin, type II cytoskeletal 2 oral	Krt76	0.027558	0.16952	0.010628	0.072253	0.024386	0.15654	0.011916	0.044071	0.025355	0.11179	0.0055527	0.02134	0.023599	0.042733	0.010887	0.02046	0.016524	0.033735	0.0089666	0.0088146	0.018473	0.022687	0.0023021	0.0030488	9	2	1	12	3.5	1.5	62.844	594	594	0.0031217	2.0545	0.011083	0.020779	78598000000	76520000000	2078700000	11974000000	11636000000	338930000	7143100000	6941800000	201360000
A0A087WQI3;A0A087WRS1;F8VQC7;A0A087WQG4;A0A087WNW3;A0A087WPW5;A0A087WS23;A0A087WQ25;A0A087WQQ5;A0A087WP14;A0A087WPX0;A0A087WQF8;A0A087WP48;A0A087WS04;A0A087WS29;A0A087WQD0;A0A087WP85;Q61595;A0A087WR91;A0A087WPY8	A0A087WQI3;A0A087WRS1;F8VQC7;A0A087WQG4;A0A087WNW3;A0A087WPW5;A0A087WS23;A0A087WQ25;A0A087WQQ5;A0A087WP14;A0A087WPX0;A0A087WQF8;A0A087WP48;A0A087WS04;A0A087WS29;A0A087WQD0;A0A087WP85;Q61595	Kinectin	Ktn1	1.1632	1.5945	1.126	1.7363	1.1351	2.3893	1.9819	3.7026	2.0777	6.555	1.6789	5.3932	3.5551	5.2452	2.7107	4.4462	2.2842	3.0621	2.675	2.7936	4.0152	3.7549	2.9109	3.6803	20	20	20	20.6	20.6	20.6	143.64	1252	1252;1275;1327;1229;1247;1252;1253;1270;1275;1280;1304;1200;1223;1224;1228;1247;1275;1327;176;178	0	42.356	1.6712	2.9349	3683500000	1604400000	2079100000	572570000	254280000	318290000	190230000	62330000	127900000
Q91YP0	Q91YP0	L-2-hydroxyglutarate dehydrogenase, mitochondrial	L2hgdh	NaN	NaN	NaN	NaN	NaN	NaN	NaN	NaN	NaN	NaN	NaN	NaN	NaN	NaN	NaN	NaN	NaN	NaN	NaN	NaN	NaN	NaN	NaN	NaN	1	1	1	2.4	2.4	2.4	50.898	464	464	0.0021175	2.204	0.29907	0.55342	37903000	30501000	7401600	0	0	0	0	0	0
Q99KR3	Q99KR3	Beta-lactamase-like protein 2	Lactb2	NaN	NaN	NaN	NaN	NaN	NaN	NaN	NaN	NaN	NaN	NaN	NaN	NaN	NaN	NaN	NaN	NaN	NaN	NaN	NaN	3.2738	2.6722	NaN	NaN	1	1	1	6.2	6.2	6.2	32.754	288	288	0.00054795	2.5242	0.85906	2.2708	238430000	118780000	119660000	41286000	22652000	18633000	16162000	10698000	5463500
Q60675;A0A1W2P7N3;A0A087WRP2	Q60675	Laminin subunit alpha-2	Lama2	0.095361	0.5748	0.099842	0.61637	0.10998	0.5976	0.10164	0.36881	0.12051	0.4501	0.095819	0.38552	0.32416	0.51905	0.22706	0.43386	0.21743	0.4214	0.37243	0.4175	0.36563	0.3826	0.32546	0.45653	42	42	42	18.6	18.6	18.6	343.81	3118	3118;1127;1349	0	323.31	0.24786	0.44713	32905000000	26260000000	6645000000	3497000000	3025300000	471720000	3111000000	2530900000	580050000
P97927	P97927	Laminin subunit alpha-4	Lama4	0.25895	0.37478	0.27221	0.62299	0.31637	0.40861	0.43585	1.1532	NaN	NaN	0.35357	0.93775	NaN	NaN	0.84496	1.4607	NaN	NaN	NaN	NaN	2.0449	1.8885	NaN	NaN	5	5	5	5.2	5.2	5.2	201.82	1816	1816	0	36.123	0.49834	1.3168	620200000	423270000	196930000	177630000	132080000	45557000	0	0	0
Q61001	Q61001	Laminin subunit alpha-5	Lama5	NaN	NaN	NaN	NaN	NaN	NaN	NaN	NaN	NaN	NaN	NaN	NaN	NaN	NaN	NaN	NaN	NaN	NaN	NaN	NaN	NaN	NaN	NaN	NaN	1	1	1	0.6	0.6	0.6	404.05	3718	3718	0	8.1851	NaN	NaN	38087000	27005000	11082000	0	0	0	0	0	0
E9QN70;P02469;E9PYT5	E9QN70;P02469	Laminin subunit beta-1	Lamb1	0.13313	0.75386	0.14647	0.73857	0.12893	0.77718	0.19415	0.7006	0.16954	0.5734	0.12869	0.52747	0.39596	0.67601	0.33378	0.65488	0.24777	0.51231	0.5857	0.63677	0.48481	0.50489	0.39952	0.53304	27	27	27	17.9	17.9	17.9	202.44	1834	1834;1786;564	0	246.37	0.33172	0.63385	16234000000	12438000000	3796100000	2789700000	2222400000	567240000	1992000000	1611000000	381070000
Q61292	Q61292	Laminin subunit beta-2	Lamb2	0.16329	0.88639	0.26271	1.5996	0.22725	1.2351	0.26643	1.0152	0.26114	0.97625	0.27196	1.0984	0.45475	0.8465	0.33295	0.58348	0.31542	0.61252	0.63116	0.66094	0.54331	0.56498	0.46632	0.68603	5	5	5	6.1	6.1	6.1	196.58	1799	1799	0	120.09	0.34164	0.70978	2851800000	2152900000	698890000	315140000	255510000	59628000	358120000	290810000	67304000
F8VQJ3;P02468;F6SFQ3;F6TLW1;A2ATM9;Q9R0B6	F8VQJ3;P02468	Laminin subunit gamma-1	Lamc1	0.13075	0.73135	0.13379	0.83416	0.16276	0.88651	0.1816	0.61576	0.16869	0.68019	0.14097	0.58584	0.48388	0.80964	0.36409	0.71201	0.29011	0.5661	0.5421	0.58669	0.56583	0.56349	0.49089	0.68293	31	31	31	24.2	24.2	24.2	177.19	1607	1607;1607;104;125;1537;1581	0	323.31	0.33876	0.66732	42940000000	33325000000	9615100000	4438200000	3742900000	695270000	3650200000	3092800000	557410000
P11438	P11438	Lysosome-associated membrane glycoprotein 1	Lamp1	NaN	NaN	1.2635	6.1954	NaN	NaN	2.1288	7.4038	NaN	NaN	1.8215	6.3781	4.02	5.9822	3.6062	5.7365	2.6694	3.8406	NaN	NaN	NaN	NaN	NaN	NaN	2	2	2	5.7	5.7	5.7	43.865	406	406	0	4.6965	2.4105	6.1146	1743100000	520410000	1222700000	251480000	78671000	172810000	53639000	15091000	38548000
A0A0A6YX02;Q9CQ22	A0A0A6YX02;Q9CQ22	Ragulator complex protein LAMTOR1	Lamtor1	NaN	NaN	NaN	NaN	NaN	NaN	NaN	NaN	NaN	NaN	NaN	NaN	NaN	NaN	NaN	NaN	NaN	NaN	NaN	NaN	NaN	NaN	NaN	NaN	1	1	1	7.7	7.7	7.7	15.738	142	142;161	0.004613	1.9246	1.874	5.5093	518260000	176240000	342010000	63407000	25630000	37777000	0	0	0
D3YTS4;Q9JHS3	D3YTS4;Q9JHS3	Ragulator complex protein LAMTOR2	Lamtor2	NaN	NaN	NaN	NaN	NaN	NaN	NaN	NaN	NaN	NaN	NaN	NaN	NaN	NaN	NaN	NaN	NaN	NaN	NaN	NaN	NaN	NaN	NaN	NaN	1	1	1	34.6	34.6	34.6	5.6777	52	52;125	0.0051099	1.9	NaN	NaN	0	0	0	0	0	0	0	0	0
O88653;A0A0G2JGQ3	O88653	Ragulator complex protein LAMTOR3	Lamtor3	0.70114	5.087	NaN	NaN	0.66396	5.1092	NaN	NaN	NaN	NaN	NaN	NaN	NaN	NaN	NaN	NaN	NaN	NaN	NaN	NaN	3.9384	4.1239	3.9452	5.3863	3	3	3	50	50	50	13.553	124	124;36	0	50.402	1.7023	5.5067	725560000	284710000	440850000	60125000	21428000	38697000	30107000	13939000	16169000
Q9D1L9;G3UW70	Q9D1L9;G3UW70	Ragulator complex protein LAMTOR5	Lamtor5	0.68269	3.9225	0.68068	3.8275	0.83515	4.2836	1.6784	5.3919	NaN	NaN	1.5714	5.7016	3.2372	4.8675	2.0677	4.028	2.5284	4.6653	4.4658	3.8298	3.4582	3.3682	3.4698	4.0332	2	2	2	26.4	26.4	26.4	9.6418	91	91;145	0	12.748	1.6362	4.0606	533480000	199770000	333720000	93240000	37652000	55588000	11480000	5078200	6401500
B2KGR2;O89112	B2KGR2;O89112	LanC-like protein 1	Lancl1	NaN	NaN	NaN	NaN	NaN	NaN	NaN	NaN	NaN	NaN	NaN	NaN	NaN	NaN	NaN	NaN	NaN	NaN	NaN	NaN	NaN	NaN	NaN	NaN	2	2	2	22	22	22	19.656	173	173;399	0	30.079	0.94113	1.187	325320000	182400000	142920000	34613000	18076000	16537000	44553000	29030000	15523000
Q9CPY7;A0A0G2JEM7	Q9CPY7	Cytosol aminopeptidase	Lap3	NaN	NaN	0.32796	0.93825	0.26442	1.1565	0.52079	1.2835	0.49347	1.1573	0.45665	1.3327	1.0979	1.4667	0.88191	1.1723	1.053	1.5926	1.9517	1.7371	2.0159	1.8344	1.6705	1.9877	8	8	8	25.2	25.2	25.2	56.141	519	519;107	0	85.617	0.89696	1.5592	2546000000	1513200000	1032800000	187990000	115470000	72517000	105650000	69728000	35925000
Q8BMJ2	Q8BMJ2	Leucine--tRNA ligase, cytoplasmic	Lars	0.95022	1.866	0.80896	1.0838	0.82948	1.1425	NaN	NaN	1.6942	2.6757	NaN	NaN	NaN	NaN	NaN	NaN	2.0501	2.3994	NaN	NaN	2.8142	2.5981	NaN	NaN	3	3	3	4.4	4.4	4.4	134.19	1178	1178	0.0021153	2.1883	1.4117	1.9994	282730000	115170000	167550000	5440400	1784000	3656500	31464000	10730000	20734000
Q8VDC0	Q8VDC0	Probable leucine--tRNA ligase, mitochondrial	Lars2	NaN	NaN	NaN	NaN	NaN	NaN	NaN	NaN	NaN	NaN	NaN	NaN	NaN	NaN	NaN	NaN	NaN	NaN	NaN	NaN	NaN	NaN	NaN	NaN	1	1	1	1.8	1.8	1.8	101.48	902	902	0.0046059	1.9149	NaN	NaN	0	0	0	0	0	0	0	0	0
A2A6H0;Q61792;A2A6G7;A2A6G8;A2A6G9;A2A6H1;A2A6G6	A2A6H0;Q61792;A2A6G7;A2A6G8;A2A6G9	LIM and SH3 domain protein 1	Lasp1	NaN	NaN	0.29508	1.5336	0.35379	1.3592	0.63053	1.3563	0.62676	1.8314	0.63618	1.4875	1.5122	1.8866	0.99311	1.369	1.5057	2.0255	2.9242	2.2606	3.1037	2.5756	2.2089	2.3646	3	3	3	21.5	21.5	21.5	21.288	186	186;263;99;103;129;56;89	0	4.7484	1.0043	1.8598	975200000	460600000	514600000	41469000	25146000	16323000	66074000	37883000	28192000
A2RTH5;A0A0U1RNF2	A2RTH5;A0A0U1RNF2		Lcmt1	NaN	NaN	NaN	NaN	NaN	NaN	NaN	NaN	NaN	NaN	NaN	NaN	NaN	NaN	NaN	NaN	NaN	NaN	NaN	NaN	NaN	NaN	NaN	NaN	1	1	1	3.9	3.9	3.9	38.192	332	332;332	1	-2	0.24142	0.34102	15779000	12235000	3544500	0	0	0	0	0	0
Q61233	Q61233	Plastin-2	Lcp1	NaN	NaN	NaN	NaN	NaN	NaN	NaN	NaN	NaN	NaN	NaN	NaN	NaN	NaN	NaN	NaN	NaN	NaN	NaN	NaN	NaN	NaN	NaN	NaN	2	1	1	5.4	4	4	70.148	627	627	0	11.159	3.4647	4.1257	92515000	24569000	67946000	28825000	10405000	18420000	0	0	0
E9PYJ9	E9PYJ9		Ldb3	0.19305	1.1409	0.18707	1.1223	0.21599	1.1839	0.34559	1.0781	0.35104	1.2821	0.35113	1.3453	0.73018	1.0682	0.61416	1.1248	0.72537	1.1993	1.2179	1.2642	1.1736	1.2247	0.97363	1.219	13	13	5	30.3	30.3	11.2	72.312	679	679	0	323.31	0.5738	1.1896	493360000000	312720000000	180640000000	39592000000	29854000000	9738500000	41780000000	30957000000	10822000000
Q9JKS4	Q9JKS4	LIM domain-binding protein 3	Ldb3	NaN	NaN	NaN	NaN	NaN	NaN	NaN	NaN	NaN	NaN	0.69209	1.2266	NaN	NaN	NaN	NaN	1.1199	1.9047	1.7558	1.5829	2.0758	1.8439	NaN	NaN	9	1	1	19.9	1.9	1.9	76.431	723	723	0.0046632	2.0064	0.87886	1.0993	314410000	178240000	136170000	28725000	21999000	6725500	20582000	14811000	5771700
Q564E2;A0A1B0GSX0;P06151;A0A1B0GSR9;D3YZQ9;A0A1B0GT41;A0A1B0GQX5;A0A1B0GSL7;A0A1B0GRW9;A0A1B0GS79;A0A1B0GRC1	Q564E2;A0A1B0GSX0;P06151;A0A1B0GSR9;D3YZQ9;A0A1B0GT41;A0A1B0GQX5	L-lactate dehydrogenase;L-lactate dehydrogenase A chain	Ldha	0.20118	1.1301	0.18995	1.0811	0.20329	1.0651	0.33769	1.1147	0.28495	0.98339	0.25843	0.94233	0.84444	1.2015	0.61161	1.059	0.73385	1.1694	1.5294	1.2929	1.3704	1.2347	1.0668	1.2012	20	20	15	65.1	65.1	49.4	36.498	332	332;361;332;315;236;176;201;128;104;205;66	0	323.31	0.73646	1.1632	157590000000	96661000000	60924000000	13446000000	10154000000	3291600000	9641800000	7633300000	2008500000
P16125;D3Z7F0;A0A0N4SVV8	P16125;D3Z7F0	L-lactate dehydrogenase B chain;L-lactate dehydrogenase	Ldhb	0.23431	1.2803	0.22399	1.2384	0.2352	1.2577	0.40972	1.3344	0.44467	1.501	0.43042	1.533	0.91104	1.2742	0.77972	1.3689	0.88053	1.3821	1.7119	1.4383	1.6206	1.4358	1.1955	1.3067	17	17	17	55.7	55.7	55.7	36.572	334	334;198;193	0	323.31	0.81778	1.3509	278880000000	161620000000	117260000000	25670000000	18694000000	6976700000	18081000000	12992000000	5088900000
Q7TNG8	Q7TNG8	Probable D-lactate dehydrogenase, mitochondrial	Ldhd	NaN	NaN	NaN	NaN	NaN	NaN	NaN	NaN	NaN	NaN	NaN	NaN	NaN	NaN	NaN	NaN	NaN	NaN	NaN	NaN	NaN	NaN	NaN	NaN	1	1	1	4.1	4.1	4.1	51.847	484	484	1	-2	NaN	NaN	16454000	4189800	12264000	0	0	0	0	0	0
Q9Z2I0	Q9Z2I0	LETM1 and EF-hand domain-containing protein 1, mitochondrial	Letm1	0.22253	1.2219	0.2137	1.2359	0.23078	1.2252	0.41544	1.4491	0.35593	1.2288	0.33401	1.2957	0.87541	1.3917	0.67995	1.281	0.76297	1.3155	1.588	1.6276	1.5591	1.4895	1.1882	1.5601	22	22	22	34.7	34.7	34.7	82.988	738	738	0	323.31	0.71742	1.3236	18887000000	11828000000	7059100000	2187100000	1471600000	715500000	1394900000	1055500000	339450000
P16045	P16045	Galectin-1	Lgals1	0.25442	1.5658	0.25886	1.6673	0.27346	1.7426	0.50246	1.7458	0.41374	1.5751	0.35114	1.4372	1.0939	1.5929	0.82434	1.654	1.0815	2.0107	1.92	1.9747	1.7613	1.7652	1.3902	1.822	6	6	6	47.4	47.4	47.4	14.866	135	135	0	50.422	0.82736	1.6659	54875000000	32925000000	21950000000	5643500000	3656700000	1986800000	2648100000	1861600000	786470000
Q8C253;P16110	Q8C253;P16110	Galectin;Galectin-3	Lgals3	NaN	NaN	NaN	NaN	NaN	NaN	NaN	NaN	NaN	NaN	NaN	NaN	NaN	NaN	NaN	NaN	NaN	NaN	NaN	NaN	NaN	NaN	NaN	NaN	1	1	1	4.2	4.2	4.2	27.414	264	264;264	0.0055584	1.8511	1.1758	1.8828	93141000	34342000	58799000	9855600	4183100	5672500	0	0	0
A0A0M3HEP3;Q99M04	A0A0M3HEP3;Q99M04	Lipoyl synthase, mitochondrial	Lias	NaN	NaN	NaN	NaN	NaN	NaN	NaN	NaN	NaN	NaN	NaN	NaN	NaN	NaN	NaN	NaN	NaN	NaN	NaN	NaN	NaN	NaN	NaN	NaN	1	1	1	6.2	6.2	6.2	32.173	289	289;373	0	2.7606	1.1029	2.1358	46970000	18247000	28722000	0	0	0	0	0	0
Q9ERG0	Q9ERG0	LIM domain and actin-binding protein 1	Lima1	NaN	NaN	NaN	NaN	NaN	NaN	NaN	NaN	NaN	NaN	NaN	NaN	1.8681	2.7276	1.8375	2.5868	NaN	NaN	NaN	NaN	NaN	NaN	NaN	NaN	2	2	2	3.9	3.9	3.9	84.059	753	753	0	6.3914	2.7498	5.3857	418530000	155920000	262610000	0	0	0	32601000	15210000	17391000
D3Z589;D3YU22;Q3UH68;D3YU59;D3YV55;F6X3N8	D3Z589;D3YU22;Q3UH68;D3YU59	LIM and calponin homology domains-containing protein 1	Limch1	0.98391	1.7802	0.97475	1.6865	0.96871	2.1692	1.7673	6.2805	1.5462	3.3676	1.7437	6.5786	3.5425	5.0179	2.9863	5.7127	2.6573	3.8627	5.029	5.066	2.1779	2.3847	3.1176	4.1009	10	10	10	19.3	19.3	19.3	100.74	898	898;1068;1057;774;237;268	0	88.845	1.7547	4.4304	2005100000	681730000	1323400000	319950000	111930000	208020000	123330000	44416000	78915000
O88952;Q8JZS0;Q3TUM0;O88951	O88952;Q8JZS0	Protein lin-7 homolog C;Protein lin-7 homolog A	Lin7c;Lin7a	0.58297	1.9801	0.60755	1.9958	0.61351	0.96436	1.2665	2.2243	1.067	2.2199	1.0357	2.3035	2.6456	3.1762	NaN	NaN	1.7901	2.3756	NaN	NaN	3.4121	2.9368	2.6602	2.972	3	3	3	26.9	26.9	26.9	21.834	197	197;233;111;207	0	8.9967	1.2116	2.372	370680000	157530000	213150000	50103000	22368000	27735000	19684000	8790900	10893000
E9Q4M2;P54310	E9Q4M2;P54310	Hormone-sensitive lipase	Lipe	NaN	NaN	NaN	NaN	NaN	NaN	NaN	NaN	NaN	NaN	NaN	NaN	NaN	NaN	NaN	NaN	NaN	NaN	NaN	NaN	NaN	NaN	NaN	NaN	1	1	1	1.4	1.4	1.4	117.28	1072	1072;759	0.00054201	2.4095	1.7592	2.1026	18616000	5940500	12676000	0	0	0	0	0	0
Q9D0F3	Q9D0F3	Protein ERGIC-53	Lman1	NaN	NaN	0.27545	0.84335	0.38584	1.2615	NaN	NaN	0.98682	1.8061	NaN	NaN	NaN	NaN	NaN	NaN	1.9324	2.9661	NaN	NaN	NaN	NaN	NaN	NaN	2	2	2	5.6	5.6	5.6	57.788	517	517	0	6.5457	1.7319	2.2128	469650000	220610000	249040000	30306000	13781000	16526000	41716000	21193000	20522000
Q8VEE1	Q8VEE1	LIM and cysteine-rich domains protein 1	Lmcd1	0.48436	2.57	0.47337	2.6563	0.51676	2.8295	0.87681	2.933	0.87084	3.1433	0.86573	3.2837	1.9164	2.8918	1.5371	2.6918	1.5693	2.8029	3.1698	3.5024	2.8277	2.6176	2.3779	3.059	12	12	12	40	40	40	40.996	365	365	0	106.74	1.3757	2.8326	40561000000	18793000000	21768000000	3058000000	1620900000	1437100000	2665900000	1404000000	1261900000
P48678;D3YUF7	P48678	Prelamin-A/C;Lamin-A/C	Lmna	0.18115	1.03	0.17083	0.95961	0.18151	0.99047	0.31111	0.98787	0.29238	1.026	0.26877	1.0173	0.73936	1.1946	0.48054	0.85723	0.55082	1.0091	1.1055	1.1026	0.98089	0.85422	0.82711	1.0519	21	21	21	42.9	42.9	42.9	74.237	665	665;117	0	195.27	0.48577	1.011	93685000000	64732000000	28953000000	9107900000	6903600000	2204300000	6961500000	5366200000	1595300000
P14733	P14733	Lamin-B1	Lmnb1	0.036368	0.20455	0.035136	0.208	0.038533	0.20173	0.062007	0.21699	0.059213	0.22196	0.058479	0.2269	0.12505	0.20147	0.099516	0.19586	0.092849	0.16608	0.17366	0.17483	0.16847	0.15237	0.14227	0.19775	27	27	25	54.8	54.8	51	66.785	588	588	0	323.31	0.11317	0.19101	29567000000	26837000000	2729500000	3977300000	3661000000	316240000	1937000000	1803900000	133130000
A0A0R4J0Q5;P21619	A0A0R4J0Q5;P21619	Lamin-B2	Lmnb2	0.15805	0.2826	0.067207	0.37308	0.089575	0.41232	0.097138	0.2985	0.071028	0.24817	0.066523	0.2584	0.13039	0.19232	0.11717	0.2247	0.13618	0.25488	0.21853	0.21566	0.2298	0.21164	0.18233	0.22348	12	10	10	28.9	25.4	25.4	69.084	615	615;596	0	180.99	0.12764	0.22021	5738800000	5084500000	654280000	690610000	626540000	64064000	418430000	388650000	29783000
F6TFN2;E9PYI7;F6VG99;E9PYF4	F6TFN2;E9PYI7;F6VG99;E9PYF4		Lmo7	NaN	NaN	0.95218	1.9582	0.77203	1.8603	1.3313	4.3714	1.3619	2.8522	NaN	NaN	2.3877	3.6334	2.7432	4.1606	NaN	NaN	NaN	NaN	3.7828	3.644	NaN	NaN	3	3	3	3.5	3.5	3.5	133.84	1189	1189;1453;1604;1699	0	4.2041	1.4065	3.1451	1862400000	670970000	1191400000	216620000	89271000	127350000	134660000	58291000	76369000
Q3UHZ5	Q3UHZ5	Leiomodin-2	Lmod2	1.3455	6.0885	1.4012	4.5169	1.2633	4.8861	1.8444	6.0903	2.1997	6.422	2.3699	6.8439	3.7993	5.1128	2.8787	4.827	2.7226	4.331	4.1004	3.6542	3.682	3.3998	3.1918	4.3001	9	9	9	26.9	26.9	26.9	62.018	550	550	0	126.95	2.0236	4.6881	7271500000	2326700000	4944900000	1221700000	407090000	814570000	842730000	258400000	584330000
E9QA62	E9QA62		Lmod3	1.3062	6.5748	1.2889	5.4405	1.3598	5.1041	2.043	6.8491	1.8854	6.1452	2.0068	6.7099	3.4426	5.3561	2.8558	4.2805	3.0969	5.1573	3.5808	3.3774	3.6554	3.758	3.535	4.5966	13	13	13	25.2	25.2	25.2	65.688	571	571	0	55.003	2.1401	5.3133	6199400000	2141800000	4057600000	819100000	259480000	559630000	382060000	149660000	232410000
Q7TQ95;A2ASM1;A2ASM0;A2ASL8	Q7TQ95;A2ASM1;A2ASM0;A2ASL8	Protein lunapark	Lnp	0.26952	1.1548	0.3127	1.1555	0.29115	1.283	0.57311	1.604	0.63326	1.7783	0.5454	1.862	1.4979	2.0822	1.006	1.3794	1.2141	1.9688	2.3914	2.0119	2.2969	1.9707	1.7098	2.0686	6	6	6	20.2	20.2	20.2	47.499	425	425;196;254;376	0	53.632	1.0985	1.7783	1605900000	886800000	719120000	147010000	90380000	56634000	181320000	109120000	72195000
Q8C129	Q8C129	Leucyl-cystinyl aminopeptidase	Lnpep	0.76984	1.0666	NaN	NaN	0.74495	0.97386	1.6756	1.9476	0.97006	1.1473	1.0236	1.1585	2.1222	2.5835	1.7071	2.1423	2.8063	3.2692	NaN	NaN	NaN	NaN	3.0091	3.3102	3	3	3	3.4	3.4	3.4	117.3	1025	1025	0	4.3628	1.2457	1.552	337370000	143690000	193680000	34482000	12531000	21951000	26699000	13240000	13459000
Q8CGK3	Q8CGK3	Lon protease homolog, mitochondrial	Lonp1	0.25695	0.90749	0.20848	0.57607	0.2181	0.98067	0.43602	1.3792	0.41418	0.61862	0.39463	1.4286	0.8368	1.2455	0.75951	0.95175	0.84093	1.236	1.7352	1.6341	1.8624	1.7735	1.2762	1.5463	8	8	8	13.2	13.2	13.2	105.84	949	949	0	88.05	0.70534	1.2022	3517600000	2233500000	1284100000	627830000	426840000	200980000	174770000	122980000	51792000
A0A0R4J0I9;Q91ZX7;Q3U5J2;E9Q202;A2API5;Q9JI18	A0A0R4J0I9;Q91ZX7	Prolow-density lipoprotein receptor-related protein 1;Low-density lipoprotein receptor-related protein 1 85 kDa subunit;Low-density lipoprotein receptor-related protein 1 515 kDa subunit;Low-density lipoprotein receptor-related protein 1 intracellular domain	Lrp1	NaN	NaN	NaN	NaN	NaN	NaN	2.2743	7.8523	NaN	NaN	NaN	NaN	NaN	NaN	3.38	5.6745	NaN	NaN	NaN	NaN	NaN	NaN	NaN	NaN	4	4	4	1.4	1.4	1.4	504.77	4545	4545;4545;743;3357;4599;4599	0	4.6891	1.6844	3.5603	178410000	63453000	114960000	51682000	14640000	37042000	0	0	0
P55302;F6WMD1	P55302	Alpha-2-macroglobulin receptor-associated protein	Lrpap1	0.91017	2.6207	0.88174	2.763	0.8939	2.4123	1.6079	2.9138	1.5445	2.9747	1.3235	2.323	3.3468	4.5477	2.3548	3.2548	2.6117	3.5681	3.9548	3.4038	3.5095	2.9919	NaN	NaN	6	6	6	21.1	21.1	21.1	42.215	360	360;153	0	11.844	1.9602	2.9175	1033600000	375920000	657650000	76001000	28242000	47759000	33632000	13423000	20208000
Q6PB66;F6V2A3	Q6PB66	Leucine-rich PPR motif-containing protein, mitochondrial	Lrpprc	0.3972	1.207	0.39645	0.90971	0.40334	1.5456	0.83193	2.4553	0.72466	2.5658	0.64759	1.6078	1.681	2.4212	1.0675	1.6158	1.6179	2.1509	2.9951	3.088	2.8217	2.7348	2.3309	2.9987	21	21	21	19	19	19	156.61	1392	1392;142	0	63.024	0.73532	2.3108	9177800000	4752200000	4425600000	1022000000	553200000	468830000	924980000	519460000	405520000
A0A0R4J0F2;Q8VDB8;A0A0G2JDG6	A0A0R4J0F2;Q8VDB8;A0A0G2JDG6	Leucine-rich repeat-containing protein 2	Lrrc2	NaN	NaN	0.68062	1.3822	NaN	NaN	1.206	1.8207	1.3912	2.9374	NaN	NaN	NaN	NaN	NaN	NaN	NaN	NaN	NaN	NaN	NaN	NaN	NaN	NaN	2	2	2	5.7	5.7	5.7	42.956	371	371;371;184	0.0070316	1.7918	1.3442	2.1805	177900000	70806000	107090000	24241000	10745000	13496000	30581000	10879000	19701000
Q8CI70	Q8CI70	Leucine-rich repeat-containing protein 20	Lrrc20	NaN	NaN	NaN	NaN	NaN	NaN	NaN	NaN	NaN	NaN	NaN	NaN	NaN	NaN	NaN	NaN	NaN	NaN	NaN	NaN	NaN	NaN	NaN	NaN	2	2	2	19	19	19	20.809	184	184	0	4.5399	0.98107	2.738	140560000	49148000	91408000	23081000	9001100	14080000	12339000	5979400	6359300
E9PV22;Q505F5	E9PV22;Q505F5	Leucine-rich repeat-containing protein 47	Lrrc47	0.56323	1.6129	0.73821	1.02	0.55649	1.2067	1.1112	2.6429	NaN	NaN	NaN	NaN	NaN	NaN	NaN	NaN	NaN	NaN	NaN	NaN	NaN	NaN	NaN	NaN	2	2	2	5.8	5.8	5.8	65.903	603	603;581	0	5.8986	0.90754	2.8975	435830000	204590000	231240000	74555000	30758000	43797000	29924000	14021000	15903000
A0A087WNU6;E9Q9T1;A0A087WPK3;G5E8E1;A0A087WSF5;Q3UZ39;A0A0G2JGZ1;A0A0G2JDR6;A0A1L1SVG1;A0A0R4J169;A0A1L1SQW1;E9QN52;A0A0G2JEP4;A0A0G2JFV5;A0A1L1SSC0;Q91WK0	A0A087WNU6;E9Q9T1;A0A087WPK3;G5E8E1;A0A087WSF5;Q3UZ39	Leucine-rich repeat flightless-interacting protein 1	Lrrfip1	NaN	NaN	NaN	NaN	1.5194	2.0143	1.9555	3.5789	NaN	NaN	NaN	NaN	2.5824	3.3409	2.7131	3.4618	0.76327	0.99728	1.7885	1.679	2.4299	2.2266	NaN	NaN	5	5	5	11.5	11.5	11.5	64.931	575	575;628;663;428;323;729;173;173;373;400;403;415;424;437;530;415	0	7.9547	1.8426	2.4618	436230000	188190000	248040000	61917000	18167000	43750000	12206000	4468400	7737800
A0A0A0MQC9;Q9D0R8	A0A0A0MQC9;Q9D0R8	Protein LSM12 homolog	Lsm12	NaN	NaN	NaN	NaN	NaN	NaN	NaN	NaN	NaN	NaN	NaN	NaN	NaN	NaN	NaN	NaN	NaN	NaN	3.1832	2.5351	NaN	NaN	NaN	NaN	2	2	2	13.9	13.9	13.9	15.362	137	137;195	0.0060453	1.8172	2.2967	3.3232	338270000	127350000	210920000	42643000	17203000	25440000	23657000	9850700	13806000
D3YTP8;Q9CY46;Q9QXA5;A0A1B0GRR9;A0A1B0GQZ9	D3YTP8;Q9CY46;Q9QXA5;A0A1B0GRR9	U6 snRNA-associated Sm-like protein LSm4	Lsm4	NaN	NaN	NaN	NaN	NaN	NaN	NaN	NaN	1.5507	5.807	NaN	NaN	3.7021	5.195	NaN	NaN	1.2267	2.2997	5.6041	5.5124	NaN	NaN	NaN	NaN	3	3	3	38.5	38.5	38.5	11.072	96	96;138;137;105;103	0	4.1659	2.9184	6.7308	483800000	138270000	345530000	0	0	0	31094000	12186000	18908000
A0A0N4SVK3;P62322	A0A0N4SVK3;P62322	U6 snRNA-associated Sm-like protein LSm5	Lsm5	0.31746	1.7466	0.30611	1.7024	0.36243	1.8395	0.73517	2.433	0.56445	2.0147	0.63964	2.3101	1.4733	2.2358	0.93384	1.83	1.505	2.7104	NaN	NaN	2.6995	2.4735	2.5992	3.2307	1	1	1	32.2	32.2	32.2	6.6106	59	59;91	0	39.436	0.65843	2.2435	476450000	237020000	239430000	81084000	46556000	34528000	29989000	19769000	10220000
Q6ZWM4	Q6ZWM4	U6 snRNA-associated Sm-like protein LSm8	Lsm8	NaN	NaN	NaN	NaN	NaN	NaN	NaN	NaN	NaN	NaN	NaN	NaN	NaN	NaN	NaN	NaN	NaN	NaN	NaN	NaN	NaN	NaN	NaN	NaN	1	1	1	28.1	28.1	28.1	10.403	96	96	0	28.642	NaN	NaN	109470000	68678000	40792000	0	0	0	0	0	0
P24527	P24527	Leukotriene A-4 hydrolase	Lta4h	0.22619	0.67827	0.23133	0.63535	0.25677	1.4731	0.35206	0.56606	0.34167	1.0816	0.32537	0.96099	0.81901	1.1318	0.63645	0.84675	0.68464	1.0159	1.2132	1.107	1.3072	1.215	0.9902	1.1836	8	8	8	17.7	17.7	17.7	69.05	611	611	0	40.462	0.63645	1.037	2773700000	1847300000	926390000	224710000	162100000	62608000	187800000	135910000	51893000
E9Q715;Q05CX5;Q7TNC4	E9Q715;Q05CX5;Q7TNC4	Putative RNA-binding protein Luc7-like 2	Luc7l2	NaN	NaN	NaN	NaN	NaN	NaN	NaN	NaN	NaN	NaN	NaN	NaN	NaN	NaN	NaN	NaN	NaN	NaN	NaN	NaN	NaN	NaN	NaN	NaN	2	2	2	10.3	10.3	10.3	32.646	272	272;339;392	0	10.746	2.7052	2.6398	68772000	23037000	45735000	0	0	0	14236000	7012200	7223600
P51885;CON__Q05443	P51885;CON__Q05443	Lumican	Lum	0.1273	0.76775	0.13584	0.83955	0.12388	0.67001	0.18964	0.67723	0.21901	0.84607	0.15561	0.56416	0.66102	1.0453	0.31269	0.57652	0.33563	0.66282	0.80696	0.83865	0.73686	0.77089	0.6282	0.86171	10	10	10	35.8	35.8	35.8	38.265	338	338;342	0	310.41	0.26436	0.73137	64049000000	49618000000	14431000000	7410900000	6326500000	1084400000	3746900000	3161200000	585770000
D3Z111;P97823;J3QP56;D3Z269;D3YUG4	D3Z111;P97823;J3QP56	Acyl-protein thioesterase 1	Lypla1	0.29671	1.5476	0.28707	1.5441	0.30878	1.5297	0.52979	1.7327	0.49114	1.6709	0.47104	1.6779	1.2053	1.6242	0.98211	1.3785	1.0884	1.6414	2.073	1.6699	2.0507	1.7619	1.546	1.6824	3	3	3	18.9	18.9	18.9	21.151	196	196;230;224;142;142	0.0005531	2.6189	0.91032	1.6383	3657100000	1992100000	1665000000	375470000	236650000	138810000	291620000	195260000	96359000
Q9WTL7	Q9WTL7	Acyl-protein thioesterase 2	Lypla2	NaN	NaN	NaN	NaN	NaN	NaN	NaN	NaN	NaN	NaN	NaN	NaN	NaN	NaN	NaN	NaN	NaN	NaN	NaN	NaN	NaN	NaN	0.53806	0.58221	1	1	1	3.5	3.5	3.5	24.794	231	231	1	-2	0.7535	1.8176	439690000	277700000	161990000	25072000	15824000	9248700	26421000	18020000	8400900
Q8K215	Q8K215	LYR motif-containing protein 4	Lyrm4	NaN	NaN	NaN	NaN	NaN	NaN	NaN	NaN	NaN	NaN	NaN	NaN	NaN	NaN	NaN	NaN	NaN	NaN	NaN	NaN	NaN	NaN	NaN	NaN	2	2	2	24.2	24.2	24.2	10.854	91	91	0.0046488	1.9806	0.62571	1.2935	203180000	120020000	83153000	24163000	17298000	6864600	9379500	7361500	2018000
Q91V16	Q91V16	LYR motif-containing protein 5	Lyrm5	0.371	2.018	0.38994	2.0969	0.39617	1.9857	0.7245	1.9766	0.70635	2.618	0.69587	2.4841	1.5107	2.3324	1.2398	2.1374	1.3028	1.8991	3.4058	3.0069	2.4989	2.592	1.977	2.2971	5	5	5	65.1	65.1	65.1	10.391	86	86	0	6.2971	1.2345	2.196	828830000	394620000	434210000	96560000	53682000	42878000	15814000	9311500	6503000
Q8K3C3;B1AS04	Q8K3C3	Protein LZIC	Lzic	0.24965	1.1659	0.22499	1.2274	NaN	NaN	0.44149	1.1641	0.46846	1.2669	0.37561	1.2246	1.1539	1.4129	NaN	NaN	0.86113	1.252	1.8175	1.5218	1.7398	1.4914	1.279	1.336	5	5	5	28.4	28.4	28.4	21.536	190	190;65	0	6.7161	0.5069	1.2781	983060000	590820000	392240000	150370000	102920000	47443000	33479000	22218000	11261000
A0A1L1ST13;F6VG18;A0A1L1SSX7;Q9JHQ5;F6VTH5	A0A1L1ST13;F6VG18;A0A1L1SSX7;Q9JHQ5;F6VTH5	Leucine zipper transcription factor-like protein 1	Lztfl1	NaN	NaN	NaN	NaN	NaN	NaN	NaN	NaN	NaN	NaN	NaN	NaN	NaN	NaN	NaN	NaN	2.182	2.7154	NaN	NaN	NaN	NaN	NaN	NaN	2	2	2	13.5	13.5	13.5	24.109	207	207;218;290;299;235	0.0074813	1.7493	2.182	2.7154	37582000	11395000	26188000	0	0	0	0	0	0
B1ARU1;E9QA63;B1ARU4;E9PVY8;Q9QXZ0;A0A0A6YXH7;Q8VHR0	B1ARU1;E9QA63;B1ARU4;E9PVY8;Q9QXZ0	Microtubule-actin cross-linking factor 1	Macf1	NaN	NaN	NaN	NaN	NaN	NaN	NaN	NaN	NaN	NaN	NaN	NaN	NaN	NaN	NaN	NaN	NaN	NaN	NaN	NaN	0.89234	0.88689	NaN	NaN	3	3	2	0.7	0.7	0.5	663.28	5895	5895;7351;7353;7355;7354;917;1134	0.0078508	1.6676	0.74157	0.9287	1309700000	1083800000	225940000	0	0	0	317810000	308750000	9052100
Q922B1	Q922B1	O-acetyl-ADP-ribose deacetylase MACROD1	Macrod1	0.1643	0.88977	0.15607	0.89588	0.2147	1.0296	0.29937	0.89982	0.32204	0.80124	0.22487	0.772	0.79662	1.0494	0.59402	0.79488	0.65691	0.83383	1.2495	1.0014	1.1642	0.98709	0.85755	0.92962	4	4	4	13.9	13.9	13.9	35.294	323	323	0	5.2156	0.68759	0.96605	1193700000	745290000	448400000	122890000	85071000	37819000	47749000	35316000	12434000
A0A023T778;Q9CQL1;P61327	A0A023T778;Q9CQL1;P61327	Protein mago nashi homolog 2;Protein mago nashi homolog	Magohb;Magoh	NaN	NaN	NaN	NaN	NaN	NaN	NaN	NaN	NaN	NaN	NaN	NaN	NaN	NaN	NaN	NaN	NaN	NaN	3.5826	3.384	NaN	NaN	NaN	NaN	1	1	1	10.1	10.1	10.1	17.31	148	148;146;146	0	3.133	1.8871	4.9011	124410000	42807000	81598000	0	0	0	6297100	2943400	3353700
Q80ZP8;Q3TMX5;Q9CXI5;F7C1S6;F6USD5;F6T4L3	Q80ZP8;Q3TMX5;Q9CXI5;F7C1S6;F6USD5;F6T4L3	Mesencephalic astrocyte-derived neurotrophic factor	Manf	0.37586	2.201	NaN	NaN	0.4347	2.1798	0.61348	2.6965	NaN	NaN	NaN	NaN	1.5129	2.4917	NaN	NaN	NaN	NaN	NaN	NaN	1.8431	2.0263	1.7644	2.2845	4	4	4	21.2	21.2	21.2	19.012	165	165;179;179;52;121;128	0	3.3387	0.89329	1.8318	369360000	198830000	170530000	82842000	51237000	31605000	7282900	4694500	2588500
Q8BW75;E9PVL9;E9Q3X6	Q8BW75	Amine oxidase [flavin-containing] B	Maob	NaN	NaN	NaN	NaN	NaN	NaN	NaN	NaN	NaN	NaN	0.37763	0.67413	NaN	NaN	NaN	NaN	1.0894	1.5451	1.7384	1.5175	NaN	NaN	1.4548	1.7361	3	3	3	8.3	8.3	8.3	58.557	520	520;112;211	0	4.0659	1.0198	1.3792	308910000	177920000	130990000	0	0	0	0	0	0
Q91VR7	Q91VR7	Microtubule-associated proteins 1A/1B light chain 3A	Map1lc3a	1.2486	6.7959	1.1221	5.9462	NaN	NaN	NaN	NaN	NaN	NaN	NaN	NaN	NaN	NaN	NaN	NaN	NaN	NaN	3.4298	3.3808	3.3676	3.5449	2.9259	3.9095	2	2	1	19	19	11.6	14.272	121	121	0	2.7992	2.6555	5.5479	289010000	84607000	204400000	18510000	7245700	11264000	18343000	5130800	13212000
Q9CQV6;M0QWC2	Q9CQV6;M0QWC2	Microtubule-associated proteins 1A/1B light chain 3B	Map1lc3b	NaN	NaN	NaN	NaN	NaN	NaN	NaN	NaN	NaN	NaN	NaN	NaN	NaN	NaN	NaN	NaN	NaN	NaN	NaN	NaN	NaN	NaN	NaN	NaN	2	1	1	18.4	11.2	11.2	14.617	125	125;160	1	-2	3.2195	5.0219	147010000	37882000	109120000	0	0	0	0	0	0
P31938	P31938	Dual specificity mitogen-activated protein kinase kinase 1	Map2k1	0.46823	2.4532	0.45648	2.5692	0.47918	2.6297	0.77454	2.5806	0.90315	2.8368	0.82632	3.1045	1.9656	2.9266	1.5284	2.356	1.5716	2.6463	2.9159	2.4286	2.9223	2.5158	2.4008	3.0869	4	4	2	10.7	10.7	6.1	43.474	393	393	0	87.482	1.0041	2.6512	4626200000	2316700000	2309400000	396700000	222000000	174700000	362120000	190300000	171820000
Q91YS7;Q63932;M0QWN2;A0A1W2P7V9	Q91YS7;Q63932;M0QWN2	Dual specificity mitogen-activated protein kinase kinase 2	Map2k2	NaN	NaN	NaN	NaN	0.39436	1.1287	0.78757	0.99685	0.80215	1.2059	NaN	NaN	NaN	NaN	NaN	NaN	1.6343	2.247	2.625	2.2715	NaN	NaN	3.0529	3.512	4	2	2	10	5.5	5.5	44.302	400	400;401;203;196	0	4.5871	0.80215	1.2059	318960000	152770000	166190000	15917000	8481700	7435000	43552000	23818000	19734000
O09110;A0A0R4J1Q6	O09110	Dual specificity mitogen-activated protein kinase kinase 3	Map2k3	NaN	NaN	NaN	NaN	NaN	NaN	NaN	NaN	NaN	NaN	NaN	NaN	NaN	NaN	NaN	NaN	NaN	NaN	NaN	NaN	2.2749	2.1333	NaN	NaN	3	2	2	11.5	7.2	7.2	39.296	347	347;173	0	2.8171	1.5311	2.3798	152700000	61900000	90796000	0	0	0	10837000	4251900	6584900
P47809;M0QWR0;B1ATL6;M0QWG5	P47809;M0QWR0;B1ATL6	Dual specificity mitogen-activated protein kinase kinase 4	Map2k4	0.35015	1.0071	NaN	NaN	NaN	NaN	0.75874	1.4533	0.63015	1.5736	NaN	NaN	NaN	NaN	NaN	NaN	1.1125	1.648	2.4022	2.2565	NaN	NaN	NaN	NaN	3	3	3	15.4	15.4	15.4	44.113	397	397;90;206;101	0	10.3	0.80472	1.6075	465880000	250250000	215630000	44840000	25345000	19496000	53949000	35169000	18781000
P70236;A2AGS2	P70236;A2AGS2	Dual specificity mitogen-activated protein kinase kinase 6	Map2k6	0.45033	0.99275	0.26928	0.59496	0.3628	0.96797	0.51717	0.97661	0.358	0.85073	0.41687	1.0237	1.0129	1.4379	0.86363	1.2377	1.0795	1.4726	2.2164	1.845	2.1044	1.7855	1.4384	1.4618	5	5	4	22.8	22.8	18.3	37.432	334	334;293	0	20.727	1.0044	1.3856	1033200000	541480000	491740000	49309000	28470000	20839000	92169000	64928000	27241000
P27546;E9PZ43;A0A0G2JDN7;A0A0G2JG35;A0A140T8T5;Q78TF3;A0A0G2JFT4;A0A0G2JFK3;A0A0G2JDY5;A0A0G2JE57;A0A0G2JDU1	P27546	Microtubule-associated protein 4	Map4	0.98326	4.9308	0.93548	4.8577	0.9938	4.9343	1.8272	6.5762	1.6357	6.2689	1.6469	6.1121	3.3604	5.289	2.5197	4.9649	2.6458	5.0665	4.4408	4.7448	4.2786	4.2128	3.5879	5.0768	26	20	20	36.8	28.6	28.6	117.43	1125	1125;933;902;290;414;99;276;207;220;81;116	0	323.31	1.8332	5.1053	21400000000	7259000000	14141000000	2438500000	878790000	1559700000	1277500000	499120000	778360000
F6WF36;A2AJI1;A8Y5P4;A2AJI0	F6WF36;A2AJI1;A8Y5P4;A2AJI0	MAP7 domain-containing protein 1	Map7d1	1.6937	2.9552	1.8072	2.5021	1.2618	1.8999	2.1295	4.6159	2.7674	6.5402	1.9375	2.3543	3.8488	5.3376	NaN	NaN	3.4138	4.9338	2.5869	2.6801	3.7472	3.4838	2.9359	3.7898	5	5	5	11.5	11.5	11.5	65.168	591	591;774;814;846	0	8.0691	2.2432	3.4589	825070000	220580000	604490000	79969000	27071000	52898000	59017000	15891000	43126000
A2AEY4;A0A0R4J1R4	A2AEY4;A0A0R4J1R4	MAP7 domain-containing protein 3	Map7d3	0.20528	1.3199	0.18672	1.2091	0.37903	1.513	0.39038	1.4985	0.36691	1.4578	NaN	NaN	0.97728	1.6595	NaN	NaN	0.77217	1.4128	NaN	NaN	1.5952	1.7057	NaN	NaN	2	2	2	2.6	2.6	2.6	98.229	876	876;489	0.0021333	2.2698	0.38657	1.4206	7962500000	5082800000	2879700000	1006200000	709720000	296480000	535200000	384780000	150410000
F6VEI7;P63085	F6VEI7;P63085	Mitogen-activated protein kinase 1	Mapk1	NaN	NaN	NaN	NaN	NaN	NaN	NaN	NaN	NaN	NaN	NaN	NaN	NaN	NaN	NaN	NaN	NaN	NaN	NaN	NaN	NaN	NaN	NaN	NaN	3	3	3	23.1	23.1	23.1	15.549	134	134;358	0	12.381	2.5934	5.9764	77415000	25036000	52379000	0	0	0	0	0	0
O08911	O08911	Mitogen-activated protein kinase 12	Mapk12	0.22742	0.67555	0.21797	0.56075	0.2372	0.49774	0.40553	0.73901	0.36641	0.72411	0.2985	0.84803	0.82709	1.1198	0.78107	0.95593	0.70318	1.101	1.5105	1.2526	1.5616	1.341	1.1191	1.3459	6	6	6	19.1	19.1	19.1	42.043	367	367	0	14.053	0.66085	1.0658	2333300000	1499100000	834180000	203380000	144010000	59366000	140150000	103370000	36778000
P47811;B2KF34;B2KF35	P47811;B2KF34;B2KF35	Mitogen-activated protein kinase 14	Mapk14	NaN	NaN	NaN	NaN	0.6187	2.0414	NaN	NaN	NaN	NaN	NaN	NaN	2.3809	3.0895	2.1065	2.954	NaN	NaN	NaN	NaN	NaN	NaN	NaN	NaN	2	2	2	9.4	9.4	9.4	41.287	360	360;203;258	0	14.92	1.7162	4.0289	567420000	234990000	332430000	40119000	20327000	19792000	51987000	20998000	30989000
Q63844;D3Z6D8;A0A0U1RPX4;D3Z3G6	Q63844;D3Z6D8;A0A0U1RPX4;D3Z3G6	Mitogen-activated protein kinase 3;Mitogen-activated protein kinase	Mapk3	NaN	NaN	NaN	NaN	NaN	NaN	NaN	NaN	NaN	NaN	NaN	NaN	NaN	NaN	NaN	NaN	NaN	NaN	NaN	NaN	NaN	NaN	NaN	NaN	2	2	2	13.2	13.2	13.2	43.066	380	380;265;335;380	0	37.192	0.83639	1.8537	139610000	69412000	70199000	18697000	7894000	10803000	0	0	0
P49138;A0A087WSN7;B1AVU1;Q9D2E1;Q922R0;Q3UMW7	P49138	MAP kinase-activated protein kinase 2	Mapkapk2	0.75852	1.8672	NaN	NaN	0.7199	1.8891	1.2293	2.1333	NaN	NaN	NaN	NaN	NaN	NaN	NaN	NaN	NaN	NaN	NaN	NaN	NaN	NaN	NaN	NaN	3	3	3	8	8	8	44.049	386	386;162;237;268;355;384	0.0074701	1.7402	1.2177	2.4318	371040000	153290000	217750000	38812000	17640000	21173000	14546000	4968600	9577400
Q61166	Q61166	Microtubule-associated protein RP/EB family member 1	Mapre1	0.55928	3.0653	0.56447	2.6539	0.54842	1.912	1.2877	3.3018	1.0609	2.7787	1.1692	3.008	2.4271	2.9612	1.8548	2.3381	1.9933	2.8908	3.4117	2.7543	4.3884	3.6418	2.5669	2.6648	5	5	3	22.8	22.8	16.4	30.016	268	268	0	19.943	1.4876	2.7787	1753600000	677410000	1076200000	222400000	100340000	122060000	119780000	59574000	60210000
D3YYK8;E9Q6X0;Q8R001;Q3TG90	D3YYK8;E9Q6X0;Q8R001	Microtubule-associated protein RP/EB family member 2	Mapre2	NaN	NaN	0.41965	1.4388	0.40545	0.78968	0.53368	1.6401	0.46198	1.2495	0.76133	1.5094	1.5459	1.8209	NaN	NaN	1.0922	1.4962	2.2541	1.8979	1.6336	1.3732	2.097	2.2668	5	4	3	20	16.9	13.1	29.425	260	260;284;326;171	0	7.9761	0.94456	1.5028	1042400000	510870000	531500000	185030000	117140000	67889000	43371000	28362000	15009000
Q6PER3;D3Z6G3;A0A0J9YVB9	Q6PER3;D3Z6G3;A0A0J9YVB9	Microtubule-associated protein RP/EB family member 3	Mapre3	NaN	NaN	NaN	NaN	NaN	NaN	NaN	NaN	NaN	NaN	NaN	NaN	NaN	NaN	NaN	NaN	NaN	NaN	5.6856	4.8144	NaN	NaN	3.4147	3.6422	4	2	2	18.9	12.1	12.1	31.966	281	281;266;140	0	11.859	2.4373	3.7458	218840000	64349000	154500000	25147000	10835000	14312000	17478000	6902600	10575000
A0A0A0MQC7;A2A5Y6;P10637;B1AQW2;B1AQW5;B1AQW4;B1AQW6	A0A0A0MQC7;A2A5Y6;P10637;B1AQW2	Microtubule-associated protein;Microtubule-associated protein tau	Mapt	0.41258	1.7763	0.39037	2.1893	0.44189	1.4835	0.887	3.0426	0.81847	2.4506	0.84868	2.9033	1.9668	2.9999	1.6092	3.0645	1.8015	2.9196	3.4359	3.2972	3.3823	3.2186	2.4877	3.1473	15	15	15	32.3	32.3	32.3	76.259	733	733;749;733;390;123;154;84	0	129.33	0.95175	2.9035	7980700000	3835300000	4145400000	1124300000	570120000	554150000	570670000	306880000	263790000
P26645	P26645	Myristoylated alanine-rich C-kinase substrate	Marcks	1.2435	4.1245	1.1406	6.5784	1.258	6.3202	2.234	6.5756	2.0497	6.3702	1.7496	5.8626	4.2738	5.4335	2.9009	5.1152	3.5895	6.6959	5.0475	5.1397	4.9826	4.7996	4.3994	5.512	6	6	6	36.2	36.2	36.2	29.661	309	309	0	118.42	2.2174	5.5453	4609900000	1465700000	3144200000	307550000	100340000	207220000	233040000	78525000	154510000
A0A0U1RNT6;A0A0U1RNK6;Q3THS6;A0A0U1RQ95	A0A0U1RNT6;A0A0U1RNK6;Q3THS6;A0A0U1RQ95	S-adenosylmethionine synthase isoform type-2	Mat2a	NaN	NaN	NaN	NaN	NaN	NaN	NaN	NaN	NaN	NaN	NaN	NaN	NaN	NaN	NaN	NaN	NaN	NaN	2.5139	2.3079	NaN	NaN	NaN	NaN	2	2	2	11	11	11	39.738	362	362;365;395;192	0	2.9814	2.0519	4.7522	388080000	121240000	266840000	23752000	8467900	15284000	18530000	7072000	11458000
A0A087WSU2;Q8K310;A0A087WNW7;A0A087WQD6	A0A087WSU2;Q8K310;A0A087WNW7;A0A087WQD6	Matrin-3	Matr3	NaN	NaN	NaN	NaN	NaN	NaN	NaN	NaN	NaN	NaN	NaN	NaN	NaN	NaN	NaN	NaN	NaN	NaN	NaN	NaN	NaN	NaN	3.0702	3.7431	2	2	2	8.3	8.3	8.3	42.479	385	385;846;121;155	0	3.4162	2.1569	6.0684	398190000	143240000	254950000	37297000	10077000	27220000	17076000	5454000	11622000
Q8VCF0	Q8VCF0	Mitochondrial antiviral-signaling protein	Mavs	0.2796	1.5116	0.28327	1.3589	0.27909	1.4403	0.61705	1.6543	0.6199	1.4833	0.53248	1.5088	1.4052	2.0139	1.1992	1.8318	1.1964	1.9942	2.8304	2.3817	2.5243	2.2071	1.8542	2.347	3	3	3	12.5	12.5	12.5	53.398	503	503	0	44.917	0.87539	1.8174	2111900000	1144000000	967930000	133170000	80919000	52249000	96814000	58574000	38241000
P04247	P04247	Myoglobin	Mb	0.15651	0.97324	0.15281	0.9512	0.16516	1.0017	0.24157	0.84857	0.24176	0.92012	0.23129	0.91195	0.57995	0.82594	0.48139	0.92118	0.48105	0.88608	0.86924	0.93011	0.83821	0.86195	0.68398	0.86232	27	27	27	96.8	96.8	96.8	17.069	154	154	0	323.31	0.47724	0.89927	1255200000000	897780000000	357460000000	146740000000	117940000000	28807000000	77335000000	63224000000	14111000000
A0A0A6YXE3;A0A0A6YWB0;G3X9Q0;A0A0A6YVV8;Q9JKP5;A0A0A6YXP3	A0A0A6YXE3;A0A0A6YWB0;G3X9Q0;A0A0A6YVV8;Q9JKP5;A0A0A6YXP3	Muscleblind-like protein 1	Mbnl1	0.92885	4.1029	0.88807	2.5079	1.1425	5.4134	2.1014	3.2418	NaN	NaN	1.7175	3.5961	3.0341	4.5627	2.6232	3.5568	2.8188	4.1434	NaN	NaN	NaN	NaN	NaN	NaN	2	2	1	7.3	7.3	3.6	33.05	302	302;347;381;387;341;182	0	6.2676	2.0251	3.4573	746610000	276510000	470100000	30273000	8666600	21606000	12437000	4495000	7942100
F6ZIA4;F6VME3;F7A0B0;F6RT34;F6RWW8;F6TYB7;P04370	F6ZIA4;F6VME3;F7A0B0;F6RT34;F6RWW8;F6TYB7;P04370	Myelin basic protein	Mbp	0.088702	0.59568	0.11762	0.61336	0.13299	0.62055	0.11028	0.35775	NaN	NaN	0.072456	0.2666	0.35573	0.51167	0.22324	0.46809	0.25799	0.45336	0.3159	0.29552	0.58471	0.60512	0.34743	0.46697	4	4	4	36.3	36.3	36.3	17.109	157	157;193;196;212;150;191;250	0	16.126	0.25799	0.45336	2910700000	2335000000	575650000	476000000	389760000	86249000	0	0	0
Q8R2Y2	Q8R2Y2	Cell surface glycoprotein MUC18	Mcam	NaN	NaN	NaN	NaN	NaN	NaN	NaN	NaN	NaN	NaN	NaN	NaN	NaN	NaN	NaN	NaN	NaN	NaN	NaN	NaN	NaN	NaN	NaN	NaN	1	1	1	1.9	1.9	1.9	71.545	648	648	0	3.2416	1.5156	3.4995	136930000	62993000	73942000	0	0	0	0	0	0
Q99MR8;A0A0G2JFQ5;A0A0G2JF64	Q99MR8	Methylcrotonoyl-CoA carboxylase subunit alpha, mitochondrial	Mccc1	0.21701	1.1556	0.22499	0.68551	0.20433	0.90272	0.40165	1.2348	0.32165	1.0428	0.33542	1.2292	0.85402	1.3053	0.77036	1.1444	0.62566	0.97898	1.4643	1.3935	1.3897	1.2682	1.0759	1.3183	10	10	10	22.6	22.6	22.6	79.343	717	717;255;201	0	182.92	0.58184	1.1793	12354000000	4012300000	8341700000	1419700000	499970000	919730000	955720000	328880000	626850000
Q3ULD5	Q3ULD5	Methylcrotonoyl-CoA carboxylase beta chain, mitochondrial	Mccc2	NaN	NaN	NaN	NaN	0.21634	0.78962	NaN	NaN	0.35481	0.91566	NaN	NaN	NaN	NaN	0.41187	0.62498	0.51595	0.80456	NaN	NaN	1.2975	1.1537	0.91289	1.1402	5	5	5	13.7	13.7	13.7	61.378	563	563	0	7.6878	0.53983	0.97555	720560000	475670000	244890000	0	0	0	93691000	65050000	28642000
Q9D1I5;A0A0U1RQ27	Q9D1I5;A0A0U1RQ27	Methylmalonyl-CoA epimerase, mitochondrial	Mcee	0.22508	1.4593	0.24179	1.5172	0.24567	1.4396	0.40774	1.4018	0.43117	1.6613	0.41301	1.7488	0.99755	1.3844	0.73372	1.547	0.70747	1.3436	1.8982	1.887	1.2193	1.2331	1.2799	1.6873	5	5	5	32.6	32.6	32.6	19.017	178	178;124	0	33.605	0.44332	1.5161	4379200000	2814400000	1564800000	595140000	416350000	178790000	252500000	174150000	78353000
Q8K5B2;D3Z1G3	Q8K5B2;D3Z1G3	Multiple coagulation factor deficiency protein 2 homolog	Mcfd2	NaN	NaN	NaN	NaN	NaN	NaN	NaN	NaN	NaN	NaN	NaN	NaN	NaN	NaN	NaN	NaN	NaN	NaN	NaN	NaN	NaN	NaN	NaN	NaN	2	2	2	28.3	28.3	28.3	16.168	145	145;131	0	6.9246	0.75847	4.1784	205660000	51955000	153710000	19989000	9287600	10701000	0	0	0
Q3UN88;P21812	Q3UN88;P21812	Mast cell protease 4	Mcpt4	NaN	NaN	NaN	NaN	NaN	NaN	NaN	NaN	NaN	NaN	NaN	NaN	NaN	NaN	0.32036	0.54894	NaN	NaN	NaN	NaN	NaN	NaN	NaN	NaN	2	2	2	8.5	8.5	8.5	27.196	246	246;246	0	4.08	0.42411	1.2911	133390000	103730000	29655000	24615000	16323000	8292700	0	0	0
[truncated: 1,203 more rows]
[truncated: 30 more columns]

## Sheet: half-lives
Gene names	Protein names	tHalf_in gel	tHalf_c1_in gel	tHalf_c2_in gel	RNorm_in gel	Mitocarta
0610037L13Rik	UPF0587 protein C1orf123 homolog	7.03616	3.29347	10.7789	0.00409044
1110002E22Rik	NaN	NaN	NaN	NaN	NaN
[truncated: 1,804 more rows]
