# Supplementary material for: PERM1 interacts with the MICOS-MIB complex to connect the mitochondria and sarcolemma via ankyrin B
Source: Nat Commun. 2021 Aug 12;12:4900. doi: 10.1038/s41467-021-25185-3 (PMC8361071; doi:10.1038/s41467-021-25185-3)
Supplement: Supplementary file 9 — Source Data [file 41467_2021_25185_MOESM9_ESM.zip]

Archive with 6 entries (6 files):
- Source data/Source_Data_Fig_1.xlsx
- Source data/Source_Data_Fig_3.xlsx
- Source data/Source_Data_Fig_4.xlsx
- Source data/Source_Data_Fig_5.xlsx
- Source data/Source_Data_Fig_6.xlsx
- Source data/Source_Data_Supplement.xlsx
