# Supplementary material for: PERM1 interacts with the MICOS-MIB complex to connect the mitochondria and sarcolemma via ankyrin B
Source: Nat Commun. 2021 Aug 12;12:4900. doi: 10.1038/s41467-021-25185-3 (PMC8361071; doi:10.1038/s41467-021-25185-3)
Supplement: Supplementary file 9 — Source Data [file 41467_2021_25185_MOESM9_ESM.zip › Source data/Source_Data_Fig_1.xlsx]

## Sheet: Sheet1
Figure 1
A - uncropped Western blot	PERM1
												numbers 1-2 = wt heart
												numbers 3-4 = Perm1-/- heart
												numbers 5-6 = wt TA muscle
												numbers 7-8 = Perm1-/- TA muscle
	stain-free control
B - running experiment	Speed	Genotype	# of animals successful attempt	% Successful	% fail
	8 m/min	WT	9	100	0
	10 m/min	WT	9	100	0
	12 m/min	WT	9	100	0
	14 m/min	WT	9	100	0
	16 m/min	WT	6	66.6667	33.3333
	18 m/min	WT	2	22.2222	77.7778
	8 m/min	Perm1-/-	9	100	0
	10 m/min	Perm1-/-	9	100	0
	12 m/min	Perm1-/-	9	100	0
	14 m/min	Perm1-/-	8	88.8889	11.1111
	16 m/min	Perm1-/-	0	0	100
	18 m/min	Perm1-/-	0	0	100
C - RER measurement	animal #	genotype	speed [m/min]	RER
	641667	WT	0	0.583
	682175	WT	0	0.692
	684791	WT	0	0.642
	684803	WT	0	0.645
	645434	WT	0	0.675
	641664	WT	0	0.701
	641663	WT	0	0.736
	641684	WT	0	0.657
	645431	WT	0	0.563
	641671	Perm1 -/-	0	0.644
	682172	Perm1 -/-	0	0.58
	684790	Perm1 -/-	0	0.557
	684805	Perm1 -/-	0	0.666
	641688	Perm1 -/-	0	0.694
	643252	Perm1 -/-	0	0.854
	641666	Perm1 -/-	0	0.653
	641686	Perm1 -/-	0	0.651
	643248	Perm1 -/-	0	0.56
	641667	WT	8	0.743
	682175	WT	8	0.705
	684791	WT	8	0.905
	684803	WT	8	0.758
	645434	WT	8	0.738
	641664	WT	8	0.793
	641663	WT	8	0.751
	641684	WT	8	0.788
	645431	WT	8	0.827
	641671	Perm1 -/-	8	0.786
	682172	Perm1 -/-	8	0.834
	684790	Perm1 -/-	8	0.719
	684805	Perm1 -/-	8	0.912
	641688	Perm1 -/-	8	0.786
	643252	Perm1 -/-	8	0.877
	641666	Perm1 -/-	8	0.814
	641686	Perm1 -/-	8	0.773
	643248	Perm1 -/-	8	0.813
	641667	WT	10	0.741
	682175	WT	10	0.722
	684791	WT	10	0.88
	684803	WT	10	0.76
	645434	WT	10	0.749
	641664	WT	10	0.804
	641663	WT	10	0.742
	641684	WT	10	0.76
	645431	WT	10	0.803
	641671	Perm1 -/-	10	0.797
	682172	Perm1 -/-	10	0.822
	684790	Perm1 -/-	10	0.707
	684805	Perm1 -/-	10	0.891
	641688	Perm1 -/-	10	0.765
	643252	Perm1 -/-	10	0.882
	641666	Perm1 -/-	10	0.786
	641686	Perm1 -/-	10	0.778
	643248	Perm1 -/-	10	0.834
	641667	WT	12	0.748
	682175	WT	12	0.721
	684791	WT	12	0.872
	684803	WT	12	0.763
	645434	WT	12	0.762
	641664	WT	12	0.844
	641663	WT	12	0.734
	641684	WT	12	0.758
	645431	WT	12	0.812
	641671	Perm1 -/-	12	0.806
	682172	Perm1 -/-	12	0.837
	684790	Perm1 -/-	12	0.738
	684805	Perm1 -/-	12	0.888
	641688	Perm1 -/-	12	0.774
	643252	Perm1 -/-	12	0.936
	641666	Perm1 -/-	12	0.79
	641686	Perm1 -/-	12	0.798
	643248	Perm1 -/-	12	0.84
	641667	WT	14	0.76
	682175	WT	14	0.741
	684791	WT	14	0.879
	684803	WT	14	0.765
	645434	WT	14	0.802
	641664	WT	14	0.895
	641663	WT	14	0.757
	641684	WT	14	0.784
	645431	WT	14	0.811
	641671	Perm1 -/-	14	0.808
	682172	Perm1 -/-	14	NaN
	684790	Perm1 -/-	14	0.766
	684805	Perm1 -/-	14	0.921
	641688	Perm1 -/-	14	0.798
	643252	Perm1 -/-	14	0.958
	641666	Perm1 -/-	14	0.804
	641686	Perm1 -/-	14	0.85
	643248	Perm1 -/-	14	0.848
D - inverted screen	Animal #	Genotype	Minutes
	641667	WT	4.13
	641671	Perm1-/-	1.38
	682175	WT	7.37
	682172	Perm1-/-	2.09
	684791	WT	12
	684790	Perm1-/-	12
	684803	WT	9.05
	684805	Perm1-/-	9.36
	645434	WT	12
	641688	Perm1-/-	2.57
	641664	WT	5.4
	643252	Perm1-/-	3.5
	641663	WT	12
	641666	Perm1-/-	12
	641684	WT	12
	641686	Perm1-/-	2.3
	645431	WT	10.36
	643248	Perm1-/-	2.22
E - weigth test	animal #	genotype	weigth	time (s)
	641667	WT	20	3
	682175	WT	20	3
	684791	WT	20	3
	684803	WT	20	3
	645434	WT	20	3
	641664	WT	20	3
	641663	WT	20	3
	641684	WT	20	3
	645431	WT	20	3
	641671	Perm1-/-	20	3
	682172	Perm1-/-	20	3
	684790	Perm1-/-	20	3
	684805	Perm1-/-	20	3
	641688	Perm1-/-	20	1.66667
	643252	Perm1-/-	20	3
	641666	Perm1-/-	20	2.33333
	641686	Perm1-/-	20	3
	643248	Perm1-/-	20	3
	641667	WT	33	3
	682175	WT	33	3
	684791	WT	33	2.66667
	684803	WT	33	3
	645434	WT	33	2
	641664	WT	33	3
	641663	WT	33	3
	641684	WT	33	3
	645431	WT	33	3
	641671	Perm1-/-	33	3
	682172	Perm1-/-	33	3
	684790	Perm1-/-	33	3
	684805	Perm1-/-	33	2.33333
	641688	Perm1-/-	33	0
	643252	Perm1-/-	33	3
	641666	Perm1-/-	33	2.33333
	641686	Perm1-/-	33	1
	643248	Perm1-/-	33	1.33333
	641667	WT	46	3
	682175	WT	46	1.66667
	684791	WT	46	2.66667
	684803	WT	46	2.66667
	645434	WT	46	2.66667
	641664	WT	46	2.66667
	641663	WT	46	3
	641684	WT	46	2.66667
	645431	WT	46	2
	641671	Perm1-/-	46	3
	682172	Perm1-/-	46	2.33333
	684790	Perm1-/-	46	3
	684805	Perm1-/-	46	2.33333
	641688	Perm1-/-	46	0
	643252	Perm1-/-	46	2.66667
	641666	Perm1-/-	46	2.66667
	641686	Perm1-/-	46	0
	643248	Perm1-/-	46	0
	641667	WT	59	3
	682175	WT	59	1.66667
	684791	WT	59	2.33333
	684803	WT	59	3
	645434	WT	59	2
	641664	WT	59	2.33333
	641663	WT	59	3
	641684	WT	59	3
	645431	WT	59	2.66667
	641671	Perm1-/-	59	1
	682172	Perm1-/-	59	1.33333
	684790	Perm1-/-	59	2.33333
	684805	Perm1-/-	59	2.33333
	641688	Perm1-/-	59	0
	643252	Perm1-/-	59	3
	641666	Perm1-/-	59	2.66667
	641686	Perm1-/-	59	0
	643248	Perm1-/-	59	0
	641667	WT	72	1
	682175	WT	72	1
	684791	WT	72	1.33333
	684803	WT	72	1
	645434	WT	72	1.33333
	641664	WT	72	1
	641663	WT	72	2
	641684	WT	72	1.33333
	645431	WT	72	1.33333
	641671	Perm1-/-	72	0
	682172	Perm1-/-	72	0
	684790	Perm1-/-	72	1.33333
	684805	Perm1-/-	72	1.33333
	641688	Perm1-/-	72	0
	643252	Perm1-/-	72	1.33333
	641666	Perm1-/-	72	1.33333
	641686	Perm1-/-	72	0
	643248	Perm1-/-	72	0
	641667	WT	85	0
	682175	WT	85	0
	684791	WT	85	0
	684803	WT	85	0
	645434	WT	85	0
	641664	WT	85	0
	641663	WT	85	1.66667
	641684	WT	85	0
	645431	WT	85	0
	641671	Perm1-/-	85	0
	682172	Perm1-/-	85	0
	684790	Perm1-/-	85	0
	684805	Perm1-/-	85	0
	641688	Perm1-/-	85	0
	643252	Perm1-/-	85	0
	641666	Perm1-/-	85	0
	641686	Perm1-/-	85	0
	643248	Perm1-/-	85	0
F - SDH staining, uncropped images	WT								Perm1-/-
G - mtDNA copy number	Well	Mouse	Genotype	Muscle	Cq actin 1	Cq actin 2	Cq CytB 1	Cq CytB 2	Av(CytB)-Av(actin)	2^-dCT	Av WT	2^-dCT/AvWT
	E01	109 WT	WT	soleus	23.86	23.83	13.98	14.14	-9.78	881.709	815.885	1.08068
	E02	130 WT	WT	soleus	22.91	23.11	13.43	13.62	-9.49	717.177		0.879018
	E03	132 WT	WT	soleus	23.9	23.99	13.98	14.07	-9.92	965.779		1.18372
	E04	141 WT	WT	soleus	23.25	22.98	13.61	13.72	-9.45	698.873		0.856584
	E05	110 KO	Perm1-/-	soleus	25.42	25.5	16.56	16.79	-8.79	442.487		0.54234
	E06	131 KO	Perm1-/-	soleus	24.08	24.2	14.5	14.75	-9.51	730.556		0.895416
	E07	133 KO	Perm1-/-	soleus	22.4	23.16	13.93	14.02	-8.8	446.789		0.547613
	E08	143 KO	Perm1-/-	soleus	24.41	24.6	15.14	15.14	-9.36	656.268		0.804363
H - Quantification of mitochondria at capillaries	Mito #	Capillary	Animal	Genotype
	63	1	73	WT
	43	2	73	WT
	50	3	73	WT
	26	4	73	WT
	45	5	73	WT
	40	6	73	WT
	18	7	73	WT
	32	8	73	WT
	39	9	73	WT
	11	1	85	Perm1-/-
	22	2	85	Perm1-/-
	30	3	85	Perm1-/-
	21	4	85	Perm1-/-
	15	5	85	Perm1-/-
	24	6	85	Perm1-/-
	7	7	85	Perm1-/-
	50	8	85	Perm1-/-
	13	9	85	Perm1-/-
I - Costaining PERM1, TOM20, uncropped and unadjusted images	WT, PERM1								WT, TOM20									Perm1-/-, PERM1									Perm1-/-, TOM20
J - CellProfiler, TOM20	ImageNumber	ObjectNumber	Genotype	Fiber type	RadialDistribution_MeanFrac_tom20_1of6	RadialDistribution_MeanFrac_tom20_2of6	RadialDistribution_MeanFrac_tom20_3of6	RadialDistribution_MeanFrac_tom20_4of6	RadialDistribution_MeanFrac_tom20_5of6	RadialDistribution_MeanFrac_tom20_6of6
	1	2	WT	IIa	0.652515	0.690685	0.753991	0.798799	0.877491	1.29135
	1	4	WT	IIa	0.658103	0.709029	0.775458	0.780278	0.89627	1.34652
	1	6	WT	IIa	0.567067	0.596392	0.624958	0.705582	0.890217	1.48393
	1	7	WT	IIa	0.595652	0.663534	0.743912	0.749554	0.867046	1.14088
	1	11	WT	IIa	0.667058	0.65846	0.715546	0.794971	0.957878	1.34504
	1	13	WT	IIa	0.597769	0.58674	0.643303	0.660849	0.812077	1.5447
	1	15	WT	IIa	0.653851	0.68386	0.697423	0.733478	0.904688	1.31823
	1	19	WT	IIa	0.589129	0.594357	0.653351	0.700174	0.81932	1.29528
	1	25	WT	IIa	0.679037	0.626953	0.648772	0.621519	0.730416	1.47843
	1	28	WT	IIa	0.585065	0.554108	0.568229	0.635353	0.855428	1.49571
	1	31	WT	IIa	0.575704	0.611766	0.625414	0.691792	0.942611	1.45649
	1	32	WT	IIa	0.703774	0.693464	0.640703	0.696388	0.821497	1.44388
	1	36	WT	IIa	0.482499	0.522519	0.567011	0.706174	0.989411	1.39404
	1	38	WT	IIa	0.613405	0.63289	0.606858	0.651408	0.823992	1.54044
	1	39	WT	IIa	0.608116	0.581526	0.624738	0.684927	0.897426	1.40623
	1	42	WT	IIa	0.545954	0.562786	0.620388	0.68473	0.917976	1.466
	1	47	WT	IIa	0.613508	0.641195	0.666916	0.705137	0.898388	1.25097
	1	50	WT	IIa	0.598672	0.613653	0.647445	0.694503	0.833116	1.43026
	1	52	WT	IIa	0.616188	0.604119	0.602738	0.65137	0.80135	1.57827
	1	56	WT	IIa	0.651626	0.608625	0.623413	0.667957	0.810014	1.45829
	1	60	WT	IIa	0.58387	0.615841	0.661736	0.717877	0.874458	1.47662
	1	62	WT	IIa	0.538936	0.512296	0.565322	0.64768	0.801298	1.53908
	1	64	WT	IIa	0.573534	0.553837	0.562747	0.60996	0.762045	1.52234
	1	70	WT	IIa	0.609123	0.668417	0.666886	0.702229	0.811388	1.39189
	1	71	WT	IIa	0.49331	0.526484	0.568027	0.649024	0.904582	1.40003
	1	72	WT	IIa	0.616534	0.626809	0.615861	0.68785	0.930336	1.40692
	1	73	WT	IIa	0.668113	0.667424	0.657551	0.705149	0.839737	1.46539
	1	77	WT	IIa	0.79789	0.718628	0.723359	0.828598	0.970163	1.26186
	1	80	WT	IIa	0.604558	0.682734	0.750933	0.822669	0.988503	1.28646
	1	81	WT	IIa	0.588434	0.568373	0.606726	0.661874	0.901881	1.51141
	1	82	WT	IIa	0.625373	0.602126	0.608996	0.659559	0.874999	1.54856
	1	85	WT	IIa	0.636777	0.676618	0.690107	0.723412	0.907254	1.37944
	1	89	WT	IIa	0.657497	0.655038	0.767883	0.731004	0.811606	1.42157
	2	4	WT	IIa	0.808829	0.728009	0.71586	0.745612	0.865191	1.3059
	2	7	WT	IIa	0.675144	0.665619	0.678728	0.713397	0.859767	1.48713
	2	16	WT	IIa	0.589658	0.595819	0.59022	0.700555	0.995369	1.42285
	2	17	WT	IIa	0.428767	0.438755	0.455394	0.622669	0.930362	1.51443
	2	19	WT	IIa	0.538721	0.559802	0.599774	0.682537	0.841247	1.45873
	2	25	WT	IIa	0.587675	0.579114	0.618097	0.789553	0.999058	1.23904
	2	27	WT	IIa	0.741542	0.70731	0.683755	0.704118	0.858162	1.40166
	2	31	WT	IIa	0.607502	0.641293	0.636695	0.703558	0.915633	1.47498
	2	35	WT	IIa	0.551192	0.561065	0.601885	0.67686	0.905155	1.46616
	2	36	WT	IIa	0.761545	0.720813	0.744456	0.771783	0.893992	1.34737
	2	38	WT	IIa	0.598645	0.612825	0.630893	0.687002	0.864881	1.45102
	2	39	WT	IIa	0.63248	0.665261	0.723944	0.765362	0.910039	1.31098
	2	42	WT	IIa	0.604678	0.634058	0.652747	0.707306	0.87115	1.46602
	2	44	WT	IIa	0.68273	0.695668	0.747457	0.838326	0.885032	1.30038
	2	45	WT	IIa	0.629898	0.622124	0.652651	0.723551	0.926309	1.43847
	2	46	WT	IIa	0.554355	0.560693	0.620197	0.719864	0.873038	1.4035
	2	47	WT	IIa	0.610908	0.658456	0.683047	0.739735	0.8877	1.3666
	2	49	WT	IIa	0.611967	0.613774	0.645113	0.694797	0.879899	1.44313
	2	50	WT	IIa	0.888782	0.910735	0.900494	0.858421	0.8181	1.2488
	2	56	WT	IIa	0.604224	0.579533	0.610655	0.66394	0.837308	1.39435
	2	58	WT	IIa	0.690581	0.71387	0.728749	0.729721	0.867894	1.35671
	2	61	WT	IIa	0.635026	0.628604	0.653444	0.705417	0.850577	1.47954
	2	62	WT	IIa	0.562532	0.597269	0.622629	0.694904	0.894236	1.47843
	2	64	WT	IIa	0.769818	0.767556	0.755678	0.7666	0.845952	1.23318
	2	65	WT	IIa	0.591477	0.613993	0.632116	0.687181	0.886728	1.47992
	2	67	WT	IIa	0.635202	0.657873	0.671541	0.728549	0.902554	1.3858
	2	72	WT	IIa	0.607746	0.638834	0.663054	0.738886	0.984852	1.41099
	2	74	WT	IIa	0.623355	0.649056	0.669822	0.712274	0.861517	1.43871
	2	85	WT	IIa	0.656123	0.672358	0.685363	0.717779	0.909399	1.44266
	2	87	WT	IIa	0.582099	0.618418	0.658554	0.733971	0.925512	1.42102
	2	91	WT	IIa	0.732189	0.685651	0.65344	0.692856	0.848892	1.34552
	2	97	WT	IIa	0.596332	0.590814	0.605813	0.679534	0.870292	1.56149
	2	99	WT	IIa	0.636776	0.651466	0.688455	0.762538	0.9775	1.32334
	2	100	WT	IIa	0.660731	0.704971	0.702327	0.737512	0.896082	1.2603
	2	106	WT	IIa	0.609843	0.608305	0.613552	0.698862	0.849807	1.38658
	2	108	WT	IIa	0.605534	0.645268	0.669355	0.717599	0.915754	1.46381
	2	110	WT	IIa	0.514393	0.563778	0.621908	0.714561	0.831769	1.29316
	2	111	WT	IIa	0.621305	0.623723	0.651164	0.716512	0.914728	1.36712
	2	112	WT	IIa	0.622008	0.631972	0.624996	0.681716	0.889668	1.49378
	2	113	WT	IIa	0.450943	0.485797	0.536686	0.619463	0.876488	1.57476
	2	116	WT	IIa	0.792701	0.786065	0.78568	0.776746	0.878029	1.31203
	2	118	WT	IIa	0.512349	0.532623	0.564305	0.61399	0.800217	1.67704
	6	3	WT	IIa	0.74661	0.693997	0.713393	0.811806	0.938236	1.31534
	6	5	WT	IIa	0.576733	0.589973	0.623211	0.686064	0.923441	1.47796
	6	7	WT	IIa	0.655676	0.630684	0.638528	0.684981	0.874379	1.51317
	6	10	WT	IIa	0.683042	0.688405	0.707389	0.722169	0.876473	1.38754
	6	14	WT	IIa	0.594857	0.624783	0.648153	0.698165	0.836544	1.44267
	6	15	WT	IIa	0.556672	0.598126	0.61302	0.67459	0.925134	1.51791
	6	17	WT	IIa	0.563105	0.630546	0.638271	0.708928	0.842242	1.35637
	6	18	WT	IIa	0.609763	0.631764	0.689818	0.747351	0.954439	1.39459
	6	22	WT	IIa	0.631865	0.63409	0.690719	0.739558	0.913776	1.33699
	6	23	WT	IIa	0.601986	0.654181	0.676392	0.725959	0.917552	1.45127
	6	27	WT	IIa	0.518058	0.541441	0.569638	0.680987	0.95033	1.50086
	6	28	WT	IIa	0.685916	0.631532	0.630458	0.663736	0.807741	1.40986
	6	29	WT	IIa	0.733065	0.740054	0.754049	0.827094	0.934646	1.13175
	6	33	WT	IIa	0.621172	0.604422	0.62438	0.728367	0.971741	1.30437
	6	35	WT	IIa	0.586067	0.543892	0.589748	0.676556	0.915558	1.54889
	6	39	WT	IIa	0.701203	0.692558	0.713574	0.751205	0.913017	1.39234
	6	45	WT	IIa	0.558233	0.562049	0.587737	0.606508	0.815911	1.6081
	6	46	WT	IIa	0.549282	0.584718	0.642568	0.696838	0.918274	1.47726
	6	48	WT	IIa	0.532096	0.546056	0.60987	0.697989	0.910598	1.52503
	6	53	WT	IIa	1.0516	1.09639	0.809984	0.743098	0.856954	1.29204
	6	54	WT	IIa	0.747946	0.689179	0.710705	0.768097	0.88305	1.3869
	6	55	WT	IIa	0.634302	0.601184	0.631307	0.692728	0.870539	1.48379
	6	58	WT	IIa	0.581884	0.563949	0.591726	0.637477	0.784231	1.57946
	6	59	WT	IIa	0.528045	0.527437	0.542078	0.628596	0.954179	1.53974
	6	60	WT	IIa	0.649213	0.607643	0.644918	0.685939	0.811674	1.4067
	6	64	WT	IIa	0.550519	0.584431	0.649375	0.734525	0.914569	1.39129
	6	65	WT	IIa	0.500608	0.541508	0.539997	0.635356	0.953155	1.55946
	6	68	WT	IIa	0.630428	0.636673	0.628536	0.658279	0.883005	1.48787
	6	70	WT	IIa	0.681091	0.627922	0.638107	0.697986	0.895468	1.40391
	6	72	WT	IIa	0.577345	0.538755	0.564603	0.603407	0.816976	1.58026
	6	75	WT	IIa	0.551331	0.568825	0.585934	0.634256	0.837249	1.43591
	6	79	WT	IIa	0.509022	0.495651	0.54705	0.676723	0.937082	1.4735
	6	80	WT	IIa	0.551413	0.606886	0.612666	0.662345	0.82369	1.41823
	6	83	WT	IIa	0.679932	0.658922	0.696759	0.722753	0.841356	1.34061
	6	89	WT	IIa	0.532788	0.518598	0.561351	0.637137	0.913247	1.56304
	6	90	WT	IIa	0.594034	0.635475	0.671381	0.698583	0.885207	1.323
	6	98	WT	IIa	0.621362	0.626814	0.660599	0.692929	0.886281	1.4386
	6	100	WT	IIa	0.55044	0.571288	0.633356	0.749893	1.05835	1.36002
	6	101	WT	IIa	0.593075	0.583878	0.625935	0.713472	0.863244	1.46595
	6	105	WT	IIa	0.775989	0.739468	0.714025	0.764413	0.856654	1.35953
	6	106	WT	IIa	0.654643	0.63923	0.697371	0.735392	0.865032	1.41443
	6	107	WT	IIa	0.535737	0.561514	0.628319	0.717654	0.904183	1.48
	6	111	WT	IIa	0.552263	0.546248	0.555655	0.644125	1.00188	1.48135
	6	114	WT	IIa	0.591261	0.616989	0.677338	0.747274	0.973236	1.32929
	6	116	WT	IIa	0.631456	0.672086	0.737742	0.839052	1.09721	1.15181
	2	1	Perm1-/-	IIa	0.710832	0.612312	0.62325	0.709972	0.905587	1.45944
	2	4	Perm1-/-	IIa	0.621235	0.665074	0.708919	0.779532	0.863893	1.30057
	2	8	Perm1-/-	IIa	0.637692	0.649409	0.677878	0.745883	0.921953	1.32387
	2	11	Perm1-/-	IIa	0.534514	0.589949	0.668606	0.763755	0.932619	1.44218
	2	13	Perm1-/-	IIa	0.630891	0.627878	0.681795	0.698982	0.819384	1.46294
	2	14	Perm1-/-	IIa	0.546912	0.615707	0.647229	0.711493	0.925183	1.43638
	2	17	Perm1-/-	IIa	0.695316	0.712117	0.754249	0.770963	0.825385	1.40274
	2	18	Perm1-/-	IIa	0.596096	0.67414	0.648936	0.714863	0.804107	1.54396
	2	20	Perm1-/-	IIa	0.556492	0.548493	0.625285	0.696435	0.848128	1.49171
	2	21	Perm1-/-	IIa	0.555312	0.587834	0.621522	0.683859	0.841644	1.53141
	2	24	Perm1-/-	IIa	0.550656	0.617843	0.765174	0.813803	0.88088	1.41782
	2	25	Perm1-/-	IIa	0.866152	0.805462	0.730616	0.73842	1.01224	1.30286
	2	27	Perm1-/-	IIa	0.828161	0.862303	0.854371	0.801708	0.844712	1.3481
	2	30	Perm1-/-	IIa	0.733861	0.70994	0.727923	0.76418	0.859005	1.38043
	2	32	Perm1-/-	IIa	0.786292	0.751071	0.759066	0.771462	0.965213	1.16902
	2	33	Perm1-/-	IIa	0.514979	0.510131	0.54111	0.671168	0.835264	1.61365
	2	36	Perm1-/-	IIa	0.717366	0.716703	0.758199	0.83074	0.980813	1.2602
	2	41	Perm1-/-	IIa	0.617191	0.602607	0.620406	0.691488	0.858822	1.53744
	2	42	Perm1-/-	IIa	0.674483	0.606263	0.580822	0.646429	0.800585	1.58584
	2	48	Perm1-/-	IIa	0.696675	0.682936	0.704003	0.772541	0.916976	1.34296
	2	51	Perm1-/-	IIa	0.754252	0.794439	0.801179	0.813944	0.891749	1.23877
	2	53	Perm1-/-	IIa	0.693064	0.686513	0.670043	0.741521	0.935793	1.35916
	2	56	Perm1-/-	IIa	0.807575	0.702326	0.729019	0.729324	0.852935	1.4221
	2	57	Perm1-/-	IIa	0.759392	0.756677	0.749699	0.774186	0.901933	1.31992
	2	63	Perm1-/-	IIa	0.503966	0.511311	0.557968	0.688044	0.832894	1.53085
	2	67	Perm1-/-	IIa	0.732681	0.751518	0.76737	0.769555	0.811843	1.43612
	2	68	Perm1-/-	IIa	0.701036	0.713916	0.665899	0.691267	0.814132	1.49222
	2	71	Perm1-/-	IIa	0.682454	0.678441	0.702817	0.749776	0.859927	1.45895
	2	72	Perm1-/-	IIa	0.69635	0.702542	0.789054	0.811075	0.933053	1.29694
	2	74	Perm1-/-	IIa	0.594826	0.603111	0.622811	0.701002	0.926707	1.45175
	2	77	Perm1-/-	IIa	0.71752	0.715892	0.718261	0.753007	0.871309	1.34309
	2	78	Perm1-/-	IIa	0.447237	0.459534	0.490852	0.557432	0.723076	1.78005
	2	79	Perm1-/-	IIa	0.97174	0.959381	0.947186	0.913772	0.926793	1.10428
	2	80	Perm1-/-	IIa	0.717922	0.695769	0.715826	0.738626	0.853834	1.3608
	2	82	Perm1-/-	IIa	0.636189	0.681565	0.739743	0.836887	0.92022	1.32148
	2	83	Perm1-/-	IIa	0.67868	0.698571	0.688996	0.784347	0.911552	1.39692
	2	88	Perm1-/-	IIa	0.746343	0.721015	0.72371	0.721875	0.860675	1.38009
	2	89	Perm1-/-	IIa	0.554273	0.60365	0.634846	0.697076	0.85427	1.37331
	3	1	Perm1-/-	IIa	0.626266	0.62425	0.640301	0.714136	0.923815	1.42959
	3	4	Perm1-/-	IIa	0.777792	0.757693	0.750182	0.770898	0.874026	1.30878
	3	5	Perm1-/-	IIa	0.462034	0.482644	0.514583	0.566811	0.727086	1.73838
	3	6	Perm1-/-	IIa	0.752683	0.723081	0.748048	0.776387	0.877145	1.31207
	3	7	Perm1-/-	IIa	0.997428	0.995828	0.976262	0.936259	0.927531	1.08355
	3	8	Perm1-/-	IIa	0.6588	0.713495	0.763459	0.849569	0.925472	1.28891
	3	13	Perm1-/-	IIa	0.603168	0.645692	0.679314	0.734922	0.903417	1.42354
	3	14	Perm1-/-	IIa	0.733452	0.726728	0.746857	0.747353	0.866771	1.35965
	3	15	Perm1-/-	IIa	0.583312	0.634434	0.656083	0.716721	0.865522	1.33677
	3	17	Perm1-/-	IIa	0.833981	0.792667	0.786973	0.800596	0.875456	1.32543
	3	18	Perm1-/-	IIa	0.683774	0.814313	0.795439	0.788887	0.943902	1.25053
	3	22	Perm1-/-	IIa	0.697768	0.764283	0.76261	0.772215	0.867707	1.3745
	3	23	Perm1-/-	IIa	0.549418	0.62593	0.682675	0.803992	0.951259	1.29163
	3	24	Perm1-/-	IIa	0.589615	0.615922	0.599848	0.652326	0.843962	1.56621
	3	25	Perm1-/-	IIa	0.907989	0.903291	0.899286	0.836191	0.863764	1.26025
	3	28	Perm1-/-	IIa	0.574412	0.666964	0.717878	0.843898	0.997674	1.1848
	3	29	Perm1-/-	IIa	0.656369	0.666131	0.671685	0.720399	0.833919	1.49152
	3	30	Perm1-/-	IIa	0.701317	0.717729	0.719096	0.751819	0.814429	1.47295
	3	32	Perm1-/-	IIa	0.747409	0.749625	0.755444	0.775632	0.926003	1.31443
	3	37	Perm1-/-	IIa	0.590932	0.609854	0.663302	0.732964	0.895028	1.33646
	3	38	Perm1-/-	IIa	0.717157	0.805975	0.821589	0.853062	0.898551	1.26098
	3	41	Perm1-/-	IIa	0.706244	0.692652	0.7291	0.769105	0.89173	1.34744
	3	43	Perm1-/-	IIa	0.677379	0.658281	0.69273	0.750024	0.867624	1.34299
	3	44	Perm1-/-	IIa	0.760646	0.728762	0.745872	0.728962	0.830952	1.43281
	3	45	Perm1-/-	IIa	0.654407	0.768275	0.816777	0.843115	0.919531	1.30828
	3	46	Perm1-/-	IIa	0.653537	0.651589	0.663159	0.703161	0.781055	1.56265
	3	51	Perm1-/-	IIa	0.695228	0.74573	0.782438	0.836564	0.975666	1.21527
	3	58	Perm1-/-	IIa	0.706859	0.732231	0.742564	0.784112	0.92909	1.36496
	3	67	Perm1-/-	IIa	0.733492	0.700484	0.749	0.808534	0.9074	1.27138
	3	71	Perm1-/-	IIa	0.742282	0.792986	0.78289	0.800686	0.943455	1.19276
	3	72	Perm1-/-	IIa	0.714788	0.669315	0.704948	0.759038	0.972983	1.30571
	3	73	Perm1-/-	IIa	0.647089	0.663071	0.713109	0.747621	0.870991	1.46078
	3	74	Perm1-/-	IIa	0.824795	0.740781	0.755015	0.815112	0.88088	1.33747
	3	78	Perm1-/-	IIa	0.817399	0.799114	0.797114	0.820858	0.938997	1.2616
	3	80	Perm1-/-	IIa	0.688525	0.653401	0.722978	0.776716	0.896087	1.34812
	3	82	Perm1-/-	IIa	0.721925	0.666193	0.714768	0.759107	0.901204	1.36743
	3	85	Perm1-/-	IIa	0.70628	0.677888	0.708376	0.726309	0.89867	1.44892
	3	87	Perm1-/-	IIa	0.622729	0.669651	0.672296	0.728216	0.908802	1.39125
	3	88	Perm1-/-	IIa	0.707617	0.706668	0.712079	0.765378	0.885295	1.31475
	3	90	Perm1-/-	IIa	0.71339	0.73995	0.778887	0.76217	0.858672	1.27956
	3	91	Perm1-/-	IIa	0.698274	0.76652	0.766357	0.772162	0.877893	1.37066
	3	92	Perm1-/-	IIa	0.672133	0.657964	0.714975	0.735527	0.847492	1.40078
	3	96	Perm1-/-	IIa	0.722167	0.665948	0.667519	0.71768	0.811455	1.43338
	3	98	Perm1-/-	IIa	0.724484	0.670521	0.711416	0.737813	0.865243	1.44038
	3	102	Perm1-/-	IIa	0.662829	0.736732	0.763301	0.798631	0.909028	1.32014
	3	106	Perm1-/-	IIa	0.755492	0.722449	0.733472	0.812159	0.844324	1.40945
	5	4	Perm1-/-	IIa	0.631117	0.635728	0.684289	0.722292	0.876834	1.47929
	5	6	Perm1-/-	IIa	0.796256	0.752838	0.727953	0.756822	0.883671	1.39184
	5	10	Perm1-/-	IIa	0.623377	0.661235	0.720583	0.763047	0.949231	1.33284
	5	11	Perm1-/-	IIa	0.761929	0.737118	0.723853	0.78648	0.928509	1.32199
	5	13	Perm1-/-	IIa	0.613496	0.647407	0.685874	0.750686	0.888134	1.44581
	5	15	Perm1-/-	IIa	0.93321	0.84458	0.76813	0.794722	0.829898	1.36792
	5	16	Perm1-/-	IIa	0.817309	0.845392	0.828162	0.792602	0.856033	1.29462
	5	20	Perm1-/-	IIa	0.660083	0.681417	0.725765	0.807972	0.961351	1.31856
	5	24	Perm1-/-	IIa	1.03479	1.02668	0.960859	0.908188	0.807482	1.2134
	5	25	Perm1-/-	IIa	0.661164	0.619698	0.670984	0.721024	0.877431	1.48879
	5	26	Perm1-/-	IIa	0.647663	0.697831	0.762062	0.798597	0.793222	1.31183
	5	28	Perm1-/-	IIa	0.770005	0.770419	0.747014	0.80118	0.915232	1.3474
	5	33	Perm1-/-	IIa	0.694339	0.676551	0.694952	0.756149	0.912814	1.36241
	5	35	Perm1-/-	IIa	0.979011	0.930988	0.885588	0.825488	0.845127	1.27078
	5	37	Perm1-/-	IIa	0.553448	0.627249	0.661343	0.743936	0.899477	1.40827
	5	41	Perm1-/-	IIa	0.848594	0.826518	0.769023	0.761748	0.860067	1.3503
	5	47	Perm1-/-	IIa	0.594422	0.648716	0.705421	0.820015	0.951486	1.33881
	5	48	Perm1-/-	IIa	0.670787	0.718509	0.71093	0.763024	0.871114	1.44975
	5	50	Perm1-/-	IIa	0.640264	0.660058	0.673621	0.725884	0.907192	1.43741
	5	59	Perm1-/-	IIa	0.675779	0.709788	0.738411	0.831397	0.891585	1.33472
	5	60	Perm1-/-	IIa	0.71086	0.708751	0.707843	0.778402	0.926048	1.37252
	5	61	Perm1-/-	IIa	0.615074	0.648234	0.712817	0.812443	0.933446	1.32107
	5	64	Perm1-/-	IIa	0.705003	0.711019	0.753215	0.811617	0.904884	1.35009
	5	68	Perm1-/-	IIa	0.625293	0.672537	0.732746	0.802239	0.966196	1.3032
	5	71	Perm1-/-	IIa	0.677146	0.665087	0.690768	0.793881	1.00389	1.31256
	5	75	Perm1-/-	IIa	0.67029	0.676429	0.694187	0.715621	0.83614	1.3115
	5	76	Perm1-/-	IIa	0.712116	0.737308	0.772418	0.849135	0.833005	1.19639
	5	77	Perm1-/-	IIa	0.66677	0.684223	0.70213	0.764044	0.920509	1.40017
	5	85	Perm1-/-	IIa	1.10536	1.08483	0.96424	0.881773	0.812783	1.21031
	5	86	Perm1-/-	IIa	0.593526	0.656345	0.695941	0.7286	0.861344	1.40099
	5	94	Perm1-/-	IIa	0.691433	0.685699	0.701058	0.774693	0.907627	1.32327
	5	95	Perm1-/-	IIa	0.664019	0.744661	0.770279	0.828876	0.907574	1.30695
	5	96	Perm1-/-	IIa	0.63475	0.658501	0.671133	0.73356	0.910522	1.45507
	5	103	Perm1-/-	IIa	0.763771	0.712474	0.781678	0.798959	0.902179	1.27241
	5	109	Perm1-/-	IIa	0.800591	0.823386	0.788533	0.819518	0.963739	1.23573
	5	110	Perm1-/-	IIa	0.714483	0.731645	0.719423	0.777771	0.925597	1.36532
	5	115	Perm1-/-	IIa	0.631025	0.669861	0.731919	0.85006	0.946687	1.29783
	5	118	Perm1-/-	IIa	0.659003	0.630618	0.655387	0.725851	0.895424	1.39365
	5	119	Perm1-/-	IIa	0.643729	0.630854	0.708764	0.7904	0.949763	1.3026
	5	122	Perm1-/-	IIa	0.772031	0.746258	0.778596	0.838138	0.886487	1.31067
	5	123	Perm1-/-	IIa	0.699443	0.706508	0.740667	0.792915	0.94438	1.33601
	5	125	Perm1-/-	IIa	0.598039	0.646677	0.680638	0.715815	0.864992	1.4046
	5	126	Perm1-/-	IIa	0.724352	0.727837	0.72763	0.776206	0.879935	1.34236
	1	1	WT	I	0.492706	0.461508	0.506331	0.641694	1.00359	1.44868
	1	3	WT	I	0.613959	0.654807	0.681252	0.722716	0.867016	1.40827
	1	9	WT	I	0.652189	0.701066	0.704576	0.718974	0.853756	1.35509
	1	10	WT	I	0.56071	0.57715	0.589711	0.632821	0.765218	1.63786
	1	12	WT	I	0.58213	0.536596	0.562584	0.587757	0.727053	1.54495
	1	14	WT	I	0.754324	0.58914	0.55687	0.648977	0.89327	1.50738
	1	16	WT	I	0.717584	0.648154	0.632733	0.733047	0.971411	1.3865
	1	17	WT	I	0.635094	0.602714	0.59693	0.661399	0.778099	1.4465
	1	18	WT	I	0.58574	0.560506	0.60035	0.639255	0.86772	1.45909
	1	20	WT	I	0.63832	0.628385	0.638021	0.672937	0.835495	1.50441
	1	22	WT	I	0.433298	0.435223	0.485124	0.575225	0.830474	1.66411
	1	23	WT	I	0.450212	0.479223	0.555522	0.681662	1.07746	1.44766
	1	24	WT	I	0.672074	0.65483	0.64988	0.752612	0.966699	1.38504
	1	26	WT	I	0.520578	0.545834	0.596299	0.663769	0.9493	1.42353
	1	27	WT	I	0.523462	0.575393	0.618553	0.663635	0.820977	1.38133
	1	29	WT	I	0.579707	0.554503	0.561167	0.632934	0.896954	1.4746
	1	30	WT	I	0.570824	0.582823	0.610993	0.663647	0.924871	1.54592
	1	33	WT	I	0.554913	0.574738	0.559619	0.595184	0.792483	1.54218
	1	34	WT	I	0.789004	0.874124	0.833529	0.749886	0.819953	1.36019
	1	37	WT	I	0.496679	0.497262	0.55612	0.649443	0.867532	1.49894
	1	43	WT	I	0.532389	0.558213	0.571857	0.650262	0.790499	1.47654
	1	45	WT	I	0.539977	0.583698	0.614213	0.653491	0.870515	1.56556
	1	46	WT	I	0.571244	0.563217	0.62302	0.669177	0.787397	1.46608
	1	48	WT	I	0.459695	0.510045	0.61746	0.673058	0.808277	1.5005
	1	49	WT	I	0.52189	0.551341	0.597506	0.642792	0.838044	1.61
	1	51	WT	I	0.392191	0.445279	0.516885	0.584569	0.880561	1.64371
	1	53	WT	I	0.468658	0.484122	0.538272	0.597729	0.791918	1.62801
	1	55	WT	I	0.539974	0.546932	0.592212	0.625407	0.873972	1.61037
	1	57	WT	I	0.487494	0.475604	0.52806	0.595005	0.808294	1.63922
	1	59	WT	I	0.547924	0.576659	0.622793	0.692049	0.91473	1.47118
	1	63	WT	I	0.54858	0.57855	0.590105	0.639467	0.830086	1.56306
	1	66	WT	I	0.509061	0.48279	0.534135	0.600065	0.823569	1.61713
	1	67	WT	I	0.592652	0.588027	0.599394	0.624146	0.782651	1.59292
	1	68	WT	I	0.418979	0.460848	0.518575	0.616801	0.838244	1.63078
	1	69	WT	I	0.512413	0.544184	0.549421	0.663733	0.958506	1.53299
	1	76	WT	I	0.555982	0.558724	0.54937	0.612333	0.898872	1.53587
	1	78	WT	I	0.507834	0.552372	0.594055	0.632116	0.772707	1.5326
	1	79	WT	I	0.512731	0.526417	0.529775	0.593338	0.79245	1.62502
	1	83	WT	I	0.646688	0.617972	0.607894	0.677139	0.850294	1.41348
	1	84	WT	I	0.562703	0.616614	0.639285	0.698878	0.909936	1.40664
	1	86	WT	I	0.657398	0.625042	0.634784	0.717232	0.984271	1.38037
	1	87	WT	I	0.525405	0.550565	0.554514	0.599638	0.791236	1.54925
	1	88	WT	I	0.526526	0.546045	0.567688	0.667493	0.878385	1.51651
	2	1	WT	I	0.657768	0.588594	0.586495	0.662093	0.921257	1.53832
	2	2	WT	I	0.432704	0.464701	0.536918	0.645343	0.970117	1.50742
	2	5	WT	I	0.580915	0.599066	0.587707	0.632918	0.932264	1.47463
	2	6	WT	I	0.588386	0.558764	0.56809	0.614287	0.911222	1.50558
	2	8	WT	I	0.448062	0.471615	0.521698	0.579437	0.987526	1.55462
	2	10	WT	I	0.64631	0.635503	0.693065	0.725959	0.820574	1.39985
	2	13	WT	I	0.516761	0.535968	0.553826	0.628103	0.864499	1.61491
	2	15	WT	I	0.585391	0.572271	0.612858	0.671747	0.916595	1.41701
	2	22	WT	I	0.538113	0.553777	0.628709	0.810052	1.04985	1.34416
	2	29	WT	I	0.661528	0.688385	0.68519	0.730847	0.897954	1.42263
	2	30	WT	I	0.541383	0.500687	0.519281	0.592449	0.71064	1.41701
	2	33	WT	I	0.527272	0.556528	0.606664	0.660985	0.847275	1.54706
	2	34	WT	I	0.556768	0.588958	0.622976	0.697947	0.878785	1.40355
	2	41	WT	I	0.492606	0.528696	0.562669	0.613981	0.821476	1.63936
	2	43	WT	I	0.736691	0.596728	0.594112	0.629843	0.848928	1.57644
	2	48	WT	I	0.541014	0.575178	0.581383	0.656718	0.840856	1.52142
	2	51	WT	I	0.552031	0.560981	0.567726	0.645341	0.905769	1.59858
	2	52	WT	I	0.570304	0.587015	0.666302	0.752415	0.886308	1.38503
	2	53	WT	I	0.750198	0.719569	0.701364	0.741711	0.872106	1.34001
	2	54	WT	I	0.627381	0.633791	0.649469	0.654878	0.836832	1.53929
	2	55	WT	I	0.607076	0.633773	0.660828	0.70419	0.871809	1.46823
	2	57	WT	I	0.71126	0.679309	0.691241	0.696442	0.814968	1.4091
	2	60	WT	I	0.677149	0.683979	0.732373	0.795208	0.864885	1.26875
	2	63	WT	I	0.48322	0.497772	0.513508	0.582654	0.813239	1.64235
	2	68	WT	I	0.481145	0.503745	0.539298	0.616566	0.872191	1.59341
	2	70	WT	I	0.507422	0.526177	0.569366	0.666313	0.874071	1.45485
	2	71	WT	I	0.451611	0.487278	0.522102	0.593023	0.803332	1.64402
	2	73	WT	I	0.646475	0.698603	0.722758	0.753392	0.883174	1.37661
	2	75	WT	I	0.548596	0.552945	0.574157	0.636873	0.828638	1.48751
	2	77	WT	I	0.469685	0.505482	0.540572	0.621387	0.851231	1.63661
	2	78	WT	I	0.481633	0.5135	0.573174	0.659787	0.831841	1.40217
	2	79	WT	I	0.531513	0.541943	0.54171	0.55779	0.728799	1.60989
	2	80	WT	I	0.516404	0.512743	0.538888	0.617022	0.809388	1.47957
	2	86	WT	I	0.555943	0.563743	0.597437	0.630724	0.832225	1.54297
	2	88	WT	I	0.580252	0.59137	0.651146	0.735316	0.932533	1.34945
	2	89	WT	I	0.553751	0.552192	0.578963	0.655584	0.856479	1.52548
	2	90	WT	I	0.761191	0.727857	0.692081	0.723572	0.866699	1.36497
	2	92	WT	I	0.434117	0.45286	0.493134	0.568825	0.82393	1.65528
	2	96	WT	I	0.601625	0.627358	0.6322	0.682896	0.804575	1.31499
	2	98	WT	I	0.431736	0.459073	0.513764	0.568224	0.753342	1.44223
	2	101	WT	I	0.644932	0.685718	0.728686	0.79837	1.0081	1.25016
	2	102	WT	I	0.561631	0.586063	0.616462	0.651554	0.892913	1.52629
	2	103	WT	I	0.576724	0.569847	0.58076	0.643328	0.85158	1.5143
	2	104	WT	I	0.633904	0.6191	0.618354	0.703296	0.990689	1.41783
	2	105	WT	I	0.526544	0.564976	0.636102	0.694379	0.874638	1.3949
	2	107	WT	I	0.39222	0.41014	0.425504	0.523539	0.934976	1.69074
	2	109	WT	I	0.552146	0.524374	0.540973	0.597323	0.768634	1.50786
	2	114	WT	I	0.626542	0.58857	0.604861	0.679071	0.922266	1.52226
	2	115	WT	I	0.515281	0.594443	0.671342	0.77713	0.917374	1.38827
	2	117	WT	I	0.599803	0.645138	0.7249	0.885177	1.09987	1.16358
	2	119	WT	I	0.573836	0.58643	0.650007	0.754497	0.937797	1.46903
	6	2	WT	I	0.600356	0.6092	0.622227	0.67683	0.819261	1.46503
	6	4	WT	I	0.53225	0.510738	0.543331	0.615365	0.847284	1.58719
	6	8	WT	I	0.638016	0.618318	0.602076	0.667556	0.908625	1.45041
	6	9	WT	I	0.713639	0.679024	0.64402	0.702028	0.844202	1.38073
	6	11	WT	I	0.502106	0.586702	0.61175	0.644293	0.828215	1.43522
	6	12	WT	I	0.603297	0.610403	0.624856	0.715477	0.90559	1.45769
	6	13	WT	I	0.558905	0.582692	0.603393	0.656496	0.869704	1.52673
	6	16	WT	I	0.696398	0.68166	0.700598	0.763906	0.934009	1.37567
	6	19	WT	I	0.577862	0.622562	0.657523	0.729386	0.879669	1.40957
	6	20	WT	I	0.501515	0.513159	0.527611	0.566736	0.738277	1.52094
	6	21	WT	I	0.477818	0.456889	0.473442	0.547454	0.863288	1.71689
	6	24	WT	I	0.680647	0.655575	0.66635	0.675213	0.850068	1.37953
	6	25	WT	I	0.563105	0.577316	0.611011	0.708034	0.922193	1.21666
	6	26	WT	I	0.534918	0.577694	0.61138	0.662801	0.900889	1.51921
	6	30	WT	I	0.543755	0.61414	0.623569	0.69027	0.927584	1.40993
	6	31	WT	I	0.554365	0.517884	0.568932	0.692873	0.993247	1.47231
	6	32	WT	I	0.66973	0.640479	0.629524	0.668748	0.753022	1.362
	6	34	WT	I	0.446954	0.486205	0.526959	0.58725	0.85001	1.61006
	6	36	WT	I	0.467035	0.504142	0.546151	0.630228	0.96012	1.48275
	6	37	WT	I	0.567295	0.594361	0.582884	0.598881	0.85865	1.45632
	6	40	WT	I	0.592704	0.578537	0.624715	0.737263	1.03453	1.39818
	6	42	WT	I	0.622064	0.658882	0.671579	0.693654	0.788841	1.42269
	6	44	WT	I	0.696658	0.702038	0.714663	0.742131	0.854742	1.3837
	6	49	WT	I	0.498602	0.501454	0.550494	0.643619	0.853144	1.57936
	6	50	WT	I	0.544278	0.530288	0.555527	0.634387	0.864897	1.47295
	6	51	WT	I	0.457022	0.470974	0.510267	0.563549	0.825193	1.64294
	6	52	WT	I	0.562091	0.57067	0.601378	0.652661	0.840998	1.35696
	6	56	WT	I	0.876416	0.863959	0.772719	0.748358	0.952709	1.27318
	6	57	WT	I	0.565831	0.60531	0.624559	0.665145	0.800897	1.51682
	6	61	WT	I	0.479836	0.478628	0.534751	0.589047	0.82807	1.70165
	6	62	WT	I	0.475901	0.450839	0.476767	0.570723	0.797144	1.73395
	6	63	WT	I	0.460987	0.479406	0.51442	0.575804	0.806492	1.62452
	6	66	WT	I	0.581928	0.550451	0.572005	0.645318	0.828893	1.58318
	6	67	WT	I	0.636578	0.635264	0.61956	0.70118	0.901274	1.46122
	6	69	WT	I	0.661114	0.630255	0.683954	0.791904	0.998622	1.29084
	6	73	WT	I	0.462525	0.504752	0.56127	0.634991	0.901912	1.58899
	6	74	WT	I	0.475319	0.49552	0.574378	0.69029	0.954829	1.47003
	6	76	WT	I	0.514347	0.509961	0.536529	0.585558	0.767626	1.63764
	6	77	WT	I	0.462746	0.488039	0.543755	0.597232	0.78213	1.69841
	6	78	WT	I	0.633866	0.677789	0.67727	0.748784	0.898291	1.4526
	6	81	WT	I	0.481677	0.502169	0.544003	0.69158	0.946309	1.49247
	6	82	WT	I	0.416214	0.430638	0.50444	0.546924	0.785464	1.66058
	6	84	WT	I	0.554201	0.517075	0.531477	0.625471	0.967283	1.48086
	6	85	WT	I	0.598385	0.523594	0.55038	0.626302	0.847515	1.6243
	6	86	WT	I	0.462385	0.484617	0.497673	0.576595	0.827411	1.67966
	6	87	WT	I	0.752185	0.789894	0.754066	0.74649	0.863245	1.3362
	6	88	WT	I	0.550578	0.573762	0.58097	0.618506	0.865808	1.42851
	6	93	WT	I	0.600905	0.570878	0.603493	0.683196	0.881473	1.53203
	6	94	WT	I	0.430413	0.448181	0.508544	0.595712	0.823018	1.49291
	6	95	WT	I	0.543659	0.527516	0.536207	0.641589	0.892105	1.54
	6	97	WT	I	0.63807	0.612675	0.607909	0.676578	0.926416	1.5113
	6	102	WT	I	0.512038	0.567476	0.599111	0.675573	0.89763	1.52132
	6	103	WT	I	0.619899	0.583935	0.687529	0.788026	0.886984	1.32157
	6	104	WT	I	0.466551	0.494061	0.549438	0.69976	1.06815	1.46044
	6	109	WT	I	0.593346	0.632626	0.642459	0.73196	0.946539	1.40342
	6	110	WT	I	0.460065	0.467514	0.520811	0.588237	0.914331	1.59973
	6	112	WT	I	0.399524	0.451504	0.518139	0.613852	0.868479	1.65438
	6	113	WT	I	0.644432	0.680064	0.779648	1.02177	0.950795	1.18078
	6	115	WT	I	0.472576	0.539546	0.567313	0.674997	0.912617	1.47692
	2	3	Perm1-/-	I	0.393295	0.425431	0.547986	0.873721	1.12598	1.26436
	2	5	Perm1-/-	I	0.72209	0.764465	0.810388	0.899029	0.9965	1.1479
	2	10	Perm1-/-	I	0.600291	0.628993	0.668885	0.731797	0.94915	1.37762
	2	12	Perm1-/-	I	0.582566	0.604118	0.652121	0.748896	0.962926	1.38873
	2	15	Perm1-/-	I	0.618508	0.59958	0.560344	0.648033	0.897531	1.51568
	2	16	Perm1-/-	I	0.531744	0.540967	0.586842	0.752992	1.22362	1.21725
	2	22	Perm1-/-	I	0.467747	0.51757	0.541581	0.688344	0.982149	1.4134
	2	26	Perm1-/-	I	0.618365	0.640075	0.638532	0.70126	0.83273	1.47508
	2	28	Perm1-/-	I	0.687773	0.62253	0.63139	0.704593	0.973949	1.39013
	2	35	Perm1-/-	I	0.512041	0.504864	0.489118	0.540464	0.969234	1.5564
	2	37	Perm1-/-	I	0.592897	0.61019	0.615788	0.636818	0.795887	1.56881
	2	38	Perm1-/-	I	0.894148	0.913724	0.903543	0.916624	0.985067	1.10545
	2	40	Perm1-/-	I	0.652362	0.696511	0.701659	0.710515	0.95266	1.37648
	2	43	Perm1-/-	I	0.70479	0.603504	0.65206	0.715705	0.929818	1.48981
	2	45	Perm1-/-	I	0.605331	0.659576	0.759217	0.806766	0.919333	1.34651
	2	46	Perm1-/-	I	0.729877	0.738628	0.771083	0.752492	0.795374	1.47319
	2	47	Perm1-/-	I	0.755778	0.78535	0.80031	0.765672	0.855827	1.31226
	2	54	Perm1-/-	I	0.76693	0.7624	0.77725	0.821409	0.913269	1.31291
	2	55	Perm1-/-	I	0.578737	0.610394	0.616976	0.720642	1.02044	1.34323
	2	59	Perm1-/-	I	0.75377	0.753546	0.775404	0.818777	0.919384	1.29479
	2	60	Perm1-/-	I	0.81965	0.787109	0.794981	0.859029	0.975359	1.24907
	2	65	Perm1-/-	I	0.67354	0.646845	0.651421	0.711948	0.889441	1.45466
	2	69	Perm1-/-	I	0.775684	0.787837	0.701735	0.710374	0.848121	1.4014
	2	73	Perm1-/-	I	0.541676	0.552637	0.57883	0.617243	0.775303	1.64567
	2	75	Perm1-/-	I	0.599462	0.606002	0.671022	0.768949	0.921196	1.3696
	2	76	Perm1-/-	I	0.658601	0.663284	0.730517	0.756165	0.870156	1.3734
	2	85	Perm1-/-	I	1.05895	0.994932	0.959086	0.885104	0.860937	1.19401
	2	90	Perm1-/-	I	0.693199	0.683645	0.721172	0.775074	0.971513	1.29289
	3	2	Perm1-/-	I	0.577356	0.597734	0.679016	0.763873	0.887276	1.39636
	3	10	Perm1-/-	I	1.0731	0.990104	0.938733	0.896822	0.87119	1.18541
	3	12	Perm1-/-	I	0.680185	0.654688	0.655617	0.737698	0.887889	1.37852
	3	20	Perm1-/-	I	0.692243	0.680495	0.701595	0.75649	0.909339	1.34629
	3	26	Perm1-/-	I	0.718052	0.709361	0.713946	0.766529	0.862375	1.38422
	3	27	Perm1-/-	I	0.866433	0.938591	0.920859	0.84196	0.858123	1.20429
	3	33	Perm1-/-	I	0.781927	0.752737	0.747091	0.801085	0.963595	1.27453
	3	34	Perm1-/-	I	0.661477	0.716128	0.741891	0.772055	0.9038	1.33044
	3	35	Perm1-/-	I	0.982601	0.924543	0.880819	0.836329	0.900372	1.2408
	3	36	Perm1-/-	I	0.833181	0.778852	0.712982	0.734018	0.897871	1.36945
	3	39	Perm1-/-	I	0.733171	0.726662	0.768469	0.800825	0.907136	1.33179
	3	53	Perm1-/-	I	0.737231	0.73692	0.756814	0.845691	0.939016	1.29863
	3	54	Perm1-/-	I	0.736763	0.751934	0.7968	0.872364	0.986411	1.1877
	3	57	Perm1-/-	I	0.78417	0.74667	0.775689	0.825604	0.902177	1.31621
	3	60	Perm1-/-	I	0.750943	0.759741	0.76658	0.812384	0.910306	1.32379
	3	64	Perm1-/-	I	0.737849	0.750784	0.774913	0.803074	0.948554	1.31586
	3	70	Perm1-/-	I	0.627969	0.685566	0.691912	0.741365	0.97852	1.28993
	3	75	Perm1-/-	I	0.722731	0.708899	0.751539	0.835895	0.951062	1.31672
	3	77	Perm1-/-	I	0.760403	0.745647	0.751486	0.780843	0.92809	1.31936
	3	81	Perm1-/-	I	0.647262	0.695749	0.706282	0.75836	0.906873	1.35718
	3	83	Perm1-/-	I	0.778953	0.724698	0.751943	0.802753	0.958847	1.30067
	3	89	Perm1-/-	I	0.585726	0.611786	0.638884	0.663983	0.825815	1.45405
	3	94	Perm1-/-	I	0.978381	0.828977	0.832635	0.873797	0.91432	1.23373
	3	97	Perm1-/-	I	0.752813	0.783051	0.757267	0.804764	0.93965	1.30309
	3	99	Perm1-/-	I	0.728848	0.749029	0.766367	0.845816	0.920954	1.29935
	3	101	Perm1-/-	I	0.837886	0.754336	0.799343	0.90622	1.04829	1.14794
	5	1	Perm1-/-	I	0.752445	0.701796	0.680488	0.741681	1.01229	1.33195
	5	3	Perm1-/-	I	0.741209	0.78831	0.777298	0.841515	0.965187	1.30528
	5	5	Perm1-/-	I	0.853014	0.73569	0.727524	0.78548	0.925442	1.35691
	5	8	Perm1-/-	I	0.72873	0.696048	0.69579	0.735192	0.886604	1.29684
	5	9	Perm1-/-	I	0.764889	0.803161	0.778919	0.830619	0.946987	1.19844
	5	12	Perm1-/-	I	0.621561	0.601048	0.61078	0.641756	0.832376	1.58186
	5	14	Perm1-/-	I	0.655677	0.677337	0.687017	0.75441	0.91792	1.35397
	5	18	Perm1-/-	I	0.743839	0.778756	0.733935	0.775338	0.923291	1.33612
	5	21	Perm1-/-	I	0.67334	0.698037	0.763667	0.788243	0.928903	1.31505
	5	22	Perm1-/-	I	0.64624	0.654835	0.665437	0.754774	0.945354	1.34441
	5	23	Perm1-/-	I	0.759382	0.75495	0.763157	0.760433	0.922596	1.35663
	5	27	Perm1-/-	I	0.774804	0.733808	0.720514	0.770122	0.888751	1.41616
	5	29	Perm1-/-	I	0.717348	0.732347	0.719918	0.77117	0.923095	1.32328
	5	31	Perm1-/-	I	0.738551	0.743628	0.744958	0.743819	0.831322	1.3802
	5	32	Perm1-/-	I	0.781198	0.793811	0.77684	0.782339	0.904218	1.35509
	5	36	Perm1-/-	I	0.633732	0.658619	0.656296	0.73264	0.911109	1.40273
	5	39	Perm1-/-	I	0.683979	0.684523	0.709949	0.775864	0.874562	1.36497
	5	42	Perm1-/-	I	0.603326	0.648002	0.666699	0.726631	0.932174	1.38018
	5	45	Perm1-/-	I	0.647625	0.647041	0.665324	0.729517	0.907842	1.43465
	5	46	Perm1-/-	I	0.733199	0.770663	0.777679	0.777743	0.863831	1.3503
	5	53	Perm1-/-	I	0.688138	0.715775	0.755562	0.831782	0.947306	1.31349
	5	55	Perm1-/-	I	0.578519	0.677502	0.651004	0.679449	1.0009	1.38752
	5	56	Perm1-/-	I	0.671781	0.672288	0.671162	0.687074	0.781393	1.39149
	5	57	Perm1-/-	I	0.619132	0.675056	0.70647	0.738065	0.938788	1.42128
	5	62	Perm1-/-	I	0.605327	0.637863	0.654098	0.701204	0.870398	1.41817
	5	63	Perm1-/-	I	0.651158	0.7055	0.698667	0.733937	0.933689	1.37422
	5	65	Perm1-/-	I	0.766035	0.80048	0.800825	0.790263	0.892826	1.2912
	5	66	Perm1-/-	I	0.794821	0.794223	0.799022	0.842526	0.92843	1.27182
	5	67	Perm1-/-	I	0.852766	0.851394	0.853911	0.820519	0.880383	1.24152
	5	69	Perm1-/-	I	0.730464	0.735604	0.742491	0.746745	0.882588	1.39369
	5	70	Perm1-/-	I	0.668242	0.695381	0.723087	0.76726	0.957998	1.3511
	5	72	Perm1-/-	I	0.553349	0.652723	0.718559	0.799659	1.0062	1.31381
	5	73	Perm1-/-	I	0.686175	0.678211	0.719719	0.775115	0.931108	1.29637
	5	78	Perm1-/-	I	0.753483	0.762756	0.773775	0.788982	0.958184	1.28869
	5	80	Perm1-/-	I	0.636292	0.661622	0.714816	0.820836	0.9743	1.30486
	5	81	Perm1-/-	I	0.837592	0.809603	0.811015	0.810038	0.905636	1.30364
	5	83	Perm1-/-	I	0.949949	0.967546	0.955641	0.960835	0.990111	1.05994
	5	84	Perm1-/-	I	0.577811	0.666915	0.705797	0.741215	0.846017	1.34021
	5	88	Perm1-/-	I	0.789842	0.766981	0.768261	0.826485	1.03088	1.19684
	5	90	Perm1-/-	I	0.715233	0.704048	0.668601	0.730113	0.940236	1.39031
	5	92	Perm1-/-	I	0.76089	0.760189	0.775907	0.819763	0.921228	1.28524
	5	93	Perm1-/-	I	0.672899	0.688476	0.73512	0.784628	0.900477	1.38882
	5	98	Perm1-/-	I	0.795481	0.855254	0.854308	0.859128	0.976863	1.1774
	5	99	Perm1-/-	I	0.773173	0.801133	0.83811	0.853188	0.993409	1.21081
	5	100	Perm1-/-	I	0.744656	0.754952	0.734042	0.734159	0.874819	1.40067
	5	101	Perm1-/-	I	0.723444	0.712418	0.746772	0.764492	0.951964	1.33129
	5	104	Perm1-/-	I	0.739044	0.73089	0.731879	0.779813	0.917902	1.35036
	5	108	Perm1-/-	I	0.699565	0.77706	0.920765	0.837349	0.978553	1.20355
	5	111	Perm1-/-	I	0.704712	0.710371	0.736842	0.774639	0.861735	1.42208
	5	113	Perm1-/-	I	0.605801	0.597171	0.636803	0.728492	0.914811	1.47107
	5	117	Perm1-/-	I	0.666261	0.709439	0.708848	0.773992	0.898785	1.3635
	5	120	Perm1-/-	I	0.784844	0.689827	0.74679	0.830203	0.958259	1.28843
	5	128	Perm1-/-	I	0.715881	0.723845	0.764984	0.764548	0.859984	1.34489
