# Supplementary material for: PERM1 interacts with the MICOS-MIB complex to connect the mitochondria and sarcolemma via ankyrin B
Source: Nat Commun. 2021 Aug 12;12:4900. doi: 10.1038/s41467-021-25185-3 (PMC8361071; doi:10.1038/s41467-021-25185-3)
Supplement: Supplementary file 9 — Source Data [file 41467_2021_25185_MOESM9_ESM.zip › Source data/Source_Data_Fig_3.xlsx]

## Sheet: Sheet1
Figure 3
A - uncropped western blots		PERM1														Lane	Timepoint	Loading control	Perm1 1st band	Normalized 1st band	Perm1 2nd band	Normalized 2nd band	Perm1 normalized sum
													numbers 1-3 = 8 am			1	8 am	51955.6	16666.2	0.320777	12359	0.237877	0.558654
													numbers 4-6 = 2 pm			2	8 am	62140.2	16901	0.271982	11221.3	0.180581	0.452563
													numbers 7-9 = 8 pm			3	8 am	79426.3	23983.7	0.301961	16397	0.206443	0.508404
													numbers 10-12 = 2 am			4	2 pm	69124	20316.5	0.293914	15437.3	0.223328	0.517242
																5	2 pm	67625	19656.4	0.290668	17670.3	0.261298	0.551966
																6	2 pm	68183.1	17361.9	0.254637	17234.6	0.252769	0.507406
																7	8 pm	75643.3	18393.8	0.243166	25920.6	0.342669	0.585834
																8	8 pm	64797.7	20404.2	0.314891	29337.4	0.452753	0.767644
																9	8 pm	71558.4	22408.2	0.313146	32789	0.458213	0.771359
																10	2 am	70522.8	26937.1	0.381963	32405.2	0.4595	0.841463
																11	2 am	78553.5	29708.7	0.378197	34086.1	0.433922	0.812119
																12	2 am	80183.5	21870.3	0.272753	34792.6	0.433912	0.706666
		stain-free control
C - uncropped western blots		TOM20														Lane	Genotype	GAPDH	TOM20	Normalized TOM20 intensity
													numbers 1-3 = WT			1	WT	53566.9	65266.6	1.21841
													numbers 4-6 = Perm1-/-			2	WT	46426.8	74306.5	1.60051
																3	WT	62396.4	75031.8	1.2025
																4	Perm1-/-	65935.1	40063.1	0.607614
																5	Perm1-/-	67417.4	41808.2	0.620139
																6	Perm1-/-	60815.8	40816.4	0.671149
		GAPDH
F - uncropped western blots		BNIP3, TA														Lane	Genotype	Loading TA	Bnip3 TA	Bnip3 TA Norm	Bnip3 TA Norm to WT
													number 1 = het			1	het	70132.4	5869.93	0.0836978	0.149254
													numbers 2-3 = WT			2	WT	32384	22181.8	0.684962	1.22146
													numbers 4-6 = Perm1-/-			3	WT	34144.4	14907	0.436588	0.778543
																4	Perm1-/-	32426	2749.83	0.084803	0.151225
																5	Perm1-/-	36876	5595.62	0.151741	0.270592
																6	Perm1-/-	42893.6	7064.95	0.164709	0.293717
		stain-free control, TA
		BNIP 3, mitos														Lane	Genotype	Loading TA mitos	Bnip3 TA mitos	Bnip3 TA mitos Norm	Bnip3 TA mitos Norm to WT
													numbers 1-2 = WT			1	WT	45062.8	26907.1	0.597103	1.13743
													numbers 3-4 = Perm1-/-			2	WT	47829.8	21657.9	0.452812	0.862568
																3	Perm1-/-	37415.7	5189.9	0.138709	0.264229
																4	Perm1-/-	29675.7	3997.12	0.134694	0.25658
		stain-free control, mitos
