# Supplementary material for: PERM1 interacts with the MICOS-MIB complex to connect the mitochondria and sarcolemma via ankyrin B
Source: Nat Commun. 2021 Aug 12;12:4900. doi: 10.1038/s41467-021-25185-3 (PMC8361071; doi:10.1038/s41467-021-25185-3)
Supplement: Supplementary file 9 — Source Data [file 41467_2021_25185_MOESM9_ESM.zip › Source data/Source_Data_Fig_4.xlsx]

## Sheet: Sheet1
Figure 4
A - Oroboros oxygraph measurements	Specific O2 flux (bc)	State	Animal	Genotype
	47.4369	1mt	1	KO
	216.127	1PMG	1	KO
	451.898	2D	1	KO
	3223.56	3S	1	KO
	2981.01	4Omy	1	KO
	3005.32	5U	1	KO
	2691.52	6Rot	1	KO
	0	7Ama	1	KO
	72.8496	1mt	2	KO
	162.474	1PMG	2	KO
	352.363	2D	2	KO
	1431.38	3S	2	KO
	1203.78	4Omy	2	KO
	1264.92	5U	2	KO
	1110.21	6Rot	2	KO
	0	7Ama	2	KO
	19.7664	1mt	3	KO
	271.972	1PMG	3	KO
	522.608	2D	3	KO
	2368.38	3S	3	KO
	1852.53	4Omy	3	KO
	1929.04	5U	3	KO
	1873.43	6Rot	3	KO
	0	7Ama	3	KO
	1.53578	1mt	1	WT
	356.416	1PMG	1	WT
	1771.53	2D	1	WT
	6318.61	3S	1	WT
	4758.89	4Omy	1	WT
	4893.28	5U	1	WT
	3979	6Rot	1	WT
	0	7Ama	1	WT
	51.4833	1mt	2	WT
	235.23	1PMG	2	WT
	1071.77	2D	2	WT
	4392	3S	2	WT
	3321.47	4Omy	2	WT
	3479.35	5U	2	WT
	3274.48	6Rot	2	WT
	0	7Ama	2	WT
	88.518	1mt	3	WT
	632.65	1PMG	3	WT
	2077.08	2D	3	WT
	8798.2	3S	3	WT
	6786.68	4Omy	3	WT
	7030.27	5U	3	WT
	6404.27	6Rot	3	WT
	0	7Ama	3	WT
		TMRM value (% of initial value)
B - TMRM	Time (min)	WT	WT	WT	WT	WT	WT	WT	WT	WT	WT	WT	WT	WT	WT	WT	WT	WT	WT	WT	WT	WT	WT	WT	WT	WT	WT	Perm1-/-	Perm1-/-	Perm1-/-	Perm1-/-	Perm1-/-	Perm1-/-	Perm1-/-	Perm1-/-	Perm1-/-	Perm1-/-	Perm1-/-	Perm1-/-	Perm1-/-	Perm1-/-	Perm1-/-	Perm1-/-	Perm1-/-	Perm1-/-	Perm1-/-	Perm1-/-	Perm1-/-	Perm1-/-
	1	1	1	1	1	1	1	1	1	1	1	1	1	1	1	1	1	1	1	1	1	1	1	1	1	1	1	1	1	1	1	1	1	1	1	1	1	1	1	1	1	1	1	1	1	1	1	1	1
	2	0.995807	0.994133	0.993847	0.986806	0.995566	0.993467	0.98839	0.988701	0.997568	0.993744	0.99069	0.991731	0.99049	0.997183	0.999943	1.00669	0.996351	0.994147	0.999106	1.00685	1.00342	1.00777	1.01284	1.00954	0.998685	0.997339	0.955007	0.748696	0.899028	0.88181	0.947123	0.902082	0.852752	0.866715	0.901049	0.959072	0.95793	0.857176	0.990693	1.01724	1.00031	0.982339	1.00144	1.00085	0.984742	0.994966	0.99716	0.967089
	3	0.983091	0.986708	0.981651	0.97287	0.983724	0.977044	0.984083	0.975273	0.987585	0.988228	0.97772	0.981091	0.970398	0.992624	0.9984	1.00716	0.993554	0.997959	1.00902	1.00117	1.00781	1.00524	1.02059	1.01373	1.01157	0.992331	0.933708	0.579104	0.835762	0.782109	0.898306	0.806816	0.745198	0.755215	0.826171	0.909916	0.899641	0.742841	0.982571	1.0474	0.993596	0.971841	0.996899	0.995771	0.969924	0.985859	0.985719	0.932139
	4	0.978121	0.980155	0.970925	0.964875	0.972658	0.961739	0.980324	0.973333	0.97628	0.973662	0.97164	0.977372	0.950204	1.11447	0.964003	1.05432	0.977772	1.03501	0.96839	0.962027	0.953312	0.958085	0.968567	0.959359	0.97182	0.980737	0.97413	0.451885	0.0837421	0.693734	0.82606	0.718449	0.655528	0.695534	0.758245	0.84071	0.837098	0.629298	0.947813	1.04975	0.984239	0.959339	0.886358	0.995897	0.934743	0.969076	0.960663	1.02506
	5	0.977459	0.979692	0.959614	0.951357	0.973242	0.957338	0.975909	0.969088	0.977158	0.970231	0.96253	0.975746	0.949171	1.1093	0.96013	1.04228	0.972889	0.992697	0.949123	0.926977	0.907206	0.925571	0.942664	0.914374	0.931633	0.966136	0.961801	0.358355	0.0856506	0.617275	0.783502	0.64578	0.586555	0.628048	0.711579	0.783277	0.78463	0.550606	0.941214	1.0536	0.994266	0.955331	0.884866	1.00279	0.92546	0.966833	0.962851	1.00393
	6	0.977063	0.980247	0.955534	0.941013	0.965179	0.947596	0.96739	0.960081	0.969808	0.96964	0.957704	0.972228	0.945031	1.10909	0.957985	1.04983	0.964061	1.00609	0.962666	0.924411	0.904367	0.925481	0.953225	0.886989	0.953677	0.964255	0.946052	0.29348	0.0921966	0.538913	0.735348	0.583476	0.528588	0.56747	0.668034	0.729573	0.740192	0.483181	0.92765	1.05032	1.00779	0.951721	0.880198	1.01143	0.91616	0.965558	0.956897	0.985571
	7	0.97322	0.977125	0.950075	0.928886	0.964111	0.936588	0.961662	0.959552	0.96911	0.962497	0.953503	0.965772	0.942673	1.10592	0.962987	1.05019	0.959552	1.0069	0.998129	0.925646	0.905609	0.935334	0.96764	0.893679	0.992813	0.965967	0.934702	0.255548	0.0861857	0.472341	0.679472	0.533445	0.479616	0.521741	0.627619	0.67577	0.702109	0.426106	0.91789	1.04886	1.01698	0.951743	0.880166	1.00923	0.901827	0.965608	0.95155	0.970527
	8	0.974271	0.979769	0.942671	0.919311	0.952068	0.93301	0.952355	0.96022	0.962797	0.960194	0.946876	0.957922	0.939109	1.1091	0.96188	1.03543	0.963339	1.03144	1.01918	0.937535	0.910425	0.946333	0.986977	0.907634	1.01056	0.968016	0.920761	0.242913	0.0833497	0.418225	0.636459	0.4858	0.444178	0.486072	0.59086	0.629051	0.676671	0.385794	0.899176	1.06694	1.01804	0.945441	0.874961	1.01144	0.888303	0.955376	0.945922	0.943953
	9	0.968487	0.977572	0.938326	0.916637	0.944932	0.92464	0.936629	0.944537	0.962744	0.954685	0.94438	0.950822	0.933006	1.10589	0.953686	1.02945	0.964181	1.0417	1.05225	0.94559	0.940182	0.960284	0.992008	0.902317	1.02542	0.968414	0.905388	0.225233	0.0882547	0.377294	0.598482	0.447544	0.420643	0.455133	0.561631	0.582708	0.646149	0.340159	0.888144	1.06558	1.00739	0.947568	0.873502	1.00942	0.869567	0.946134	0.941985	0.932851
	10	0.968594	0.980926	0.934784	0.912546	0.93824	0.927627	0.939493	0.943794	0.960438	0.953759	0.9477	0.950636	0.932067	1.11122	0.949971	1.02076	0.969843	1.04758	1.06168	0.945233	0.945581	0.975562	0.998359	0.901643	1.02971	0.96991	0.900315	0.229238	0.0939624	0.342753	0.564333	0.416331	0.415206	0.431229	0.537478	0.543131	0.62043	0.316289	0.87613	1.0562	0.992951	0.944254	0.877429	1.01158	0.852637	0.939661	0.936728	0.909703
	11	0.96994	0.984087	0.934474	0.909939	0.939873	0.92617	0.928229	0.949513	0.954442	0.956763	0.945602	0.942371	0.930798	1.10807	0.941672	1.00688	0.971694	1.06385	1.08908	0.960435	0.954883	0.982312	1.01227	0.908483	1.04922	0.972842	0.888613	0.237418	0.0853474	0.313247	0.533004	0.387625	0.409367	0.412931	0.521444	0.513376	0.593507	0.287628	0.864972	1.06921	0.981914	0.945557	0.874811	1.01051	0.840838	0.939369	0.936728	0.886738
	12	0.976424	0.989453	0.934848	0.910169	0.933665	0.925484	0.936772	0.943869	0.949768	0.95372	0.945943	0.943056	0.926398	1.10847	0.937092	0.99676	0.974305	1.07719	1.0948	0.97135	0.961676	0.997137	1.01941	0.910605	1.06381	0.975287	0.880668	0.253102	0.0881477	0.290027	0.505711	0.367485	0.404047	0.39627	0.500368	0.482444	0.564564	0.268128	0.854809	1.0558	0.969082	0.944341	0.877601	1.01051	0.831043	0.921888	0.928772	0.876251
	13	0.981804	0.987926	0.93315	0.912465	0.932858	0.928028	0.931582	0.935958	0.950741	0.954319	0.948086	0.938659	0.930033	1.11179	0.930538	0.985378	0.978662	1.07972	1.09818	0.974436	0.9671	1.0003	1.02187	0.903864	1.08392	0.976055	0.874547	0.255787	0.0823152	0.269796	0.486417	0.349336	0.407629	0.382583	0.490733	0.454991	0.548707	0.252207	0.837141	1.04493	0.961048	0.944804	0.881872	1.01428	0.817564	0.919261	0.930054	0.860581
	14	0.985153	0.994896	0.933981	0.909993	0.932516	0.935321	0.930341	0.93781	0.941636	0.95169	0.943672	0.935617	0.923946	1.11142	0.925918	0.9751	0.981851	1.0871	1.1077	0.991652	0.977847	1.01091	1.04367	0.916396	1.09615	0.979292	0.871197	0.261479	0.0904843	0.251787	0.469577	0.329591	0.40543	0.367449	0.483957	0.422399	0.53166	0.233822	0.832532	1.04886	0.955985	0.943075	0.870347	1.0112	0.813844	0.911841	0.924226	0.846975
	15	0.988334	0.989322	0.934145	0.911776	0.929663	0.940018	0.930794	0.934963	0.940916	0.951013	0.949385	0.934719	0.920949	1.11529	0.920164	0.969921	0.986093	1.09653	1.12655	0.983011	0.980838	1.01359	1.04959	0.927006	1.09944	0.980961	0.861592	0.264992	0.0844912	0.236992	0.447276	0.311007	0.403539	0.356807	0.479731	0.397642	0.508149	0.22383	0.816072	1.0313	0.947546	0.939544	0.875734	1.00985	0.794344	0.905625	0.921171	0.833884
	16	0.993181	0.994642	0.929736	0.912154	0.936224	0.941971	0.93441	0.929118	0.94227	0.948546	0.946117	0.929126	0.927131	1.11718	0.920968	0.964183	0.989283	1.09991	1.13384	0.99425	0.995286	1.02236	1.06743	0.937441	1.12985	0.985464	0.858555	0.270825	0.0883974	0.225991	0.435294	0.297154	0.401861	0.348186	0.47967	0.376172	0.500522	0.216427	0.800607	1.0453	0.936518	0.936498	0.877901	1.01303	0.781665	0.896141	0.919303	0.825177
	17	0.996918	0.993508	0.929024	0.918393	0.937928	0.943395	0.936784	0.929484	0.935259	0.947488	0.95109	0.926526	0.922384	1.11965	0.918414	0.957703	0.994912	1.10378	1.13507	1.01075	1.00687	1.02884	1.0736	0.923386	1.16811	0.988371	0.846892	0.268871	0.0854365	0.215184	0.418723	0.285774	0.402877	0.340382	0.478548	0.357289	0.478644	0.204256	0.79232	1.02749	0.923495	0.935883	0.879232	1.01182	0.778196	0.888614	0.910976	0.808636
	18	0.999635	1.00031	0.926294	0.919352	0.943551	0.945812	0.930317	0.938994	0.940345	0.94608	0.948066	0.927071	0.91565	1.12148	0.920032	0.950625	0.99924	1.10412	1.13951	1.0078	1.00555	1.04472	1.08395	0.942134	1.18875	0.991575	0.837616	0.278541	0.0828503	0.205495	0.402189	0.2767	0.393066	0.337406	0.474524	0.339717	0.468327	0.193386	0.769665	1.00585	0.915999	0.935898	0.881078	1.01163	0.774719	0.881366	0.908996	0.796294
	19	1.00808	0.998859	0.929024	0.922647	0.940336	0.949158	0.933897	0.927015	0.930796	0.952343	0.948459	0.918886	0.924182	1.13008	0.921561	0.951446	1.00479	1.10085	1.1528	1.00637	1.01627	1.05147	1.10176	0.9484	1.19686	0.994653	0.825037	0.272975	0.08615	0.199948	0.388491	0.264426	0.38374	0.331287	0.473989	0.322135	0.455815	0.190749	0.757046	1.02102	0.90272	0.929372	0.875476	1.01397	0.77125	0.871354	0.90207	0.787747
	20	1.01183	1.00431	0.926477	0.926536	0.941828	0.953971	0.933586	0.92539	0.930933	0.950569	0.950254	0.917561	0.920105	1.13916	0.924102	0.950813	1.00668	1.1208	1.16009	1.02602	1.01962	1.05858	1.1049	0.949099	1.21685	0.998802	0.812059	0.262266	0.0809418	0.190784	0.371017	0.254964	0.376411	0.322537	0.473322	0.306682	0.450102	0.183618	0.744566	0.997974	0.900577	0.930378	0.882129	1.01475	0.75875	0.864732	0.904302	0.774865
	21	1.01097	1.00241	0.923976	0.924335	0.946988	0.956367	0.934791	0.927292	0.927592	0.948398	0.950814	0.913312	0.917322	1.13922	0.924911	0.954403	1.00906	1.12499	1.16265	1.02563	1.03143	1.0559	1.11635	0.938889	1.23065	0.999946	0.79757	0.256546	0.0829216	0.187525	0.351566	0.247284	0.358869	0.318892	0.468816	0.293515	0.441457	0.175249	0.721003	1.0043	0.894033	0.928062	0.876635	1.01414	0.756144	0.862048	0.896435	0.760669
	22	1.01781	1.00421	0.923884	0.929183	0.94987	0.956578	0.938443	0.919923	0.92628	0.951573	0.951682	0.908341	0.917621	1.15078	0.930938	0.949662	1.01571	1.13173	1.16687	1.0242	1.02869	1.06147	1.11485	0.947501	1.23148	1.00197	0.77995	0.244009	0.0885579	0.180952	0.332197	0.232738	0.336328	0.314517	0.464196	0.279664	0.436547	0.171311	0.677971	0.982116	0.888018	0.928381	0.877397	1.01633	0.747527	0.858246	0.898607	0.747664
	23	1.02284	1.01459	0.924259	0.933599	0.949619	0.959417	0.929959	0.925201	0.922695	0.946936	0.952602	0.910815	0.921146	1.15812	0.935742	0.948463	1.01968	1.13487	1.17293	1.02725	1.03323	1.06138	1.11285	0.945928	1.24744	1.00446	0.757837	0.234705	0.0886471	0.174633	0.310761	0.224316	0.305287	0.3076	0.459182	0.266279	0.439838	0.161506	0.615785	0.963466	0.876651	0.93121	0.884168	1.01664	0.739888	0.848704	0.895471	0.728715
	24	1.02941	1.01478	0.919649	0.937637	0.956754	0.967365	0.943764	0.921976	0.924335	0.956148	0.950215	0.907457	0.921359	1.16555	0.937901	0.947567	1.02875	1.14177	1.17489	1.0256	1.03376	1.07057	1.12059	0.940287	1.26554	1.00815	0.724836	0.223083	0.0815839	0.170905	0.293936	0.214798	0.275216	0.300515	0.448986	0.251377	0.429869	0.152666	0.558409	0.90433	0.867723	0.923946	0.881303	1.01476	0.732394	0.846297	0.891185	0.708453
	25	1.03055	1.01227	0.914272	0.935976	0.951574	0.965032	0.947439	0.92374	0.922674	0.954607	0.952924	0.904343	0.926035	1.16914	0.941026	0.94228	1.03457	1.13651	1.17435	1.03391	1.03858	1.07054	1.1262	0.936717	1.28175	1.00908	0.684258	0.215676	0.092589	0.163478	0.276127	0.202734	0.250677	0.294909	0.439553	0.241347	0.419138	0.15154	0.519243	0.840674	0.862693	0.922007	0.881818	1.01177	0.72197	0.834442	0.880611	0.689836
	26	1.03412	1.01714	0.912054	0.938231	0.949417	0.966088	0.949002	0.914657	0.919343	0.957805	0.951772	0.899908	0.923969	1.16261	0.943061	0.933982	1.04628	1.14139	1.18823	1.03745	1.0438	1.07729	1.12709	0.935818	1.30577	1.01105	0.635875	0.199851	0.0922144	0.16066	0.264667	0.194175	0.230227	0.282917	0.428892	0.225593	0.406185	0.14317	0.478742	0.762641	0.856141	0.919033	0.882967	1.01032	0.713065	0.832754	0.877104	0.668112
	27	1.03345	1.01823	0.909324	0.934072	0.951523	0.970363	0.94306	0.913473	0.914563	0.957906	0.949179	0.898816	0.923047	1.15997	0.946767	0.929887	1.05558	1.15173	1.18647	1.03875	1.04129	1.08187	1.12273	0.946927	1.2956	1.01098	0.594577	0.186443	0.0884687	0.156767	0.245663	0.182312	0.213229	0.277981	0.417127	0.218409	0.407469	0.143938	0.445029	0.69113	0.846312	0.917868	0.882215	1.01571	0.705031	0.82589	0.872284	0.647554
	28	1.03431	1.01517	0.9057	0.942026	0.954003	0.970637	0.942535	0.909921	0.912279	0.956327	0.947558	0.893688	0.927636	1.14893	0.949642	0.919037	1.06051	1.15589	1.19611	1.03424	1.05574	1.08962	1.13758	0.937066	1.3123	1.01234	0.563439	0.177139	0.0917685	0.151302	0.237202	0.177742	0.203442	0.27062	0.405642	0.210707	0.393366	0.138565	0.416127	0.640664	0.84033	0.915061	0.876764	1.00746	0.698076	0.819738	0.867702	0.618143
	29	1.03559	1.01961	0.900195	0.940108	0.958306	0.972231	0.944158	0.911395	0.907171	0.960754	0.949829	0.894514	0.926855	1.13431	0.948938	0.910813	1.06464	1.16209	1.20951	1.04541	1.06093	1.08877	1.12338	0.949948	1.32369	1.01373	0.526649	0.17423	0.0884331	0.148981	0.222534	0.168595	0.182579	0.267458	0.392702	0.203565	0.379342	0.132374	0.386759	0.614727	0.837393	0.915423	0.882687	1.00945	0.69308	0.817523	0.863446	0.598703
	30	1.03991	1.02106	0.897429	0.935611	0.951473	0.968727	0.941867	0.906722	0.902328	0.960194	0.947687	0.8903	0.924442	1.11876	0.950952	0.894353	1.06458	1.17082	1.20158	1.04804	1.06192	1.08672	1.12873	0.953917	1.33557	1.01215	0.495707	0.158265	0.0908945	0.145182	0.216699	0.161495	0.17291	0.258895	0.386715	0.195187	0.378941	0.135779	0.356673	0.598548	0.83041	0.913578	0.883471	1.01204	0.679035	0.812682	0.859634	0.574314
	31	1.04255	1.02031	0.893449	0.934261	0.949064	0.968378	0.938645	0.894566	0.895221	0.957198	0.946342	0.885587	0.925396	1.09771	0.94816	0.870598	1.05909	1.17208	1.21026	1.04486	1.04768	1.09911	1.12923	0.950272	1.34784	1.00911	0.462197	0.144983	0.0903237	0.145755	0.205575	0.152356	0.161326	0.249396	0.374239	0.189755	0.361518	0.127075	0.335227	0.610281	0.822368	0.912116	0.882022	1.01191	0.671549	0.807704	0.861703	0.546892
	32	1.03707	1.02476	0.886676	0.939973	0.951785	0.967988	0.9325	0.894339	0.893497	0.960116	0.944438	0.883934	0.921217	1.07556	0.945171	0.852871	1.05573	1.16489	1.20066	1.0409	1.04735	1.09483	1.13001	0.952469	1.33066	1.00518	0.432499	0.134836	0.0923392	0.14243	0.19886	0.146361	0.156007	0.239661	0.361563	0.184799	0.351322	0.120897	0.305229	0.602796	0.81354	0.913455	0.885413	1.00789	0.658169	0.804472	0.85589	0.524776
	33	1.03709	1.02139	0.88087	0.942741	0.949961	0.970827	0.935949	0.896556	0.887586	0.95758	0.940957	0.884125	0.921872	1.05468	0.942411	0.825796	1.05551	1.16725	1.21077	0.96071	1.05493	1.08645	1.11788	0.949648	1.34394	0.999899	0.405118	0.12847	0.0894497	0.137837	0.188303	0.138471	0.142188	0.230843	0.344441	0.174085	0.338958	0.117567	0.286779	0.58637	0.800832	0.911255	0.883632	1.00436	0.64469	0.796917	0.846665	0.496604
	34	1.03691	1.0228	0.878551	0.932302	0.944075	0.965507	0.933181	0.891492	0.88049	0.960427	0.937187	0.880516	0.920153	1.03222	0.938243	0.799643	1.05128	1.16499	1.21574	1.04171	1.04988	1.09905	1.13372	0.955764	1.33495	1.00003	0.376578	0.127303	0.0849371	0.136425	0.178969	0.129928	0.138571	0.220241	0.316519	0.170889	0.32555	0.114868	0.260484	0.582788	0.79303	0.907906	0.879511	1.00113	0.633924	0.799267	0.840689	0.473837
	35	1.03711	1.02119	0.872225	0.93372	0.945728	0.967692	0.928145	0.881339	0.874525	0.959999	0.935668	0.877859	0.917732	1.01526	0.934555	0.769119	1.04834	1.17767	1.22403	1.03969	1.04666	1.10016	1.12901	0.944481	1.34569	0.997105	0.343546	0.118252	0.0827611	0.133365	0.175059	0.129179	0.130143	0.213343	0.29269	0.167101	0.314216	0.107613	0.241115	0.576514	0.783524	0.904664	0.880745	0.996524	0.620877	0.792766	0.827038	0.455072
	36	1.03549	1.02533	0.866182	0.929683	0.942271	0.959291	0.925711	0.881213	0.867694	0.954421	0.932683	0.875144	0.91524	0.99804	0.932828	0.743465	1.04723	1.17262	1.21674	1.04025	1.04968	1.10538	1.13105	0.964052	1.35161	0.994532	0.313104	0.111591	0.0887541	0.12763	0.169426	0.123328	0.12811	0.204919	0.273815	0.157021	0.310791	0.106647	0.23201	0.547119	0.775176	0.903724	0.880359	0.994075	0.608188	0.790594	0.819252	0.44111
	37	1.02787	1.01818	0.863616	0.932046	0.942211	0.960937	0.925341	0.875822	0.865864	0.948492	0.929209	0.874017	0.91114	0.977234	0.927905	0.720828	1.0429	1.18097	1.2254	1.04941	1.05929	1.10908	1.12562	0.959334	1.35297	0.992227	0.275978	0.108274	0.0921074	0.122789	0.163935	0.115253	0.122448	0.198159	0.252845	0.156929	0.302695	0.106944	0.220185	0.555986	0.762476	0.891424	0.869424	0.990443	0.596623	0.7842	0.809672	0.419545
	38	1.02886	1.01547	0.86044	0.930709	0.937948	0.959533	0.919745	0.882385	0.859403	0.940851	0.924403	0.870991	0.915485	0.958893	0.924032	0.689793	1.04329	1.18274	1.22088	1.04463	1.05581	1.10818	1.12259	0.961456	1.3552	0.988549	0.252323	0.104395	0.0869883	0.115681	0.157473	0.113931	0.117614	0.192119	0.233154	0.151205	0.299818	0.0992188	0.20943	0.53005	0.754112	0.883618	0.866333	0.983111	0.585399	0.782149	0.801301	0.40616
	39	1.0276	1.02253	0.855309	0.934234	0.93956	0.963692	0.916082	0.877749	0.853206	0.955028	0.9278	0.872986	0.915824	0.939728	0.91681	0.667574	1.0394	1.18253	1.2264	1.04856	1.06025	1.10577	1.12191	0.963428	1.35494	0.987556	0.231024	0.10736	0.088005	0.112737	0.152474	0.112456	0.116916	0.184808	0.219768	0.150629	0.286865	0.0990702	0.200186	0.526616	0.743704	0.871275	0.864488	0.982653	0.574059	0.77604	0.794775	0.394641
	40	1.02734	1.02467	0.852096	0.926671	0.933665	0.959544	0.916595	0.871715	0.843963	0.952164	0.927356	0.870549	0.914325	0.925111	0.914198	0.64295	1.03646	1.18371	1.23573	1.04707	1.04912	1.10432	1.1217	0.967322	1.3588	0.984286	0.209756	0.0959341	0.0915366	0.107967	0.154153	0.107331	0.116503	0.17529	0.211202	0.145606	0.275826	0.0953436	0.197554	0.517304	0.737069	0.864669	0.864606	0.98038	0.56528	0.780597	0.785062	0.380482
	41	1.02466	1.02099	0.844702	0.925402	0.934118	0.958541	0.911691	0.866538	0.847495	0.947332	0.921405	0.869141	0.914254	0.907088	0.908462	0.630106	1.03616	1.18816	1.23355	1.03446	1.05744	1.12108	1.12348	0.964477	1.35976	0.98202	0.193921	0.0950206	0.0889325	0.105342	0.148871	0.102495	0.111644	0.168334	0.198166	0.1409	0.270513	0.0947865	0.187467	0.492676	0.725966	0.852138	0.863811	0.977551	0.554963	0.772251	0.778403	0.370105
	42	1.01681	1.02224	0.844921	0.920176	0.928898	0.95528	0.911285	0.875394	0.837882	0.940423	0.921424	0.862966	0.91095	0.889234	0.899556	0.604795	1.03685	1.18118	1.2292	1.04645	1.0548	1.12138	1.11799	0.967048	1.38531	0.979297	0.17789	0.0982812	0.079497	0.101306	0.145446	0.0999807	0.10759	0.160333	0.187768	0.13959	0.264304	0.0938703	0.174219	0.485438	0.717113	0.836431	0.853155	0.973069	0.546229	0.765921	0.776661	0.364738
	43	1.01845	1.01644	0.838759	0.920959	0.928021	0.952747	0.911082	0.862469	0.833229	0.940135	0.92136	0.865772	0.911479	0.871906	0.89058	0.579343	1.03082	1.1901	1.24361	1.05279	1.06608	1.12343	1.12359	0.97259	1.38531	0.978042	0.164896	0.100164	0.0845447	0.0997066	0.143081	0.0977161	0.109268	0.158677	0.181053	0.136135	0.259782	0.0869743	0.170113	0.4824	0.703131	0.821505	0.854229	0.966193	0.536174	0.759912	0.766925	0.351353
	44	1.02035	1.01719	0.83319	0.925726	0.928394	0.952652	0.903756	0.86058	0.827603	0.94699	0.918265	0.863426	0.907355	0.857721	0.883423	0.561226	1.02406	1.19547	1.24316	1.05288	1.05713	1.12147	1.11974	0.979829	1.38176	0.975333	0.155394	0.0965806	0.0829216	0.096547	0.139246	0.0993118	0.108807	0.152056	0.173294	0.135084	0.252395	0.0922361	0.167481	0.467159	0.694452	0.803758	0.847887	0.965644	0.522578	0.760211	0.75862	0.339404
	45	1.01562	1.01602	0.829101	0.918596	0.924695	0.945886	0.897778	0.863981	0.823278	0.940275	0.915852	0.861892	0.907781	0.840029	0.87457	0.541081	1.02151	1.18867	1.24042	1.04483	1.0641	1.12677	1.11574	0.980229	1.37392	0.970905	0.140005	0.0921114	0.090841	0.093812	0.142081	0.0937268	0.105462	0.144597	0.165141	0.132138	0.249144	0.0864295	0.166146	0.470321	0.68727	0.791842	0.85337	0.957608	0.51892	0.751616	0.756966	0.329653
	46	1.01142	1.01337	0.822491	0.914274	0.920039	0.947438	0.899019	0.859849	0.818075	0.934074	0.913124	0.858736	0.902411	0.823239	0.867414	0.525375	1.01801	1.19286	1.25408	1.04171	1.06915	1.12177	1.12131	0.978381	1.37405	0.968066	0.133226	0.0880497	0.0908053	0.0917497	0.138612	0.0913011	0.106148	0.140597	0.158829	0.128108	0.250227	0.0886333	0.164773	0.444186	0.680685	0.776909	0.843036	0.955764	0.509053	0.748668	0.750389	0.32129
	47	1.0103	1.01564	0.816749	0.918231	0.91768	0.946066	0.894974	0.860441	0.816362	0.930425	0.910313	0.859167	0.906566	0.811612	0.858495	0.503829	1.01398	1.20019	1.24185	1.05009	1.05708	1.12385	1.11728	0.984273	1.40153	0.966679	0.125508	0.0855199	0.0896281	0.0901562	0.137873	0.0918652	0.104304	0.139394	0.151482	0.127149	0.240473	0.0841639	0.153389	0.447842	0.671046	0.759292	0.846491	0.948087	0.499357	0.743414	0.743397	0.322887
	48	1.01074	1.01969	0.817964	0.918555	0.919726	0.947068	0.896406	0.857859	0.815949	0.928791	0.911136	0.858649	0.907536	0.791193	0.846868	0.484075	1.00828	1.19329	1.25045	1.05473	1.06228	1.11695	1.11014	0.988741	1.39394	0.96444	0.119982	0.0895254	0.0858646	0.0884357	0.136336	0.09334	0.103819	0.13299	0.146845	0.130962	0.23599	0.089178	0.16126	0.426796	0.662748	0.750942	0.839345	0.940648	0.489203	0.742025	0.740735	0.309956
	49	1.01042	1.01268	0.814467	0.921958	0.915755	0.947871	0.89007	0.846119	0.808695	0.930262	0.90532	0.852935	0.910099	0.77876	0.836305	0.471844	1.0052	1.20186	1.26002	1.04229	1.06965	1.14331	1.12306	0.995781	1.38535	0.963204	0.112764	0.085548	0.088879	0.0877189	0.137925	0.0893024	0.105415	0.12489	0.14524	0.127941	0.220883	0.0840029	0.15325	0.418052	0.6567	0.733079	0.831489	0.937496	0.485753	0.731081	0.736204	0.314094
	50	1.01145	1.01419	0.80784	0.917866	0.912651	0.946119	0.892206	0.846761	0.807796	0.935008	0.903712	0.853547	0.908269	0.765179	0.825948	0.454683	0.521566	0.555579	0.694181	0.475979	0.545991	0.697523	0.608962	0.570498	0.790429	0.770557	0.104545	0.0854216	0.0830286	0.0853644	0.134053	0.0873602	0.0992565	0.121343	0.136351	0.125555	0.22297	0.0845105	0.150908	0.433787	0.646888	0.719651	0.837327	0.93454	0.48312	0.732925	0.733572	0.314168
	51	0.867769	0.651329	0.711887	0.722026	0.810901	0.490443	0.425675	0.675648	0.586024	0.854859	0.73348	0.584995	0.737448	0.746854	0.816014	0.440781	0.513675	0.351278	0.502262	0.354231	0.358857	0.484873	0.424575	0.375506	0.52406	0.589818	0.0820098	0.0895957	0.0862749	0.0837101	0.109857	0.0842413	0.0941382	0.116742	0.113005	0.11283	0.202738	0.073306	0.139045	0.450041	0.512692	0.376249	0.468939	0.432133	0.237386	0.512518	0.479676	-0.0158785
	52	0.680563	0.514518	0.628387	0.53503	0.695252	0.3393	0.229978	0.529111	0.552786	0.723691	0.561954	0.423456	0.605747	0.73497	0.80404	0.424119	0.41089	0.238535	0.379007	0.286633	0.267305	0.36431	0.334594	0.289805	0.400561	0.478182	0.0686011	0.092266	0.0921074	0.0785324	0.106537	0.0841043	0.0950011	0.109933	0.093253	0.106255	0.190829	0.0714737	0.123379	0.386631	0.525284	0.314368	0.365931	0.354696	0.193093	0.474081	0.477822	-0.0410532
	53	0.575423	0.434775	0.554581	0.420905	0.635337	0.286601	0.157515	0.471494	0.517423	0.635956	0.467853	0.34466	0.526128	0.715889	0.793965	0.408102	0.216702	0.181935	0.285798	0.222966	0.199757	0.283071	0.263558	0.240027	0.293672	0.405364	0.0576973	0.0918865	0.0874164	0.0754279	0.105328	0.0830244	0.0938545	0.10813	0.084907	0.107123	0.18933	0.0682299	0.121187	0.347405	0.527369	0.267565	0.312984	0.289475	0.166467	0.431145	0.456081	-0.0394322
	54	0.511522	0.381114	0.501652	0.352748	0.610614	0.252066	0.10573	0.430441	0.49127	0.574286	0.401701	0.292486	0.471751	0.703809	0.784733	0.396343	0.165628	0.142627	0.220541	0.196654	0.160926	0.226963	0.223741	0.211968	0.246954	0.362331	0.0520614	0.0916757	0.0873272	0.070989	0.101769	0.083782	0.0966442	0.106819	0.0785247	0.107415	0.178665	0.0716099	0.117359	0.324655	0.520915	0.24026	0.289386	0.24678	0.146285	0.396675	0.428156	-0.0347411
	55	0.465664	0.337037	0.456182	0.320527	0.577306	0.223347	0.0744201	0.390585	0.467698	0.534185	0.356201	0.256952	0.427774	0.691589	0.775775	0.384947	0.161539	0.111481	0.175137	0.182459	0.13018	0.177274	0.188526	0.183609	0.199229	0.329985	0.047177	0.0904951	0.0866494	0.0716231	0.103784	0.0836691	0.0940318	0.10611	0.0785072	0.109067	0.181502	0.0674376	0.115419	0.311983	0.515215	0.222332	0.271003	0.215521	0.139491	0.370721	0.402723	-0.0345569
	56	0.42912	0.304678	0.416006	0.305739	0.543513	0.199082	0.054076	0.35704	0.440023	0.508742	0.313133	0.226566	0.394253	0.681709	0.765814	0.37112	0.157551	0.0957201	0.155702	0.152964	0.117507	0.159073	0.173541	0.172824	0.165834	0.306453	0.0407662	0.0893708	0.0857041	0.0685021	0.104231	0.0816544	0.100746	0.101932	0.0749215	0.105504	0.179455	0.0718451	0.116377	0.29279	0.507057	0.20742	0.25481	0.194367	0.130649	0.350441	0.377371	-0.0360551
	57	0.396009	0.278241	0.380249	0.307643	0.523548	0.180769	0.0313216	0.336231	0.419983	0.49227	0.28054	0.200914	0.366954	0.670565	0.761392	0.358774	0.154356	0.073005	0.128532	0.13107	0.107875	0.130567	0.166334	0.163837	0.144316	0.287412	0.0347467	0.0861243	0.0867386	0.066677	0.103373	0.0798411	0.0946938	0.0985033	0.0730367	0.105228	0.18003	0.0737517	0.120268	0.273448	0.506685	0.193638	0.250292	0.181665	0.120998	0.327506	0.355022	-0.0378112
	58	0.371345	0.255921	0.345879	0.305213	0.493152	0.156737	0.0191748	0.303681	0.407705	0.465232	0.249606	0.176984	0.342076	0.664124	0.769405	0.348395	0.160765	0.0588551	0.118508	0.118532	0.0846323	0.112427	0.151028	0.156648	0.133842	0.270795	0.0325628	0.0859556	0.0865246	0.0648904	0.103112	0.0806147	0.092507	0.0953699	0.0722038	0.102016	0.174209	0.0756583	0.117989	0.243905	0.497261	0.182336	0.238102	0.166768	0.117242	0.312048	0.335669	-0.0346183
	59	0.351217	0.231758	0.311701	0.308656	0.468107	0.149918	0.00652682	0.286574	0.385645	0.451841	0.227532	0.159659	0.321424	0.66684	0.795947	0.344253	0.150612	0.0497261	0.101307	0.110638	0.0793856	0.107334	0.142429	0.144041	0.113069	0.258646	0.0288369	0.0915633	0.0886293	0.0612621	0.100351	0.075602	0.0907812	0.0938525	0.0648046	0.103485	0.174289	0.0712137	0.110369	0.229627	0.490568	0.175174	0.247438	0.159836	0.109774	0.308267	0.322255	-0.0398374
	60	0.330639	0.214804	0.282498	0.303781	0.446771	0.142446	0.0176355	0.269443	0.365732	0.440373	0.207136	0.143228	0.304013	0.666997	0.765524	0.335019	0.178913	0.0533509	0.0927901	0.10752	0.0781183	0.0838004	0.134152	0.131834	0.101455	0.247919	0.0215494	0.0858994	0.0941586	0.0599166	0.0972327	0.0730312	0.0938073	0.0919016	0.0669437	0.0991456	0.164602	0.0710775	0.110432	0.21698	0.486978	0.168872	0.241493	0.146036	0.114914	0.301851	0.302598	-0.0370252
[truncated: 30 more columns]
