# Supplementary material for: PERM1 interacts with the MICOS-MIB complex to connect the mitochondria and sarcolemma via ankyrin B
Source: Nat Commun. 2021 Aug 12;12:4900. doi: 10.1038/s41467-021-25185-3 (PMC8361071; doi:10.1038/s41467-021-25185-3)
Supplement: Supplementary file 9 — Source Data [file 41467_2021_25185_MOESM9_ESM.zip › Source data/Source_Data_Fig_5.xlsx]

## Sheet: Sheet1
Figure 5
G - Western blot dTM subcellular fractionation, uncropped western blots	FLAG
													number 1 = cytosol mock control
													number 3 = cytosol PERM1 dTM
													number 4 = mito mock control
													number 5 = mito PERM1 WT
													number 6 = mito PERM1 dTM
	TOM20
													number 1 = cytosol mock control
													number 2 = cytosol PERM1 WT
													number 3 = cytosol PERM1 dTM
													number 4 = mito mock control
													number 5 = mito PERM1 WT
													number 6 = mito PERM1 dTM
	GAPDH												number 1 = cytosol mock different buffer tested
													number 2 = cytosol mock control
													number 3 = cytosol PERM1 WT
													number 4 = cytosol PERM1 dTM
													number 5 = mito mock control
													number 6 = mito PERM1 WT
													number 7 = mito PERM1 dTM
