# Supplementary material for: PERM1 interacts with the MICOS-MIB complex to connect the mitochondria and sarcolemma via ankyrin B
Source: Nat Commun. 2021 Aug 12;12:4900. doi: 10.1038/s41467-021-25185-3 (PMC8361071; doi:10.1038/s41467-021-25185-3)
Supplement: Supplementary file 9 — Source Data [file 41467_2021_25185_MOESM9_ESM.zip › Source data/Source_Data_Fig_6.xlsx]

## Sheet: Sheet1
Figure 6
A - Co-IP PERM1 + ankyrin B, uncropped western blots	HA, IP
												number 1 = FLAG beads control
												number2 = HA beads control
												number 3 = AnkB-HA + FLAG-IP
												number 4 = AnkB-HA + HA-IP
												number 5 = AnkB-HA + Perm1-FLAG + FLAG-IP
												number 6 = AnkB-HA + Perm1-FLAG + HA-IP
	HA, input
												number 1 = input mock
												number 2 = input AnkB-HA
												number 3 = input AnkB-HA + Perm1-FLAG
	FLAG, IP
												number 1 = FLAG beads control
												number2 = HA beads control
												number 3 = AnkB-HA + FLAG-IP
												number 4 = AnkB-HA + HA-IP
												number 5 = AnkB-HA + Perm1-FLAG + FLAG-IP
												number 6 = AnkB-HA + Perm1-FLAG + HA-IP
	FLAG, input
												number 1 = input mock
												number 2 = input AnkB-HA
												number 3 = input AnkB-HA + Perm1-FLAG
B - Costaining PERM1, ANKB, uncropped and unadjusted images	WT, PERM1											WT, ANKB											Perm1-/-, PERM1											Perm1-/-, ANKB
C- CellProfiler, ANKB	Genotype	ImageNumber	ObjectNumber	Fibertype	RadialDistribution_MeanFrac_AnkB_1of6	RadialDistribution_MeanFrac_AnkB_2of6	RadialDistribution_MeanFrac_AnkB_3of6	RadialDistribution_MeanFrac_AnkB_4of6	RadialDistribution_MeanFrac_AnkB_5of6	RadialDistribution_MeanFrac_AnkB_6of6
	WT	1	26	I	0.809947	0.829099	0.870154	0.902954	0.983885	1.17139
	WT	1	40	I	0.705563	0.725611	0.750258	0.806651	0.909809	1.3323
	WT	1	45	I	0.661437	0.703406	0.732001	0.84019	0.978713	1.28004
	WT	1	48	I	0.785899	0.764478	0.785847	0.826458	0.904556	1.32355
	WT	1	50	I	0.695876	0.724313	0.731883	0.775774	0.935211	1.35643
	WT	1	53	I	0.745842	0.724489	0.760709	0.812116	0.931589	1.32327
	WT	1	56	I	0.705718	0.717573	0.726695	0.771506	0.895291	1.36106
	WT	1	57	I	0.726548	0.753332	0.777526	0.830311	0.936648	1.31328
	WT	1	58	I	0.782903	0.789782	0.828995	0.851808	0.915304	1.26096
	WT	1	63	I	0.732083	0.742174	0.777276	0.833298	0.957073	1.30966
	WT	1	65	I	0.846751	0.826876	0.815751	0.840389	0.942543	1.20557
	WT	1	67	I	0.765135	0.764578	0.773316	0.821707	0.973711	1.2593
	WT	1	70	I	0.662998	0.690834	0.723429	0.789493	0.942324	1.35792
	WT	1	78	I	0.660108	0.722291	0.757384	0.785693	0.882492	1.28306
	WT	1	81	I	0.706015	0.733205	0.749303	0.804141	0.919654	1.33632
	WT	1	82	I	0.746719	0.781232	0.814985	0.863917	0.946322	1.23172
	WT	1	88	I	0.814927	0.797268	0.82178	0.854625	0.92244	1.25087
	WT	1	90	I	0.781709	0.78542	0.826343	0.889442	0.96739	1.21858
	WT	1	96	I	0.724323	0.755765	0.785166	0.83025	0.907577	1.2575
	WT	1	98	I	0.813568	0.810115	0.811813	0.826899	0.917653	1.30564
	WT	1	111	I	0.742445	0.797978	0.805628	0.822763	0.934138	1.24624
	WT	1	115	I	0.669627	0.700232	0.737351	0.791333	0.917247	1.37303
	WT	1	124	I	0.785064	0.805936	0.817412	0.857661	0.961476	1.22431
	WT	1	126	I	0.71312	0.721565	0.744428	0.779949	0.906232	1.35979
	WT	1	128	I	0.67204	0.721799	0.772014	0.857027	0.977282	1.24717
	WT	1	131	I	0.768937	0.778507	0.830832	0.878418	0.947942	1.22941
	WT	1	137	I	0.810969	0.828768	0.848511	0.85028	0.944286	1.21535
	WT	1	148	I	0.838546	0.839374	0.831773	0.841524	0.901329	1.25434
	WT	1	155	I	0.741843	0.768737	0.801185	0.828608	0.930263	1.28559
	WT	2	2	I	0.757203	0.755262	0.810517	0.854806	0.937494	1.25428
	WT	2	7	I	0.806634	0.801055	0.821921	0.863129	0.957273	1.22778
	WT	2	22	I	0.716234	0.753744	0.784286	0.816704	0.940792	1.29883
	WT	2	28	I	0.765773	0.765876	0.800562	0.856998	0.942562	1.24691
	WT	2	34	I	0.770985	0.764236	0.779955	0.80797	0.905443	1.26857
	WT	2	37	I	0.794062	0.805761	0.815381	0.803734	0.881676	1.34589
	WT	2	39	I	0.74188	0.758709	0.76724	0.83578	0.969161	1.29928
	WT	2	47	I	0.727428	0.742618	0.777765	0.838151	0.942793	1.29444
	WT	2	49	I	0.797206	0.797155	0.81268	0.84576	0.937882	1.28133
	WT	2	51	I	0.783957	0.832936	0.815195	0.851096	0.931287	1.24611
	WT	2	52	I	0.698367	0.724032	0.769478	0.813106	0.917908	1.36075
	WT	2	62	I	0.751132	0.762948	0.78363	0.811171	0.913487	1.34821
	WT	2	68	I	0.823988	0.835147	0.846304	0.896601	0.94232	1.13998
	WT	2	71	I	0.748	0.756895	0.774684	0.82458	0.935474	1.28238
	WT	2	75	I	0.788849	0.794655	0.807201	0.82809	0.93427	1.29837
	WT	2	76	I	0.778362	0.783535	0.785296	0.813918	0.918906	1.32304
	WT	2	77	I	0.793716	0.818383	0.832461	0.852006	0.939868	1.22186
	WT	2	78	I	0.810623	0.814596	0.835899	0.866813	0.931597	1.2255
	WT	2	83	I	0.797889	0.799832	0.809427	0.84722	0.935788	1.25954
	WT	2	84	I	0.784518	0.776377	0.790353	0.829118	0.914647	1.28774
	WT	2	85	I	0.80935	0.820461	0.836524	0.859215	0.936139	1.26822
	WT	2	93	I	0.796945	0.787885	0.807566	0.845152	0.923032	1.28623
	WT	2	95	I	0.762916	0.758594	0.777455	0.810223	0.90614	1.27956
	WT	2	102	I	0.819659	0.787686	0.802806	0.845109	0.920191	1.27452
	WT	2	109	I	0.768593	0.748858	0.757648	0.795353	0.913861	1.34685
	WT	2	122	I	0.793775	0.827724	0.850381	0.877482	0.956787	1.22298
	WT	2	125	I	0.743252	0.758549	0.795303	0.841592	0.947747	1.2608
	WT	2	129	I	0.832517	0.844037	0.862335	0.874348	0.91099	1.23745
	WT	2	130	I	0.774111	0.775534	0.785273	0.826048	0.932998	1.28289
	WT	2	134	I	0.770864	0.781961	0.781072	0.81831	0.914717	1.32506
	WT	2	138	I	0.720972	0.735562	0.788397	0.848931	0.948333	1.29213
	WT	5	1	I	0.794775	0.787813	0.80715	0.860185	0.960191	1.23078
	WT	5	4	I	0.830037	0.843975	0.856612	0.882024	0.917057	1.23267
	WT	5	5	I	0.778789	0.785604	0.788527	0.827401	0.929275	1.27617
	WT	5	15	I	0.720114	0.736316	0.776816	0.843169	0.950377	1.2972
	WT	5	28	I	0.778736	0.774728	0.776071	0.820228	0.891004	1.28954
	WT	5	30	I	0.794055	0.784672	0.779851	0.810494	0.916429	1.3108
	WT	5	36	I	0.739121	0.755055	0.764534	0.80262	0.896225	1.33924
	WT	5	40	I	0.818371	0.832101	0.83248	0.856329	0.918599	1.19854
	WT	5	47	I	0.787261	0.81403	0.818895	0.833218	0.904031	1.2804
	WT	5	48	I	0.76749	0.787358	0.790155	0.819128	0.893128	1.32289
	WT	5	52	I	0.742088	0.751868	0.766953	0.813362	0.905109	1.31881
	WT	5	56	I	0.744136	0.743579	0.757318	0.817163	0.933271	1.33675
	WT	5	62	I	0.69442	0.709474	0.726726	0.764098	0.88411	1.3982
	WT	5	64	I	0.777515	0.774852	0.802548	0.834892	0.914331	1.28198
	WT	5	66	I	0.753766	0.757421	0.779048	0.82935	0.93247	1.28986
	WT	5	69	I	0.826743	0.801763	0.802692	0.844321	0.917084	1.26614
	WT	5	80	I	0.732329	0.723513	0.74133	0.771943	0.865249	1.25644
	WT	5	83	I	0.78905	0.822888	0.826461	0.834611	0.897915	1.23632
	WT	5	84	I	0.778187	0.771339	0.769294	0.787816	0.89828	1.3166
	WT	5	91	I	0.694411	0.683253	0.723581	0.75159	0.887985	1.3804
	WT	5	96	I	0.904757	0.889064	0.892371	0.908786	0.949151	1.16022
	WT	5	97	I	0.809225	0.805076	0.820101	0.857716	0.937842	1.24538
	WT	5	99	I	0.74242	0.744559	0.755685	0.811524	0.904603	1.28485
	WT	5	105	I	0.820513	0.806574	0.83895	0.860302	0.90056	1.24901
	WT	5	114	I	0.728087	0.740236	0.750203	0.800514	0.930702	1.33223
	WT	5	117	I	0.714197	0.723033	0.735477	0.781706	0.905995	1.34859
	WT	5	118	I	0.703522	0.712664	0.737933	0.78959	0.93102	1.33799
	WT	5	121	I	0.847634	0.865934	0.876673	0.879828	0.913379	1.16963
	WT	5	123	I	0.844494	0.837096	0.852139	0.902423	0.941928	1.18561
	Perm1-/-	1	21	I	0.80418	0.801083	0.812364	0.830584	0.947739	1.24274
	Perm1-/-	1	23	I	0.803352	0.819408	0.849448	0.857946	0.936849	1.21585
	Perm1-/-	1	47	I	0.76537	0.797623	0.806787	0.848894	0.922835	1.27253
	Perm1-/-	1	48	I	0.761816	0.790672	0.785411	0.821706	0.926438	1.29318
	Perm1-/-	1	56	I	0.846309	0.865896	0.845735	0.855281	0.893689	1.2335
	Perm1-/-	1	60	I	0.746602	0.772971	0.76987	0.824419	0.93435	1.28748
	Perm1-/-	1	67	I	0.804322	0.800408	0.825517	0.858628	0.965319	1.2053
	Perm1-/-	1	72	I	0.768027	0.774613	0.810492	0.860654	0.918028	1.26132
	Perm1-/-	1	75	I	0.807364	0.843148	0.857946	0.891195	0.953193	1.19864
	Perm1-/-	1	82	I	0.817366	0.858378	0.828772	0.831878	0.89971	1.29787
	Perm1-/-	1	85	I	0.76905	0.788231	0.804708	0.840134	0.927927	1.24231
	Perm1-/-	1	94	I	0.891928	0.827056	0.811699	0.847707	0.948332	1.24564
	Perm1-/-	1	96	I	0.876844	0.874566	0.868464	0.879843	0.932559	1.17971
	Perm1-/-	1	98	I	0.873683	0.882566	0.892073	0.903076	0.928687	1.19144
	Perm1-/-	1	104	I	0.858208	0.886771	0.89826	0.899522	0.943613	1.16293
	Perm1-/-	1	105	I	0.863474	0.829984	0.849917	0.902099	0.976591	1.17212
	Perm1-/-	1	108	I	0.893523	0.833211	0.852132	0.882567	0.924372	1.23796
	Perm1-/-	1	113	I	0.845644	0.840273	0.834691	0.870147	0.94498	1.20383
	Perm1-/-	1	115	I	0.905214	0.907244	0.928902	0.982761	0.991915	1.05665
	Perm1-/-	1	120	I	0.854857	0.754144	0.820702	0.944306	0.935447	1.20163
	Perm1-/-	1	125	I	0.899498	0.860319	0.830837	0.817103	0.921221	1.27995
	Perm1-/-	1	129	I	0.839857	0.8337	0.837013	0.855535	0.920548	1.25816
	Perm1-/-	4	1	I	1.03445	0.954129	0.914246	0.915141	0.958973	1.14168
	Perm1-/-	4	5	I	0.843771	0.843951	0.878957	0.921749	0.987754	1.13973
	Perm1-/-	4	7	I	0.961985	0.995029	0.977467	0.96678	0.962985	1.05631
	Perm1-/-	4	8	I	0.880105	0.927182	0.961229	0.97839	0.986539	1.05681
	Perm1-/-	4	10	I	0.946018	0.943432	0.977361	0.956204	0.956787	1.07191
	Perm1-/-	4	12	I	0.932412	0.911444	0.903833	0.912802	0.923555	1.17486
	Perm1-/-	4	14	I	0.966321	0.941668	0.902971	0.92479	0.953219	1.13008
	Perm1-/-	4	20	I	0.952966	0.970816	0.924426	0.921819	0.991557	1.07757
	Perm1-/-	4	21	I	0.986012	0.977315	0.947199	0.958002	0.948711	1.09838
	Perm1-/-	4	22	I	0.970727	0.966314	0.952511	0.952187	0.957077	1.0853
	Perm1-/-	4	28	I	0.956266	0.915846	0.886397	0.868861	0.934004	1.19753
	Perm1-/-	4	30	I	0.90025	0.902084	0.928531	0.946373	0.953684	1.10815
	Perm1-/-	4	34	I	0.882332	0.890653	0.896114	0.912383	0.957968	1.14163
	Perm1-/-	4	35	I	1.07658	1.05413	0.996004	0.971765	0.935722	1.05272
	Perm1-/-	4	36	I	0.847306	0.843835	0.837979	0.855636	0.895631	1.1583
	Perm1-/-	4	39	I	0.848404	0.87337	0.882774	0.894691	0.951622	1.18875
	Perm1-/-	4	43	I	0.91041	0.90218	0.909333	0.910978	0.942136	1.16455
	Perm1-/-	4	45	I	0.821253	0.855344	0.868247	0.898587	0.951252	1.15353
	Perm1-/-	4	48	I	0.853859	0.872639	0.864547	0.861281	0.906533	1.2409
	Perm1-/-	4	50	I	0.932078	0.92014	0.931494	0.916141	0.927179	1.15447
	Perm1-/-	4	54	I	0.896992	0.884956	0.903874	0.906142	0.931657	1.1799
	Perm1-/-	4	56	I	0.921982	0.902912	0.901853	0.908657	0.951369	1.1608
	Perm1-/-	4	58	I	0.84223	0.832826	0.829098	0.868897	0.930009	1.2018
	Perm1-/-	4	64	I	0.904014	0.900914	0.875099	0.880563	0.923034	1.15281
	Perm1-/-	4	77	I	0.682309	0.676151	0.704468	0.735767	0.845555	1.367
	Perm1-/-	4	79	I	0.82458	0.847973	0.850022	0.863334	0.920208	1.2286
	Perm1-/-	4	90	I	0.80845	0.813662	0.830321	0.88229	0.968965	1.19065
	Perm1-/-	4	93	I	0.797038	0.809706	0.831656	0.885562	0.96374	1.20635
	Perm1-/-	4	95	I	0.796916	0.788026	0.831948	0.872324	0.958126	1.1816
	Perm1-/-	4	96	I	0.891588	0.870821	0.86911	0.893403	0.946884	1.16366
	Perm1-/-	4	101	I	0.871796	0.865615	0.87115	0.887022	0.950325	1.19274
	Perm1-/-	4	103	I	0.931663	0.94335	0.968542	0.966524	0.972437	1.07559
	Perm1-/-	4	109	I	0.95273	0.936958	0.93092	0.946269	0.984548	1.08085
	Perm1-/-	4	110	I	0.875488	0.886017	0.897596	0.933482	0.970691	1.11784
	Perm1-/-	4	113	I	0.870917	0.875761	0.835467	0.842714	0.906246	1.2241
	Perm1-/-	4	115	I	0.942829	0.926206	0.902969	0.919105	0.968864	1.12787
	Perm1-/-	4	121	I	0.912586	0.889588	0.90882	0.918185	0.96901	1.11739
	Perm1-/-	4	126	I	0.887997	0.8942	0.875732	0.899914	0.94214	1.12457
	Perm1-/-	4	127	I	0.910268	0.943694	0.974867	0.9867	0.993287	1.01915
	Perm1-/-	4	130	I	0.961033	0.977538	0.960141	0.957978	0.968559	1.05672
	Perm1-/-	4	134	I	0.904526	0.891301	0.892832	0.892683	0.928614	1.13104
	Perm1-/-	4	138	I	0.898304	0.897872	0.892183	0.899765	0.942011	1.16616
	Perm1-/-	4	139	I	0.841173	0.892058	0.909354	0.920162	0.971316	1.12832
	Perm1-/-	4	141	I	0.795433	0.817966	0.843162	0.879682	0.93252	1.19479
	Perm1-/-	4	145	I	0.920413	0.856674	0.866689	0.890838	0.954039	1.19208
	Perm1-/-	4	149	I	0.844081	0.828572	0.874224	0.966206	0.991288	1.12019
	Perm1-/-	4	158	I	0.966169	0.967536	0.960011	0.961722	0.981419	1.06138
	Perm1-/-	4	161	I	0.903509	0.878485	0.921641	0.935408	0.966128	1.11643
	Perm1-/-	4	162	I	0.889088	0.911113	0.905884	0.911924	0.960747	1.13153
	Perm1-/-	4	167	I	0.94167	0.938014	0.937689	0.949623	0.968292	1.10109
	Perm1-/-	4	169	I	0.95706	0.959247	0.953419	0.956559	0.96417	1.07158
	Perm1-/-	4	170	I	0.905144	0.893182	0.908234	0.907662	0.934688	1.15517
	Perm1-/-	4	172	I	0.885444	0.899639	0.906586	0.910799	0.96144	1.1268
	Perm1-/-	4	173	I	0.879852	0.877911	0.883961	0.89287	0.955679	1.13483
	Perm1-/-	4	176	I	0.919369	0.874613	0.883442	0.88854	0.933166	1.1623
	Perm1-/-	5	6	I	0.797549	0.807867	0.81801	0.852771	0.9194	1.22314
	Perm1-/-	5	9	I	0.891217	0.841079	0.843004	0.872765	0.937808	1.23097
	Perm1-/-	5	19	I	0.93927	0.941401	0.933638	0.937376	0.96547	1.10643
	Perm1-/-	5	31	I	0.802777	0.82738	0.837771	0.874347	0.954241	1.2278
	Perm1-/-	5	34	I	0.841479	0.855335	0.848367	0.870538	0.929961	1.18453
	Perm1-/-	5	40	I	0.849632	0.862828	0.841714	0.94314	1.00432	1.08231
	Perm1-/-	5	45	I	0.771618	0.801138	0.813352	0.818928	0.883405	1.29055
	Perm1-/-	5	46	I	0.922347	0.932018	0.925383	0.914652	0.913752	1.13031
	Perm1-/-	5	47	I	0.825042	0.875322	0.87563	0.87343	0.913734	1.21317
	Perm1-/-	5	48	I	0.857447	0.828641	0.825037	0.848227	0.908795	1.26206
	Perm1-/-	5	54	I	0.91818	0.904794	0.911627	0.914733	0.960513	1.12075
	Perm1-/-	5	55	I	0.869814	0.865098	0.881476	0.890024	0.925299	1.18999
	Perm1-/-	5	62	I	0.875673	0.87704	0.906209	0.89476	0.920865	1.19326
	Perm1-/-	5	64	I	0.880558	0.898771	0.901285	0.918361	0.952456	1.14743
	Perm1-/-	5	65	I	0.832983	0.844715	0.858195	0.864748	0.924903	1.21422
	Perm1-/-	5	66	I	0.82134	0.866336	0.876726	0.888559	0.929754	1.18056
	Perm1-/-	5	70	I	0.919654	0.89744	0.902541	0.886222	0.904693	1.19126
	Perm1-/-	5	72	I	0.898548	0.915508	0.886769	0.886319	0.927837	1.18321
	Perm1-/-	5	73	I	0.877144	0.881874	0.866974	0.873897	0.91175	1.22264
	Perm1-/-	5	74	I	0.836389	0.843595	0.842141	0.878821	0.940851	1.22899
	Perm1-/-	5	76	I	0.821112	0.815697	0.83216	0.869463	0.925073	1.19651
	Perm1-/-	5	81	I	0.863677	0.894613	0.913392	0.909375	0.942942	1.12923
	Perm1-/-	5	82	I	0.877256	0.89183	0.904396	0.895813	0.926721	1.18619
	Perm1-/-	5	85	I	0.831502	0.854018	0.882329	0.894243	0.932066	1.20685
	Perm1-/-	5	88	I	0.825443	0.876995	0.889686	0.915553	0.957104	1.16883
	Perm1-/-	5	92	I	0.925348	0.895831	0.884617	0.880147	0.898259	1.22162
	Perm1-/-	5	94	I	0.893617	0.881902	0.869983	0.860926	0.918332	1.23361
	Perm1-/-	5	102	I	0.881402	0.895808	0.901239	0.881685	0.938644	1.18372
	Perm1-/-	5	104	I	0.925592	0.932069	0.936947	0.95864	0.962755	1.09113
	Perm1-/-	5	105	I	0.872795	0.860928	0.875049	0.890942	0.914775	1.20351
	Perm1-/-	5	107	I	0.844474	0.854783	0.852108	0.859981	0.911305	1.23728
	Perm1-/-	5	109	I	0.887092	0.91315	0.917478	0.924135	0.932145	1.15303
	Perm1-/-	5	111	I	0.910583	0.881059	0.870554	0.871626	0.892733	1.20633
	Perm1-/-	5	112	I	1.14621	1.02548	0.912308	0.853168	0.892279	1.19161
	Perm1-/-	5	116	I	0.837721	0.844686	0.85542	0.857413	0.908862	1.24881
	Perm1-/-	5	118	I	0.875753	0.884031	0.914599	0.914391	0.939264	1.13359
	Perm1-/-	5	123	I	0.839867	0.839168	0.838066	0.848905	0.883011	1.26291
	Perm1-/-	5	127	I	0.948517	0.936537	0.939937	0.926035	0.940586	1.12719
	Perm1-/-	5	128	I	0.761366	0.769175	0.809886	0.824291	0.895154	1.26772
	WT	2	1	I	0.872211	0.915963	0.937617	0.940541	0.947077	1.09855
	WT	2	2	I	0.792769	0.863437	0.887599	0.895822	0.954653	1.14223
	WT	2	3	I	0.919122	0.962212	0.922222	0.90238	0.954477	1.12808
	WT	2	4	I	0.945315	0.950256	0.996719	0.933361	0.940977	1.07698
	WT	2	8	I	0.951399	0.938793	0.928097	0.9229	0.973077	1.09023
	WT	2	9	I	0.812338	0.807797	0.835496	0.873587	0.9727	1.22187
	WT	2	11	I	0.860953	0.8897	0.89041	0.89973	0.958719	1.1624
	WT	2	17	I	0.864994	0.876003	0.905982	0.905558	0.933751	1.16649
	WT	2	26	I	1.04466	0.971202	0.937258	0.925537	0.934957	1.11178
	WT	2	31	I	0.908975	0.916106	0.918199	0.932955	0.977363	1.10434
	WT	2	32	I	0.870414	0.886382	0.883484	0.926909	0.954916	1.11338
	WT	2	33	I	0.875922	0.892202	0.902445	0.890698	0.934638	1.1718
	WT	2	38	I	0.940964	0.924198	0.909358	0.897357	0.921861	1.14844
	WT	2	41	I	0.853387	0.853153	0.888775	0.895365	0.916392	1.17671
	WT	2	47	I	0.953484	0.917647	0.901516	0.927951	0.932598	1.12365
	WT	2	48	I	0.783015	0.82131	0.866565	0.893065	0.948021	1.18118
	WT	2	51	I	0.848616	0.830167	0.85957	0.870519	0.910584	1.1881
	WT	2	54	I	0.853147	0.869539	0.880636	0.893704	0.93475	1.18735
	WT	2	56	I	0.855797	0.876182	0.876785	0.8752	0.909657	1.19311
	WT	2	61	I	0.820835	0.858201	0.885598	0.88643	0.918635	1.16703
	WT	2	64	I	0.776864	0.816309	0.837528	0.868913	0.933169	1.22522
	WT	2	66	I	1.07886	0.959679	0.907557	0.911547	0.923428	1.15624
	WT	2	68	I	0.850126	0.873436	0.888225	0.916694	0.93005	1.11621
	WT	2	71	I	0.938813	0.909045	0.91702	0.925179	0.95096	1.12996
	WT	2	77	I	0.900002	0.893123	0.890294	0.89848	0.921246	1.16227
	WT	2	78	I	0.874654	0.866492	0.893634	0.889596	0.960679	1.16211
	WT	2	80	I	0.857222	0.867913	0.891237	0.8911	0.916206	1.13095
	WT	2	81	I	1.00188	0.95609	0.941171	0.938693	0.973793	1.09194
	WT	2	84	I	0.869524	0.849546	0.846599	0.87439	0.955463	1.20013
	WT	2	85	I	0.793937	0.784139	0.802327	0.853848	0.943884	1.25068
	WT	2	89	I	0.86772	0.863319	0.848782	0.888286	0.950211	1.17299
	WT	2	93	I	0.843726	0.850589	0.847897	0.892537	0.948571	1.19539
	WT	2	97	I	0.823992	0.842156	0.842017	0.872517	0.916857	1.19495
	WT	2	101	I	0.853649	0.860458	0.903022	0.905368	0.96822	1.15083
	WT	2	102	I	0.901967	0.882812	0.857094	0.875989	0.93761	1.19432
	WT	2	103	I	0.8379	0.862942	0.885982	0.89542	0.949915	1.17161
	WT	2	108	I	0.781559	0.784043	0.816631	0.870476	0.923549	1.17665
	WT	2	110	I	0.837397	0.836495	0.847069	0.883146	0.936907	1.17699
	WT	2	112	I	0.926293	0.986164	0.966456	0.925609	0.964182	1.08276
	WT	2	113	I	0.77439	0.780823	0.820207	0.854751	0.9289	1.22828
	WT	2	117	I	0.915018	0.919859	0.881376	0.879235	0.946594	1.12685
	WT	2	121	I	0.886123	0.871045	0.882326	0.894356	0.917632	1.16563
	WT	2	127	I	0.823095	0.869984	0.865384	0.861501	0.907142	1.12833
	WT	2	128	I	0.828921	0.856237	0.841516	0.848163	0.909662	1.22863
	WT	4	3	I	0.799861	0.789245	0.809942	0.8384	0.94286	1.2722
	WT	4	4	I	0.842623	0.831121	0.865257	0.86828	0.931969	1.18904
	WT	4	6	I	0.878101	0.886724	0.889354	0.904262	0.937146	1.12717
	WT	4	13	I	0.787056	0.814198	0.839514	0.854254	0.910882	1.22914
	WT	4	14	I	0.902521	0.890439	0.888901	0.903583	0.96062	1.16238
	WT	4	15	I	0.811122	0.853042	0.861873	0.86846	0.925736	1.20915
	WT	4	19	I	0.798494	0.796587	0.835782	0.848975	0.912382	1.28026
	WT	4	22	I	0.856331	0.880519	0.863864	0.878959	0.928217	1.19691
	WT	4	25	I	0.828856	0.853269	0.862682	0.888482	0.900495	1.18452
	WT	4	28	I	0.822788	0.799024	0.822015	0.859304	0.911024	1.19006
	WT	4	32	I	0.889829	0.88813	0.889903	0.892583	0.93999	1.15902
	WT	4	37	I	0.799302	0.824803	0.825005	0.848827	0.933767	1.26135
	WT	4	40	I	0.868026	0.865833	0.866051	0.886107	0.924507	1.19571
	WT	4	41	I	0.779781	0.822843	0.827018	0.846093	0.935872	1.24882
	WT	4	42	I	0.872121	0.850653	0.859554	0.87519	0.908405	1.24001
	WT	4	44	I	0.811441	0.796726	0.817493	0.848295	0.919375	1.28503
	WT	4	45	I	0.818768	0.82279	0.829498	0.863015	0.929651	1.22744
	WT	4	49	I	0.811621	0.798445	0.814622	0.850671	0.921057	1.28444
	WT	4	52	I	0.844318	0.85035	0.871055	0.873696	0.939416	1.1982
	WT	4	59	I	0.861612	0.876977	0.884036	0.893556	0.931623	1.16463
	WT	4	60	I	0.789289	0.818131	0.828966	0.862279	0.925825	1.24359
	WT	4	61	I	0.829774	0.834506	0.851599	0.870291	0.943193	1.22811
	WT	4	64	I	0.825657	0.797631	0.815331	0.854936	0.947665	1.24507
	WT	4	67	I	0.864609	0.857121	0.870537	0.885619	0.943599	1.16883
	WT	4	68	I	0.870957	0.851275	0.868092	0.884465	0.941299	1.17171
	WT	4	70	I	0.774361	0.801406	0.802141	0.817687	0.874405	1.23657
	WT	4	73	I	0.821682	0.835019	0.823411	0.818232	0.894794	1.27114
	WT	4	74	I	0.821736	0.809267	0.826321	0.850117	0.916138	1.21619
	WT	4	83	I	0.807254	0.803494	0.810883	0.830902	0.908148	1.26171
	WT	4	86	I	0.697994	0.753593	0.799238	0.805122	0.932348	1.31015
	WT	4	88	I	0.765489	0.790845	0.800382	0.829881	0.913824	1.22563
	WT	4	91	I	0.802195	0.791734	0.816351	0.851349	0.919851	1.27076
	WT	4	97	I	0.828785	0.818639	0.829746	0.868867	0.927308	1.21999
	WT	4	99	I	0.750297	0.768311	0.774733	0.835268	0.939032	1.30697
	WT	4	101	I	0.775062	0.78452	0.799095	0.852463	0.94571	1.25348
	WT	4	102	I	0.786199	0.807565	0.823701	0.846351	0.904989	1.27243
	WT	4	104	I	0.857986	0.874348	0.864823	0.874396	0.927888	1.15647
	WT	4	105	I	0.849594	0.874938	0.872542	0.892993	0.942477	1.17065
	WT	4	107	I	0.82349	0.854067	0.850273	0.873958	0.914271	1.16767
	WT	4	112	I	0.701816	0.72163	0.717186	0.755397	0.866444	1.34479
	WT	4	117	I	0.756855	0.764422	0.792193	0.834202	0.918214	1.28333
	WT	4	120	I	0.93322	0.88073	0.884395	0.895177	0.92862	1.17096
	WT	4	121	I	0.870333	0.893057	0.873233	0.875154	0.913941	1.20452
	WT	4	125	I	0.760517	0.804627	0.828491	0.857931	0.928185	1.26109
	WT	4	130	I	0.779152	0.792441	0.838748	0.88093	0.927172	1.21802
	WT	4	133	I	0.997918	0.963206	0.897067	0.907865	0.93868	1.16016
	WT	4	134	I	0.876914	0.871955	0.876323	0.90037	0.936284	1.16961
	WT	4	137	I	0.792339	0.830911	0.843619	0.851431	0.915168	1.21892
	WT	9	1	I	0.944482	0.914621	0.925679	0.943393	0.97827	1.0805
	WT	9	3	I	0.829231	0.854113	0.853617	0.873837	0.919595	1.16931
	WT	9	5	I	0.870808	0.853918	0.865984	0.86375	0.922327	1.20674
	WT	9	6	I	0.88246	0.860616	0.886018	0.889889	0.960056	1.13672
	WT	9	13	I	0.882724	0.877985	0.89886	0.919453	0.969917	1.11558
	WT	9	14	I	0.884555	0.844035	0.858435	0.876896	0.945855	1.18508
	WT	9	19	I	0.852882	0.83803	0.854045	0.884694	0.942944	1.20721
	WT	9	24	I	0.868458	0.848237	0.854103	0.901925	0.954153	1.1599
	WT	9	27	I	0.796387	0.805034	0.803286	0.861973	0.963923	1.24584
	WT	9	29	I	0.827258	0.843593	0.852705	0.898707	0.977742	1.16957
	WT	9	30	I	0.791219	0.826155	0.855804	0.877161	0.926933	1.21784
	WT	9	32	I	0.92107	0.909722	0.908578	0.901823	0.939751	1.10961
	WT	9	33	I	0.888627	0.88974	0.915518	0.928882	0.976686	1.10615
	WT	9	35	I	0.839518	0.856391	0.871453	0.895066	0.950263	1.1366
	WT	9	41	I	0.813399	0.778342	0.783458	0.815306	0.893819	1.25382
	WT	9	44	I	0.79871	0.802456	0.813857	0.859228	0.936481	1.23392
	WT	9	48	I	0.876069	0.903287	0.912209	0.922048	0.952557	1.12616
	WT	9	49	I	0.898169	0.929602	0.899249	0.900817	0.934102	1.15495
	WT	9	52	I	0.783674	0.831814	0.847502	0.879931	0.942734	1.22028
	WT	9	57	I	0.813958	0.841399	0.870068	0.914248	0.958204	1.15398
	WT	9	60	I	1.0116	0.969785	0.921151	0.920008	0.956545	1.12507
	WT	9	61	I	0.894792	0.896123	0.90395	0.924541	0.951471	1.1312
	WT	9	69	I	0.837435	0.861915	0.858282	0.883997	0.938423	1.195
	WT	9	80	I	0.84744	0.838887	0.863343	0.906997	1.00118	1.15456
	Perm1-/-	2	7	I	0.986478	0.983744	0.945549	0.937865	0.911745	1.11546
	Perm1-/-	2	9	I	0.932922	0.920344	0.908225	0.891648	0.910388	1.19918
	Perm1-/-	2	11	I	0.967167	0.943653	0.911572	0.89932	0.909944	1.18605
	Perm1-/-	2	13	I	0.899007	0.90786	0.912419	0.940341	0.944315	1.14369
	Perm1-/-	2	20	I	0.99494	0.976991	0.9606	0.921243	0.929456	1.12901
	Perm1-/-	2	21	I	0.886951	0.924674	0.897442	0.86518	0.912834	1.19858
	Perm1-/-	2	24	I	0.955993	0.965362	0.952932	0.930363	0.904847	1.14839
	Perm1-/-	2	26	I	0.985215	0.976757	0.965022	0.945135	0.935664	1.10085
	Perm1-/-	2	28	I	0.840952	0.841251	0.840725	0.860453	0.921586	1.25622
	Perm1-/-	2	32	I	0.790277	0.803123	0.813409	0.882912	0.915277	1.22916
	Perm1-/-	2	34	I	0.90888	0.87758	0.849272	0.88127	0.880837	1.23772
	Perm1-/-	2	37	I	0.912208	0.922664	0.902431	0.908578	0.916118	1.18781
	Perm1-/-	2	38	I	0.911142	0.918218	0.921764	0.909488	0.92607	1.16141
	Perm1-/-	2	39	I	1.03893	0.958172	0.950547	0.943298	0.949981	1.08815
	Perm1-/-	2	45	I	0.961107	0.919212	0.885617	0.883176	0.895351	1.20184
	Perm1-/-	2	51	I	0.985669	0.961079	0.922067	0.913976	0.916797	1.16313
	Perm1-/-	2	52	I	1.01866	0.972438	0.928212	0.898172	0.915679	1.16483
	Perm1-/-	2	56	I	0.85478	0.863837	0.87502	0.875188	0.900776	1.23092
	Perm1-/-	2	57	I	0.838153	0.87316	0.879687	0.873593	0.904488	1.20714
	Perm1-/-	2	62	I	1.04365	1.00271	0.96563	0.92951	0.921412	1.11317
	Perm1-/-	2	64	I	0.883243	0.902175	0.892806	0.911718	0.909999	1.17854
	Perm1-/-	2	72	I	0.854885	0.851407	0.871042	0.895777	0.960727	1.18417
	Perm1-/-	2	74	I	0.777625	0.83227	0.862035	0.896086	0.939995	1.19906
	Perm1-/-	2	77	I	0.835675	0.859104	0.862897	0.889041	0.896883	1.16406
	Perm1-/-	2	78	I	0.879532	0.907998	0.926212	0.921126	0.951186	1.14255
	Perm1-/-	2	80	I	0.796678	0.816373	0.822604	0.850985	0.894019	1.27103
	Perm1-/-	2	81	I	0.987326	0.964927	0.959642	0.918994	0.916522	1.1345
	Perm1-/-	2	83	I	0.830712	0.842179	0.856487	0.884889	0.911319	1.22737
	Perm1-/-	2	84	I	0.867492	0.911343	0.91358	0.904252	0.934673	1.17718
	Perm1-/-	2	86	I	0.912708	0.910342	0.923516	0.898087	0.894271	1.18216
	Perm1-/-	2	90	I	0.840518	0.836777	0.870006	0.88015	0.904128	1.24371
	Perm1-/-	2	91	I	0.924584	0.945943	0.939788	0.935283	0.892589	1.15308
	Perm1-/-	2	94	I	0.924942	0.905514	0.887409	0.922273	0.969513	1.14361
	Perm1-/-	2	96	I	0.885266	0.881061	0.916275	0.92726	0.928008	1.14696
	Perm1-/-	2	97	I	0.895343	0.900516	0.90778	0.903684	0.911784	1.18485
	Perm1-/-	2	100	I	0.885994	0.88146	0.889093	0.897055	0.905736	1.1962
	Perm1-/-	2	101	I	0.898667	0.898818	0.905843	0.902472	0.886658	1.20707
	Perm1-/-	2	102	I	0.935806	0.922848	0.927809	0.914104	0.943077	1.13388
	Perm1-/-	2	103	I	1.03948	0.927431	0.934889	0.926602	0.940159	1.1321
	Perm1-/-	2	105	I	0.985528	0.973685	0.940074	0.920867	0.917112	1.14635
	Perm1-/-	3	10	I	0.898985	0.894315	0.931427	0.953108	0.953374	1.11873
	Perm1-/-	3	13	I	0.887139	0.908019	0.891661	0.910675	0.93979	1.165
	Perm1-/-	3	14	I	0.859403	0.851457	0.869673	0.89	0.898841	1.1371
	Perm1-/-	3	16	I	0.861736	0.870116	0.880885	0.908742	0.936841	1.14962
	Perm1-/-	3	22	I	0.947736	0.916873	0.941687	0.940799	0.934956	1.12785
	Perm1-/-	3	27	I	0.948376	0.917911	0.89687	0.898456	0.901857	1.19867
	Perm1-/-	3	29	I	0.843031	0.859688	0.862308	0.880648	0.943825	1.19104
	Perm1-/-	3	33	I	0.978861	0.941737	0.925386	0.925202	0.946983	1.12103
	Perm1-/-	3	34	I	0.872682	0.857282	0.870192	0.876597	0.924804	1.21259
	Perm1-/-	3	36	I	0.836613	0.856575	0.856075	0.906786	0.956398	1.17892
	Perm1-/-	3	40	I	0.899904	0.89858	0.893135	0.875268	0.898587	1.23453
	Perm1-/-	3	41	I	0.974138	0.928294	0.910672	0.894677	0.925218	1.17527
	Perm1-/-	3	43	I	0.883175	0.891435	0.908158	0.918437	0.942511	1.15646
	Perm1-/-	3	44	I	0.935725	0.945641	0.929888	0.941734	0.953138	1.10751
	Perm1-/-	3	45	I	0.916585	0.91605	0.912596	0.917165	0.941196	1.1546
	Perm1-/-	3	49	I	0.888423	0.900106	0.934495	0.91954	0.950296	1.14277
	Perm1-/-	3	50	I	0.845366	0.905949	0.897773	0.913292	0.939638	1.12441
	Perm1-/-	3	51	I	0.834752	0.865384	0.877729	0.903832	0.930287	1.18372
	Perm1-/-	3	53	I	0.84288	0.899433	0.887012	0.8792	0.90821	1.22191
	Perm1-/-	3	54	I	0.857898	0.903168	0.922243	0.884243	0.898082	1.2031
	Perm1-/-	3	56	I	0.791636	0.798891	0.844385	0.850944	0.904957	1.2677
	Perm1-/-	3	62	I	0.807282	0.804254	0.822746	0.845389	0.880235	1.31664
	Perm1-/-	3	63	I	0.903654	0.913284	0.908454	0.904839	0.936249	1.14302
	Perm1-/-	3	64	I	0.793016	0.799761	0.834527	0.838878	0.889343	1.30366
	Perm1-/-	3	65	I	0.912516	0.945309	0.936784	0.920417	0.943342	1.12019
	Perm1-/-	3	66	I	0.816903	0.884488	0.923006	0.908507	0.910976	1.19912
	Perm1-/-	3	67	I	0.877136	0.878653	0.899709	0.941585	0.958789	1.143
	Perm1-/-	3	70	I	0.927792	0.892982	0.877822	0.897077	0.928067	1.18916
	Perm1-/-	3	72	I	0.859133	0.889707	0.862601	0.889344	0.912908	1.20227
	Perm1-/-	3	74	I	0.904632	0.913203	0.919908	0.91362	0.943818	1.14064
	Perm1-/-	3	76	I	0.928074	0.953695	0.946637	0.94601	0.96199	1.08212
	Perm1-/-	3	77	I	0.902903	0.887607	0.900332	0.909936	0.93609	1.17359
	Perm1-/-	3	79	I	0.971434	0.92431	0.897926	0.902445	0.917084	1.17612
	Perm1-/-	3	83	I	0.798709	0.832806	0.837957	0.85173	0.905113	1.27515
	Perm1-/-	3	85	I	0.982195	1.00549	0.929087	0.89791	0.913543	1.15705
	Perm1-/-	3	87	I	0.900581	0.90723	0.898409	0.907896	0.940267	1.16688
	Perm1-/-	3	89	I	1.00712	0.986054	0.984128	0.941996	0.934791	1.09335
	Perm1-/-	3	92	I	0.922051	0.921867	0.895413	0.908608	0.93003	1.17039
	Perm1-/-	3	93	I	0.874957	0.867944	0.869337	0.887674	0.901607	1.22515
	Perm1-/-	3	95	I	0.913055	0.874735	0.870517	0.856149	0.881588	1.23131
	Perm1-/-	3	98	I	0.899509	0.881754	0.905801	0.887379	0.914194	1.20446
	Perm1-/-	3	99	I	0.949799	0.942863	0.933641	0.92621	0.947623	1.12045
	Perm1-/-	3	101	I	0.937821	0.916602	0.901387	0.930729	0.977128	1.12316
	Perm1-/-	3	103	I	1.06815	1.05584	0.990743	0.951341	0.915093	1.08587
	Perm1-/-	3	104	I	0.972405	0.937514	0.934138	0.955395	0.945672	1.10308
	Perm1-/-	3	105	I	1.09656	1.01024	0.950505	0.956682	0.965081	1.06639
	Perm1-/-	3	106	I	0.878038	0.85659	0.870673	0.891216	0.923932	1.21474
	Perm1-/-	6	2	I	0.863128	0.879249	0.878952	0.908511	0.95374	1.1582
	Perm1-/-	6	4	I	0.989065	0.978522	0.965323	0.928296	0.925557	1.11838
	Perm1-/-	6	5	I	0.877552	0.887471	0.884266	0.901118	0.941487	1.16906
	Perm1-/-	6	7	I	0.938042	0.930849	0.938851	0.910519	0.912019	1.15085
	Perm1-/-	6	8	I	0.964764	0.966328	0.940123	0.947873	0.957225	1.097
	Perm1-/-	6	9	I	0.914174	0.901838	0.892055	0.917832	0.929251	1.16792
	Perm1-/-	6	11	I	0.947272	0.899543	0.89536	0.888858	0.905208	1.18613
	Perm1-/-	6	12	I	0.883655	0.862849	0.892645	0.902091	0.938432	1.18518
	Perm1-/-	6	13	I	0.988777	1.00861	0.985759	0.970896	0.920612	1.08434
	Perm1-/-	6	15	I	0.932134	0.908825	0.896933	0.930069	0.973711	1.13003
	Perm1-/-	6	16	I	0.909231	0.916782	0.944766	0.938061	0.948941	1.11856
	Perm1-/-	6	17	I	0.916615	0.99101	0.905527	0.919894	0.954941	1.11562
	Perm1-/-	6	19	I	0.978038	1.00662	0.995944	0.960399	0.952333	1.06023
	Perm1-/-	6	23	I	0.959611	0.950569	0.950344	0.950673	0.936724	1.11103
	Perm1-/-	6	24	I	1.05322	0.954615	0.963786	0.954211	0.963198	1.07886
	Perm1-/-	6	26	I	0.992118	0.992342	0.972668	0.935686	0.936095	1.09846
	Perm1-/-	6	28	I	1.01485	1.00783	0.982189	0.954902	0.952926	1.07027
	Perm1-/-	6	29	I	0.967352	0.979112	1.01534	0.988918	0.970036	1.0311
	Perm1-/-	6	30	I	0.882707	0.876027	0.874193	0.882391	0.935645	1.16108
	Perm1-/-	6	31	I	0.988959	0.975457	0.963193	0.970716	0.949622	1.07898
	Perm1-/-	6	33	I	0.981217	0.995557	0.97752	0.948647	0.923432	1.10022
	Perm1-/-	6	36	I	1.03427	0.994428	0.9443	0.914803	0.905588	1.14379
	Perm1-/-	6	37	I	0.866977	0.883754	0.904225	0.904071	0.928193	1.1839
	Perm1-/-	6	40	I	0.87278	0.873247	0.874227	0.863338	0.910524	1.22029
	Perm1-/-	6	41	I	1.19398	1.03746	0.997936	0.955669	0.915615	1.07452
	Perm1-/-	6	42	I	0.891369	0.87239	0.880441	0.898499	0.964484	1.16464
	Perm1-/-	6	43	I	0.875431	0.928011	0.941776	0.94099	0.942	1.13314
	Perm1-/-	6	45	I	0.88056	0.86675	0.868699	0.890306	0.932078	1.19889
	Perm1-/-	6	47	I	0.940679	0.937943	0.896506	0.876243	0.907546	1.15439
	Perm1-/-	6	50	I	0.988871	0.950922	0.946677	0.933203	0.942809	1.12071
	Perm1-/-	6	52	I	0.947859	0.924191	0.934505	0.931167	0.945892	1.12791
	Perm1-/-	6	53	I	0.847681	0.838012	0.891606	0.919562	0.944457	1.15108
	Perm1-/-	6	56	I	0.937276	0.960548	0.965968	0.946568	0.925045	1.12098
	Perm1-/-	6	57	I	0.900963	0.909371	0.900174	0.911418	0.913304	1.18774
	Perm1-/-	6	61	I	0.839791	0.85304	0.878939	0.915491	0.954406	1.16886
	Perm1-/-	6	62	I	0.857028	0.845228	0.877533	0.876243	0.914117	1.21036
	Perm1-/-	6	63	I	0.89293	0.90403	0.898861	0.906996	0.950456	1.14472
	Perm1-/-	6	66	I	0.951943	0.91932	0.935496	0.953689	0.96735	1.08775
	Perm1-/-	6	70	I	0.924163	0.943775	0.93604	0.922033	0.94904	1.12611
	Perm1-/-	6	72	I	1.02261	1.00327	0.964281	0.954906	0.991337	1.04524
	Perm1-/-	6	74	I	1.15304	1.11438	0.977146	0.968956	0.920878	1.05694
	Perm1-/-	6	76	I	0.912016	0.902646	0.899465	0.909116	0.948453	1.14153
	Perm1-/-	6	78	I	0.929154	0.897823	0.902004	0.914955	0.962416	1.14378
	Perm1-/-	6	81	I	0.937858	0.916086	0.924214	0.927225	0.95853	1.13101
	Perm1-/-	6	83	I	0.913305	0.930894	0.921015	0.946339	0.989823	1.08631
	Perm1-/-	6	84	I	0.960513	0.969074	0.965656	0.953418	0.957071	1.08531
	Perm1-/-	6	85	I	0.855103	0.851672	0.862567	0.892881	0.953355	1.19135
	Perm1-/-	6	87	I	0.898475	0.902848	0.91699	0.941349	0.960403	1.12672
	Perm1-/-	6	91	I	0.943277	0.945558	0.952339	0.950946	0.968885	1.08141
	Perm1-/-	6	92	I	1.03242	0.974096	0.948981	0.948597	0.973985	1.06983
	Perm1-/-	6	93	I	0.859933	0.891339	0.925144	0.930398	0.948493	1.13337
	WT	3	3	I	0.608604	0.783917	0.625883	0.630805	0.737565	1.372
	WT	3	6	I	0.709297	0.685312	0.711619	0.74046	0.850814	1.45826
	WT	3	7	I	0.827109	0.831189	0.814379	0.816189	0.848573	1.32672
	WT	3	10	I	0.78434	0.779537	0.772259	0.792146	0.882575	1.35569
	WT	3	11	I	0.687843	0.687217	0.718455	0.767333	0.887186	1.43562
	WT	3	17	I	0.774861	0.787581	0.802725	0.80198	0.860822	1.28164
	WT	3	18	I	0.729476	0.735824	0.750182	0.769207	0.873362	1.42294
	WT	3	22	I	0.742994	0.746824	0.751655	0.810063	0.911366	1.34402
	WT	3	23	I	0.82463	0.841016	0.836431	0.851506	0.897121	1.28503
	WT	3	26	I	0.769249	0.789871	0.772496	0.784718	0.874693	1.34637
	WT	3	28	I	0.715809	0.739075	0.770383	0.793301	0.918006	1.33091
	WT	3	29	I	0.733099	0.742759	0.748258	0.755373	0.811489	1.39431
	WT	3	31	I	0.746781	0.755419	0.770999	0.777327	0.840926	1.38088
	WT	3	32	I	0.747646	0.759784	0.758288	0.779655	0.872713	1.37224
	WT	3	33	I	0.721096	0.707519	0.694086	0.717031	0.820051	1.49197
	WT	3	34	I	0.751193	0.761778	0.767951	0.783597	0.875503	1.3572
	WT	3	35	I	0.773139	0.787129	0.787023	0.809636	0.880405	1.35304
	WT	3	36	I	0.716212	0.739458	0.757168	0.781155	0.856442	1.41589
	WT	3	37	I	0.767863	0.748868	0.764325	0.791596	0.881131	1.30659
	WT	3	38	I	0.773785	0.782138	0.787893	0.838069	0.915783	1.28357
	WT	3	39	I	0.772902	0.767403	0.763801	0.764843	0.840073	1.3453
	WT	3	42	I	0.807203	0.797197	0.790129	0.811937	0.881683	1.34585
	WT	3	44	I	0.711356	0.709505	0.714415	0.730643	0.831669	1.48487
	WT	3	45	I	0.702589	0.715495	0.705707	0.729164	0.832227	1.28186
	WT	3	46	I	0.640609	0.669495	0.664874	0.683951	0.804302	1.54301
	WT	3	47	I	0.738871	0.768524	0.747596	0.771167	0.883929	1.36572
	WT	3	50	I	0.795054	0.793664	0.791339	0.78054	0.859364	1.35714
	WT	3	51	I	0.725286	0.714554	0.725536	0.757033	0.819205	1.36866
	WT	3	52	I	0.690502	0.706773	0.705041	0.728924	0.842151	1.45454
	WT	3	54	I	0.728143	0.740429	0.732501	0.759632	0.861923	1.42247
	WT	3	56	I	0.726821	0.727765	0.718558	0.725123	0.835936	1.45516
	WT	3	58	I	0.851784	0.830285	0.822088	0.80958	0.851598	1.34117
	WT	3	59	I	0.764854	0.734222	0.740657	0.753437	0.861966	1.40299
	WT	3	60	I	0.704533	0.731953	0.750228	0.781968	0.884672	1.4123
	WT	3	61	I	0.697411	0.711074	0.722124	0.741816	0.817551	1.43466
	WT	3	62	I	0.740892	0.751882	0.762048	0.783177	0.871696	1.41245
	WT	3	65	I	0.683034	0.700352	0.722634	0.74577	0.848412	1.34693
	WT	3	66	I	0.714713	0.729631	0.743238	0.783599	0.888238	1.38625
	WT	3	67	I	0.78443	0.791381	0.78654	0.782013	0.843767	1.35883
	WT	3	68	I	0.783908	0.779846	0.758433	0.787083	0.854873	1.33226
	WT	3	69	I	0.754266	0.738424	0.73334	0.763434	0.879587	1.34701
	WT	3	70	I	0.644185	0.650436	0.674388	0.718623	0.831488	1.4121
	WT	3	71	I	0.752126	0.75149	0.763157	0.811601	0.884246	1.33888
	WT	3	73	I	0.704108	0.754578	0.773862	0.777231	0.849783	1.36881
	WT	3	75	I	0.918318	1.00744	0.811292	0.760277	0.886255	1.29516
	WT	3	77	I	0.716565	0.730159	0.719965	0.753253	0.845257	1.36981
	WT	3	79	I	0.724469	0.748126	0.756174	0.779883	0.870295	1.33012
	WT	3	80	I	0.715678	0.730436	0.720885	0.765566	0.884566	1.35151
	WT	3	86	I	0.700355	0.717976	0.716624	0.753366	0.849672	1.43965
	WT	3	87	I	0.727342	0.747189	0.757781	0.771988	0.851213	1.35585
	WT	3	88	I	0.751145	0.745817	0.750136	0.756421	0.855249	1.36362
	WT	3	89	I	0.665031	0.679705	0.672244	0.707477	0.806104	1.29628
	WT	3	91	I	0.804377	0.800869	0.777943	0.796818	0.865061	1.3291
	WT	3	93	I	0.771242	0.765871	0.775447	0.797663	0.864334	1.31523
	WT	3	95	I	0.815341	0.801179	0.799946	0.807198	0.853791	1.34194
	WT	3	97	I	0.749724	0.748039	0.719148	0.73898	0.850812	1.41223
	WT	3	100	I	0.767433	0.785906	0.779877	0.779715	0.834087	1.40683
	WT	3	102	I	0.764371	0.772746	0.766907	0.778524	0.837779	1.34393
	WT	3	103	I	0.813098	0.803175	0.786112	0.788826	0.832537	1.2519
	WT	3	107	I	0.732067	0.757796	0.780696	0.795048	0.875271	1.38028
	WT	3	110	I	0.681438	0.678952	0.681005	0.704535	0.805776	1.46834
	WT	3	111	I	0.79118	0.79112	0.77296	0.774435	0.848404	1.37886
	WT	3	115	I	0.738007	0.742374	0.760727	0.791637	0.873181	1.36973
	WT	3	116	I	0.690601	0.705915	0.726995	0.759029	0.88147	1.33634
	WT	3	119	I	0.875778	0.846245	0.831229	0.821859	0.907476	1.26605
	WT	3	120	I	0.969884	0.852122	0.773156	0.755366	0.846706	1.39379
	WT	3	121	I	0.856768	0.826674	0.839319	0.881264	0.899558	1.25251
	WT	3	122	I	0.706599	0.717561	0.724435	0.769385	0.827429	1.21333
	WT	5	1	I	0.9459	0.909656	0.935393	0.928643	0.94581	1.12458
	WT	5	3	I	0.878497	0.913275	0.912646	0.916462	0.927585	1.12099
	WT	5	4	I	0.931041	0.923867	0.919051	0.903666	0.942938	1.1348
	WT	5	6	I	0.96292	0.965549	0.958613	0.980949	0.997303	1.03663
	WT	5	8	I	0.784144	0.804349	0.805918	0.805736	0.886724	1.28733
	WT	5	9	I	0.79365	0.810013	0.850217	0.900241	0.918766	1.1766
	WT	5	11	I	0.911368	0.901488	0.914647	0.899178	0.916675	1.11383
	WT	5	12	I	0.772847	0.806752	0.842551	0.839196	0.851909	1.19242
	WT	5	14	I	0.9435	0.91246	0.916063	0.908966	0.949928	1.12967
	WT	5	15	I	0.8589	0.849338	0.884805	0.892405	0.939486	1.18164
	WT	5	16	I	0.805126	0.821571	0.846843	0.878967	0.909356	1.15592
	WT	5	18	I	0.702483	0.722885	0.755425	0.788947	0.891237	1.35348
	WT	5	19	I	0.802331	0.815518	0.840911	0.836913	0.908604	1.28699
	WT	5	20	I	0.982634	0.950444	0.93059	0.936041	0.959729	1.10611
	WT	5	24	I	0.82129	0.861921	0.850707	0.852945	0.884401	1.16572
	WT	5	25	I	1.42822	1.23376	0.969172	0.87952	0.851865	1.1353
	WT	5	26	I	0.890238	0.881304	0.875278	0.882957	0.918985	1.21292
	WT	5	29	I	0.747521	0.765591	0.787748	0.80222	0.884477	1.32896
	WT	5	31	I	0.849151	0.843994	0.836436	0.863346	0.906367	1.19401
	WT	5	32	I	0.832915	0.82872	0.820029	0.828479	0.880112	1.29404
	WT	5	34	I	0.830621	0.822623	0.835091	0.832188	0.89574	1.22457
	WT	5	36	I	0.769614	0.770651	0.780668	0.795202	0.874537	1.27651
	WT	5	37	I	0.724316	0.75178	0.758372	0.767739	0.855621	1.34785
	WT	5	38	I	0.836582	0.849212	0.872593	0.896209	0.937513	1.19447
	WT	5	39	I	0.730514	0.74948	0.759628	0.769283	0.832715	1.29638
	WT	5	43	I	0.742941	0.805818	0.84666	0.898667	0.929698	1.17279
	WT	5	44	I	0.931622	0.904297	0.897997	0.896084	0.947985	1.16647
	WT	5	46	I	1.01366	0.946848	0.868438	0.826515	0.89371	1.25141
	WT	5	47	I	0.753918	0.766337	0.777758	0.802691	0.867106	1.35583
	WT	5	49	I	1.02768	0.963287	0.889622	0.885347	0.899797	1.12576
	WT	5	50	I	0.827764	0.812072	0.805394	0.815122	0.876117	1.33543
	WT	5	51	I	0.872972	0.89387	0.896737	0.874324	0.90681	1.19396
	WT	5	52	I	0.879256	0.88222	0.880389	0.905619	0.969988	1.16078
	WT	5	54	I	0.834622	0.83577	0.834034	0.853441	0.917583	1.22432
	WT	5	55	I	0.861036	0.852008	0.838081	0.849294	0.895555	1.20944
	WT	5	57	I	0.774856	0.763145	0.776257	0.812309	0.87415	1.31903
	WT	5	58	I	0.797492	0.81366	0.806222	0.829721	0.889527	1.2847
	WT	5	59	I	0.84242	0.849469	0.857623	0.880082	0.920241	1.22097
	WT	5	61	I	0.762314	0.766691	0.782504	0.810469	0.864317	1.31213
	WT	5	62	I	0.783094	0.792748	0.811651	0.810975	0.867779	1.28077
	WT	5	63	I	0.803976	0.802532	0.817374	0.838338	0.86861	1.17136
	WT	5	64	I	0.807357	0.807947	0.814405	0.842562	0.895552	1.25304
	WT	5	67	I	0.835422	0.809273	0.800273	0.822607	0.886902	1.28417
	WT	5	68	I	0.835982	0.832314	0.852587	0.87471	0.9345	1.21647
	WT	5	70	I	0.896569	0.8777	0.869058	0.871658	0.904892	1.22783
	WT	5	71	I	0.702171	0.718908	0.768498	0.81888	0.926984	1.1794
	WT	5	74	I	0.888271	0.882192	0.872851	0.868378	0.888145	1.17637
	WT	5	75	I	0.796629	0.801672	0.823448	0.855974	0.94203	1.21437
	WT	5	78	I	0.777861	0.804519	0.816501	0.818329	0.849461	1.29767
	WT	5	79	I	0.676576	0.67385	0.689454	0.750359	0.849486	1.45028
	WT	5	81	I	0.844556	0.833795	0.831644	0.831304	0.894281	1.20908
	WT	5	83	I	0.775545	0.770178	0.783714	0.808333	0.897276	1.30542
	WT	5	84	I	0.766576	0.749924	0.784844	0.799915	0.876336	1.33688
	WT	5	85	I	0.748393	0.757409	0.749223	0.789154	0.855686	1.27669
	WT	5	87	I	0.641536	0.637903	0.658933	0.698663	0.823031	1.42121
	WT	5	90	I	0.830891	0.819329	0.846004	0.872764	0.899744	1.19769
	WT	5	93	I	0.705695	0.699734	0.694344	0.7191	0.822641	1.39902
	WT	5	94	I	0.756183	0.767988	0.76316	0.773781	0.867066	1.28784
	WT	5	97	I	0.743223	0.729628	0.743751	0.759365	0.846595	1.29662
	WT	5	99	I	0.759348	0.755779	0.765178	0.8037	0.891224	1.26664
	WT	5	101	I	0.756362	0.775374	0.775236	0.789389	0.89279	1.29177
	WT	5	102	I	0.767195	0.782401	0.814492	0.834115	0.887676	1.24317
	WT	5	105	I	0.87719	0.85563	0.831512	0.823911	0.858432	1.28008
	WT	5	107	I	0.73534	0.726854	0.705014	0.688479	0.827523	1.31297
	WT	5	108	I	0.749183	0.752702	0.755737	0.796008	0.871721	1.3517
	WT	5	110	I	0.798472	0.797137	0.830523	0.840162	0.872463	1.17214
	WT	5	112	I	0.774557	0.773056	0.764286	0.77258	0.844083	1.22866
	WT	5	116	I	0.668544	0.682983	0.727689	0.792518	0.879424	1.3122
	WT	5	117	I	0.792338	0.785659	0.848667	0.8474	0.899476	1.20636
	WT	5	119	I	0.8994	0.745457	0.725182	0.75646	0.891286	1.20532
	WT	5	120	I	0.788682	0.774782	0.80448	0.840279	0.886123	1.17466
	WT	5	121	I	0.705476	0.724943	0.743311	0.759737	0.855092	1.32046
	WT	5	124	I	0.784517	0.793997	0.768271	0.79445	0.907867	1.29806
	WT	5	125	I	0.661529	0.699123	0.748785	0.797065	0.876007	1.30333
	WT	5	126	I	0.836079	0.825022	0.823558	0.855731	0.912497	1.18337
	WT	5	127	I	0.665062	0.687722	0.728748	0.774236	0.910122	1.32496
	WT	5	129	I	0.706672	0.71645	0.770626	0.784659	0.878183	1.29085
	WT	5	130	I	0.911939	0.883406	0.805588	0.818172	0.918446	1.2534
	WT	5	131	I	0.806611	0.799291	0.820783	0.858797	0.9357	1.24631
	WT	5	132	I	0.812354	0.849303	0.860109	0.87959	0.937293	1.20064
	WT	5	134	I	0.77609	0.782469	0.787987	0.79077	0.848354	1.28331
	WT	5	135	I	0.705883	0.721312	0.744623	0.778589	0.887672	1.33015
	WT	5	136	I	0.803297	0.818222	0.847472	0.822356	0.911189	1.26491
	WT	6	1	I	0.716275	0.732293	0.773583	0.807057	0.84606	1.31291
	WT	6	2	I	0.744258	0.785442	0.766781	0.780963	0.828033	1.26181
	WT	6	3	I	0.735198	0.744707	0.771153	0.802187	0.882492	1.36173
	WT	6	6	I	0.789458	0.759974	0.76132	0.787359	0.868043	1.29924
	WT	6	9	I	0.706759	0.749207	0.742453	0.748494	0.824268	1.26372
	WT	6	14	I	0.725196	0.737056	0.742857	0.756875	0.816857	1.31994
	WT	6	17	I	0.823288	0.80716	0.809384	0.818662	0.866415	1.30447
	WT	6	20	I	0.868064	0.823605	0.809949	0.810766	0.87043	1.29076
	WT	6	22	I	0.753063	0.777392	0.790286	0.819381	0.869182	1.30352
	WT	6	23	I	0.793929	0.752256	0.756143	0.779852	0.863118	1.3591
	WT	6	24	I	0.842106	0.830515	0.808359	0.807158	0.847291	1.33094
	WT	6	25	I	0.800749	0.794209	0.78539	0.818602	0.89164	1.28954
	WT	6	27	I	0.759536	0.769406	0.758788	0.769043	0.895248	1.37097
	WT	6	29	I	0.736522	0.767671	0.774009	0.805077	0.869742	1.35638
	WT	6	31	I	0.678864	0.659106	0.671836	0.716471	0.868918	1.43
	WT	6	35	I	0.783965	0.804768	0.796359	0.781244	0.86152	1.36136
	WT	6	36	I	0.698473	0.701747	0.696321	0.7116	0.800725	1.40312
	WT	6	39	I	0.84143	0.794603	0.790783	0.816705	0.904807	1.32409
	WT	6	40	I	0.869241	0.846575	0.820555	0.817097	0.8647	1.30226
	WT	6	41	I	0.726638	0.724171	0.738003	0.766924	0.832081	1.43392
	WT	6	42	I	0.789973	0.783624	0.786814	0.79771	0.857099	1.3218
	WT	6	43	I	0.701625	0.729237	0.754836	0.771441	0.86311	1.34869
	WT	6	44	I	0.717243	0.738131	0.727072	0.743315	0.81861	1.43935
	WT	6	45	I	0.778635	0.765019	0.757544	0.779605	0.855107	1.3691
	WT	6	46	I	0.729504	0.734881	0.740703	0.755959	0.872307	1.33221
	WT	6	48	I	0.72799	0.766378	0.768323	0.786792	0.838029	1.39869
	WT	6	49	I	0.744792	0.752106	0.781997	0.828612	0.892754	1.20816
	WT	6	52	I	0.755081	0.751672	0.762952	0.783718	0.860795	1.34094
	WT	6	57	I	0.714667	0.718372	0.777799	0.844885	0.883181	1.25155
	WT	6	59	I	0.709564	0.733357	0.728402	0.764079	0.839355	1.36825
	WT	6	61	I	0.732698	0.741907	0.728415	0.758523	0.860702	1.39753
	WT	6	63	I	0.661852	0.691244	0.714504	0.749922	0.891888	1.31212
	WT	6	64	I	0.844013	0.848546	0.876507	0.83698	0.860737	1.26444
	WT	6	65	I	0.743383	0.7499	0.756554	0.795516	0.856648	1.2619
	WT	6	67	I	0.772045	0.770013	0.752166	0.76343	0.867976	1.39985
	WT	6	68	I	0.829138	0.820034	0.812106	0.818869	0.864985	1.21905
	WT	6	70	I	0.73854	0.751078	0.758776	0.775799	0.834083	1.35842
	WT	6	73	I	0.67077	0.649476	0.659584	0.69549	0.786936	1.4185
	WT	6	75	I	0.633795	0.639318	0.656748	0.697682	0.843557	1.46952
	WT	6	77	I	0.781922	0.800193	0.813269	0.765926	0.809544	1.31984
	WT	6	78	I	0.708001	0.72889	0.75002	0.770835	0.844867	1.38662
	WT	6	79	I	0.675839	0.691813	0.691403	0.701431	0.851182	1.47334
	WT	6	80	I	0.645906	0.645673	0.679341	0.726049	0.954321	1.3288
	WT	6	84	I	0.736221	0.718262	0.69943	0.720943	0.819181	1.4557
	WT	6	85	I	0.736078	0.769687	0.797131	0.809097	0.893723	1.31853
	WT	6	87	I	0.663211	0.652594	0.67705	0.748152	0.868637	1.40022
	WT	6	89	I	0.672878	0.659442	0.670494	0.707822	0.820318	1.35478
	WT	6	90	I	0.703457	0.705499	0.705354	0.784287	0.848108	1.23526
	WT	6	92	I	0.932108	0.993225	1.07351	0.968192	0.963758	1.02531
	WT	6	93	I	0.527354	0.528655	0.598429	0.817924	1.07419	1.2499
	WT	6	94	I	0.663866	0.669883	0.700962	0.759331	0.913327	1.33844
	WT	6	96	I	0.699549	0.733788	0.748077	0.766509	0.866254	1.34436
	WT	6	98	I	0.804381	0.800635	0.785471	0.771515	0.837387	1.26838
	WT	6	103	I	0.684742	0.730915	0.724867	0.75268	0.891811	1.42051
	WT	6	104	I	0.665811	0.655091	0.660589	0.687382	0.776931	1.40344
	WT	6	105	I	0.595783	0.621974	0.635157	0.671145	0.86991	1.39107
	WT	6	106	I	0.738578	0.743622	0.734799	0.753863	0.85116	1.3104
	WT	6	108	I	0.685144	0.672249	0.65784	0.698658	0.850265	1.34905
	WT	6	110	I	0.673119	0.674453	0.669982	0.707483	0.86407	1.36165
	WT	6	111	I	0.598457	0.620822	0.649506	0.686077	0.820174	1.42251
	WT	6	114	I	0.769205	0.734935	0.705435	0.724828	0.87227	1.43923
	Perm1-/-	1	2	I	0.905696	0.860179	0.878784	0.896847	0.943808	1.14068
	Perm1-/-	1	10	I	0.808226	0.806411	0.813998	0.852234	0.920893	1.2165
	Perm1-/-	1	11	I	0.814074	0.791984	0.831294	0.838938	0.952438	1.20559
	Perm1-/-	1	12	I	0.739021	0.735004	0.753657	0.800003	0.872377	1.29844
	Perm1-/-	1	13	I	0.809335	0.821402	0.808275	0.797284	0.904613	1.27152
	Perm1-/-	1	14	I	0.707624	0.70183	0.724019	0.776642	0.860014	1.28949
	Perm1-/-	1	15	I	0.808218	0.815886	0.803422	0.797784	0.81244	1.30607
	Perm1-/-	1	16	I	0.828962	0.847622	0.837461	0.828872	0.870065	1.28054
	Perm1-/-	1	19	I	0.785354	0.788728	0.776977	0.773433	0.81674	1.39309
	Perm1-/-	1	24	I	0.854742	0.802857	0.772159	0.771287	0.8081	1.39605
	Perm1-/-	1	28	I	0.885093	0.862332	0.854488	0.878342	0.89251	1.17484
	Perm1-/-	1	29	I	0.888333	0.888748	0.871655	0.854039	0.876626	1.2533
	Perm1-/-	1	31	I	0.844325	0.867297	0.853083	0.848386	0.868041	1.2324
	Perm1-/-	1	32	I	0.837141	0.840424	0.836653	0.823522	0.850201	1.31756
	Perm1-/-	1	33	I	0.850026	0.841966	0.849422	0.847346	0.896631	1.26085
	Perm1-/-	1	36	I	0.74899	0.75751	0.781161	0.838725	0.914725	1.2673
	Perm1-/-	1	40	I	0.848778	0.824518	0.819107	0.828839	0.872955	1.28364
	Perm1-/-	1	41	I	0.769565	0.790287	0.776157	0.780439	0.807392	1.39099
	Perm1-/-	1	43	I	0.855902	0.830838	0.81683	0.829431	0.864925	1.27065
	Perm1-/-	1	44	I	0.929345	0.922634	0.890269	0.83103	0.831541	1.27818
	Perm1-/-	1	45	I	0.805622	0.806774	0.820519	0.83209	0.878091	1.27753
	Perm1-/-	1	49	I	0.872137	0.833103	0.81384	0.817458	0.883339	1.16816
	Perm1-/-	1	50	I	0.853162	0.834993	0.849215	0.840693	0.867904	1.2776
	Perm1-/-	1	55	I	0.875836	0.844693	0.832631	0.82488	0.850581	1.31791
	Perm1-/-	1	57	I	0.790863	0.821636	0.816791	0.813264	0.878144	1.3112
	Perm1-/-	1	60	I	0.874044	0.823494	0.87411	0.888136	0.926298	1.17311
	Perm1-/-	1	61	I	0.800573	0.805646	0.829925	0.854166	0.917589	1.22415
	Perm1-/-	1	64	I	0.931576	0.916282	0.905998	0.87515	0.894127	1.19118
	Perm1-/-	1	67	I	0.826624	0.841308	0.895043	0.913102	0.949013	1.16641
	Perm1-/-	1	69	I	0.863313	0.879379	0.862057	0.889748	0.92959	1.16455
	Perm1-/-	1	72	I	0.787269	0.823148	0.840558	0.846058	0.870869	1.26595
	Perm1-/-	1	73	I	0.867779	0.824287	0.834421	0.856101	0.858225	1.1924
	Perm1-/-	1	77	I	0.864692	0.854899	0.839005	0.829988	0.8747	1.27057
	Perm1-/-	1	80	I	0.878977	0.863574	0.830834	0.82842	0.839399	1.24581
	Perm1-/-	1	82	I	0.879414	0.886151	0.927032	0.894198	0.856719	1.23358
	Perm1-/-	1	85	I	0.770209	0.81796	0.830135	0.845721	0.923239	1.24108
	Perm1-/-	1	86	I	0.779465	0.792638	0.833039	0.826228	0.898504	1.31743
	Perm1-/-	2	2	I	0.86766	0.841492	0.863007	0.894323	0.940973	1.14933
	Perm1-/-	2	3	I	0.766979	0.80773	0.835412	0.87337	0.908538	1.19606
	Perm1-/-	2	6	I	0.640148	0.643699	0.699585	0.783945	0.928138	1.36599
	Perm1-/-	2	9	I	0.749798	0.773475	0.777872	0.783501	0.872214	1.34317
	Perm1-/-	2	10	I	0.65309	0.689051	0.70862	0.792477	0.930965	1.3066
	Perm1-/-	2	13	I	0.729454	0.718731	0.730711	0.799078	0.875881	1.31763
	Perm1-/-	2	21	I	0.870226	0.840119	0.843042	0.833553	0.864448	1.25821
	Perm1-/-	2	24	I	0.833655	0.858089	0.833918	0.827171	0.860961	1.29304
	Perm1-/-	2	26	I	0.909531	0.913006	0.926715	0.895197	0.894245	1.17094
	Perm1-/-	2	27	I	0.695731	0.723312	0.73455	0.765876	0.809496	1.32249
	Perm1-/-	2	32	I	0.756733	0.803382	0.821351	0.822568	0.812398	1.27682
	Perm1-/-	2	37	I	0.785438	0.782123	0.784976	0.819783	0.860189	1.24144
	Perm1-/-	2	41	I	0.75073	0.755458	0.779324	0.765587	0.804883	1.34597
	Perm1-/-	2	42	I	0.778079	0.766796	0.779553	0.795608	0.837076	1.29546
	Perm1-/-	2	43	I	0.835267	0.838525	0.842187	0.816478	0.816685	1.30467
	Perm1-/-	2	46	I	0.837221	0.801039	0.808175	0.789284	0.823727	1.38747
	Perm1-/-	2	47	I	0.856031	0.853982	0.825711	0.811712	0.836958	1.27302
	Perm1-/-	2	54	I	0.765188	0.761701	0.770533	0.776474	0.827334	1.41081
	Perm1-/-	2	61	I	0.79476	0.819167	0.809183	0.828654	0.82686	1.26804
	Perm1-/-	2	63	I	0.775566	0.776295	0.76868	0.783098	0.842515	1.37487
	Perm1-/-	2	71	I	0.80239	0.799499	0.843789	0.839918	0.85555	1.27278
	Perm1-/-	2	73	I	0.829658	0.801237	0.802634	0.813929	0.838597	1.34975
	Perm1-/-	2	77	I	0.732181	0.775447	0.80805	0.840797	0.913376	1.28277
	Perm1-/-	2	79	I	0.765018	0.781449	0.797071	0.827353	0.86851	1.30629
	Perm1-/-	2	87	I	0.704654	0.702564	0.723621	0.765801	0.836523	1.43191
	Perm1-/-	2	91	I	0.815642	0.824044	0.831003	0.834597	0.848652	1.2542
	Perm1-/-	5	2	I	0.929814	0.946502	0.923929	0.950357	0.940564	1.08748
	Perm1-/-	5	5	I	0.940934	0.926941	0.920216	0.930603	0.961125	1.11219
	Perm1-/-	5	6	I	0.909572	0.940665	0.922163	0.930694	0.981179	1.09777
	Perm1-/-	5	7	I	0.979898	0.945762	0.929916	0.908767	0.926525	1.14713
	Perm1-/-	5	8	I	0.95454	0.921588	0.901137	0.903342	0.905662	1.1691
	Perm1-/-	5	9	I	1.01583	1.0266	0.987081	0.965764	0.975404	1.03656
	Perm1-/-	5	11	I	0.930543	0.926312	0.91815	0.922289	0.933778	1.14201
	Perm1-/-	5	12	I	0.91929	0.910233	0.917042	0.933492	0.959374	1.11446
	Perm1-/-	5	14	I	0.99727	0.962806	0.952318	0.951811	0.968349	1.07435
	Perm1-/-	5	16	I	0.937371	0.937253	0.943094	0.95534	1.00341	1.03998
	Perm1-/-	5	17	I	0.911101	0.888946	0.910983	0.936234	0.99114	1.08979
	Perm1-/-	5	18	I	0.828882	0.895035	0.908839	0.934277	0.989548	1.09269
	Perm1-/-	5	19	I	0.923081	0.914201	0.913793	0.946779	0.978005	1.0867
	Perm1-/-	5	23	I	0.906097	0.920036	0.970803	0.973078	0.974335	1.05955
	Perm1-/-	5	24	I	1.09285	1.01705	0.989775	0.985195	0.997315	1.00392
	Perm1-/-	5	25	I	1.01967	1.04099	0.99782	0.981329	0.975938	1.02337
	Perm1-/-	5	27	I	1.00805	0.988304	0.953986	0.949601	0.959669	1.07651
	Perm1-/-	5	28	I	0.978828	0.991974	1.00049	1.01279	1.00977	0.987142
	Perm1-/-	5	31	I	0.98511	0.977666	0.970456	0.968573	0.933338	1.08895
	Perm1-/-	5	32	I	1.10437	1.05227	0.975196	0.958544	0.971217	1.03805
	Perm1-/-	5	33	I	1.00132	0.967895	0.983864	0.974365	0.954884	1.04943
	Perm1-/-	5	34	I	0.893573	0.897908	0.924972	0.942138	0.997272	1.06841
	Perm1-/-	5	37	I	0.934813	0.951461	0.956691	0.976701	0.951251	1.06514
	Perm1-/-	5	38	I	0.992571	0.995087	1.02686	0.988517	0.945953	1.04199
	Perm1-/-	5	46	I	0.908999	0.923349	0.920944	0.893841	0.875998	1.18055
	Perm1-/-	5	47	I	0.872509	0.89912	0.92217	0.912545	0.913716	1.17774
	Perm1-/-	5	48	I	0.960258	0.935002	0.905054	0.906894	0.910417	1.13036
	Perm1-/-	5	50	I	0.858444	0.88952	0.876728	0.891435	0.944062	1.13078
	Perm1-/-	5	51	I	0.907671	0.912962	0.915363	0.922792	0.949829	1.13297
	Perm1-/-	5	53	I	0.930098	0.888084	0.906533	0.896572	0.924728	1.16902
	Perm1-/-	5	55	I	1.09904	1.06725	0.997225	0.915832	0.876508	1.12905
	Perm1-/-	5	57	I	0.960887	0.942072	0.916856	0.907171	0.898904	1.16251
	Perm1-/-	5	59	I	0.866899	0.877003	0.864823	0.858778	0.869986	1.22154
	Perm1-/-	5	63	I	0.888312	0.865447	0.874448	0.878829	0.894504	1.19308
	Perm1-/-	5	64	I	0.825699	0.83775	0.877204	0.885107	0.89548	1.23882
	Perm1-/-	5	65	I	0.854827	0.877731	0.906467	0.898743	0.908114	1.20211
	Perm1-/-	5	69	I	0.895912	0.907981	0.895804	0.906239	0.933219	1.15659
	Perm1-/-	5	70	I	0.80973	0.839197	0.835999	0.827638	0.862003	1.25448
	Perm1-/-	5	71	I	0.777773	0.787844	0.792865	0.82439	0.850821	1.27964
	Perm1-/-	5	75	I	0.848831	0.867739	0.873229	0.8769	0.917704	1.19492
	Perm1-/-	5	83	I	0.908732	0.913463	0.886303	0.887937	0.892405	1.15744
	Perm1-/-	5	84	I	0.940862	0.903223	0.904261	0.860707	0.854028	1.1704
	Perm1-/-	5	89	I	0.805247	0.856793	0.889911	0.888888	0.915411	1.21474
	Perm1-/-	5	95	I	0.842448	0.865891	0.869249	0.883019	0.903787	1.17009
	Perm1-/-	5	96	I	0.96289	0.952727	0.94882	0.932064	0.933339	1.07738
	Perm1-/-	5	97	I	0.9692	0.958111	0.948268	0.932749	0.911958	1.13967
	Perm1-/-	5	98	I	0.976524	1.00316	0.993169	0.968922	0.946717	1.05381
	Perm1-/-	5	100	I	0.806384	0.817423	0.84533	0.865895	0.929289	1.21941
	Perm1-/-	5	101	I	0.891416	0.887846	0.909879	0.904532	0.935958	1.12812
	Perm1-/-	5	102	I	0.914197	0.942456	0.934629	0.929026	0.919165	1.15122
	Perm1-/-	5	103	I	0.941664	0.887015	0.850297	0.858802	0.903303	1.23837
	Perm1-/-	5	112	I	0.862703	0.865739	0.883193	0.897807	0.954047	1.12517
	Perm1-/-	5	113	I	0.862054	0.886403	0.905358	0.967089	0.990449	1.08308
	Perm1-/-	5	116	I	0.850319	0.878443	0.931108	0.95366	0.991075	1.06994
	Perm1-/-	5	119	I	0.991102	0.962107	0.983227	0.958226	0.972663	1.03262
	Perm1-/-	5	120	I	0.996343	0.93292	0.949811	0.959994	1.00125	1.04138
	Perm1-/-	5	122	I	0.957386	0.921892	0.915499	0.935725	0.950163	1.08535
	Perm1-/-	5	125	I	0.902067	0.913125	0.929531	0.962997	0.966524	1.05496
	WT	2	1	I	0.806652	0.809209	0.871489	0.890635	0.950593	1.18654
	WT	2	5	I	0.905098	0.918973	0.921675	0.927504	0.953668	1.11233
	WT	2	7	I	1.02775	1.02252	0.952988	0.92443	0.943633	1.10064
	WT	2	8	I	0.926168	0.919861	0.938178	0.951206	0.983788	1.08882
	WT	2	10	I	0.792291	0.777309	0.792047	0.850824	0.93383	1.2825
	WT	2	11	I	0.847604	0.847021	0.868516	0.895253	0.954675	1.14712
	WT	2	15	I	0.781157	0.797706	0.814652	0.852832	0.950844	1.25812
	WT	2	17	I	0.889915	0.924952	0.930983	0.928515	0.96432	1.11375
	WT	2	20	I	0.879754	0.892639	0.898786	0.909674	0.941134	1.16898
	WT	2	21	I	0.876047	0.880613	0.875101	0.896	0.928206	1.1893
	WT	2	24	I	0.946878	0.978138	0.973263	0.963481	0.975944	1.05136
	WT	2	25	I	0.851232	0.861179	0.870546	0.919908	0.962144	1.16449
	WT	2	26	I	0.847647	0.861581	0.897562	0.905975	0.916493	1.1625
	WT	2	27	I	0.90538	0.904146	0.907989	0.939098	0.988365	1.05939
	WT	2	30	I	0.831138	0.856598	0.876454	0.883182	0.949799	1.20521
	WT	2	31	I	0.825903	0.829086	0.853647	0.862266	0.900508	1.18533
	WT	2	34	I	0.846645	0.850672	0.863124	0.896477	0.939263	1.19785
	WT	2	35	I	0.895106	0.880559	0.873192	0.887182	0.955589	1.17923
	WT	2	37	I	0.893937	0.882034	0.883782	0.882043	0.936984	1.16717
	WT	2	43	I	0.876814	0.887428	0.90654	0.892705	0.923459	1.18326
	WT	2	46	I	0.878202	0.896051	0.875871	0.880879	0.934294	1.19935
	WT	2	47	I	0.914741	0.923489	0.933841	0.919315	0.936785	1.11912
	WT	2	48	I	0.858359	0.880248	0.87366	0.881653	0.954277	1.17617
	WT	2	50	I	0.835955	0.828423	0.873625	0.902078	0.960749	1.15156
	WT	2	51	I	0.801194	0.819602	0.828843	0.878255	0.935344	1.23019
	WT	2	57	I	0.8564	0.852556	0.834319	0.854703	0.91284	1.20136
	WT	2	61	I	0.920803	0.919424	0.924791	0.934327	0.950676	1.1311
	WT	2	65	I	0.841439	0.86137	0.869511	0.874288	0.947687	1.18425
	WT	2	69	I	0.885263	0.874101	0.918836	0.940511	0.944957	1.07838
	WT	2	78	I	0.859562	0.910462	0.925562	0.917882	0.95869	1.11146
	WT	2	79	I	0.824915	0.839686	0.854499	0.882561	0.948628	1.18954
	WT	2	81	I	0.865	0.846473	0.850206	0.885694	0.947059	1.10963
	WT	2	87	I	0.888052	0.876974	0.856288	0.866832	0.933318	1.21424
	WT	2	89	I	0.898245	0.879328	0.907098	0.928592	0.959794	1.10853
	WT	2	91	I	0.845276	0.934345	0.924546	0.92732	0.925027	1.13102
	WT	2	93	I	0.866019	0.87316	0.858644	0.869617	0.924681	1.19406
	WT	2	95	I	0.77141	0.781884	0.798555	0.827619	0.921259	1.29373
	WT	2	99	I	0.789784	0.794614	0.804288	0.847499	0.942512	1.20546
	WT	2	102	I	0.814504	0.820563	0.841677	0.859171	0.908249	1.21394
	WT	2	107	I	0.837391	0.897759	0.908892	0.901085	0.936962	1.16463
	WT	2	108	I	1.04597	1.00832	0.954871	0.923769	0.938889	1.10813
	WT	2	110	I	0.753314	0.785854	0.84119	0.913207	0.977201	1.16653
	WT	2	111	I	0.894769	0.886085	0.874865	0.888967	0.944299	1.17738
	WT	2	113	I	0.822297	0.866609	0.900782	0.955406	0.997918	1.0883
	WT	2	114	I	0.848483	0.875789	0.886458	0.879801	0.906736	1.20137
	WT	2	115	I	0.796572	0.824919	0.870737	0.892429	0.963412	1.17317
	WT	2	118	I	0.827828	0.842501	0.839197	0.874352	0.944944	1.21109
	WT	5	1	I	0.86809	0.887362	0.923478	0.941663	0.955386	1.10425
	WT	5	2	I	0.844336	0.875723	0.903685	0.920212	0.966359	1.14678
	WT	5	4	I	0.878814	0.902076	0.957041	0.945362	0.956453	1.10474
	WT	5	5	I	0.910339	0.936082	0.931046	0.946647	0.982861	1.09147
	WT	5	7	I	0.931706	0.923105	0.925836	0.927663	0.972561	1.10647
	WT	5	10	I	0.853669	0.904937	0.920907	0.933122	0.950992	1.08469
	WT	5	11	I	0.921371	0.918234	0.93419	0.928133	0.946977	1.11697
	WT	5	13	I	0.957996	0.934331	0.935855	0.931042	0.968417	1.11047
	WT	5	15	I	0.959925	0.926247	0.928196	0.944698	0.969925	1.07955
	WT	5	16	I	0.87468	0.884207	0.872171	0.900972	0.959301	1.16482
	WT	5	19	I	0.847067	0.861605	0.867621	0.93673	0.971706	1.11096
	WT	5	21	I	0.828993	0.862185	0.901744	0.922447	0.993026	1.11512
	WT	5	22	I	0.878418	0.866391	0.896042	0.915957	0.945703	1.15005
	WT	5	23	I	0.895251	0.883555	0.900883	0.918915	0.971137	1.12956
	WT	5	26	I	0.877426	0.859128	0.854228	0.872018	0.937873	1.14484
	WT	5	27	I	0.871732	0.888812	0.896437	0.927813	0.989148	1.10158
	WT	5	29	I	0.960929	0.965911	1.00946	1.01999	0.986019	1.00428
	WT	5	31	I	0.963419	0.962892	0.93234	0.934863	0.981144	1.08523
	WT	5	32	I	0.815474	0.845243	0.864788	0.890277	0.975006	1.14469
	WT	5	33	I	0.897948	0.934045	0.940758	0.949887	0.95754	1.0876
	WT	5	34	I	1.04776	0.983766	0.943636	0.937769	0.977221	1.05418
	WT	5	35	I	0.888938	0.904711	0.907377	0.926414	0.979444	1.11807
	WT	5	38	I	0.847443	0.856082	0.870718	0.904438	0.963776	1.17431
	WT	5	43	I	0.846185	0.860399	0.861019	0.873548	0.938431	1.20407
	WT	5	47	I	0.891903	0.900529	0.887591	0.917777	0.956023	1.15299
	WT	5	48	I	0.852979	0.861183	0.85543	0.896864	0.962983	1.16822
	WT	5	49	I	0.927471	0.932963	0.927543	0.92084	0.963051	1.12443
	WT	5	53	I	0.88091	0.851153	0.875036	0.911793	0.976817	1.14641
	WT	5	54	I	0.854039	0.858667	0.85213	0.88831	0.947859	1.12546
	WT	5	57	I	0.865967	0.874733	0.87629	0.899216	0.95288	1.14863
	WT	5	62	I	0.87107	0.87551	0.896066	0.931092	0.971444	1.11938
	WT	5	67	I	0.899525	0.889005	0.887366	0.902138	0.962133	1.14309
	WT	5	68	I	0.985511	0.966831	0.974326	0.939118	0.938263	1.09333
	WT	5	70	I	0.889728	0.872681	0.866554	0.877262	0.941363	1.20116
	WT	5	71	I	0.744735	0.767849	0.780091	0.81498	0.931087	1.2965
	WT	5	73	I	0.835995	0.84286	0.843381	0.878328	0.945597	1.22696
	WT	5	74	I	0.875689	0.860683	0.885532	0.897403	0.948265	1.18258
	WT	5	75	I	0.883917	0.871471	0.881325	0.90734	0.968476	1.16278
	WT	5	79	I	0.918847	0.924636	0.938722	0.948003	0.956614	1.09258
	WT	5	80	I	0.902403	0.899565	0.91199	0.908519	0.955686	1.13526
	WT	5	81	I	0.833486	0.852088	0.844473	0.869099	0.926703	1.22318
	WT	5	86	I	0.988208	0.922793	0.896303	0.902819	0.928165	1.12505
	WT	5	89	I	0.823912	0.826183	0.829002	0.859508	0.961295	1.22287
	WT	5	91	I	0.851884	0.832877	0.828057	0.854684	0.967193	1.19408
	WT	5	95	I	0.809131	0.811143	0.813203	0.854574	0.931042	1.21283
	WT	5	96	I	0.852148	0.866349	0.841121	0.882642	0.953418	1.15512
	WT	5	98	I	0.87972	0.884915	0.885587	0.902975	0.958763	1.15688
	WT	5	101	I	0.77467	0.822302	0.860849	0.885888	0.965326	1.1734
	WT	5	102	I	0.815671	0.848851	0.876921	0.902101	0.960974	1.17749
	WT	5	103	I	0.886649	0.93841	0.964346	0.954827	0.96009	1.0903
	WT	5	104	I	0.891884	0.910549	0.899142	0.937911	0.972183	1.08475
	WT	5	105	I	0.894694	0.890765	0.891305	0.903565	0.959108	1.13064
	WT	5	107	I	0.847579	0.878639	0.892456	0.903531	0.946671	1.15225
	WT	5	109	I	0.84329	0.821863	0.852002	0.880034	0.967802	1.16238
	WT	5	113	I	0.865402	0.821228	0.824343	0.857543	0.956137	1.23422
	WT	5	114	I	0.905164	0.907909	0.942817	0.944942	0.977625	1.09303
	WT	5	118	I	0.872777	0.843925	0.872005	0.902403	0.979606	1.14666
	WT	5	121	I	0.871464	0.849545	0.869603	0.896539	0.965253	1.17113
	WT	5	122	I	0.765261	0.781921	0.807755	0.852767	0.938306	1.21245
	WT	5	123	I	0.877248	0.855004	0.8906	0.954015	0.9595	1.13946
	WT	5	127	I	0.846629	0.842457	0.868726	0.866641	0.935933	1.17793
	WT	5	129	I	0.944534	0.88454	0.856909	0.895131	0.976928	1.14061
	WT	5	137	I	0.804862	0.850892	0.857892	0.869217	0.948962	1.22459
	WT	5	138	I	0.807683	0.858351	0.923066	0.904943	0.91593	1.15823
	WT	5	144	I	0.937566	0.867008	0.856199	0.872564	0.932677	1.19599
	WT	5	145	I	0.96798	0.95835	0.934696	0.960475	1.00151	1.05025
	WT	5	146	I	0.857621	0.863146	0.886771	0.916018	0.983911	1.12724
	WT	5	148	I	0.787268	0.819814	0.811796	0.839884	0.902826	1.18303
	WT	5	149	I	0.894147	0.913465	0.928027	0.957809	0.983761	1.08461
	WT	5	150	I	0.832319	0.819643	0.83168	0.847238	0.911342	1.22752
	WT	5	152	I	0.901492	0.897238	0.893806	0.916799	0.97284	1.13022
	WT	5	153	I	0.847939	0.851464	0.860447	0.872974	0.949712	1.15899
	WT	5	154	I	0.855048	0.893715	0.906876	0.933649	1.00532	1.10569
	WT	5	155	I	0.847263	0.851186	0.870906	0.910528	0.980627	1.14834
	WT	5	156	I	0.905374	0.889158	0.904549	0.91203	0.976056	1.13438
	WT	5	158	I	0.792936	0.805454	0.829822	0.876771	0.971078	1.2023
	WT	5	159	I	0.910393	0.89775	0.903299	0.939718	0.980111	1.11595
	WT	7	3	I	0.869729	0.874244	0.885614	0.931478	0.969568	1.14866
	WT	7	5	I	0.887882	0.88227	0.858078	0.872457	0.923971	1.20975
	WT	7	13	I	0.795108	0.807874	0.803213	0.844867	0.921421	1.26688
	WT	7	17	I	0.847424	0.833455	0.858144	0.902279	0.930187	1.10665
	WT	7	21	I	0.794224	0.798191	0.833303	0.849399	0.895971	1.29885
	WT	7	22	I	0.835191	0.843986	0.830823	0.842457	0.900548	1.26317
	WT	7	26	I	0.746092	0.760493	0.782435	0.82159	0.911539	1.30481
	WT	7	29	I	0.850901	0.867932	0.855533	0.867635	0.927817	1.17811
	WT	7	30	I	0.820669	0.812485	0.827445	0.847577	0.924466	1.24757
	WT	7	31	I	0.95238	0.94342	0.921195	0.91652	0.964913	1.1219
	WT	7	33	I	0.786096	0.824831	0.839724	0.836729	0.883626	1.25251
	WT	7	36	I	0.893583	0.840444	0.820037	0.821915	0.923034	1.26851
	WT	7	41	I	0.702974	0.749873	0.77961	0.814358	0.892754	1.35473
	WT	7	43	I	0.895376	0.863099	0.841163	0.870175	0.923921	1.22876
	WT	7	44	I	0.794262	0.809393	0.82529	0.868258	0.918588	1.24922
	WT	7	51	I	0.878844	0.838624	0.834074	0.856222	0.917636	1.22982
	WT	7	53	I	0.764225	0.791564	0.808306	0.823	0.917354	1.31626
	WT	7	57	I	0.881399	0.874184	0.864797	0.888681	0.925594	1.20759
	WT	7	61	I	0.794568	0.783328	0.79706	0.822026	0.901591	1.31154
	WT	7	63	I	0.81228	0.77308	0.800392	0.829571	0.921836	1.25653
	WT	7	65	I	0.826558	0.807448	0.859596	0.861704	0.932112	1.22969
	WT	7	66	I	0.713396	0.703711	0.734554	0.789047	0.950345	1.29297
	WT	7	74	I	0.79566	0.80099	0.808114	0.846732	0.949435	1.25097
	WT	7	78	I	0.825106	0.806688	0.84887	0.866892	0.910801	1.25398
	WT	7	82	I	0.763977	0.762435	0.815251	0.88691	0.924939	1.27415
	Perm1-/-	1	3	I	0.873695	0.852514	0.947991	0.980163	0.947266	1.12215
	Perm1-/-	1	4	I	0.782036	0.802119	0.827136	0.881128	0.950308	1.20969
	Perm1-/-	1	5	I	0.943984	0.937494	0.913535	0.945079	0.960792	1.10783
	Perm1-/-	1	6	I	0.804255	0.78416	0.80116	0.871725	0.913312	1.24476
	Perm1-/-	1	10	I	0.802852	0.838305	0.822	0.841366	0.937052	1.22644
	Perm1-/-	1	13	I	0.777248	0.760731	0.766447	0.780155	0.936916	1.29654
	Perm1-/-	1	18	I	0.841299	0.822036	0.818539	0.849909	0.924131	1.22403
	Perm1-/-	1	20	I	0.798289	0.79213	0.81071	0.886343	0.965133	1.22979
	Perm1-/-	1	22	I	1.06066	0.974288	0.918933	0.873013	0.88635	1.17263
	Perm1-/-	1	33	I	0.801551	0.804292	0.817639	0.831787	0.884471	1.26641
	Perm1-/-	1	37	I	0.771014	0.775419	0.808555	0.832029	0.916279	1.23994
	Perm1-/-	1	38	I	0.719694	0.745184	0.768832	0.803713	0.8687	1.31151
	Perm1-/-	1	46	I	0.783883	0.772525	0.770303	0.790156	0.929335	1.29413
	Perm1-/-	1	51	I	0.806709	0.800257	0.827986	0.861124	0.964568	1.21672
	Perm1-/-	1	55	I	0.75615	0.810223	0.853578	0.86932	0.944261	1.23944
	Perm1-/-	1	56	I	0.782946	0.787971	0.827346	0.884559	0.937772	1.23737
	Perm1-/-	1	59	I	0.881686	0.862851	0.859883	0.85332	0.912081	1.19566
	Perm1-/-	1	61	I	0.903481	0.845512	0.835023	0.849687	0.898189	1.2125
	Perm1-/-	1	70	I	0.782227	0.78124	0.797764	0.839958	0.907285	1.31071
	Perm1-/-	1	71	I	0.799038	0.782484	0.784512	0.816952	0.908872	1.31291
	Perm1-/-	1	72	I	0.739027	0.726716	0.764429	0.800565	0.908123	1.28763
	Perm1-/-	1	73	I	0.828784	0.830623	0.861364	0.888026	0.956624	1.1798
	Perm1-/-	1	77	I	0.82017	0.821848	0.829463	0.880108	0.946808	1.22167
	Perm1-/-	1	78	I	0.840241	0.826882	0.872726	0.890747	0.97506	1.12671
	Perm1-/-	1	80	I	0.915679	0.880849	0.861347	0.864985	0.922976	1.21376
	Perm1-/-	1	81	I	0.855845	0.844669	0.881322	0.900565	0.930732	1.16901
	Perm1-/-	1	83	I	0.717441	0.774384	0.773472	0.842995	0.956062	1.25453
	Perm1-/-	1	84	I	0.916478	0.903644	0.897562	0.899917	0.937874	1.11367
	Perm1-/-	1	89	I	0.820151	0.829468	0.826297	0.849376	0.885491	1.24794
	Perm1-/-	1	92	I	0.775638	0.775248	0.798979	0.826818	0.872813	1.292
	Perm1-/-	1	97	I	0.786457	0.814465	0.852814	0.861251	0.896491	1.22848
	Perm1-/-	1	99	I	0.898542	0.86083	0.846615	0.871259	0.910854	1.24371
	Perm1-/-	1	100	I	0.759823	0.799801	0.787894	0.800654	0.893174	1.32443
	Perm1-/-	1	101	I	0.897375	0.844194	0.813973	0.839847	0.878591	1.20905
	Perm1-/-	1	105	I	0.726798	0.769167	0.843743	0.876067	0.887837	1.29305
	Perm1-/-	1	107	I	0.784743	0.774432	0.800662	0.827583	0.883943	1.29642
	Perm1-/-	1	109	I	0.755405	0.752885	0.793831	0.879241	0.916097	1.24761
	Perm1-/-	1	111	I	0.775536	0.807812	0.836472	0.850342	0.897343	1.27077
	Perm1-/-	1	113	I	0.888716	0.914175	0.878819	0.870966	0.93381	1.16716
	Perm1-/-	1	115	I	0.80352	0.783108	0.79398	0.839272	0.873998	1.23711
	Perm1-/-	3	4	I	0.84005	0.83888	0.846426	0.877482	0.945335	1.22007
	Perm1-/-	3	13	I	0.840282	0.83871	0.852714	0.88258	0.918976	1.21056
	Perm1-/-	3	16	I	0.798168	0.815601	0.843541	0.89572	0.94017	1.21131
	Perm1-/-	3	17	I	0.779813	0.825268	0.874762	0.891769	0.96993	1.19866
	Perm1-/-	3	18	I	0.983886	0.931673	0.912505	0.912784	0.945091	1.134
	Perm1-/-	3	27	I	0.805331	0.802168	0.814521	0.859139	0.927294	1.27361
	Perm1-/-	3	31	I	0.863582	0.860687	0.883863	0.912279	0.949572	1.17915
	Perm1-/-	3	35	I	0.866892	0.867366	0.906414	0.923332	0.939389	1.13802
	Perm1-/-	3	37	I	0.864718	0.884097	0.897494	0.891893	0.908163	1.17199
	Perm1-/-	3	38	I	0.848931	0.828713	0.81744	0.860548	0.935849	1.23326
	Perm1-/-	3	43	I	0.823996	0.831375	0.853833	0.881379	0.914428	1.20779
	Perm1-/-	3	50	I	0.898847	0.868167	0.85818	0.878645	0.91743	1.22884
	Perm1-/-	3	51	I	0.911897	0.933854	0.909348	0.912199	0.94184	1.14625
	Perm1-/-	3	52	I	0.826249	0.848508	0.861487	0.874043	0.923925	1.19303
	Perm1-/-	3	53	I	0.788641	0.812028	0.808181	0.816316	0.897515	1.30246
	Perm1-/-	3	55	I	0.892735	0.835334	0.806771	0.829986	0.90967	1.19509
	Perm1-/-	3	56	I	0.844667	0.856164	0.879077	0.880921	0.957181	1.17163
	Perm1-/-	3	60	I	0.7696	0.775272	0.812365	0.887903	0.931114	1.2146
	Perm1-/-	3	61	I	0.785653	0.805959	0.840832	0.855031	0.908969	1.2572
	Perm1-/-	3	66	I	0.873487	0.849203	0.86797	0.896576	0.908672	1.1589
	Perm1-/-	3	67	I	0.826149	0.833809	0.865606	0.929509	0.956552	1.15356
	Perm1-/-	3	73	I	0.857952	0.861662	0.881795	0.901415	0.957985	1.16008
	Perm1-/-	3	74	I	0.819904	0.851815	0.848863	0.865536	0.956236	1.21474
	Perm1-/-	3	75	I	0.8655	0.847952	0.881241	0.918302	0.953464	1.17247
	Perm1-/-	3	78	I	0.914992	0.906098	0.891388	0.908071	0.948441	1.16137
	Perm1-/-	3	79	I	0.799203	0.813295	0.822595	0.856812	0.930663	1.2581
	Perm1-/-	3	80	I	0.860895	0.878314	0.891206	0.914802	0.947507	1.14504
	Perm1-/-	3	81	I	0.851584	0.840536	0.86338	0.896474	0.934367	1.21297
	Perm1-/-	3	89	I	0.837695	0.835436	0.858828	0.898453	0.939333	1.16236
	Perm1-/-	3	90	I	0.813796	0.844347	0.870995	0.908883	0.964405	1.16178
	Perm1-/-	3	91	I	0.869142	0.86964	0.852028	0.884845	0.943026	1.19335
	Perm1-/-	3	93	I	0.813936	0.817467	0.823488	0.854368	0.916873	1.23162
	Perm1-/-	3	99	I	0.847516	0.876351	0.911045	0.940671	0.972631	1.12218
	Perm1-/-	3	106	I	0.83969	0.863945	0.861385	0.884308	0.924307	1.1507
	Perm1-/-	3	110	I	0.863791	0.864813	0.874054	0.910958	0.973871	1.16018
	Perm1-/-	3	112	I	0.886509	0.872846	0.868935	0.890143	0.940256	1.1383
	Perm1-/-	3	113	I	0.916322	0.909631	0.925299	0.92964	0.974515	1.11837
	Perm1-/-	3	114	I	0.826709	0.862742	0.864623	0.884766	0.93067	1.18264
	Perm1-/-	3	115	I	0.845998	0.842243	0.880201	0.914455	0.974224	1.13631
	Perm1-/-	3	118	I	0.909056	0.909785	0.911975	0.920215	0.944708	1.13409
	Perm1-/-	3	121	I	0.932343	0.914246	0.899025	0.917579	0.956375	1.14298
	Perm1-/-	5	1	I	0.760906	0.78665	0.810657	0.841089	0.882471	1.32533
	Perm1-/-	5	3	I	0.887164	0.869561	0.884098	0.889802	0.930782	1.16075
	Perm1-/-	5	8	I	0.832126	0.848384	0.852789	0.865503	0.910942	1.21739
	Perm1-/-	5	16	I	0.765323	0.808045	0.819215	0.84173	0.914012	1.29549
	Perm1-/-	5	20	I	0.772215	0.795684	0.770904	0.798012	0.861528	1.36798
	Perm1-/-	5	23	I	0.976277	0.940525	0.905062	0.898472	0.938088	1.15834
	Perm1-/-	5	24	I	0.75318	0.768347	0.793587	0.844697	0.880636	1.23014
	Perm1-/-	5	25	I	0.947696	0.926548	0.918336	0.921898	0.941029	1.14294
	Perm1-/-	5	27	I	0.796271	0.827896	0.845894	0.85853	0.928277	1.25496
	Perm1-/-	5	29	I	1.06861	1.06831	1.02656	1.00321	0.97125	0.996974
	Perm1-/-	5	32	I	0.734773	0.760501	0.761413	0.807857	0.909584	1.27567
	Perm1-/-	5	33	I	0.86548	0.837636	0.83371	0.83578	0.895072	1.25451
	Perm1-/-	5	34	I	0.898646	0.910583	0.910924	0.896615	0.94532	1.16536
	Perm1-/-	5	37	I	0.910462	0.931502	0.946919	0.951039	0.956877	1.09089
	Perm1-/-	5	42	I	0.870272	0.8422	0.799919	0.801428	0.900849	1.29501
	Perm1-/-	5	45	I	0.908341	0.860085	0.858972	0.878951	0.925606	1.22104
	Perm1-/-	5	47	I	0.805093	0.774201	0.770961	0.800272	0.864611	1.36361
	Perm1-/-	5	51	I	0.786494	0.797352	0.84192	0.847163	0.907304	1.28174
	Perm1-/-	5	58	I	0.782498	0.784142	0.768735	0.786811	0.868962	1.38737
	Perm1-/-	5	60	I	0.762191	0.763823	0.774036	0.799302	0.881391	1.35247
	Perm1-/-	5	61	I	1.01575	0.928805	0.89103	0.898131	0.943002	1.15305
	Perm1-/-	5	62	I	0.907893	0.900877	0.899238	0.903278	0.940144	1.15925
	Perm1-/-	5	69	I	0.747617	0.777226	0.785162	0.828263	0.922797	1.28229
	Perm1-/-	5	70	I	0.716894	0.729989	0.713091	0.762884	0.844692	1.44658
	Perm1-/-	5	73	I	0.860403	0.829249	0.824273	0.867941	0.951924	1.22495
	Perm1-/-	5	75	I	0.890717	0.89331	0.895661	0.922084	0.949674	1.158
	Perm1-/-	5	77	I	0.840798	0.838458	0.864827	0.868615	0.900824	1.23542
	Perm1-/-	5	79	I	0.94884	0.946855	0.937912	0.902752	0.928471	1.15659
	Perm1-/-	5	80	I	0.839164	0.829218	0.799593	0.829281	0.898226	1.28539
	Perm1-/-	5	81	I	0.824428	0.813137	0.83236	0.865907	0.947724	1.2427
	Perm1-/-	5	82	I	1.30195	1.10439	0.926551	0.837343	0.857851	1.19448
	Perm1-/-	5	83	I	0.865285	0.841365	0.828952	0.829254	0.862756	1.28197
	Perm1-/-	5	89	I	0.740997	0.755547	0.749445	0.76558	0.865625	1.38075
	Perm1-/-	5	90	I	0.754246	0.754269	0.781125	0.818863	0.891315	1.33725
	Perm1-/-	5	91	I	0.859904	0.826356	0.793338	0.815557	0.893869	1.2461
	Perm1-/-	5	92	I	0.903593	0.867615	0.863094	0.860483	0.925967	1.20342
	Perm1-/-	5	93	I	0.839037	0.826071	0.823429	0.846425	0.913488	1.25521
	Perm1-/-	5	96	I	0.776929	0.801942	0.812069	0.832671	0.870126	1.25183
	Perm1-/-	5	97	I	0.764063	0.758039	0.75644	0.795867	0.857704	1.33201
	Perm1-/-	5	104	I	0.875714	0.865425	0.875304	0.909568	0.96078	1.15394
	Perm1-/-	5	109	I	0.762715	0.845462	0.840275	0.827304	0.897164	1.27567
	Perm1-/-	5	110	I	0.738976	0.79466	0.809127	0.8209	0.884699	1.2793
	Perm1-/-	5	112	I	0.879007	0.841343	0.83901	0.856029	0.930271	1.24284
	Perm1-/-	5	116	I	0.855511	0.83574	0.86165	0.888014	0.92213	1.22757
	WT	1	3	IIa	0.758867	0.768386	0.778164	0.837518	0.973114	1.26579
	WT	1	5	IIa	0.725769	0.748072	0.780261	0.863024	0.993147	1.22912
	WT	1	6	IIa	0.750957	0.765307	0.763309	0.807649	0.995253	1.25859
	WT	1	7	IIa	0.766582	0.763506	0.804627	0.851233	0.952269	1.22053
	WT	1	8	IIa	0.745339	0.735736	0.766342	0.828623	0.955929	1.25757
	WT	1	10	IIa	0.73292	0.747949	0.771804	0.8173	0.960366	1.2784
	WT	1	15	IIa	0.745098	0.809955	0.799566	0.845091	0.944348	1.23442
	WT	1	21	IIa	0.757145	0.770334	0.817287	0.864473	0.977541	1.225
	WT	1	25	IIa	0.768025	0.775874	0.767115	0.809566	0.933686	1.23423
	WT	1	28	IIa	0.868014	0.859682	0.843282	0.833129	0.960473	1.20867
	WT	1	31	IIa	0.738661	0.741702	0.758332	0.861045	0.974647	1.26102
	WT	1	32	IIa	0.651895	0.683856	0.69664	0.753477	0.926429	1.31687
	WT	1	33	IIa	0.668747	0.678164	0.700606	0.769502	0.954278	1.3798
	WT	1	34	IIa	0.808557	0.820725	0.831701	0.872206	0.971942	1.19394
	WT	1	39	IIa	0.74374	0.750383	0.755793	0.814687	0.952476	1.27914
	WT	1	41	IIa	0.638859	0.664177	0.696094	0.780185	0.953871	1.37547
	WT	1	43	IIa	0.628086	0.639263	0.696013	0.812589	0.991511	1.31018
	WT	1	44	IIa	0.678952	0.691092	0.743006	0.80624	0.952098	1.33596
	WT	1	49	IIa	0.586747	0.627056	0.677517	0.758514	0.923755	1.33603
	WT	1	51	IIa	0.696055	0.711146	0.733056	0.793221	0.972238	1.33535
	WT	1	59	IIa	0.694949	0.716516	0.733228	0.795149	0.931175	1.32244
	WT	1	60	IIa	0.651185	0.66629	0.694871	0.775954	0.93688	1.29543
	WT	1	64	IIa	0.655262	0.671805	0.711758	0.765575	0.947238	1.37969
	WT	1	66	IIa	0.759587	0.745198	0.761468	0.826474	0.967422	1.29069
	WT	1	69	IIa	0.746274	0.736351	0.739054	0.787407	0.958283	1.27789
	WT	1	71	IIa	0.697526	0.727189	0.752884	0.798176	0.962841	1.30065
	WT	1	73	IIa	0.731535	0.744382	0.774736	0.8212	0.924176	1.23646
	WT	1	74	IIa	0.615772	0.611084	0.62899	0.731406	0.948989	1.35636
	WT	1	75	IIa	0.676295	0.683401	0.702342	0.755103	0.860868	1.32024
	WT	1	76	IIa	0.844656	0.835547	0.84598	0.86578	0.910181	1.13074
	WT	1	77	IIa	0.789764	0.810008	0.813246	0.857855	0.949362	1.1829
	WT	1	80	IIa	0.737292	0.729823	0.737924	0.777832	0.882153	1.32169
	WT	1	83	IIa	0.71862	0.68384	0.713137	0.75796	0.874318	1.27679
	WT	1	84	IIa	0.671948	0.69109	0.709871	0.74923	0.907118	1.34708
	WT	1	85	IIa	0.654547	0.672339	0.705556	0.801733	0.931991	1.2691
	WT	1	86	IIa	0.735028	0.746901	0.746034	0.773905	0.901651	1.25189
	WT	1	87	IIa	0.66398	0.677004	0.718334	0.795679	0.977172	1.34364
	WT	1	89	IIa	0.765246	0.765329	0.762069	0.795216	0.898567	1.27815
	WT	1	91	IIa	0.612108	0.637927	0.654107	0.755277	0.934878	1.33607
	WT	1	92	IIa	0.822562	0.797107	0.810448	0.829033	0.918139	1.27262
	WT	1	93	IIa	0.800494	0.799286	0.772713	0.812066	0.930065	1.31245
	WT	1	95	IIa	0.776116	0.803915	0.804911	0.836738	0.947962	1.2114
	WT	1	97	IIa	0.694538	0.716957	0.7464	0.796906	0.951746	1.2559
	WT	1	99	IIa	0.665826	0.662006	0.690271	0.734247	0.830007	1.3088
	WT	1	101	IIa	0.696663	0.714751	0.752464	0.805072	0.920272	1.33536
	WT	1	104	IIa	0.785735	0.792636	0.79552	0.81259	0.922512	1.3221
	WT	1	105	IIa	0.80831	0.823846	0.822632	0.856596	0.959725	1.22409
	WT	1	106	IIa	0.742212	0.755064	0.758118	0.803768	0.941142	1.32843
	WT	1	107	IIa	0.82254	0.78879	0.765132	0.811044	0.914037	1.24244
	WT	1	108	IIa	0.641234	0.700051	0.722484	0.765109	0.945651	1.27258
	WT	1	109	IIa	0.598326	0.645461	0.663485	0.747728	0.940235	1.32729
	WT	1	112	IIa	0.779793	0.774939	0.784182	0.834827	0.981717	1.26412
	WT	1	113	IIa	0.673442	0.695467	0.702684	0.774037	0.962091	1.34101
	WT	1	114	IIa	0.848835	0.776472	0.733687	0.727891	0.883039	1.27776
	WT	1	116	IIa	0.721481	0.724822	0.750376	0.819932	0.986693	1.30548
	WT	1	117	IIa	0.689505	0.709662	0.719847	0.75495	0.870169	1.31308
	WT	1	119	IIa	0.676975	0.70831	0.738549	0.819328	0.968715	1.30795
	WT	1	120	IIa	0.612928	0.62997	0.653055	0.76492	0.934037	1.38197
	WT	1	121	IIa	0.716918	0.716754	0.75024	0.806679	0.934722	1.28965
	WT	1	122	IIa	0.701256	0.720419	0.748265	0.804849	0.940891	1.33264
	WT	1	123	IIa	0.621834	0.650393	0.703462	0.792205	0.985245	1.31728
	WT	1	127	IIa	0.694391	0.714633	0.743278	0.795275	0.946338	1.31064
	WT	1	129	IIa	0.69528	0.720748	0.733337	0.774219	0.912885	1.30011
	WT	1	130	IIa	0.715708	0.727471	0.760409	0.800021	0.967183	1.29076
	WT	1	132	IIa	0.794832	0.775567	0.772129	0.815616	0.957829	1.30972
	WT	1	135	IIa	0.910994	0.914242	0.864036	0.877452	0.928625	1.08448
	WT	1	136	IIa	0.724669	0.733866	0.750779	0.800947	0.960423	1.25859
	WT	1	140	IIa	0.664034	0.684325	0.734469	0.819365	0.965309	1.29088
	WT	1	142	IIa	0.74719	0.724534	0.74359	0.794238	0.947383	1.30618
	WT	1	143	IIa	0.66694	0.686223	0.706309	0.743901	0.938337	1.25339
	WT	1	145	IIa	0.712758	0.73958	0.758245	0.802361	0.935099	1.34138
	WT	1	146	IIa	0.691144	0.712373	0.795087	0.84613	0.921283	1.29018
	WT	1	147	IIa	0.723774	0.741567	0.765316	0.823602	0.985601	1.23148
	WT	1	149	IIa	0.704687	0.700304	0.734009	0.808813	0.989441	1.27458
	WT	1	150	IIa	0.786641	0.790274	0.790001	0.831555	0.942468	1.25407
	WT	1	151	IIa	1.02488	0.972725	0.933813	0.914098	0.950293	1.09229
	WT	1	152	IIa	0.759496	0.777936	0.808299	0.85333	0.941858	1.26516
	WT	1	153	IIa	0.736384	0.762576	0.779572	0.818634	0.946276	1.30074
	WT	1	154	IIa	0.771717	0.786747	0.795177	0.824448	0.968981	1.2471
	WT	2	1	IIa	0.720315	0.731669	0.76484	0.812076	0.96227	1.28056
	WT	2	3	IIa	0.783218	0.774728	0.778108	0.829006	0.983043	1.2782
	WT	2	6	IIa	0.756945	0.749513	0.778233	0.825404	0.971401	1.22881
	WT	2	10	IIa	0.65357	0.679175	0.740137	0.829912	0.977858	1.28026
	WT	2	14	IIa	0.715157	0.729957	0.754303	0.802693	0.944017	1.33368
	WT	2	16	IIa	0.690314	0.70424	0.731171	0.808774	0.996966	1.27274
	WT	2	17	IIa	0.740971	0.751715	0.770573	0.814345	0.949596	1.24069
	WT	2	18	IIa	0.777273	0.77106	0.787064	0.823444	0.945823	1.26048
	WT	2	19	IIa	0.783281	0.776721	0.799105	0.837157	0.929196	1.24491
	WT	2	20	IIa	0.742498	0.772995	0.796578	0.853637	0.959369	1.25668
	WT	2	21	IIa	0.706719	0.743753	0.760468	0.814527	0.95123	1.31269
	WT	2	23	IIa	0.877201	0.829218	0.828354	0.840444	0.925811	1.2508
	WT	2	24	IIa	0.728067	0.735678	0.749329	0.809369	0.96001	1.28188
	WT	2	25	IIa	0.858515	0.832395	0.849617	0.874237	0.926248	1.20383
	WT	2	26	IIa	0.753396	0.747795	0.755115	0.797229	0.887841	1.33815
	WT	2	27	IIa	0.796213	0.769215	0.7705	0.804832	0.936459	1.31568
	WT	2	29	IIa	0.709849	0.73338	0.747277	0.80155	0.963781	1.30216
	WT	2	30	IIa	0.828828	0.828931	0.839005	0.889813	0.990188	1.19243
	WT	2	35	IIa	0.744165	0.744015	0.765557	0.828435	0.951082	1.29807
	WT	2	36	IIa	0.771579	0.763263	0.78272	0.827041	0.95494	1.26259
	WT	2	38	IIa	0.775187	0.797179	0.815597	0.854391	0.918925	1.15885
	WT	2	40	IIa	0.760921	0.758308	0.770335	0.805363	0.899306	1.31058
	WT	2	41	IIa	0.721475	0.737281	0.773326	0.803417	0.953595	1.27902
	WT	2	42	IIa	0.769331	0.77557	0.800426	0.842297	0.943254	1.25164
	WT	2	43	IIa	0.71325	0.715477	0.724009	0.772734	0.936557	1.33073
	WT	2	44	IIa	0.717587	0.707191	0.741937	0.802552	0.967396	1.34196
	WT	2	45	IIa	0.954859	0.917088	0.882437	0.867825	0.944016	1.18231
	WT	2	46	IIa	0.78294	0.79541	0.807287	0.848863	0.965988	1.21899
	WT	2	48	IIa	0.748793	0.730073	0.761347	0.808827	0.932644	1.27825
	WT	2	50	IIa	0.781698	0.765753	0.784369	0.815731	0.93885	1.30165
	WT	2	53	IIa	0.729953	0.719099	0.753033	0.792255	0.939442	1.32189
	WT	2	54	IIa	0.825836	0.823331	0.848029	0.875656	0.968532	1.16577
	WT	2	56	IIa	0.792423	0.791279	0.815422	0.848817	0.957967	1.24882
	WT	2	57	IIa	0.741037	0.773555	0.808428	0.841515	0.94089	1.2444
	WT	2	58	IIa	0.790489	0.802688	0.815768	0.841459	0.916314	1.17645
	WT	2	59	IIa	0.770904	0.800046	0.79589	0.828349	0.914386	1.21299
	WT	2	60	IIa	0.786715	0.799755	0.790321	0.827069	0.923438	1.22833
	WT	2	63	IIa	0.785298	0.787768	0.789261	0.799452	0.925575	1.29422
	WT	2	64	IIa	0.749321	0.776463	0.792897	0.809124	0.945721	1.24869
	WT	2	65	IIa	0.757962	0.763614	0.794765	0.841125	0.930095	1.2099
	WT	2	67	IIa	0.774462	0.758954	0.781663	0.82291	0.907466	1.27404
	WT	2	69	IIa	0.809783	0.822661	0.818975	0.832775	0.906109	1.1356
	WT	2	70	IIa	0.852408	0.838819	0.835705	0.839997	0.933737	1.2299
	WT	2	72	IIa	0.858626	0.837751	0.84302	0.854258	0.925054	1.2035
	WT	2	73	IIa	0.737481	0.722144	0.738288	0.791554	0.904047	1.29195
	WT	2	74	IIa	0.751574	0.753079	0.775089	0.833748	0.916172	1.16234
	WT	2	80	IIa	0.757847	0.767398	0.776328	0.822701	0.954234	1.26711
	WT	2	81	IIa	0.777489	0.773309	0.807616	0.848768	0.947917	1.27458
	WT	2	82	IIa	0.815014	0.817243	0.832084	0.863107	0.940348	1.23831
	WT	2	86	IIa	0.774865	0.767374	0.774506	0.819414	0.940076	1.29596
	WT	2	87	IIa	0.813592	0.803255	0.806965	0.840501	0.94344	1.22447
	WT	2	89	IIa	0.768738	0.770447	0.807858	0.859162	0.940956	1.24138
	WT	2	90	IIa	0.723342	0.724429	0.740205	0.831375	1.00441	1.28985
	WT	2	91	IIa	0.732321	0.73907	0.760143	0.805871	0.928664	1.27442
	WT	2	96	IIa	0.716013	0.72884	0.74283	0.7822	0.908549	1.34405
	WT	2	98	IIa	0.803739	0.798336	0.805232	0.845762	0.974648	1.2211
	WT	2	99	IIa	0.815243	0.789764	0.804722	0.829613	0.920383	1.23773
	WT	2	100	IIa	0.785146	0.766952	0.78861	0.818311	0.911963	1.28342
	WT	2	101	IIa	0.719238	0.716753	0.749597	0.802474	0.955373	1.3267
	WT	2	103	IIa	0.78454	0.799647	0.824895	0.875549	0.995036	1.19262
	WT	2	104	IIa	0.849866	0.857234	0.873145	0.890355	0.938176	1.13171
	WT	2	105	IIa	0.763579	0.771604	0.781485	0.822874	0.939669	1.2655
	WT	2	106	IIa	0.734003	0.743775	0.762389	0.816824	0.936867	1.34372
	WT	2	110	IIa	1.15856	1.35124	1.14032	0.92254	0.859137	1.05375
	WT	2	111	IIa	0.776835	0.764703	0.779899	0.82449	0.957752	1.27921
	WT	2	112	IIa	0.78121	0.784832	0.8012	0.824271	0.923831	1.27327
	WT	2	113	IIa	0.857417	0.838014	0.827014	0.918271	0.946588	1.17111
	WT	2	114	IIa	0.707793	0.713622	0.733599	0.804366	0.964272	1.3099
	WT	2	115	IIa	0.760063	0.787047	0.807703	0.845297	0.939431	1.23632
	WT	2	116	IIa	0.776307	0.783311	0.807719	0.843509	0.967063	1.24341
	WT	2	119	IIa	0.843291	0.826065	0.821317	0.861485	0.935709	1.23355
	WT	2	123	IIa	0.757547	0.756241	0.777517	0.801141	0.902358	1.33222
	WT	2	124	IIa	0.768866	0.767417	0.777865	0.808976	0.944887	1.27012
	WT	2	128	IIa	0.753336	0.765972	0.769698	0.829785	0.954557	1.2734
	WT	2	132	IIa	0.813154	0.827585	0.831969	0.845275	0.921758	1.25132
	WT	2	133	IIa	0.661343	0.67483	0.680444	0.733031	0.871717	1.46515
	WT	2	135	IIa	0.713724	0.716905	0.735074	0.775808	0.91508	1.37716
	WT	2	139	IIa	0.854387	0.85402	0.843898	0.860561	0.917217	1.1643
	WT	2	140	IIa	0.791083	0.798066	0.821642	0.824587	0.90484	1.2537
	WT	2	141	IIa	0.754433	0.794127	0.8237	0.835706	0.897287	1.24197
	WT	2	142	IIa	0.720082	0.733748	0.762426	0.803648	0.930112	1.29431
	WT	5	2	IIa	0.77016	0.777445	0.774939	0.846998	0.960998	1.25155
	WT	5	3	IIa	0.828482	0.828311	0.827995	0.857961	0.959359	1.21329
	WT	5	8	IIa	0.823913	0.844966	0.852194	0.85626	0.9296	1.227
	WT	5	9	IIa	0.657781	0.673389	0.678323	0.736832	0.883215	1.45235
	WT	5	12	IIa	0.641295	0.656856	0.698722	0.801939	1.03108	1.26775
	WT	5	17	IIa	0.796142	0.805082	0.823924	0.826684	0.913362	1.24166
	WT	5	23	IIa	0.733148	0.74111	0.766296	0.809058	0.92653	1.28102
	WT	5	27	IIa	0.827918	0.835437	0.84285	0.867426	0.934906	1.23176
	WT	5	29	IIa	0.719369	0.710508	0.74747	0.795831	0.936516	1.33854
	WT	5	32	IIa	0.752023	0.791769	0.802904	0.849613	0.909769	1.22371
	WT	5	33	IIa	0.758677	0.740363	0.769842	0.820235	0.907771	1.26606
	WT	5	41	IIa	0.859106	0.863967	0.857682	0.852818	0.907826	1.2391
	WT	5	43	IIa	0.740863	0.740594	0.762409	0.797791	0.915889	1.30785
	WT	5	45	IIa	0.791545	0.762285	0.765527	0.781693	0.903792	1.32183
	WT	5	46	IIa	0.777645	0.776974	0.785439	0.836789	0.946527	1.24615
	WT	5	53	IIa	0.753277	0.757118	0.771177	0.822265	0.940503	1.29068
	WT	5	55	IIa	0.843924	0.843772	0.840835	0.873615	0.961179	1.19427
	WT	5	57	IIa	0.764768	0.762227	0.752752	0.783168	0.905003	1.31942
	WT	5	58	IIa	0.79181	0.79878	0.799292	0.82416	0.92962	1.27308
	WT	5	59	IIa	0.787781	0.78334	0.813998	0.843726	0.921782	1.20564
	WT	5	61	IIa	0.758743	0.788528	0.80405	0.831886	0.904766	1.27833
	WT	5	63	IIa	0.72089	0.740557	0.756325	0.822659	0.973642	1.30828
	WT	5	65	IIa	0.738571	0.753476	0.776868	0.807831	0.935334	1.33153
	WT	5	67	IIa	0.707469	0.721817	0.730498	0.786169	0.92536	1.34665
	WT	5	68	IIa	0.741354	0.785425	0.80284	0.841747	0.945046	1.19988
	WT	5	70	IIa	0.750434	0.77342	0.785518	0.82796	0.941213	1.28581
	WT	5	71	IIa	0.717747	0.717334	0.727527	0.768725	0.9348	1.39433
	WT	5	73	IIa	0.763684	0.761054	0.784241	0.826405	0.933706	1.30279
	WT	5	74	IIa	0.753004	0.772366	0.776554	0.81332	0.90145	1.25897
	WT	5	75	IIa	0.753982	0.764687	0.776547	0.82085	0.948758	1.25883
	WT	5	76	IIa	0.726861	0.726131	0.761209	0.803557	0.939277	1.32281
	WT	5	77	IIa	0.791623	0.793987	0.802439	0.835129	0.927699	1.22625
	WT	5	78	IIa	0.711501	0.715405	0.74993	0.805208	0.939387	1.32726
	WT	5	79	IIa	0.751552	0.761133	0.783254	0.813954	0.922236	1.25318
	WT	5	85	IIa	0.790719	0.792726	0.800453	0.841005	0.909288	1.24121
	WT	5	86	IIa	0.711851	0.748237	0.769528	0.809156	0.94675	1.22794
	WT	5	87	IIa	0.811922	0.827806	0.842705	0.859045	0.921257	1.19003
	WT	5	88	IIa	0.694786	0.691945	0.716286	0.773784	0.930915	1.29214
	WT	5	89	IIa	0.74679	0.744383	0.757699	0.772484	0.919598	1.28141
	WT	5	90	IIa	0.774384	0.781158	0.795179	0.831218	0.958266	1.26677
	WT	5	92	IIa	0.720661	0.721969	0.723542	0.792058	0.925364	1.31062
	WT	5	94	IIa	0.754788	0.769553	0.803705	0.851327	0.955567	1.25025
	WT	5	95	IIa	0.775105	0.779816	0.801478	0.811256	0.918172	1.28345
	WT	5	98	IIa	0.73441	0.736552	0.762431	0.801081	0.914286	1.31015
	WT	5	100	IIa	0.742803	0.734779	0.747649	0.76358	0.890175	1.33712
	WT	5	101	IIa	0.750957	0.762737	0.779806	0.822938	0.962996	1.28626
	WT	5	102	IIa	0.758385	0.747705	0.752972	0.8162	0.945763	1.14552
	WT	5	103	IIa	0.810402	0.830505	0.85305	0.880649	0.956565	1.17829
	WT	5	107	IIa	0.733022	0.754763	0.766142	0.818259	0.949761	1.30428
	WT	5	109	IIa	0.775827	0.769253	0.783682	0.833332	0.94339	1.24967
	WT	5	112	IIa	0.758343	0.761904	0.791788	0.842223	0.968009	1.24362
	WT	5	113	IIa	0.658496	0.67419	0.726951	0.789889	1.04032	1.25554
	WT	5	115	IIa	0.732128	0.747095	0.772564	0.805533	0.936467	1.26926
	WT	5	119	IIa	0.832042	0.827776	0.839973	0.875788	0.965934	1.20322
	WT	5	122	IIa	0.681902	0.680016	0.694168	0.748802	0.91524	1.36071
	WT	5	124	IIa	0.720032	0.720372	0.746516	0.797887	0.930242	1.29514
	WT	5	125	IIa	0.789332	0.80329	0.814742	0.853802	0.958371	1.2628
	WT	5	126	IIa	0.759034	0.748979	0.755148	0.796491	0.887476	1.29606
	Perm1-/-	1	3	IIa	0.938379	0.936575	0.971672	0.983696	0.983848	1.0312
	Perm1-/-	1	4	IIa	0.972085	0.960532	0.967862	0.97815	0.960631	1.0358
	Perm1-/-	1	6	IIa	0.803811	0.821505	0.861181	0.894528	0.941753	1.16666
	Perm1-/-	1	11	IIa	0.869126	0.876581	0.896711	0.903696	0.936966	1.16574
	Perm1-/-	1	13	IIa	0.991686	0.965359	0.934715	0.93313	0.998524	1.07303
	Perm1-/-	1	14	IIa	0.843734	0.864674	0.861787	0.883855	0.948253	1.19118
	Perm1-/-	1	15	IIa	0.815644	0.832148	0.838012	0.863968	0.928909	1.23811
	Perm1-/-	1	25	IIa	0.761605	0.777212	0.801182	0.837287	0.949696	1.25171
	Perm1-/-	1	27	IIa	0.815062	0.829491	0.85159	0.868511	0.972035	1.20369
	Perm1-/-	1	28	IIa	0.772192	0.794537	0.812683	0.841222	0.956153	1.22224
	Perm1-/-	1	29	IIa	0.795301	0.819768	0.805949	0.859567	0.95707	1.23483
	Perm1-/-	1	34	IIa	0.834857	0.834118	0.839927	0.865443	0.939656	1.23211
	Perm1-/-	1	38	IIa	0.763684	0.788254	0.771763	0.82027	0.965162	1.2349
	Perm1-/-	1	39	IIa	0.825793	0.805694	0.836325	0.861315	0.949785	1.21445
	Perm1-/-	1	40	IIa	0.853802	0.836628	0.849751	0.865039	0.920598	1.18709
	Perm1-/-	1	41	IIa	0.834195	0.82334	0.825869	0.851521	0.946527	1.22138
	Perm1-/-	1	43	IIa	0.744507	0.763393	0.810385	0.853488	0.970887	1.24411
	Perm1-/-	1	46	IIa	0.955076	0.95557	0.936974	0.930473	0.968419	1.09707
	Perm1-/-	1	49	IIa	0.751848	0.7777	0.813572	0.86878	0.950825	1.23437
	Perm1-/-	1	50	IIa	0.800153	0.819402	0.821122	0.871335	0.959272	1.2221
	Perm1-/-	1	55	IIa	0.755324	0.766677	0.804354	0.84475	0.933508	1.27394
	Perm1-/-	1	57	IIa	0.688186	0.74879	0.830881	0.933892	0.984165	1.18005
	Perm1-/-	1	58	IIa	0.831933	0.821242	0.828424	0.859864	0.961935	1.22762
	Perm1-/-	1	61	IIa	0.805358	0.800042	0.831671	0.876169	0.940177	1.24094
	Perm1-/-	1	63	IIa	0.850264	0.849295	0.875753	0.89464	0.93834	1.20342
	Perm1-/-	1	65	IIa	0.812701	0.836579	0.874672	0.900741	0.957676	1.15752
	Perm1-/-	1	66	IIa	0.8235	0.799649	0.84885	0.886582	0.977315	1.18236
	Perm1-/-	1	70	IIa	0.82845	0.809215	0.812845	0.865033	0.982977	1.21837
	Perm1-/-	1	78	IIa	0.831817	0.861429	0.862934	0.910379	0.965132	1.12646
	Perm1-/-	1	79	IIa	0.821077	0.814046	0.830409	0.865781	0.935691	1.19608
	Perm1-/-	1	83	IIa	0.815195	0.847124	0.880078	0.930021	0.965787	1.13472
	Perm1-/-	1	84	IIa	0.806909	0.802606	0.797101	0.839139	0.991597	1.19268
	Perm1-/-	1	86	IIa	0.877464	0.847022	0.843652	0.871423	0.948173	1.20609
	Perm1-/-	1	90	IIa	0.850018	0.850303	0.859564	0.871757	0.948689	1.1769
	Perm1-/-	1	92	IIa	0.869916	0.862337	0.851115	0.893147	0.943458	1.19415
	Perm1-/-	1	93	IIa	0.773531	0.805591	0.839439	0.868997	0.939171	1.21867
	Perm1-/-	1	95	IIa	0.838502	0.86963	0.875037	0.899069	0.935716	1.2069
	Perm1-/-	1	97	IIa	0.859927	0.849373	0.859117	0.892754	0.969265	1.18054
	Perm1-/-	1	100	IIa	0.814943	0.801926	0.825146	0.862687	0.98422	1.20561
	Perm1-/-	1	101	IIa	0.791796	0.813647	0.825641	0.870815	0.950284	1.21912
	Perm1-/-	1	102	IIa	0.861832	0.868264	0.874506	0.891632	0.951965	1.17536
	Perm1-/-	1	103	IIa	0.813804	0.809928	0.815356	0.844512	0.933449	1.2165
	Perm1-/-	1	111	IIa	0.867489	0.858435	0.85723	0.881624	0.984382	1.16832
	Perm1-/-	1	112	IIa	0.803047	0.82832	0.845731	0.902174	0.988578	1.1561
	Perm1-/-	1	114	IIa	0.84513	0.869503	0.904734	0.927948	0.947062	1.15567
	Perm1-/-	1	117	IIa	0.863314	0.879617	0.888033	0.890245	0.951606	1.1645
	Perm1-/-	1	119	IIa	0.910319	0.874665	0.901721	0.95036	0.962719	1.11364
	Perm1-/-	1	121	IIa	0.72347	0.777375	0.783883	0.830929	0.921286	1.24135
	Perm1-/-	1	122	IIa	0.866094	0.857199	0.885001	0.897651	0.953533	1.18346
	Perm1-/-	1	123	IIa	0.886124	0.880311	0.898183	0.922549	0.969543	1.14974
	Perm1-/-	1	124	IIa	0.85171	0.857217	0.8751	0.912747	0.960481	1.16806
	Perm1-/-	1	126	IIa	0.810275	0.831862	0.872029	0.90088	0.950317	1.19813
	Perm1-/-	1	127	IIa	0.865003	0.848142	0.872898	0.898182	0.937004	1.19895
	Perm1-/-	4	2	IIa	0.86089	0.88212	0.896753	0.918982	0.979236	1.12943
	Perm1-/-	4	3	IIa	0.834109	0.855947	0.866992	0.91648	0.992425	1.13057
	Perm1-/-	4	4	IIa	0.952741	0.934948	0.925184	0.94487	0.989241	1.08553
	Perm1-/-	4	9	IIa	0.866988	0.919639	0.939879	0.965881	0.975128	1.08633
	Perm1-/-	4	11	IIa	0.883445	0.890864	0.902016	0.918343	0.982563	1.12039
	Perm1-/-	4	13	IIa	0.976501	0.953185	0.924215	0.93218	0.971738	1.08903
	Perm1-/-	4	15	IIa	0.925801	0.901417	0.929921	0.971402	0.988369	1.06951
	Perm1-/-	4	16	IIa	0.932823	0.935096	0.947234	0.956898	0.985602	1.07115
	Perm1-/-	4	18	IIa	0.897953	0.889208	0.903912	0.923697	0.970135	1.14577
	Perm1-/-	4	19	IIa	0.776491	0.809951	0.832753	0.867405	0.943361	1.19556
	Perm1-/-	4	23	IIa	0.7875	0.826996	0.835955	0.868163	0.960399	1.1391
	Perm1-/-	4	24	IIa	0.90956	0.907774	0.920095	0.946483	0.985394	1.1061
	Perm1-/-	4	25	IIa	0.798967	0.8304	0.852876	0.902	0.97943	1.12908
	Perm1-/-	4	26	IIa	0.889747	0.886758	0.901812	0.936897	0.969606	1.12673
	Perm1-/-	4	27	IIa	0.879525	0.882141	0.889534	0.903967	0.968824	1.1555
	Perm1-/-	4	29	IIa	0.94161	0.93152	0.939192	0.954331	0.98362	1.06897
	Perm1-/-	4	32	IIa	0.868078	0.861151	0.877333	0.896938	0.965546	1.13156
	Perm1-/-	4	37	IIa	0.884906	0.853751	0.870288	0.918218	0.98993	1.127
	Perm1-/-	4	40	IIa	0.851252	0.87877	0.860916	0.885615	0.965867	1.12201
	Perm1-/-	4	41	IIa	0.843425	0.859733	0.873104	0.909323	0.968008	1.13335
	Perm1-/-	4	42	IIa	0.911356	0.916442	0.91135	0.928486	0.96398	1.12214
	Perm1-/-	4	44	IIa	0.85862	0.886681	0.895342	0.935332	0.982606	1.13194
	Perm1-/-	4	46	IIa	0.899005	0.920767	0.944267	0.942448	0.96493	1.08972
	Perm1-/-	4	47	IIa	0.844365	0.851612	0.86126	0.899239	0.986791	1.12908
	Perm1-/-	4	49	IIa	0.834347	0.815924	0.843828	0.8848	0.97918	1.18967
	Perm1-/-	4	55	IIa	0.886968	0.898458	0.910845	0.928611	0.985205	1.09354
	Perm1-/-	4	57	IIa	0.848405	0.857849	0.853848	0.900689	0.977333	1.17114
	Perm1-/-	4	59	IIa	0.828428	0.812969	0.822639	0.926891	1.01203	1.11949
	Perm1-/-	4	60	IIa	0.762192	0.782374	0.814793	0.900182	0.998132	1.18959
	Perm1-/-	4	61	IIa	0.858446	0.86337	0.864611	0.897429	0.981345	1.13931
	Perm1-/-	4	62	IIa	0.799519	0.834512	0.866889	0.908126	0.992468	1.15145
	Perm1-/-	4	63	IIa	0.792229	0.81791	0.83744	0.894416	0.992242	1.17633
	Perm1-/-	4	65	IIa	0.818104	0.831629	0.869313	0.898553	0.954691	1.17178
	Perm1-/-	4	66	IIa	0.784652	0.797845	0.834887	0.883433	0.949219	1.18834
	Perm1-/-	4	69	IIa	0.872538	0.847006	0.858109	0.883895	0.933807	1.18408
	Perm1-/-	4	70	IIa	0.885281	0.869603	0.875215	0.897566	0.969	1.16134
	Perm1-/-	4	75	IIa	0.808545	0.829162	0.845557	0.894758	0.962913	1.16903
	Perm1-/-	4	76	IIa	0.812818	0.797829	0.799568	0.834105	0.957091	1.20675
	Perm1-/-	4	78	IIa	0.770271	0.780734	0.792653	0.853196	0.973341	1.19719
	Perm1-/-	4	81	IIa	0.806289	0.797819	0.793342	0.817176	0.880172	1.16026
	Perm1-/-	4	83	IIa	0.831634	0.869504	0.860018	0.895098	0.964753	1.09156
	Perm1-/-	4	86	IIa	0.768897	0.76751	0.808968	0.889462	0.98942	1.17485
	Perm1-/-	4	87	IIa	0.781	0.817555	0.835221	0.876926	0.961352	1.15746
	Perm1-/-	4	88	IIa	0.815309	0.825374	0.846572	0.87601	0.966162	1.18261
	Perm1-/-	4	91	IIa	0.954776	0.923289	0.910152	0.911125	0.955064	1.13976
	Perm1-/-	4	94	IIa	0.819705	0.857146	0.859055	0.889807	0.96314	1.16197
	Perm1-/-	4	98	IIa	0.873816	0.860209	0.879903	0.907619	0.983765	1.11835
	Perm1-/-	4	99	IIa	0.93863	0.926978	0.931479	0.922839	0.943769	1.1247
	Perm1-/-	4	102	IIa	0.890481	0.898086	0.920841	0.941921	0.994093	1.08247
	Perm1-/-	4	104	IIa	0.873771	0.870133	0.862311	0.86684	0.893694	1.06183
	Perm1-/-	4	105	IIa	0.882544	0.860296	0.865709	0.913408	0.974737	1.11623
	Perm1-/-	4	106	IIa	0.896496	0.900031	0.886334	0.891679	0.939348	1.17247
	Perm1-/-	4	107	IIa	0.879579	0.885045	0.904749	0.929073	0.973965	1.10911
	Perm1-/-	4	108	IIa	0.769557	0.80316	0.826124	0.870258	0.961439	1.22548
	Perm1-/-	4	111	IIa	0.891344	0.877838	0.888519	0.900381	0.965669	1.14992
	Perm1-/-	4	112	IIa	0.925771	0.920496	0.933654	0.953027	0.98601	1.07947
	Perm1-/-	4	114	IIa	0.923832	0.899385	0.901738	0.888135	0.938985	1.1572
	Perm1-/-	4	116	IIa	0.847462	0.845516	0.886565	0.916714	0.939867	1.11028
	Perm1-/-	4	120	IIa	0.863586	0.870536	0.864905	0.888548	0.933188	1.2069
	Perm1-/-	4	123	IIa	1.22477	1.11703	1.03195	0.949509	0.926682	1.0438
	Perm1-/-	4	124	IIa	0.94738	0.950241	0.926998	0.933954	0.96484	1.09548
	Perm1-/-	4	125	IIa	0.897676	0.913746	0.909379	0.90381	0.953497	1.13999
	Perm1-/-	4	128	IIa	0.987657	0.951374	0.938017	0.953602	0.97891	1.04309
	Perm1-/-	4	129	IIa	0.916357	0.903026	0.914438	0.927326	0.978573	1.11107
	Perm1-/-	4	132	IIa	0.940309	0.910392	0.906037	0.932301	0.963712	1.12189
	Perm1-/-	4	133	IIa	0.955842	0.965593	0.9596	0.965409	0.965882	1.06312
	Perm1-/-	4	135	IIa	0.877272	0.851939	0.887699	0.915487	0.93636	1.14941
	Perm1-/-	4	137	IIa	0.889579	0.873625	0.889552	0.937031	0.998489	1.09087
	Perm1-/-	4	140	IIa	0.917019	0.908445	0.909923	0.886485	0.928647	1.17375
	Perm1-/-	4	142	IIa	0.969701	0.935652	0.90712	0.911767	0.956181	1.12828
	Perm1-/-	4	143	IIa	0.974778	0.968481	0.964888	0.950647	0.948047	1.06603
	Perm1-/-	4	147	IIa	0.949749	0.94497	0.979282	1.06234	1.00115	0.985998
	Perm1-/-	4	148	IIa	0.908837	0.896946	0.916788	0.958111	0.991391	1.06356
	Perm1-/-	4	150	IIa	0.883125	0.87359	0.86513	0.871509	0.936619	1.18781
	Perm1-/-	4	151	IIa	0.85001	0.889517	0.911061	0.920846	0.986881	1.11971
	Perm1-/-	4	152	IIa	0.850026	0.860655	0.891002	0.924846	0.976778	1.1336
	Perm1-/-	4	156	IIa	0.831578	0.863416	0.889697	0.934076	0.984371	1.13445
	Perm1-/-	4	157	IIa	0.89385	0.884686	0.895908	0.909949	0.947387	1.15628
	Perm1-/-	4	159	IIa	0.84594	0.88202	0.88734	0.917365	0.973634	1.12157
	Perm1-/-	4	163	IIa	0.8696	0.929822	0.908979	0.876177	0.938657	1.13717
	Perm1-/-	4	164	IIa	0.857945	0.882815	0.887888	0.896657	0.939104	1.1112
	Perm1-/-	4	165	IIa	0.915987	0.918827	0.919959	0.924601	0.971329	1.10973
	Perm1-/-	4	168	IIa	0.947691	0.947362	0.937648	0.921388	0.936801	1.13003
	Perm1-/-	4	171	IIa	0.86998	0.860236	0.882699	0.920856	0.979901	1.1424
	Perm1-/-	4	174	IIa	0.918967	0.900975	0.91576	0.955709	0.988392	1.10291
	Perm1-/-	4	175	IIa	0.974114	0.939129	0.909063	0.901967	0.960225	1.11709
	Perm1-/-	5	2	IIa	0.853891	0.837306	0.881162	0.895269	0.92406	1.17854
	Perm1-/-	5	4	IIa	0.880219	0.876654	0.875377	0.854743	0.915032	1.22275
	Perm1-/-	5	5	IIa	0.975608	0.918319	0.890482	0.889796	0.937501	1.15744
	Perm1-/-	5	7	IIa	0.973474	0.950491	0.951829	0.934424	0.934844	1.09057
	Perm1-/-	5	11	IIa	0.950446	1.01884	1.03431	0.967344	0.937026	1.05769
	Perm1-/-	5	13	IIa	0.876647	0.860701	0.856053	0.867981	0.931097	1.19222
	Perm1-/-	5	15	IIa	0.821937	0.830395	0.855637	0.902031	0.951798	1.17423
	Perm1-/-	5	18	IIa	0.801537	0.830681	0.863041	0.90325	0.977035	1.18327
	Perm1-/-	5	22	IIa	0.831569	0.852745	0.860282	0.897118	0.957707	1.16327
	Perm1-/-	5	26	IIa	0.892136	0.903311	0.906063	0.915678	0.957521	1.1308
	Perm1-/-	5	27	IIa	0.923186	0.9232	0.911781	0.896	0.926035	1.17256
	Perm1-/-	5	29	IIa	0.85042	0.838533	0.863475	0.907663	0.974857	1.16703
	Perm1-/-	5	32	IIa	0.924738	0.89364	0.908741	0.918795	0.950901	1.10165
	Perm1-/-	5	33	IIa	0.902794	0.891991	0.902124	0.931634	0.969844	1.08589
	Perm1-/-	5	36	IIa	0.830593	0.828921	0.860533	0.883155	0.953729	1.18372
	Perm1-/-	5	37	IIa	0.910412	0.873732	0.88998	0.922694	0.968045	1.13917
	Perm1-/-	5	39	IIa	0.931463	0.900152	0.866165	0.867649	0.923591	1.18298
	Perm1-/-	5	43	IIa	0.860294	0.842462	0.850643	0.872009	0.931206	1.13202
	Perm1-/-	5	44	IIa	0.922685	0.923221	0.931211	0.947983	0.973486	1.08615
	Perm1-/-	5	49	IIa	0.880545	0.869445	0.881346	0.907429	0.935509	1.13985
	Perm1-/-	5	51	IIa	0.841963	0.871281	0.880338	0.8888	0.976046	1.16017
	Perm1-/-	5	52	IIa	0.772157	0.822823	0.854462	0.905935	0.961758	1.16968
	Perm1-/-	5	56	IIa	0.814268	0.849518	0.862664	0.890343	0.94993	1.17057
	Perm1-/-	5	59	IIa	0.909006	0.898323	0.890766	0.904549	0.965805	1.15427
	Perm1-/-	5	60	IIa	0.85605	0.882209	0.875384	0.891815	0.951773	1.14843
	Perm1-/-	5	61	IIa	0.887043	0.873372	0.868606	0.894762	0.952699	1.16579
	Perm1-/-	5	63	IIa	0.957909	0.963726	0.945867	0.948015	0.96544	1.06152
	Perm1-/-	5	67	IIa	0.858337	0.872852	0.893929	0.918241	0.990482	1.13409
	Perm1-/-	5	69	IIa	0.853647	0.858932	0.887979	0.919386	0.976022	1.13068
	Perm1-/-	5	71	IIa	0.931537	0.940015	0.912808	0.898364	0.941377	1.1191
	Perm1-/-	5	75	IIa	0.820312	0.848565	0.856907	0.881841	0.924522	1.20266
	Perm1-/-	5	78	IIa	0.899616	0.904248	0.898968	0.907793	0.955035	1.15865
	Perm1-/-	5	79	IIa	0.934175	0.905585	0.887507	0.893597	0.940161	1.16998
	Perm1-/-	5	83	IIa	0.899972	0.899598	0.894202	0.899761	0.939163	1.1735
	Perm1-/-	5	84	IIa	0.858521	0.862831	0.889181	0.901441	0.965394	1.14551
	Perm1-/-	5	86	IIa	0.920284	0.906728	0.919654	0.932066	0.967015	1.09842
	Perm1-/-	5	90	IIa	0.876696	0.870595	0.847406	0.88452	0.95197	1.17621
	Perm1-/-	5	91	IIa	0.974814	0.98506	0.9717	0.955637	0.945098	1.07589
	Perm1-/-	5	93	IIa	0.911319	0.905577	0.912701	0.919439	0.952869	1.09662
	Perm1-/-	5	95	IIa	0.886588	0.915718	0.928526	0.92083	0.935538	1.13501
	Perm1-/-	5	96	IIa	0.840951	0.89519	0.957818	0.931332	0.917262	1.14245
	Perm1-/-	5	97	IIa	0.849411	0.863577	0.852719	0.870329	0.932014	1.21361
	Perm1-/-	5	98	IIa	0.932243	0.920569	0.92654	0.928548	0.967369	1.12128
	Perm1-/-	5	99	IIa	0.926052	0.929838	0.937441	0.930551	0.968532	1.09403
	Perm1-/-	5	100	IIa	0.895698	0.897546	0.89465	0.917107	0.955045	1.11825
	Perm1-/-	5	101	IIa	0.895312	0.86923	0.867185	0.871257	0.915856	1.22888
	Perm1-/-	5	103	IIa	0.849465	0.84008	0.848648	0.87335	0.929901	1.22146
	Perm1-/-	5	108	IIa	0.840075	0.868878	0.882935	0.899282	0.952986	1.1756
	Perm1-/-	5	110	IIa	0.872227	0.869733	0.875449	0.892548	0.94823	1.1651
	Perm1-/-	5	114	IIa	0.879717	0.893712	0.916034	0.962602	0.987401	1.03093
	Perm1-/-	5	115	IIa	0.94556	0.949051	0.936327	0.930006	0.957909	1.10418
	Perm1-/-	5	117	IIa	0.824931	0.839809	0.876256	0.906526	0.952162	1.171
	Perm1-/-	5	120	IIa	0.911832	0.933187	0.915205	0.919759	0.95389	1.12458
	Perm1-/-	5	121	IIa	0.887596	0.863337	0.877872	0.877393	0.933893	1.1641
	Perm1-/-	5	124	IIa	0.883367	0.933511	0.93431	0.941364	0.961932	1.10282
	Perm1-/-	5	125	IIa	0.837513	0.839747	0.860945	0.897147	0.957516	1.1633
	Perm1-/-	5	126	IIa	0.880141	0.897722	0.881791	0.883541	0.932083	1.15906
	Perm1-/-	5	129	IIa	0.806651	0.806159	0.834732	0.847569	0.939972	1.22698
	Perm1-/-	5	130	IIa	0.912806	0.893955	0.906209	0.924795	0.973563	1.1327
	WT	2	5	IIa	0.879922	0.891675	0.925256	0.911883	0.940051	1.0915
	WT	2	7	IIa	0.835795	0.820798	0.850138	0.871184	0.930398	1.2029
	WT	2	12	IIa	0.812923	0.780681	0.785596	0.79689	0.935998	1.23097
	WT	2	13	IIa	1.0186	0.976072	0.944372	0.943182	0.938268	1.06962
	WT	2	14	IIa	0.856117	0.864084	0.860922	0.871683	0.941037	1.17637
	WT	2	15	IIa	0.845468	0.856429	0.865451	0.885965	0.93835	1.15828
	WT	2	16	IIa	0.924233	0.949642	0.951685	0.928381	0.965261	1.09233
	WT	2	20	IIa	0.886264	0.898409	0.892442	0.931854	0.986958	1.11378
	WT	2	21	IIa	0.82061	0.820034	0.832179	0.834179	0.942005	1.19468
	WT	2	22	IIa	0.75865	0.786182	0.803316	0.852501	0.958752	1.22703
	WT	2	23	IIa	0.83655	0.861131	0.877013	0.892025	0.913669	1.16567
	WT	2	24	IIa	0.910986	0.920692	0.903629	0.909941	0.9539	1.14101
	WT	2	25	IIa	0.777962	0.81074	0.829451	0.86766	0.923283	1.19357
	WT	2	27	IIa	0.862484	0.843966	0.855321	0.862476	0.937615	1.20916
	WT	2	29	IIa	0.865216	0.85028	0.845094	0.872245	0.954776	1.19941
	WT	2	30	IIa	0.822941	0.832545	0.841933	0.873089	0.962307	1.19196
	WT	2	34	IIa	0.838958	0.851299	0.859782	0.86933	0.927737	1.1841
	WT	2	35	IIa	0.908383	0.875304	0.856674	0.887179	0.940558	1.18283
	WT	2	36	IIa	0.875539	0.875502	0.872421	0.892396	0.924245	1.1622
	WT	2	37	IIa	0.884136	0.89609	0.921983	0.927819	0.930698	1.10444
	WT	2	43	IIa	0.862389	0.856884	0.866476	0.890258	0.953948	1.19591
	WT	2	45	IIa	0.800459	0.81532	0.83172	0.861507	0.945772	1.18005
	WT	2	46	IIa	0.860076	0.886178	0.915845	0.947957	0.98771	1.09922
	WT	2	50	IIa	0.785572	0.827989	0.845789	0.87885	0.911666	1.07761
	WT	2	52	IIa	0.897064	0.896525	0.901417	0.91514	0.958615	1.15213
	WT	2	53	IIa	0.819635	0.824018	0.825203	0.832675	0.842561	1.15908
	WT	2	55	IIa	0.861732	0.865238	0.880408	0.89988	0.955648	1.1819
	WT	2	57	IIa	0.790817	0.822643	0.840231	0.875363	0.94505	1.20154
	WT	2	58	IIa	0.844213	0.853009	0.868021	0.873415	0.942526	1.19238
	WT	2	59	IIa	0.898304	0.930362	0.923813	0.939777	0.987971	1.09657
	WT	2	60	IIa	0.859576	0.836214	0.860908	0.891679	0.980651	1.17354
	WT	2	62	IIa	0.900238	0.870772	0.860119	0.881125	0.934781	1.12889
	WT	2	63	IIa	0.888445	0.87404	0.898067	0.906547	0.984321	1.12177
	WT	2	67	IIa	0.862974	0.874677	0.898088	0.92736	0.989126	1.11889
	WT	2	69	IIa	0.883381	0.853786	0.877186	0.906787	0.92337	1.15113
	WT	2	70	IIa	0.826559	0.841548	0.869281	0.872231	0.94479	1.15371
	WT	2	72	IIa	0.804652	0.815516	0.837559	0.883222	1.00428	1.16638
	WT	2	73	IIa	0.899506	0.878718	0.894763	0.923276	0.930222	1.09819
	WT	2	74	IIa	0.93605	0.943054	0.948627	0.932226	0.941147	1.07557
	WT	2	75	IIa	0.875244	0.894603	0.915969	0.915598	0.9639	1.1328
	WT	2	76	IIa	0.844471	0.848886	0.864454	0.886254	0.928377	1.1372
	WT	2	79	IIa	0.823596	0.83303	0.835567	0.860544	0.93939	1.22949
	WT	2	82	IIa	0.945398	0.937262	0.927659	0.895849	0.936351	1.09392
	WT	2	83	IIa	0.733469	0.773118	0.80444	0.867684	0.980292	1.205
	WT	2	86	IIa	0.811431	0.820211	0.81898	0.852175	0.938714	1.20854
	WT	2	88	IIa	0.80912	0.80719	0.817468	0.841265	0.923752	1.24785
	WT	2	90	IIa	0.892586	0.874489	0.870431	0.886253	0.949549	1.16472
	WT	2	91	IIa	0.818864	0.863544	0.867668	0.905457	0.975703	1.13703
	WT	2	92	IIa	0.83623	0.873714	0.912127	0.923539	0.97889	1.10502
	WT	2	94	IIa	0.871916	0.864591	0.870812	0.918878	0.976075	1.10088
	WT	2	95	IIa	0.808275	0.822865	0.821967	0.860838	0.93491	1.20578
	WT	2	96	IIa	0.799995	0.832104	0.845547	0.887604	0.968748	1.1794
	WT	2	98	IIa	0.787254	0.798706	0.802102	0.828992	0.909221	1.23142
	WT	2	99	IIa	1.08288	1.02382	0.955648	0.918881	0.930686	1.09652
	WT	2	100	IIa	0.828519	0.831055	0.827152	0.865573	0.907562	1.16273
	WT	2	104	IIa	0.840699	0.818666	0.821051	0.854219	0.936871	1.23178
	WT	2	105	IIa	0.987319	0.939238	0.949957	0.973806	0.981277	1.05488
	WT	2	106	IIa	0.923635	0.951073	0.948058	0.946528	0.948522	1.05608
	WT	2	107	IIa	0.828933	0.844229	0.842348	0.856736	0.930649	1.24763
	WT	2	111	IIa	0.868494	0.873829	0.874136	0.884458	0.949918	1.15957
	WT	2	114	IIa	0.858095	0.874083	0.860654	0.872346	0.921884	1.19285
	WT	2	116	IIa	0.829421	0.833566	0.839486	0.861247	0.898565	1.20386
	WT	2	118	IIa	0.821879	0.842636	0.857934	0.874999	0.907277	1.17451
	WT	2	119	IIa	0.854698	0.857935	0.849866	0.873418	0.926624	1.14154
	WT	2	120	IIa	0.905829	0.893477	0.913548	0.937796	0.997075	1.0817
	WT	2	123	IIa	0.802308	0.822237	0.830094	0.85685	0.944375	1.19136
	WT	2	124	IIa	0.789439	0.854661	0.933472	0.986476	0.938765	1.09941
	WT	2	125	IIa	0.933645	0.929977	0.927568	0.930898	0.9557	1.09593
	WT	2	126	IIa	0.945125	0.937357	0.946548	0.957407	0.960569	1.07822
	WT	2	129	IIa	0.804597	0.813416	0.832185	0.855938	0.93125	1.18882
	WT	2	130	IIa	0.84476	0.847708	0.871472	0.868551	0.96086	1.20017
	WT	4	1	IIa	0.838585	0.833712	0.861068	0.907854	0.963468	1.18615
	WT	4	2	IIa	0.780674	0.800246	0.820268	0.858658	0.938581	1.19537
	WT	4	5	IIa	0.879389	0.870203	0.87382	0.890218	0.922189	1.17338
	WT	4	7	IIa	0.827868	0.817368	0.810494	0.848011	0.923287	1.13352
	WT	4	8	IIa	0.789594	0.793608	0.833903	0.850317	0.898376	1.24637
	WT	4	9	IIa	0.775509	0.757738	0.776017	0.789193	0.897932	1.32313
	WT	4	10	IIa	0.803714	0.804644	0.811273	0.847436	0.92622	1.22284
	WT	4	11	IIa	0.810414	0.798653	0.779767	0.821371	0.958376	1.27028
	WT	4	12	IIa	0.727782	0.743136	0.767899	0.821492	0.910019	1.31071
	WT	4	17	IIa	0.817097	0.850892	0.820318	0.835133	0.878677	1.07753
	WT	4	18	IIa	0.795275	0.827692	0.844632	0.846605	0.899413	1.21421
	WT	4	20	IIa	0.789612	0.791494	0.800102	0.841415	0.939126	1.26536
	WT	4	21	IIa	0.845428	0.861295	0.855259	0.877821	0.944942	1.14799
	WT	4	23	IIa	0.881002	0.878916	0.87284	0.910834	0.956575	1.15403
	WT	4	24	IIa	0.765813	0.758383	0.786185	0.818276	0.92878	1.28199
	WT	4	27	IIa	0.781983	0.776914	0.768374	0.815292	0.932871	1.29467
	WT	4	29	IIa	0.766994	0.781235	0.784979	0.817086	0.933197	1.25353
	WT	4	30	IIa	0.741769	0.743681	0.792533	0.831125	0.927546	1.2469
	WT	4	31	IIa	0.759011	0.785057	0.807872	0.82838	0.922826	1.27158
	WT	4	34	IIa	0.793224	0.795853	0.78153	0.819329	0.918313	1.3039
	WT	4	35	IIa	0.814561	0.838501	0.825431	0.814401	0.873603	1.28048
	WT	4	38	IIa	0.709551	0.732294	0.756014	0.808501	0.907158	1.24565
	WT	4	39	IIa	0.782721	0.797141	0.813507	0.830957	0.88171	1.23675
	WT	4	43	IIa	0.837192	0.840565	0.840282	0.853457	0.933742	1.20076
	WT	4	46	IIa	0.785366	0.769834	0.780718	0.827297	0.944835	1.27301
	WT	4	48	IIa	0.823325	0.824336	0.808321	0.823579	0.910322	1.25676
	WT	4	50	IIa	0.80158	0.788053	0.809562	0.847706	0.949135	1.25064
	WT	4	51	IIa	0.804619	0.819108	0.814745	0.832923	0.912809	1.25719
	WT	4	53	IIa	0.771862	0.768657	0.804834	0.799487	0.900826	1.29986
	WT	4	54	IIa	0.730865	0.739204	0.748158	0.776197	0.914201	1.32997
	WT	4	55	IIa	0.806662	0.799354	0.795566	0.805873	0.912789	1.28703
	WT	4	57	IIa	0.730724	0.742212	0.752844	0.774	0.89967	1.2299
	WT	4	58	IIa	0.738338	0.743368	0.749581	0.76316	0.864376	1.22349
	WT	4	62	IIa	0.803687	0.797828	0.807898	0.847105	0.936353	1.23425
	WT	4	65	IIa	0.753423	0.788288	0.791404	0.811106	0.900632	1.28365
	WT	4	66	IIa	0.823283	0.821164	0.810201	0.84171	0.872366	1.16187
	WT	4	69	IIa	0.773969	0.780118	0.775507	0.79895	0.911056	1.25828
	WT	4	71	IIa	0.849655	0.827799	0.831303	0.86701	0.968559	1.1919
	WT	4	72	IIa	0.738775	0.753467	0.778778	0.815702	0.875532	1.29248
	WT	4	75	IIa	0.761872	0.767922	0.783176	0.823628	0.929571	1.28755
	WT	4	76	IIa	0.723247	0.740165	0.753209	0.812751	0.900602	1.27063
	WT	4	77	IIa	0.790267	0.78738	0.793954	0.814825	0.925781	1.25358
	WT	4	78	IIa	0.830473	0.831747	0.838496	0.848408	0.928846	1.21737
	WT	4	79	IIa	0.797228	0.80968	0.819901	0.868553	0.968503	1.1882
	WT	4	80	IIa	0.776927	0.804674	0.815331	0.838681	0.919029	1.23324
	WT	4	81	IIa	0.76176	0.76445	0.797513	0.798931	0.901212	1.2853
	WT	4	84	IIa	0.819706	0.834346	0.857435	0.882565	0.974347	1.16694
	WT	4	85	IIa	0.761369	0.767005	0.773615	0.784179	0.890038	1.33783
	WT	4	87	IIa	0.750781	0.780272	0.82205	0.929128	1.03778	1.10326
	WT	4	89	IIa	0.809747	0.819363	0.819972	0.854096	0.932944	1.25771
	WT	4	90	IIa	0.766663	0.791274	0.803831	0.847476	0.895564	1.19016
	WT	4	92	IIa	0.797093	0.788501	0.806965	0.830225	0.92205	1.28074
	WT	4	93	IIa	0.877434	0.854063	0.847454	0.846595	0.901149	1.16749
	WT	4	94	IIa	0.833683	0.831273	0.813492	0.859687	0.94363	1.23592
	WT	4	95	IIa	0.766223	0.774059	0.825579	0.880473	0.986009	1.22234
	WT	4	96	IIa	0.804625	0.81701	0.829007	0.835275	0.906496	1.25685
	WT	4	100	IIa	0.768865	0.777845	0.766657	0.79953	0.899002	1.23723
	WT	4	103	IIa	0.912415	0.876251	0.850573	0.853182	0.917488	1.16124
	WT	4	106	IIa	0.855012	0.835065	0.819399	0.855535	0.924442	1.24449
	WT	4	108	IIa	0.707446	0.716872	0.728479	0.770477	0.8767	1.34665
	WT	4	109	IIa	0.773482	0.78252	0.782259	0.831942	0.925166	1.20718
	WT	4	110	IIa	0.804643	0.852669	0.874454	0.88423	0.917151	1.20548
	WT	4	113	IIa	0.77698	0.813445	0.82118	0.857453	0.903722	1.20124
	WT	4	114	IIa	0.832186	0.807286	0.838605	0.86336	0.913799	1.2016
	WT	4	115	IIa	0.883145	0.904651	0.896383	0.88657	0.909147	1.13211
	WT	4	116	IIa	0.876703	0.870385	0.845021	0.900387	0.967795	1.11812
	WT	4	118	IIa	0.787623	0.776306	0.782073	0.8141	0.933668	1.27699
	WT	4	119	IIa	0.814707	0.842109	0.837327	0.865162	0.90996	1.20034
	WT	4	122	IIa	0.735111	0.737334	0.769645	0.804964	0.888237	1.30367
	WT	4	124	IIa	0.808446	0.815766	0.843372	0.885258	0.940063	1.15043
	WT	4	126	IIa	0.792141	0.769311	0.787649	0.819118	0.870521	1.18364
	WT	4	127	IIa	0.791646	0.811109	0.818836	0.862233	0.951246	1.20927
	WT	4	128	IIa	0.833134	0.847784	0.852336	0.88406	0.919107	1.17144
	WT	4	129	IIa	0.811929	0.774782	0.795087	0.830459	0.913669	1.13295
	WT	4	131	IIa	0.920415	0.842121	0.840687	0.884686	0.932507	1.15604
	WT	4	132	IIa	0.789501	0.818832	0.798421	0.839111	0.90497	1.23464
	WT	4	135	IIa	0.890756	0.902503	0.884211	0.881598	0.96655	1.14927
	WT	4	136	IIa	0.727908	0.76146	0.777707	0.871245	0.914795	1.33473
	WT	9	2	IIa	0.825072	0.837184	0.830282	0.853866	0.934949	1.18609
	WT	9	4	IIa	0.80454	0.847609	0.853609	0.881269	0.926167	1.18836
	WT	9	7	IIa	0.825954	0.832048	0.845986	0.874012	0.945263	1.20311
	WT	9	8	IIa	0.778105	0.812068	0.833681	0.904062	0.953197	1.16199
	WT	9	9	IIa	0.833364	0.850972	0.86131	0.87456	0.947242	1.17937
	WT	9	10	IIa	0.875842	0.884554	0.885719	0.903664	0.947433	1.13643
	WT	9	11	IIa	0.837873	0.844636	0.863581	0.903548	0.977585	1.14415
	WT	9	12	IIa	0.835266	0.826315	0.85025	0.855088	0.942138	1.19532
	WT	9	15	IIa	0.872925	0.865031	0.891283	0.917746	0.985767	1.11468
	WT	9	16	IIa	0.81418	0.838066	0.836348	0.841467	0.919269	1.24629
	WT	9	18	IIa	0.881002	0.878862	0.875599	0.906355	0.966033	1.16182
	WT	9	20	IIa	0.814072	0.821083	0.841953	0.883295	0.922259	1.14494
	WT	9	21	IIa	0.837929	0.841005	0.849791	0.868165	0.943604	1.21401
	WT	9	22	IIa	0.913757	0.921263	0.921075	0.912154	0.928417	1.10826
	WT	9	23	IIa	0.86328	0.878559	0.87464	0.88528	0.938171	1.17568
	WT	9	25	IIa	0.853644	0.844757	0.895012	0.9351	0.986115	1.13152
	WT	9	28	IIa	0.773454	0.795421	0.816125	0.850559	0.928865	1.20141
	WT	9	31	IIa	0.929905	0.903267	0.889456	0.892477	0.956486	1.10291
	WT	9	34	IIa	0.902125	0.872813	0.867826	0.885077	0.947534	1.18051
	WT	9	36	IIa	0.742463	0.754673	0.76821	0.806276	0.905623	1.2843
	WT	9	37	IIa	0.805017	0.833581	0.823162	0.872533	0.949801	1.15741
	WT	9	38	IIa	0.831468	0.871938	0.899945	0.912851	0.94309	1.15211
	WT	9	40	IIa	0.82634	0.843959	0.852686	0.882389	0.947903	1.14328
	WT	9	42	IIa	0.850492	0.858779	0.86722	0.896362	0.929295	1.15972
	WT	9	43	IIa	0.943975	0.982688	0.980379	0.966206	0.941148	1.05154
	WT	9	45	IIa	0.959256	0.884197	0.899763	0.910265	0.993393	1.07763
	WT	9	46	IIa	0.80566	0.82513	0.816405	0.841143	0.936546	1.23829
	WT	9	47	IIa	0.85621	0.870409	0.867394	0.892671	0.932379	1.15429
	WT	9	50	IIa	0.762779	0.774102	0.820797	0.83806	0.919125	1.2408
	WT	9	53	IIa	0.816284	0.788428	0.806408	0.842527	0.891849	1.15931
	WT	9	54	IIa	0.837422	0.847128	0.860093	0.892225	0.964019	1.15709
	WT	9	55	IIa	0.858293	0.875148	0.883411	0.907805	0.934409	1.13601
	WT	9	56	IIa	0.819959	0.861337	0.848012	0.89401	0.960351	1.13005
	WT	9	58	IIa	0.858398	0.883209	0.898693	0.91768	0.940836	1.10774
	WT	9	59	IIa	0.822951	0.850134	0.815531	0.856366	0.911754	1.20835
	WT	9	62	IIa	0.740504	0.788935	0.814301	0.844515	0.961801	1.17572
	WT	9	63	IIa	0.852386	0.838658	0.832443	0.856061	0.929018	1.20824
	WT	9	64	IIa	0.898243	0.915351	0.912774	0.906214	0.968413	1.11636
	WT	9	65	IIa	0.771857	0.784392	0.813931	0.843665	0.937021	1.266
	WT	9	66	IIa	0.836943	0.820973	0.830678	0.841755	0.945357	1.23276
	WT	9	67	IIa	0.788334	0.784354	0.797134	0.831013	0.941918	1.21686
	WT	9	68	IIa	0.92534	0.915962	0.935778	0.963504	0.98834	1.06471
	WT	9	70	IIa	0.922321	0.925691	0.943323	0.951601	0.954826	1.05376
	WT	9	71	IIa	0.686861	0.708422	0.768731	0.823391	0.989654	1.19854
	WT	9	72	IIa	0.805543	0.807253	0.814152	0.858892	0.943784	1.20262
	WT	9	73	IIa	0.789848	0.780509	0.803516	0.825906	0.935278	1.25324
	WT	9	75	IIa	0.787162	0.823512	0.830375	0.854246	0.94882	1.24037
	WT	9	77	IIa	0.821323	0.819408	0.828897	0.869224	0.912605	1.11745
	WT	9	78	IIa	0.839498	0.84324	0.860314	0.869563	0.945991	1.19769
	WT	9	79	IIa	0.85525	0.862262	0.872731	0.893536	0.966262	1.15839
	WT	9	81	IIa	0.742584	0.781895	0.787783	0.83063	0.926365	1.21515
	WT	9	83	IIa	0.833246	0.826921	0.830965	0.885034	0.957976	1.17041
	WT	9	84	IIa	0.755707	0.763447	0.787499	0.832448	0.93833	1.2314
	WT	9	85	IIa	0.862953	0.842882	0.856093	0.885154	0.953565	1.14893
	WT	9	87	IIa	0.85086	0.834378	0.851026	0.88597	0.934574	1.09972
	WT	9	88	IIa	0.759259	0.766679	0.79522	0.837117	0.951148	1.22714
	WT	9	93	IIa	0.750919	0.778875	0.801618	0.835359	0.906008	1.14869
	WT	9	97	IIa	0.755841	0.730114	0.773219	0.825376	0.888607	1.15125
	Perm1-/-	2	1	IIa	0.899705	0.893163	0.905571	0.899379	0.946021	1.07459
	Perm1-/-	2	2	IIa	0.881715	0.8531	0.886943	0.916941	0.965562	1.13292
	Perm1-/-	2	3	IIa	0.989723	0.944814	0.949894	0.942696	0.935749	1.07096
	Perm1-/-	2	4	IIa	0.871946	0.908161	0.928273	0.926752	0.962608	1.12274
	Perm1-/-	2	6	IIa	0.931092	0.893835	0.881383	0.881353	0.928638	1.20284
	Perm1-/-	2	10	IIa	0.875811	0.871112	0.898581	0.931643	0.997018	1.12197
	Perm1-/-	2	15	IIa	0.873002	0.874716	0.873029	0.912688	0.965573	1.14863
	Perm1-/-	2	16	IIa	0.877724	0.837504	0.860212	0.873765	0.933424	1.23018
	Perm1-/-	2	17	IIa	0.849201	0.912617	0.870952	0.87637	0.906076	1.21615
	Perm1-/-	2	18	IIa	0.802463	0.815636	0.838617	0.859329	0.92774	1.25439
	Perm1-/-	2	19	IIa	0.942055	0.935024	0.919735	0.932036	0.952217	1.11311
	Perm1-/-	2	23	IIa	0.878263	0.902398	0.902515	0.927018	0.945771	1.15471
	Perm1-/-	2	25	IIa	0.894978	0.897807	0.89551	0.887266	0.931862	1.14095
	Perm1-/-	2	27	IIa	0.990215	1.02106	0.99042	0.989785	0.962764	1.036
	Perm1-/-	2	29	IIa	0.879386	0.874461	0.864691	0.874641	0.909543	1.22975
	Perm1-/-	2	31	IIa	0.87568	0.869694	0.901975	0.907821	0.93787	1.15684
	Perm1-/-	2	33	IIa	1.00827	0.997029	0.990756	0.960608	0.938434	1.06324
	Perm1-/-	2	35	IIa	0.88592	0.903643	0.908693	0.907404	0.928148	1.1614
	Perm1-/-	2	41	IIa	0.872446	0.853744	0.8623	0.872592	0.928228	1.23372
	Perm1-/-	2	42	IIa	0.911149	0.928953	0.918236	0.911979	0.945887	1.13052
	Perm1-/-	2	43	IIa	0.926262	0.917593	0.935786	0.940918	0.940563	1.10876
	Perm1-/-	2	47	IIa	0.878889	0.887835	0.918172	0.904223	0.948016	1.16239
	Perm1-/-	2	48	IIa	0.871868	0.883284	0.890429	0.910098	0.953915	1.15353
	Perm1-/-	2	49	IIa	0.901231	0.932811	0.933176	0.921927	0.943716	1.12705
	Perm1-/-	2	50	IIa	0.904273	0.937258	0.914092	0.910523	0.952383	1.1432
	Perm1-/-	2	54	IIa	0.850898	0.869079	0.892276	0.920737	0.964547	1.13043
	Perm1-/-	2	58	IIa	0.757465	0.781138	0.804037	0.817734	0.886061	1.25721
	Perm1-/-	2	59	IIa	0.934825	0.948636	0.944663	0.928646	0.936017	1.12191
	Perm1-/-	2	61	IIa	0.964279	0.939793	0.942138	0.932108	0.925719	1.12961
	Perm1-/-	2	63	IIa	0.925958	0.944834	0.943807	0.914746	0.921686	1.14536
	Perm1-/-	2	65	IIa	0.832297	0.84642	0.870523	0.879474	0.940825	1.2065
	Perm1-/-	2	66	IIa	0.911741	0.890079	0.911429	0.935038	0.95421	1.13819
	Perm1-/-	2	68	IIa	0.901491	0.888337	0.898885	0.884967	0.933374	1.16667
	Perm1-/-	2	69	IIa	0.822668	0.840672	0.864664	0.907833	0.957462	1.18985
	Perm1-/-	2	70	IIa	0.970823	0.898046	0.87324	0.863703	0.92269	1.18417
	Perm1-/-	2	71	IIa	0.948246	0.941165	0.924296	0.922108	0.948683	1.13787
	Perm1-/-	2	73	IIa	1.01871	0.989407	0.971108	0.959099	0.948623	1.04956
	Perm1-/-	2	75	IIa	0.908698	0.946271	0.920808	0.930181	0.968682	1.11023
	Perm1-/-	2	76	IIa	0.922179	0.920901	0.919235	0.926536	0.939423	1.14591
	Perm1-/-	2	82	IIa	0.931867	0.913393	0.923396	0.934611	0.968056	1.10987
	Perm1-/-	2	85	IIa	0.866788	0.874607	0.880542	0.887114	0.929111	1.18136
	Perm1-/-	2	88	IIa	0.899608	0.895875	0.921497	0.937639	0.964736	1.1104
	Perm1-/-	2	89	IIa	0.920838	0.924665	0.911959	0.935054	0.965703	1.10459
	Perm1-/-	2	92	IIa	0.860736	0.841934	0.843866	0.864367	0.925074	1.21539
	Perm1-/-	2	93	IIa	1.02322	1.00996	0.963493	0.877411	0.865494	1.1763
	Perm1-/-	2	98	IIa	0.91943	0.915535	0.904203	0.925121	0.966464	1.10848
	Perm1-/-	2	99	IIa	1.01073	0.957203	0.916343	0.904963	0.93353	1.15342
	Perm1-/-	2	104	IIa	0.917579	0.907651	0.90128	0.922277	0.947514	1.1488
	Perm1-/-	3	3	IIa	0.885007	0.91778	0.919535	0.923499	0.987594	1.09569
	Perm1-/-	3	4	IIa	1.00492	0.952866	0.937051	0.93979	0.981405	1.08524
	Perm1-/-	3	5	IIa	0.870246	0.883649	0.880669	0.895978	0.978256	1.15796
	Perm1-/-	3	6	IIa	1.00059	0.967567	0.976118	0.980606	0.980208	1.04119
	Perm1-/-	3	8	IIa	0.91554	0.92774	0.937982	0.953041	0.97922	1.07905
	Perm1-/-	3	9	IIa	0.928907	0.922074	0.916895	0.950101	0.975053	1.09256
	Perm1-/-	3	11	IIa	0.913352	0.916313	0.920264	0.940706	0.967875	1.10025
	Perm1-/-	3	17	IIa	0.872179	0.904541	0.917688	0.920342	0.943654	1.14663
	Perm1-/-	3	18	IIa	0.934287	0.953119	0.938791	0.949547	0.98398	1.08342
	Perm1-/-	3	19	IIa	0.893125	0.896657	0.9188	0.950616	0.993664	1.06924
	Perm1-/-	3	20	IIa	0.977632	0.942984	0.918833	0.948638	0.975044	1.08828
	Perm1-/-	3	21	IIa	0.95325	0.921779	0.907963	0.940495	0.974932	1.10204
	Perm1-/-	3	23	IIa	0.906801	0.918372	0.928336	0.928164	0.937436	1.11796
	Perm1-/-	3	24	IIa	0.990693	0.962311	0.949128	0.927871	0.958993	1.10319
	Perm1-/-	3	26	IIa	0.9238	0.947647	0.955192	0.95626	0.988977	1.06387
	Perm1-/-	3	28	IIa	0.984496	0.97171	0.959071	0.97961	0.975108	1.05455
	Perm1-/-	3	30	IIa	0.987134	0.949521	0.933401	0.932324	0.959942	1.08646
	Perm1-/-	3	31	IIa	0.886901	0.891066	0.899626	0.921377	0.958108	1.14278
	Perm1-/-	3	32	IIa	0.914913	0.902143	0.88685	0.898628	0.967627	1.12193
	Perm1-/-	3	35	IIa	0.837932	0.899395	0.936203	0.943561	0.977284	1.10277
	Perm1-/-	3	37	IIa	0.899625	0.88548	0.8774	0.876525	0.924855	1.18786
	Perm1-/-	3	38	IIa	0.949747	0.960745	0.94412	0.947017	0.947642	1.08816
	Perm1-/-	3	39	IIa	0.856152	0.847035	0.842227	0.861817	0.919519	1.17529
	Perm1-/-	3	42	IIa	0.917249	0.896262	0.909678	0.902199	0.920428	1.17312
	Perm1-/-	3	46	IIa	0.964363	0.962947	0.973314	0.949157	0.962353	1.07595
	Perm1-/-	3	47	IIa	0.900302	0.920933	0.928127	0.945537	0.97636	1.09957
	Perm1-/-	3	48	IIa	0.892888	0.911557	0.886214	0.862463	0.895297	1.18467
	Perm1-/-	3	55	IIa	0.959324	0.93284	0.91448	0.908782	0.941734	1.13303
	Perm1-/-	3	57	IIa	0.871231	0.874874	0.90205	0.926495	0.962852	1.12479
	Perm1-/-	3	58	IIa	0.841664	0.868516	0.880401	0.892482	0.918544	1.18399
	Perm1-/-	3	59	IIa	0.886443	0.889168	0.905274	0.901462	0.933449	1.17022
	Perm1-/-	3	60	IIa	0.939578	0.958949	0.945687	0.949896	0.95739	1.09022
	Perm1-/-	3	61	IIa	0.993892	0.975149	0.940681	0.939212	0.92672	1.11356
	Perm1-/-	3	68	IIa	0.903764	0.89666	0.900133	0.913737	0.954915	1.1504
	Perm1-/-	3	69	IIa	0.920704	0.902301	0.913659	0.934126	0.977159	1.11314
	Perm1-/-	3	71	IIa	0.883414	0.873512	0.896918	0.923079	0.944403	1.16237
	Perm1-/-	3	73	IIa	0.879048	0.877411	0.898886	0.904444	0.945017	1.17934
	Perm1-/-	3	75	IIa	0.868168	0.871758	0.88434	0.926198	0.972626	1.15053
	Perm1-/-	3	78	IIa	0.928507	0.94135	0.943397	0.92379	0.947949	1.12821
	Perm1-/-	3	80	IIa	0.914375	0.940954	0.918681	0.929101	0.966435	1.11643
	Perm1-/-	3	81	IIa	1.00285	0.965567	0.969908	0.985628	1.00295	1.02222
	Perm1-/-	3	82	IIa	0.884222	0.876998	0.889278	0.905472	0.954979	1.17105
	Perm1-/-	3	84	IIa	0.910836	0.918875	0.930441	0.950232	0.958111	1.1086
	Perm1-/-	3	86	IIa	0.836918	0.850382	0.866574	0.901167	0.951282	1.17752
	Perm1-/-	3	91	IIa	0.937753	0.928537	0.943025	0.947835	0.966106	1.10544
	Perm1-/-	3	94	IIa	0.913616	0.920105	0.915626	0.939801	0.972067	1.09898
	Perm1-/-	3	96	IIa	0.963468	0.94927	0.935349	0.952351	0.964122	1.0939
	Perm1-/-	3	100	IIa	0.865921	0.902269	0.88252	0.920816	0.970953	1.15213
	Perm1-/-	3	102	IIa	0.912768	0.886402	0.898604	0.887597	0.922892	1.16799
	Perm1-/-	6	1	IIa	0.872009	0.872473	0.888531	0.918602	0.970605	1.13202
	Perm1-/-	6	10	IIa	0.902687	0.919248	0.914766	0.939168	0.97053	1.10231
	Perm1-/-	6	14	IIa	1.01111	1.00488	0.984043	0.912829	0.881299	1.14155
	Perm1-/-	6	18	IIa	0.884548	0.886756	0.923171	0.938671	0.952899	1.13058
	Perm1-/-	6	20	IIa	1.03897	0.983053	0.940981	0.933825	0.955028	1.10015
	Perm1-/-	6	22	IIa	0.91905	0.934387	0.958541	0.963377	0.977064	1.05928
	Perm1-/-	6	25	IIa	0.940795	0.97163	0.939044	0.934694	0.957922	1.10217
	Perm1-/-	6	27	IIa	0.902623	0.931233	0.93815	0.90471	0.928227	1.12848
	Perm1-/-	6	34	IIa	0.978983	0.96488	0.959563	0.945189	0.959277	1.08469
	Perm1-/-	6	38	IIa	0.948938	0.922939	0.917663	0.931121	0.953644	1.11761
	Perm1-/-	6	39	IIa	0.872207	0.880506	0.898433	0.928213	0.991031	1.12205
	Perm1-/-	6	44	IIa	0.9274	0.911887	0.923778	0.919574	0.941346	1.1444
	Perm1-/-	6	46	IIa	0.87613	0.891209	0.906056	0.918919	0.948727	1.15617
	Perm1-/-	6	48	IIa	1.00805	1.04293	1.0191	0.994109	0.96242	1.01631
	Perm1-/-	6	49	IIa	1.01332	0.993601	0.992197	0.997374	0.979864	1.02049
	Perm1-/-	6	51	IIa	0.898389	0.909568	0.917698	0.932684	0.959647	1.10965
	Perm1-/-	6	55	IIa	0.889631	0.882571	0.913443	0.958956	1.01293	1.0639
	Perm1-/-	6	58	IIa	0.915038	0.907205	0.902564	0.917608	0.958244	1.12246
	Perm1-/-	6	60	IIa	0.926564	0.945475	0.93653	0.91389	0.923324	1.14235
	Perm1-/-	6	64	IIa	0.955684	0.935902	0.928043	0.941534	0.967684	1.10205
	Perm1-/-	6	65	IIa	0.967018	0.964311	0.969419	0.977218	0.994039	1.03419
	Perm1-/-	6	67	IIa	0.952798	0.99212	1.01829	0.982237	0.951681	1.04265
	Perm1-/-	6	68	IIa	0.921528	0.957662	0.974228	1.00921	0.993476	1.01476
	Perm1-/-	6	69	IIa	0.891012	0.887967	0.898426	0.932599	0.986237	1.08791
	Perm1-/-	6	71	IIa	0.93443	0.943509	0.949506	0.945406	0.967297	1.07795
	Perm1-/-	6	79	IIa	0.968867	0.947463	0.940622	0.939953	0.957979	1.09236
	Perm1-/-	6	82	IIa	0.97293	0.997192	1.0093	0.99059	0.973654	1.02395
	Perm1-/-	6	86	IIa	0.879116	0.91936	0.951116	0.953571	0.953282	1.091
	Perm1-/-	6	88	IIa	0.963946	0.967679	0.985808	0.973941	0.98472	1.03372
	Perm1-/-	6	89	IIa	0.898173	0.912589	0.919822	0.925272	0.939618	1.12811
	WT	3	2	IIa	0.737224	0.741337	0.752249	0.796499	0.91502	1.27635
	WT	3	5	IIa	0.684249	0.709681	0.733806	0.784544	0.850925	1.24982
	WT	3	12	IIa	0.793639	0.793071	0.786338	0.804972	0.916223	1.31238
	WT	3	14	IIa	0.768999	0.753681	0.771206	0.799604	0.889828	1.25875
	WT	3	20	IIa	0.805513	0.780413	0.800482	0.785065	0.863855	1.30861
	WT	3	21	IIa	0.808407	0.769715	0.768511	0.808538	0.880198	1.23693
	WT	3	25	IIa	0.715201	0.71808	0.718359	0.745556	0.816419	1.23593
	WT	3	30	IIa	0.864953	0.838699	0.860456	0.866053	0.94787	1.19794
	WT	3	40	IIa	0.685096	0.689782	0.69468	0.731336	0.873	1.41324
	WT	3	41	IIa	0.692192	0.70623	0.719352	0.762865	0.860089	1.40728
	WT	3	43	IIa	0.816469	0.818827	0.823405	0.82221	0.909987	1.31756
	WT	3	48	IIa	0.670726	0.695898	0.724014	0.784287	0.917593	1.20223
	WT	3	53	IIa	0.808632	0.798928	0.822393	0.838409	0.918624	1.29799
	WT	3	55	IIa	0.801147	0.832737	0.841783	0.834344	0.926566	1.2237
	WT	3	57	IIa	0.666581	0.665938	0.674863	0.702525	0.853246	1.51351
	WT	3	63	IIa	0.619919	0.61432	0.625627	0.683625	0.87725	1.52201
	WT	3	64	IIa	0.623883	0.641789	0.667826	0.714351	0.870195	1.46977
	WT	3	72	IIa	0.737658	0.807097	0.799492	0.847566	0.894503	1.1609
	WT	3	74	IIa	0.621826	0.624505	0.660711	0.705101	0.853136	1.48058
	WT	3	78	IIa	0.745253	0.735272	0.75972	0.80107	0.875132	1.2415
	WT	3	82	IIa	0.716182	0.745051	0.764273	0.811329	0.941984	1.21458
	WT	3	83	IIa	0.814455	0.802311	0.826755	0.830218	0.864133	1.18093
	WT	3	84	IIa	0.80449	0.797178	0.798153	0.826327	0.893828	1.22673
	WT	3	90	IIa	0.814405	0.791243	0.794348	0.814586	0.908388	1.28765
	WT	3	92	IIa	0.706898	0.730126	0.755046	0.777538	0.885642	1.30704
	WT	3	94	IIa	0.715709	0.68304	0.711809	0.765218	0.872372	1.2179
	WT	3	96	IIa	0.678022	0.711308	0.722121	0.770945	0.871341	1.2457
	WT	3	99	IIa	0.579552	0.593925	0.628598	0.680856	0.857598	1.51575
	WT	3	104	IIa	0.737253	0.756129	0.749767	0.783167	0.884227	1.32959
	WT	3	117	IIa	0.718445	0.731845	0.757613	0.790469	0.925448	1.35315
	WT	3	118	IIa	0.768053	0.752567	0.750156	0.743218	0.852407	1.3699
	WT	5	5	IIa	0.861913	0.916519	0.883561	0.877564	0.980761	1.09038
	WT	5	7	IIa	0.816173	0.825383	0.82836	0.863303	0.951068	1.20649
	WT	5	10	IIa	0.945355	0.881383	0.854052	0.883038	0.913729	1.1301
	WT	5	13	IIa	0.743272	0.780725	0.775728	0.798318	0.865093	1.23043
	WT	5	17	IIa	0.780225	0.809622	0.828327	0.862455	0.934775	1.16265
	WT	5	27	IIa	0.722123	0.731727	0.768627	0.800185	0.89626	1.28555
	WT	5	28	IIa	0.793666	0.786406	0.816283	0.840988	0.95028	1.23118
	WT	5	30	IIa	0.842056	0.821254	0.809767	0.820751	0.856112	1.08114
	WT	5	33	IIa	0.807037	0.819897	0.833771	0.871199	0.943943	1.18725
	WT	5	35	IIa	0.7379	0.72458	0.734013	0.783338	0.890655	1.2596
	WT	5	40	IIa	0.852565	0.841897	0.827576	0.846963	0.942765	1.15744
	WT	5	41	IIa	0.850226	0.86171	0.863089	0.857175	0.902328	1.13255
	WT	5	45	IIa	0.821284	0.797287	0.787832	0.832618	0.921641	1.2369
	WT	5	60	IIa	0.882581	0.883206	0.904904	0.92773	0.961313	1.09843
	WT	5	65	IIa	0.828388	0.842554	0.87187	0.904298	0.936244	1.0931
	WT	5	69	IIa	0.811525	0.789567	0.799955	0.823681	0.893161	1.16789
	WT	5	72	IIa	0.842219	0.85333	0.874252	0.873831	0.924959	1.19113
	WT	5	80	IIa	0.798529	0.824265	0.855728	0.879876	0.88168	1.12852
	WT	5	82	IIa	0.676439	0.693752	0.719025	0.76721	0.890192	1.23502
	WT	5	86	IIa	0.680321	0.713619	0.743597	0.779635	0.92214	1.30281
	WT	5	88	IIa	0.770666	0.78457	0.798336	0.826293	0.912999	1.24588
	WT	5	89	IIa	0.75957	0.737152	0.753999	0.776637	0.92564	1.30131
	WT	5	91	IIa	0.730309	0.738479	0.750393	0.769799	0.862455	1.23928
	WT	5	92	IIa	0.770204	0.810092	0.83442	0.856468	0.907705	1.14058
	WT	5	95	IIa	0.838618	0.838847	0.836534	0.836793	0.913616	1.22301
	WT	5	96	IIa	0.772948	0.805683	0.8286	0.859868	0.923639	1.16485
	WT	5	98	IIa	0.767606	0.734249	0.753719	0.822961	0.88111	1.12164
	WT	5	104	IIa	0.894334	0.934142	0.967259	0.930206	0.922225	1.12635
	WT	5	109	IIa	0.903326	0.87375	0.856935	0.877072	0.932756	1.15941
	WT	5	113	IIa	0.793024	0.796113	0.808486	0.80285	0.867163	1.24053
	WT	5	114	IIa	0.756289	0.775219	0.785503	0.814788	0.88109	1.19378
	WT	5	115	IIa	0.745025	0.761964	0.775967	0.8	0.859242	1.31994
	WT	5	123	IIa	0.691105	0.698179	0.712844	0.744214	0.887145	1.23674
	WT	6	4	IIa	0.623231	0.65254	0.679094	0.782052	0.912186	1.25454
	WT	6	7	IIa	0.766092	0.775219	0.745933	0.750303	0.838384	1.30078
	WT	6	10	IIa	0.758346	0.751109	0.769129	0.822005	0.948373	1.29569
	WT	6	11	IIa	0.819362	0.801586	0.798998	0.809725	0.887541	1.1223
	WT	6	15	IIa	0.765862	0.73295	0.741188	0.765021	0.876585	1.26977
	WT	6	16	IIa	0.685166	0.714726	0.741851	0.760542	0.828291	1.26345
	WT	6	18	IIa	0.742841	0.728942	0.74023	0.764029	0.866624	1.40913
	WT	6	21	IIa	0.810981	0.837839	0.860315	0.887354	0.92017	1.11468
	WT	6	26	IIa	0.69128	0.710808	0.711704	0.808956	0.93037	1.35357
	WT	6	28	IIa	0.67023	0.680465	0.686268	0.739149	0.859817	1.26836
	WT	6	30	IIa	0.720915	0.73703	0.746401	0.783496	0.871854	1.26188
	WT	6	32	IIa	0.918356	0.908514	0.867126	0.84921	0.877811	1.23201
	WT	6	34	IIa	0.670391	0.685713	0.72252	0.754949	0.829072	1.21673
	WT	6	38	IIa	0.691658	0.720825	0.711823	0.754716	0.881219	1.39274
	WT	6	47	IIa	0.672518	0.667648	0.685165	0.736246	0.844799	1.40939
	WT	6	50	IIa	0.760276	0.755628	0.767183	0.786914	0.867534	1.27631
	WT	6	51	IIa	0.583995	0.615351	0.642085	0.706182	0.837506	1.38719
	WT	6	54	IIa	0.626711	0.619646	0.625144	0.655968	0.818822	1.43639
	WT	6	55	IIa	0.626288	0.622548	0.641952	0.677726	0.802123	1.38897
	WT	6	56	IIa	0.80153	0.795589	0.783283	0.786995	0.904207	1.27886
	WT	6	58	IIa	0.700325	0.699006	0.712	0.77236	0.889436	1.22687
	WT	6	62	IIa	0.715847	0.699215	0.70948	0.731037	0.85422	1.368
	WT	6	66	IIa	0.727908	0.736227	0.742044	0.769059	0.902712	1.27504
	WT	6	69	IIa	0.725948	0.754142	0.753852	0.782259	0.875556	1.34015
	WT	6	71	IIa	0.76157	0.726324	0.706674	0.730751	0.819943	1.2782
	WT	6	72	IIa	0.755291	0.733529	0.766862	0.796169	0.872721	1.32282
	WT	6	81	IIa	0.649408	0.641484	0.672867	0.757231	0.904239	1.32272
	WT	6	88	IIa	0.722339	0.743698	0.759949	0.772026	0.838473	1.37158
	WT	6	95	IIa	0.632169	0.6315	0.666743	0.701162	0.884343	1.45381
	WT	6	97	IIa	0.6416	0.657472	0.679041	0.735536	0.894331	1.29583
	WT	6	101	IIa	0.730718	0.744142	0.736443	0.7636	0.871024	1.29614
	WT	6	115	IIa	0.615775	0.634337	0.657639	0.689146	0.797432	1.36492
	Perm1-/-	1	8	IIa	0.920222	0.940086	0.968416	0.965064	0.957996	1.07261
	Perm1-/-	1	18	IIa	0.866949	0.851233	0.854717	0.865463	0.921951	1.18121
	Perm1-/-	1	21	IIa	0.919202	0.922255	0.917814	0.900507	0.907787	1.12032
	Perm1-/-	1	22	IIa	0.823674	0.819512	0.830814	0.84766	0.864838	1.27687
	Perm1-/-	1	23	IIa	0.780439	0.770466	0.788244	0.828058	0.932594	1.24221
	Perm1-/-	1	25	IIa	0.816664	0.836648	0.833522	0.836836	0.886989	1.25677
	Perm1-/-	1	26	IIa	0.950447	0.94838	0.91935	0.894732	0.920127	1.09082
	Perm1-/-	1	27	IIa	0.845145	0.864252	0.873681	0.874133	0.899385	1.18349
	Perm1-/-	1	34	IIa	0.891165	0.869175	0.837955	0.851849	0.886763	1.25274
	Perm1-/-	1	35	IIa	0.783124	0.765102	0.767757	0.781343	0.872789	1.36477
	Perm1-/-	1	37	IIa	0.867677	0.861531	0.849858	0.862565	0.886369	1.12048
	Perm1-/-	1	39	IIa	0.788545	0.798541	0.799852	0.82595	0.872063	1.25341
	Perm1-/-	1	51	IIa	0.940246	0.885493	0.873831	0.885841	0.901149	1.17226
	Perm1-/-	1	53	IIa	0.884697	0.870787	0.879579	0.879331	0.89112	1.20751
	Perm1-/-	1	59	IIa	0.883946	0.885052	0.909244	0.929795	0.940695	1.09694
	Perm1-/-	1	66	IIa	1.04413	1.0021	0.982416	0.962465	0.972685	1.04636
	Perm1-/-	1	70	IIa	0.890888	0.922825	0.90285	0.871996	0.882005	1.15101
	Perm1-/-	1	71	IIa	0.902285	0.931273	0.959783	0.960663	0.954414	1.05751
	Perm1-/-	1	76	IIa	0.835295	0.826679	0.840685	0.865289	0.925032	1.16736
	Perm1-/-	1	83	IIa	0.93416	0.91371	0.892954	0.883258	0.907462	1.14297
	Perm1-/-	1	87	IIa	0.917355	0.918981	0.912019	0.895201	0.922627	1.14975
	Perm1-/-	2	1	IIa	0.916329	0.875694	0.864592	0.894513	0.969801	1.14292
	Perm1-/-	2	5	IIa	0.910733	0.874611	0.883083	0.924396	0.951933	1.11274
	Perm1-/-	2	14	IIa	0.878137	0.885022	0.858903	0.843552	0.900376	1.19974
	Perm1-/-	2	18	IIa	0.823379	0.847997	0.864575	0.856627	0.897525	1.2103
	Perm1-/-	2	22	IIa	0.925714	0.934122	0.909594	0.901674	0.920363	1.13141
	Perm1-/-	2	29	IIa	0.894448	0.921477	0.895107	0.902355	0.903829	1.15416
	Perm1-/-	2	30	IIa	0.867565	0.909766	0.890196	0.863847	0.88912	1.22525
	Perm1-/-	2	31	IIa	0.891204	0.843033	0.832763	0.838931	0.887273	1.24594
	Perm1-/-	2	35	IIa	0.854511	0.85397	0.838459	0.831714	0.880104	1.22856
	Perm1-/-	2	36	IIa	0.839326	0.843656	0.84822	0.864724	0.936989	1.22946
	Perm1-/-	2	38	IIa	0.905016	0.895942	0.890393	0.880218	0.899637	1.19948
	Perm1-/-	2	40	IIa	0.774282	0.776781	0.771983	0.788115	0.852602	1.29918
	Perm1-/-	2	45	IIa	0.934046	0.914009	0.902905	0.873468	0.886829	1.1862
	Perm1-/-	2	49	IIa	0.939657	0.936065	0.896434	0.880954	0.880627	1.20812
	Perm1-/-	2	52	IIa	0.856666	0.85305	0.843201	0.85901	0.930598	1.23333
	Perm1-/-	2	53	IIa	0.764256	0.753906	0.774563	0.8201	0.913739	1.26838
	Perm1-/-	2	55	IIa	0.827675	0.814237	0.82425	0.826133	0.868178	1.2417
	Perm1-/-	2	57	IIa	0.895625	0.904192	0.889233	0.879707	0.889045	1.19988
	Perm1-/-	2	76	IIa	0.898864	0.902375	0.884415	0.870683	0.901589	1.16221
	Perm1-/-	2	85	IIa	0.837836	0.861387	0.845971	0.870478	0.943358	1.19908
	Perm1-/-	2	86	IIa	0.828316	0.83711	0.844806	0.875	0.913854	1.23743
	Perm1-/-	2	90	IIa	0.861339	0.827055	0.864863	0.885391	0.950893	1.14716
	Perm1-/-	5	3	IIa	0.99497	0.99196	0.978438	0.992853	0.995163	1.01532
	Perm1-/-	5	15	IIa	0.949165	0.960826	0.963911	0.986624	0.991964	1.02883
	Perm1-/-	5	30	IIa	1.07023	1.03175	0.986124	0.979343	0.986682	1.01697
	Perm1-/-	5	35	IIa	0.837284	0.87379	0.872477	0.899562	0.951624	1.13005
	Perm1-/-	5	36	IIa	0.87494	0.856333	0.881301	0.883019	0.931409	1.06627
	Perm1-/-	5	39	IIa	1.04901	1.05692	1.04218	1.03632	0.995524	0.989776
	Perm1-/-	5	43	IIa	0.878783	0.869183	0.87865	0.932925	1.00676	1.06941
	Perm1-/-	5	45	IIa	0.918417	0.929094	0.935092	0.948382	0.962716	1.06362
	Perm1-/-	5	52	IIa	0.929079	0.914829	0.912103	0.916607	0.945767	1.11234
	Perm1-/-	5	54	IIa	0.797221	0.812584	0.830994	0.845951	0.900268	1.22175
	Perm1-/-	5	56	IIa	0.915235	0.923673	0.928968	0.946632	0.944205	1.07765
	Perm1-/-	5	58	IIa	0.889944	0.888609	0.928976	0.900308	0.913661	1.16377
	Perm1-/-	5	60	IIa	0.898648	0.894318	0.904096	0.927014	0.965428	1.11508
	Perm1-/-	5	61	IIa	0.86531	0.866681	0.866645	0.867005	0.935219	1.09251
	Perm1-/-	5	62	IIa	0.977703	1.00122	0.981182	0.945994	0.906389	1.07569
	Perm1-/-	5	67	IIa	0.85102	0.845842	0.866597	0.897484	0.953399	1.15616
	Perm1-/-	5	68	IIa	0.882677	0.886357	0.918749	0.956124	0.973526	1.09217
	Perm1-/-	5	72	IIa	0.895146	0.910489	0.897414	0.890216	0.918936	1.18743
	Perm1-/-	5	73	IIa	0.86976	0.890954	0.915826	0.936181	0.965666	1.11238
	Perm1-/-	5	76	IIa	0.865423	0.909939	0.905979	0.897922	0.931739	1.14723
[truncated: 324 more rows]
