# Supplementary material for: PERM1 interacts with the MICOS-MIB complex to connect the mitochondria and sarcolemma via ankyrin B
Source: Nat Commun. 2021 Aug 12;12:4900. doi: 10.1038/s41467-021-25185-3 (PMC8361071; doi:10.1038/s41467-021-25185-3)
Supplement: Supplementary file 9 — Source Data [file 41467_2021_25185_MOESM9_ESM.zip › Source data/Source_Data_Supplement.xlsx]

## Sheet: Sheet1
Supplementary figures
SI Figure S1
A - H&E staining, uncropped images	WT											Perm1-/-
B - Co-staining PERM1 + fibertypes, uncropped and unadjusted images	Type I											Type IIa											PERM1
																				Type I				Type IIa				Type IIb
C - Fiber analysis	Mouse	Genotype	Muscle	# type I fibers	# type IIa fibers	# type IIb fibers	# type IIx	% type I	% type IIa	% type IIb	% type IIx	average area type I [µm2]	average area type IIa [µm2]	average area type IIb [µm2]			Mouse	Genotype	Muscle	0-100	100-200	200-300	300-400	0-100	100-200	200-300	300-400	0-100	100-200	200-300	300-400	400-500	500-600	600-700	700-800
	40 wt	WT	soleus	307	450	0	61	37.5	55	0	7	173.19	173.38	NaN			40 wt	WT	soleus	0.02	0.75	0.23	0	0	0.85	0.15	0	0	0	0	0	0	0	0	0
	73 wt	WT	soleus	171	288	0	35	34.6	58.3	0	7	195.97	204.11	NaN			73 wt	WT	soleus	0	0.55	0.45	0	0	0.52	0.48	0	0	0	0	0	0	0	0	0
	77 wt	WT	soleus	241	331	0	27	40.2	55.3	0	5	197.44	228.42	NaN			77 wt	WT	soleus	0.01	0.55	0.42	0.02	0	0.41	0.42	0.17	0	0	0	0	0	0	0	0
	117 wt	WT	soleus	227	306	0	47	39.1	52.8	0	8	181.5	206.3	NaN			117 wt	WT	soleus	0.02	0.63	0.35	0	0	0.47	0.52	0.01	0	0	0	0	0	0	0	0
	145 wt	WT	soleus	87	152	0	13	36.4	63.6	0	5	192.84	205.63	NaN			145 wt	WT	soleus	0	0.611111	0.388889	0	0	0.5	0.42	0.08	0	0	0	0	0	0	0	0
	43 KO	Perm1-/-	soleus	291	429	0	28	38.9	57.4	0	4	185.88	193.78	NaN			43 KO	Perm1-/-	soleus	0.04	0.57	0.39	0	0	0.53	0.47	0	0	0	0	0	0	0	0	0
	85 KO	Perm1-/-	soleus	237	341	56	13	36.6	52.7	9	2	187.23	187.7	NaN			85 KO	Perm1-/-	soleus	0.02	0.61	0.37	0	0.01	0.62	0.37	0	0	0	0	0	0	0	0	0
	81 KO	Perm1-/-	soleus	224	292	40	37	37.8	49.2	7	6	205.64	215.31	NaN			81 KO	Perm1-/-	soleus	0	0.52	0.39	0.09	0	0.43	0.52	0.05	0	0	0	0	0	0	0	0
	115 KO	Perm1-/-	soleus	289	445	0	20	38.3	59	0	3	202.16	214.43	NaN			115 KO	Perm1-/-	soleus	0	0.56	0.44	0	0.01	0.36	0.59	0.04	0	0	0	0	0	0	0	0
	146 KO	Perm1-/-	soleus	184	267	0	14	39.6	57.4	0	3	200.68	199.08	NaN			146 KO	Perm1-/-	soleus	0	0.48	0.5	0.02	0	0.5	0.5	0	0	0	0	0	0	0	0	0
	40 wt	WT	TA	4	26	615	NaN	0.6	4	95.3			88.08	388.9			40 wt	WT	TA	0	0	0	0	0.769231	0.230769	0	0	0	0	0.23	0.36	0.32	0.05	0.04	0
	73 wt	WT	TA	2	49	877	NaN	0.2	5.3	94.5			82.59	334.42			73 wt	WT	TA	0	0	0	0	0.795918	0.204082	0	0	0	0.1	0.25	0.42	0.2	0.03	0	0
	77 wt	WT	TA	2	39	639	NaN	0.3	5.7	94			99.03	343.42			77 wt	WT	TA	0	0	0	0	0.641026	0.358974	0	0	0	0.01	0.42	0.28	0.22	0.06	0.01	0
	117 wt	WT	TA	6	21	410	NaN	1.4	4.8	93.8			103.26	396.09			117 wt	WT	TA	0	0	0	0	0.428571	0.571429	0	0	0.01	0.12	0.47	0.24	0.1	0.06	0	0
	43 KO	Perm1-/-	TA	5	46	770	NaN	0.6	5.6	93.8			138.1	454.48			43 KO	Perm1-/-	TA	0	0	0	0	0.23913	0.630435	0.130435	0	0	0.01	0.09	0.28	0.23	0.23	0.11	0.05
	85 KO	Perm1-/-	TA	5	16	337	NaN	1.4	4.5	94.1			131.75	499.51			85 KO	Perm1-/-	TA	0	0	0	0	0.1875	0.75	0.0625	0	0	0	0.03	0.18	0.27	0.35	0.14	0.03
	81 KO	Perm1-/-	TA	3	24	451	NaN	0.6	5	94.4			102.92	355.2			81 KO	Perm1-/-	TA	0	0	0	0	0.6	0.4	0	0	0	0	0.21	0.55	0.22	0.02	0	0
	115 KO	Perm1-/-	TA	2	48	778	NaN	0.2	5.8	94			105.03	429.45			115 KO	Perm1-/-	TA	0	0	0	0	0.520833	0.458333	0.0208333	0	0	0.01	0.32	0.51	0.16	0	0	0
	146 KO	Perm1-/-	TA	4	29	398	NaN	0.9	6.7	92.3			123.86	365.55			146 KO	Perm1-/-	TA	0	0	0	0	0.551724	0.310345	0.137931	0	0.02	0.28	0.39	0.17	0.09	0.04	0.01	0
	40 wt	WT	EDL	0	31	224	NaN	0	12.2	87.8			66.35	231.41			40 wt	WT	EDL	0	0	0	0	1	0	0	0	0	0.58	0.42	0	0	0	0	0
	77 wt	WT	EDL	2	17	73	NaN	2.2	18.5	79.3			103.86	308.24			77 wt	WT	EDL	0	0	0	0	0.470588	0.529412	0	0	0	0.04	0.42	0.47	0.06	0.01	0	0
	117 wt	WT	EDL	2	34	215	NaN	0.8	13.5	85.7			77.31	252.58			117 wt	WT	EDL	0	0	0	0	0.882353	0.117647	0	0	0	0.13	0.72	0.15	0	0	0	0
	43 KO	Perm1-/-	EDL	0	50	224	NaN	0	18.2	81.8			75.59	246.04			43 KO	Perm1-/-	EDL	0	0	0	0	0.94	0.06	0	0	0	0.18	0.7	0.11	0	0.01	0	0
	85 KO	Perm1-/-	EDL	7	45	180	NaN	3	19.4	77.6			96.24	241.79			85 KO	Perm1-/-	EDL	0	0	0	0	0.666667	0.333333	0	0	0	0.2	0.68	0.11	0.01	0	0	0
	81 KO	Perm1-/-	EDL	0	10	40	NaN	0	20	80			92.14	255.74			81 KO	Perm1-/-	EDL	0	0	0	0	0.708333	0.291667	0	0	0	0.16	0.62	0.21	0.01	0	0	0
	115 KO	Perm1-/-	EDL	0	34	210	NaN	0	13.9	86.1			73.7	272.11			115 KO	Perm1-/-	EDL	0	0	0	0	0.767442	0.0232558	0	0.209302	0	0.04	0.68	0.28	0	0	0	0
	146 KO	Perm1-/-	EDL	5	22	65	NaN	5.4	23.9	70.7			77.2	237.15			146 KO	Perm1-/-	EDL	0	0	0	0	0.863636	0.136364	0	0	0	0.369231	0.523077	0.0615385	0.0153846	0.0153846	0	0.0153846
D - CD31 quantification	mouse	genotype	muscle	#CD31/100 IIb fibers
	40	WT	EDL	2.29
	73	WT	EDL	2.19
	77	WT	EDL	2.12
	117	WT	EDL	2.2
	43	Perm1-/-	EDL	2.29
	85	Perm1-/-	EDL	2.32
	81	Perm1-/-	EDL	2.23
	115	Perm1-/-	EDL	2.1
	146	Perm1-/-	EDL	2.13
	40	WT	TA	2.73
	73	WT	TA	2.54
	77	WT	TA	2.36
	117	WT	TA	2.47
	148	WT	TA	2.63
	43	Perm1-/-	TA	2.8
	85	Perm1-/-	TA	2.6
	81	Perm1-/-	TA	2.72
	115	Perm1-/-	TA	2.68
	146	Perm1-/-	TA	2.49
E - Force measurement		Frequency (Hz)
	Genotype	4	20	40	55	75	100	150
	WT	18937.2	19232.5	27074.6	31542.9	36309.7	40083.2	39972.3
	WT	10801.3	10861.8	14864.9	26582.5	36006.2	39478.6	44062.3
	WT	13808.1	18052.7	23901.9	26786.7	33906.6	42109.4	46164.9
	WT	15291.7	15998.8	23092.6	30344.4	36329.7	41065.6	46159.8
	WT	7869.83	8399.69	11271.2	17315.9	22372.5	29691.5	34073.4
	WT	12136.9	12831.7	16980.6	21518.9	26468	33393	34010.8
	WT	11584.1	12106.7	17744.6	28114.9	34583.5	38628.3	43002.6
	WT	14419.7	15877.8	22091.2	26209.2	34938.8	41897.8	42408.3
	WT	15634.3	15293.5	20188.7	18438.6	29506.2	34975.5	39434.2
	WT	15850	16105.5	21532.1	27308.7	29036.1	29486.3	31715.3
	WT	16863.9	18222.5	24790.3	32580	34950.4	38956.3	40484.9
	WT	16477.6	16955.2	22301.9	25102.7	28967.2	33924.1	34957.5
	WT	16477.6	16955.2	22301.9	25102.7	28967.2	33924.1	34957.5
	Perm1-/-	12312.7	14015.2	19669.9	26936	31070.5	35782.8	41378.2
	Perm1-/-	7231.25	7008.64	7063.64	11736.5	23759.3	30758.9	32856.2
	Perm1-/-	6082.54	6333.56	9798.2	16997.5	27394.8	39102.5	42133.9
	Perm1-/-	12907.6	15407.9	20895.5	25164.1	30739.7	27959.7	29319.3
	Perm1-/-	14975.2	16813.3	23505.6	27577.7	27985.8	30404.6	31393.2
	Perm1-/-	9629.44	9722.53	12498.2	18614.1	27813.5	33504.8	34112
	Perm1-/-	13011.2	14249.6	16587.9	22056.9	33806.5	41692.8	42524.5
	Perm1-/-	18943.9	18871.2	25158.5	29066	34241.8	34513.9	35137.8
SI Figure S2
A - Electron microscopy, uncropped image	WT											Perm1-/-
SI Figure S4
D - Co-IP PERM1, MIC60, MIC19, uncropped western blots	MIC60
													number 1 = input mock
													number 2 = input Perm1-FLAG_01
													number 3 = input Perm1-FLAG_02
													number 4 = FLAG beads control
													number 5 = protein A beads control
													number 6 = protein G beads control
													number 7 = Perm1 IP_01
													number 8 = Mic60 IP_01
													number 9 = Mic19 IP_01
													number 10 = Perm1 IP_02
													number 11 = Mic60 IP_02
													number 12 = Mic19 IP_02
	PERM1
	MIC19
E - PERM1 + MICOS abundance across organs	PERM1
													number 1 = EDL
													number 2 = Soleus
													number 3 = TA
													number 4 = Quad
													number 5 = Gast
													number 6 = Heart
													number 7 = Brain
													number 8 = Liver
	MIC60
	SAM50
	MTX2
	Tubulin
